# Supplementary material for: Anthocyanin and Flavonol Glycoside Metabolic Pathways Underpin Floral Color Mimicry and Contrast in a Sexually Deceptive Orchid
Source: Front Plant Sci. 2022 Mar 23;13:860997. doi: 10.3389/fpls.2022.860997 (PMC8983864; doi:10.3389/fpls.2022.860997)
Supplement: Supplementary file 1 [file Table_1.XLSX]

## Sheet: Expression_FPKM
Gene	Mapman_FULL	UniProt	Evigene	Evigene_class	Transdecoder	Ortholog_Vvinifera	Ortholog_Athaliana	CT000023:VYB_CAL	CT000021:VYB_CAL	CT000009:VYB_CAL	CT000024:VYB_LAB	CT000037:VYB_LAB	CT000022:VYB_LAB	CT000010:VYB_LAB	CT000029:VMB_CAL	CT000027:VMB_CAL	CT000025:VMB_CAL	CT000035:VMB_CAL	CT000033:VMB_CAL	CT000031:VMB_CAL	CT000030:VMB_LAB	CT000028:VMB_LAB	CT000026:VMB_LAB	CT000036:VMB_LAB	CT000034:VMB_LAB	CT000032:VMB_LAB	CT000019:FLW_CAL	CT000007:FLW_CAL	CT000005:FLW_CAL	CT000017:FLW_CAL	CT000003:FLW_CAL	CT000001:FLW_CAL	CT000020:FLW_LAB	CT000008:FLW_LAB	CT000006:FLW_LAB	CT000018:FLW_LAB	CT000004:FLW_LAB	CT000002:FLW_LAB	CT000015:SFLW_CAL	CT000013:SFLW_CAL	CT000011:SFLW_CAL	CT000016:SFLW_LAB	CT000014:SFLW_LAB	CT000012:SFLW_LAB
TRINITY_DN0_c0_g1_i10	TRINITY_DN0_c0_g1_i10 | mapman4 classification: 35.2 not assigned.not annotated	Protein_TAR1;TAR1-A_KLLA0D17600g;_TAR1-B_KLLA0D17732g;_TAR1-C_KLLA0D17864g	7800@2485-2877@130,5%,complete-utrbad@main	NonamEVm030280t1	ID=TRINITY_DN0_c0_g1_i10.p2;TRINITY_DN0_c0_g1~~TRINITY_DN0_c0_g1_i10.p2;ORF_type:complete_len:131_(-),score=-3.10,UniRef90_A0A2G2UWK6@33114|69.5|8.3e-53	NA	NA	2598.9	2878.5	3524.1	2737.8	4359.7	2769.7	3009.7	4996.7	4567.7	5053.2	5206.1	4268.7	4016.6	7044.3	7011.2	6479.5	2641.4	3525.9	1741.6	3943.8	4915.3	3577.4	5161.7	4513.7	2990.2	10211.1	9911.4	4492	9212.8	8997.3	5821.9	4017	8232.9	3743.2	7330.5	6163.3	6988.8
TRINITY_DN0_c0_g1_i13	TRINITY_DN0_c0_g1_i13 | mapman4 classification: 35.2 not assigned.not annotated	Protein_TAR1_(Transcript_antisense_to_ribosomal_RNA_protein_1);TAR1_ART1_YLR154W-C_YLR154W-A	1050@613-1041@142,40%,complete-utrbad@alt	NonamEVm024875t2	ID=TRINITY_DN0_c0_g1_i13.p1;TRINITY_DN0_c0_g1~~TRINITY_DN0_c0_g1_i13.p1;ORF_type:complete_len:156_(+),score=-5.35,UniRef90_A0A3N7FVM0@3694|55.0|3.4e-24,AnkUBD|PF18418.2|0.1	NA	NA	5186.7	5856.4	6950.6	5581.5	10404.5	5786.6	6116.5	10533.3	8553.8	9340.5	10949.7	9974.7	9447.7	13840.7	13996.9	13135.8	4872.6	8503.1	3473.1	7895.4	10358.8	7219.5	10067.8	8879.9	5404.7	21991.4	23353.6	9381.7	14998	19560.8	10209.9	7371.6	12872.8	6991.2	13727.7	10639.9	13300.5
TRINITY_DN0_c0_g1_i14	TRINITY_DN0_c0_g1_i14 | mapman4 classification: 35.2 not assigned.not annotated	Protein_TAR1;TAR1-A_KLLA0D17600g;_TAR1-B_KLLA0D17732g;_TAR1-C_KLLA0D17864g	2388@367-675@102,12%,complete-utrbad@alt	NonamEVm049492t2	ID=TRINITY_DN0_c0_g1_i14.p1;TRINITY_DN0_c0_g1~~TRINITY_DN0_c0_g1_i14.p1;ORF_type:complete_len:103_(-),score=1.55,UniRef90_A0A0L0UR69@1165861|66.7|1.7e-36	NA	NA	180	246.3	274	212	330.3	245.2	260.2	852.1	518.9	783.9	297.6	421	362.9	1234.7	1099.8	708.9	357.7	465.3	308.9	229.6	353.8	294.7	502.3	316.5	225.5	672.5	889.9	272.5	1479.4	888	875	448.4	1345.9	459.9	822	710.1	747.1
TRINITY_DN0_c0_g1_i21	TRINITY_DN0_c0_g1_i21 | mapman4 classification: 35.2 not assigned.not annotated	Protein_TAR1;TAR1-A_KLLA0D17600g;_TAR1-B_KLLA0D17732g;_TAR1-C_KLLA0D17864g	1376@437-835@132,28%,complete-utrbad@alt	NonamEVm024875t3	ID=TRINITY_DN0_c0_g1_i21.p1;TRINITY_DN0_c0_g1~~TRINITY_DN0_c0_g1_i21.p1;ORF_type:complete_len:133_(-),score=3.15,UniRef90_A0A2G2UW20@33114|65.4|2.5e-41	NA	NA	834.7	1166.9	1385.4	1003.6	2815.4	1009.8	1166.4	3339	1733.4	1966	2642	2364	2205.2	3449.5	4013.6	3476.6	1584.5	2714.3	1295.9	1361	1964.9	1295.8	1956.4	1518	709.9	4710.2	4755.6	1429.5	6150.1	3356.5	1900.6	1339.4	5520.6	1255.2	2567.5	1763.3	2500.7
TRINITY_DN0_c0_g1_i24	TRINITY_DN0_c0_g1_i24 | mapman4 classification: 35.2 not assigned.not annotated	Protein_TAR1;TAR1-A_KLLA0D17600g;_TAR1-B_KLLA0D17732g;_TAR1-C_KLLA0D17864g	4214@10-333@107,7%,complete-utrbad@alt	NonamEVm030280t2	ID=TRINITY_DN0_c0_g1_i24.p1;TRINITY_DN0_c0_g1~~TRINITY_DN0_c0_g1_i24.p1;ORF_type:complete_len:127_(-),score=4.96,UniRef90_A0A0K9QE42@3562|94.4|6.2e-80	NA	NA	6809.3	8047.7	9793.6	7703.7	12225.8	7539.2	8290.8	14868.5	13570.9	13979.8	15521.7	12986.7	12208.9	23313.9	22141.3	20863.4	7050.3	10243.8	4499.6	11279.4	13962	9991.6	15383.7	12910.8	8658.1	26873.7	25155.9	12778.1	28771.4	26506.7	19005.3	11852	22694	10593.3	22677.9	20059.1	22194.7
TRINITY_DN0_c0_g1_i28	TRINITY_DN0_c0_g1_i28 | mapman4 classification: 35.2 not assigned.not annotated	Protein_TAR1;TAR1-A_KLLA0D17600g;_TAR1-B_KLLA0D17732g;_TAR1-C_KLLA0D17864g	7212@1101-1481@126,5%,complete-utrbad@alt	NonamEVm031863t3	ID=TRINITY_DN0_c0_g1_i28.p2;TRINITY_DN0_c0_g1~~TRINITY_DN0_c0_g1_i28.p2;ORF_type:complete_len:127_(-),score=4.96,UniRef90_A0A0K9QE42@3562|94.4|6.2e-80	NA	NA	3589.2	4147.3	5013.6	3900.8	6526.2	3877.1	4265.8	7343.2	6404	6978.4	7807.7	6517.3	6194.5	9971.1	9965.2	9311.4	3819.9	5454.9	2591.3	5640	7107.6	5056.9	7251.1	6300.8	3999.9	14562.5	13920.6	6485.1	12876.1	12685.9	7582.1	5402.2	11392.4	4992.5	10113.1	8027.4	9530
TRINITY_DN0_c0_g1_i29	TRINITY_DN0_c0_g1_i29 | mapman4 classification: 35.2 not assigned.not annotated	Protein_TAR1_(Transcript_antisense_to_ribosomal_RNA_protein_1);TAR1_ART1_YLR154W-C_YLR154W-A	5467@870-1337@155,8%,complete-utrbad@noclass	NonamEVm021454t1	ID=TRINITY_DN0_c0_g1_i29.p1;TRINITY_DN0_c0_g1~~TRINITY_DN0_c0_g1_i29.p1;ORF_type:complete_len:156_(+),score=-5.35,UniRef90_A0A3N7FVM0@3694|55.0|3.4e-24,AnkUBD|PF18418.2|0.1	NA	NA	7364	8516.2	10245.6	8112.7	13784	8081.4	8865.3	13841.6	11760.3	12307	15885	13748.5	13201.4	18047.8	17887.5	17284.3	6932.2	11337.9	4818.9	11737.6	15027.3	10440.2	14066	12453	7202.1	30413	29979.4	13716.8	21302.8	25027.5	12249.8	9679.8	19309.9	8964	18663.7	13143.1	17553.4
TRINITY_DN0_c0_g1_i3	TRINITY_DN0_c0_g1_i3 | mapman4 classification: 35.2 not assigned.not annotated	Protein_TAR1;TAR1-A_KLLA0D17600g;_TAR1-B_KLLA0D17732g;_TAR1-C_KLLA0D17864g	1506@229-552@107,21%,complete-utrbad@main	NonamEVm049492t1	ID=TRINITY_DN0_c0_g1_i3.p2;TRINITY_DN0_c0_g1~~TRINITY_DN0_c0_g1_i3.p2;ORF_type:complete_len:103_(-),score=1.55,UniRef90_A0A0L0UR69@1165861|66.7|1.7e-36	NA	NA	2214.4	2532.8	3125.2	2493.7	4468.9	2395.3	2577.7	4279.8	3488.9	3639.4	4873.5	4029.7	4129.1	5482.1	5355.6	5303.8	2134.7	3572.2	1517.5	3651	4713.3	3191.5	4171.1	3719.1	2384.2	8860.1	9313.8	4044	6485.3	7186.2	3267.1	2646.8	5047.5	2432.5	5487.5	3573	5125.1
TRINITY_DN0_c0_g1_i30	TRINITY_DN0_c0_g1_i30 | mapman4 classification: 35.2 not assigned.not annotated	Uncharacterized_methyltransferase_At1g78140,_chloroplastic_(EC_2.1.1.-);At1g78140_T11I11.8	535@192-533@114,63%,partial3@alt	NonamEVm009014t10	ID=TRINITY_DN0_c0_g1_i30.p1;TRINITY_DN0_c0_g1~~TRINITY_DN0_c0_g1_i30.p1;ORF_type:3prime_partial_len:115_(+),score=11.02,UniRef90_UPI0009F36F2D@906689|48.0|3.5e-21	NA	NA	1.1	0.2	0.8	2.2	2	2	1.4	0.8	0.9	0.7	0.6	0.6	0.6	1.2	1.2	1.2	1	1.5	1.5	0.5	0.4	0.5	0.4	0.2	0.2	0.5	0.4	1.5	0.5	1	1.8	1.3	0.9	0.8	1.8	1.7	1.8
TRINITY_DN0_c0_g2_i1	TRINITY_DN0_c0_g2_i1 | myosin receptor (MyoB) : 20.2.4.3 : Cytoskeleton organisation.microfilament network.myosin microfilament-based motor protein activities.myosin receptor (MyoB) : mapman4.2.0	Myosin-binding_protein_2;MYOB2_At1g70750_F5A18.7	2237@174-1781@535,71%,complete@alt	NonamEVm001980t2	ID=TRINITY_DN0_c0_g2_i1.p1;TRINITY_DN0_c0_g2~~TRINITY_DN0_c0_g2_i1.p1;ORF_type:complete_len:593_(+),score=151.77,UniRef90_A0A2I0WK22@906689|54.7|2.2e-173,Zein-binding|PF04576.16|1.1e+04,Zein-binding|PF04576.16|5.5e-33,Zein-binding|PF04576.16|7.1e+03,HetR_C|PF18460.2|0.61,DUF3500|PF12006.9|0.73	VIT_1s0011g05340	AT1G70750.1	3.1	5.2	3	5.2	4.4	8.1	6.5	2.1	3.5	2.8	2	2	1.9	2.1	2.2	2.2	2.7	2.3	2.7	1.5	1.9	1.6	1.8	1.4	1.9	0.6	0.7	1.4	1.4	1.2	1.8	2.6	0.9	2.9	3.3	3.7	2.5
TRINITY_DN0_c1_g1_i1	TRINITY_DN0_c1_g1_i1 | motor protein (Kinesin-6) : 20.1.3.5 : Cytoskeleton organisation.microtubular network.Kinesin microtubule-based motor protein activities.motor protein (Kinesin-6) : mapman4.2.0	Kinesin-like_protein_KIN-6;KIN6_Os02g0101800_LOC_Os02g01180_B1370C05.21_OJ1435_F07.11_OsJ_04995	2770@815-2374@519,56%,complete-utrpoor@alt	NonamEVm001986t4	ID=TRINITY_DN0_c1_g1_i1.p1;TRINITY_DN0_c1_g1~~TRINITY_DN0_c1_g1_i1.p1;ORF_type:complete_len:520_(-),score=107.90,UniRef90_A0A2I0X7Z0@906689|52.2|7.8e-183,Kinesin|PF00225.24|3.5e-29,Kinesin|PF00225.24|3.2e+03,DivIC|PF04977.16|0.23,Fib_alpha|PF08702.11|0.28,AAA_13|PF13166.7|0.03,AAA_13|PF13166.7|2.9e+03	VIT_18s0001g14580	NA	3.1	2.6	2.4	2.7	1.6	1.5	2.5	1.4	1.9	1.6	1.5	2.2	1.3	2.5	1.3	1.2	2.5	3.3	1.9	0.8	0.9	0.9	0.3	0.8	1	0.3	0.6	0.8	1.1	0.5	0.9	0.9	0.5	0.5	0.4	0.6	0.5
TRINITY_DN0_c1_g1_i18	TRINITY_DN0_c1_g1_i18 | motor protein (Kinesin-6) : 20.1.3.5 : Cytoskeleton organisation.microtubular network.Kinesin microtubule-based motor protein activities.motor protein (Kinesin-6) : mapman4.2.0	Kinesin-like_protein_KIN-6;KIN6_Os02g0101800_LOC_Os02g01180_B1370C05.21_OJ1435_F07.11_OsJ_04995	2750@180-2354@724,79%,complete@alt	NonamEVm001986t2	ID=TRINITY_DN0_c1_g1_i18.p1;TRINITY_DN0_c1_g1~~TRINITY_DN0_c1_g1_i18.p1;ORF_type:complete_len:725_(-),score=126.33,UniRef90_A0A2I0X7Z0@906689|55.0|6.2e-285,Kinesin|PF00225.24|5e-54,Microtub_bd|PF16796.6|1.6e-12,Microtub_bd|PF16796.6|8.5e+02	VIT_18s0001g14580	NA	3.5	2.5	2.7	2.4	1.3	1.6	2.5	1.3	1.6	1.8	1.4	2	1.2	1.9	1.3	1.3	2.8	2.8	1.9	0.7	0.8	0.8	0.4	0.7	0.6	0.2	0.6	0.5	0.8	0.5	0.8	1	0.4	0.8	0.3	0.5	0.4
TRINITY_DN0_c1_g1_i19	TRINITY_DN0_c1_g1_i19 | motor protein (Kinesin-6) : 20.1.3.5 : Cytoskeleton organisation.microtubular network.Kinesin microtubule-based motor protein activities.motor protein (Kinesin-6) : mapman4.2.0	Kinesin-like_protein_KIN-6;KIN6_Os02g0101800_LOC_Os02g01180_B1370C05.21_OJ1435_F07.11_OsJ_04995	1000@36-971@311,93%,complete@alt	NonamEVm001986t7	ID=TRINITY_DN0_c1_g1_i19.p1;TRINITY_DN0_c1_g1~~TRINITY_DN0_c1_g1_i19.p1;ORF_type:5prime_partial_len:323_(-),score=62.15,UniRef90_A0A2I0X7Z0@906689|68.6|1.3e-127,Kinesin|PF00225.24|6.8e-18,AAA_13|PF13166.7|0.01,DivIC|PF04977.16|0.11,Fib_alpha|PF08702.11|0.13,DUF641|PF04859.13|0.17	NA	NA	2.7	1.3	1.9	2	1	1.6	3.4	0.8	1.2	1.3	0.8	1.3	0.5	1.4	1	0.9	1.3	2.1	1.3	0.8	0.4	0.3	0.5	0.5	0.6	0.4	0.3	0.7	0.6	0.2	0.8	0.5	0.6	0.5	0.2	0.7	0.2
TRINITY_DN0_c2_g1_i10	TRINITY_DN0_c2_g1_i10 | mapman4 classification: 35.2 not assigned.not annotated	NA	1596@606-1595@330,62%,partial3@alt	NonamEVm000785t10	ID=TRINITY_DN0_c2_g1_i10.p1;TRINITY_DN0_c2_g1~~TRINITY_DN0_c2_g1_i10.p1;ORF_type:3prime_partial_len:331_(-),score=15.62,UniRef90_A0A2H3ZBC2@4710|80.6|2.1e-193,DUF3292|PF11696.9|0.04,GST_C_2|PF13410.7|0.13,GST_C_2|PF13410.7|3.2e+03	VIT_18s0001g11060	AT4G23000.1	1.8	1.5	0.5	2.6	1.2	1.5	0.9	0.5	0.5	0.3	0.7	0.3	0.8	0.1	0.3	0.4	0.7	0.6	0.9	0.7	0.2	0.9	0.3	0.3	0.5	0.1	0.2	0.4	0	0.1	0.2	1	0.1	0.6	0.3	0.4	0.3
TRINITY_DN0_c2_g1_i12	TRINITY_DN0_c2_g1_i12 | mapman4 classification: 35.2 not assigned.not annotated	NA	3585@1001-3028@675,56%,complete-utrpoor@alt	NonamEVm000785t4	ID=TRINITY_DN0_c2_g1_i12.p1;TRINITY_DN0_c2_g1~~TRINITY_DN0_c2_g1_i12.p1;ORF_type:complete_len:676_(-),score=85.82,UniRef90_A0A2I0WVW9@158332|90.8|0.0e+00,Metallophos|PF00149.29|6.6e-10	VIT_18s0001g11060	AT4G11800.1	1.1	0.5	0.4	1.8	0.9	1.4	0.9	0.3	0.6	0.4	0.5	0.5	0.6	0.3	0.3	0.4	0.8	0.4	0.7	0.6	0.3	0.8	0.6	0.6	0.5	0.1	0.2	0.5	0.2	0.2	0.3	0.6	0.4	0.7	0.4	0.4	0.3
TRINITY_DN0_c2_g1_i13	TRINITY_DN0_c2_g1_i13 | mapman4 classification: 35.2 not assigned.not annotated	NA	4220@607-3663@1018,72%,complete@main	NonamEVm000785t1	ID=TRINITY_DN0_c2_g1_i13.p1;TRINITY_DN0_c2_g1~~TRINITY_DN0_c2_g1_i13.p1;ORF_type:complete_len:1019_(-),score=101.67,UniRef90_A0A2I0WVW9@158332|91.1|0.0e+00,Metallophos|PF00149.29|1.4e-09,PHO4|PF01384.21|1.1e+02,PHO4|PF01384.21|3.9e+03,PHO4|PF01384.21|1.9,DUF3292|PF11696.9|0.22,GST_C_2|PF13410.7|0.51,GST_C_2|PF13410.7|7.8e+03	VIT_18s0001g11060	AT4G11800.1	1.4	0.8	0.7	2.2	1	1.6	1	0.4	0.5	0.6	0.5	0.5	0.6	0.2	0.3	0.3	0.8	0.6	0.9	0.7	0.5	0.9	0.9	0.4	0.8	0.1	0.2	0.5	0.3	0.2	0.3	0.5	0.6	0.7	0.3	0.4	0.3
TRINITY_DN0_c2_g1_i19	TRINITY_DN0_c2_g1_i19 | mapman4 classification: 35.2 not assigned.not annotated	NA	3356@55-1524@489,43%,complete-utrbad@alt	NonamEVm000785t9	ID=TRINITY_DN0_c2_g1_i19.p2;TRINITY_DN0_c2_g1~~TRINITY_DN0_c2_g1_i19.p2;ORF_type:complete_len:473_(-),score=48.20,UniRef90_A0A2I0WVW9@158332|89.6|4.3e-310	VIT_18s0001g11060	AT4G23000.1	1	0.7	0.6	1.6	1.2	1.3	1	0.3	0.6	0.4	0.5	0.5	0.4	0.3	0.4	0.3	0.9	0.6	0.6	0.8	0.4	0.6	0.6	0.3	0.7	0.3	0.2	0.6	0.1	0.2	0.3	0.5	0.4	0.6	0.3	0.4	0.3
TRINITY_DN0_c2_g1_i2	TRINITY_DN0_c2_g1_i2 | mapman4 classification: 35.2 not assigned.not annotated	NA	3547@55-2457@800,67%,complete@alt	NonamEVm000785t3	ID=TRINITY_DN0_c2_g1_i2.p1;TRINITY_DN0_c2_g1~~TRINITY_DN0_c2_g1_i2.p1;ORF_type:complete_len:819_(-),score=89.38,UniRef90_A0A2I0WVW9@158332|91.5|0.0e+00,Metallophos|PF00149.29|9.5e-10,GST_C_2|PF13410.7|0.4,GST_C_2|PF13410.7|1.2e+04,GST_C_2|PF13410.7|5.7e+03	VIT_18s0001g11060	AT4G11800.1	1.3	0.5	0.7	1.6	1	1.6	0.6	0.3	0.5	0.5	0.3	0.6	0.5	0.3	0.2	0.2	0.8	0.5	0.7	0.7	0.4	0.7	0.7	0.4	0.5	0.1	0.2	0.6	0.2	0.2	0.2	0.7	0.4	0.6	0.2	0.5	0.4
TRINITY_DN0_c2_g1_i8	TRINITY_DN0_c2_g1_i8 | mapman4 classification: 35.2 not assigned.not annotated	NA	4120@717-3563@948,69%,complete@alt	NonamEVm000785t2	ID=TRINITY_DN0_c2_g1_i8.p1;TRINITY_DN0_c2_g1~~TRINITY_DN0_c2_g1_i8.p1;ORF_type:complete_len:949_(-),score=100.22,UniRef90_A0A2I0WVW9@158332|91.1|0.0e+00,Metallophos|PF00149.29|1.2e-09,GST_C_2|PF13410.7|0.47,GST_C_2|PF13410.7|7.2e+03,PHO4|PF01384.21|1.4e+02,PHO4|PF01384.21|3.4e+03,PHO4|PF01384.21|1.8	VIT_18s0001g11060	AT4G11800.1	1	1	0.6	1.6	1.3	1.1	1.2	0.3	0.6	0.5	0.6	0.6	0.4	0.2	0.4	0.4	0.9	0.5	0.9	0.8	0.3	0.9	0.7	0.4	0.6	0.2	0.2	0.4	0.2	0.1	0.3	0.6	0.3	0.6	0.4	0.4	0.3
TRINITY_DN0_c2_g1_i9	TRINITY_DN0_c2_g1_i9 | mapman4 classification: 35.2 not assigned.not annotated	NA	3456@55-1566@503,43%,complete-utrbad@alt	NonamEVm000785t8	ID=TRINITY_DN0_c2_g1_i9.p1;TRINITY_DN0_c2_g1~~TRINITY_DN0_c2_g1_i9.p1;ORF_type:complete_len:522_(-),score=51.17,UniRef90_A0A2H3ZBC2@4710|81.7|2.2e-311,Metallophos|PF00149.29|5.5e-06,GST_C_2|PF13410.7|0.23,GST_C_2|PF13410.7|5.5e+03	VIT_18s0001g11060	AT4G11800.1	1	0.7	0.5	1.9	0.9	1.5	1	0.2	0.6	0.3	0.4	0.4	0.4	0.2	0.3	0.3	0.8	0.6	0.8	0.8	0.5	0.6	0.5	0.3	0.6	0	0.2	0.4	0.1	0.2	0.3	0.7	0.3	0.7	0.4	0.4	0.1
TRINITY_DN0_c3_g1_i16	TRINITY_DN0_c3_g1_i16 | Pentatricopeptide repeat-containing protein At5g24830 OS=Arabidopsis thaliana (sp|q8l6y3|pp396_arath : 397.0) : 35.1 : mapman4.2.0	Pentatricopeptide_repeat-containing_protein_At5g24830;At5g24830_F6A4_40_T4C12.4	3681@216-2120@634,51%,complete-utrpoor@alt	NonamEVm002883t3	ID=TRINITY_DN0_c3_g1_i16.p1;TRINITY_DN0_c3_g1~~TRINITY_DN0_c3_g1_i16.p1;ORF_type:complete_len:635_(-),score=87.18,UniRef90_UPI0009E3D605@78828|58.2|1.7e-62,PPR_2|PF13041.7|9.6e-06,PPR_2|PF13041.7|2e-16,PPR_2|PF13041.7|4.3e-12,PPR_2|PF13041.7|2.1e-12,PPR_2|PF13041.7|5.9e-07,PPR_2|PF13041.7|3.4e-11,PPR_2|PF13041.7|3.1e-07,PPR_2|PF13041.7|3.1e-10,PPR_2|PF13041.7|5.6e-10,PPR_2|PF13041.7|4.7e-05,PPR_2…	NA	NA	0.6	0.7	0.7	0.7	0.6	0.7	0.7	0.1	0.1	0.1	0.1	0.1	0.1	0.2	0.2	0.1	0.5	0.3	0.3	0.2	0.1	0.1	0.1	0.1	0.1	0.1	0.1	0.2	0.1	0.1	0.2	0.2	0.1	0.2	0.2	0.2	0.2
TRINITY_DN0_c3_g1_i5	TRINITY_DN0_c3_g1_i5 | Pentatricopeptide repeat-containing protein At5g24830 OS=Arabidopsis thaliana (sp|q8l6y3|pp396_arath : 369.0) : 35.1 : mapman4.2.0	Pentatricopeptide_repeat-containing_protein_At5g24830;At5g24830_F6A4_40_T4C12.4	3169@61-1608@515,48%,complete-utrbad@alt	NonamEVm002883t7	ID=TRINITY_DN0_c3_g1_i5.p1;TRINITY_DN0_c3_g1~~TRINITY_DN0_c3_g1_i5.p1;ORF_type:complete_len:516_(-),score=69.23,UniRef90_A0A2I0VV44@906689|71.7|4.2e-30,PPR_2|PF13041.7|7.4e-06,PPR_2|PF13041.7|1.5e-16,PPR_2|PF13041.7|3.3e-12,PPR_2|PF13041.7|1.6e-12,PPR_2|PF13041.7|3.6e-08,PPR_2|PF13041.7|2.6e-11,PPR_2|PF13041.7|2.3e-07,PPR_2|PF13041.7|2.4e-10,PPR_2|PF13041.7|4.2e-10,PPR_2|PF13041.7|3.7e-05,PPR_2|P…	VIT_0s0220g00060	NA	0.5	0.9	0.6	0.6	0.4	1.2	0.8	0.2	0.1	0.1	0.1	0.2	0	0.2	0.2	0.2	0.6	0.4	0.4	0	0.2	0	0.1	0.1	0.1	0.4	0.1	0.3	0.8	0.2	0.3	0.3	0.9	0.2	0.2	0.3	0.3
TRINITY_DN0_c4_g1_i1	TRINITY_DN0_c4_g1_i1 | XPO7 nucleocytoplasmic export karyopherin : 23.5.1.2.13 : Protein translocation.nucleus.nucleocytoplasmic transport.karyopherin beta transport receptors.export karyopherin (XPO7) : mapman4.2.0	Exportin-7_(Exp7);XPO7	2841@14-1615@533,56%,complete-utrpoor@alt	NonamEVm000689t3	ID=TRINITY_DN0_c4_g1_i1.p1;TRINITY_DN0_c4_g1~~TRINITY_DN0_c4_g1_i1.p1;ORF_type:5prime_partial_len:538_(+),score=89.35,UniRef90_A0A2I0VKY3@4747|93.3|0.0e+00	VIT_13s0067g01920	AT5G06120.1	6	5.5	3.3	6.2	4	3.6	3.3	0.9	1.4	1.5	0.9	1	0.8	0.9	0.9	1.1	2.1	1.1	1.7	2.2	2.4	2.3	1.7	1.5	2.2	0.8	0.9	2.2	1.2	0.8	1.7	1.5	0.8	1.7	1.5	1.7	1.2
TRINITY_DN0_c4_g1_i2	TRINITY_DN0_c4_g1_i2 | XPO7 nucleocytoplasmic export karyopherin : 23.5.1.2.13 : Protein translocation.nucleus.nucleocytoplasmic transport.karyopherin beta transport receptors.export karyopherin (XPO7) : mapman4.2.0	Exportin-7-A;xpo7-a	3025@14-1360@448,44%,complete-utrbad@alt	NonamEVm000689t4	ID=TRINITY_DN0_c4_g1_i2.p1;TRINITY_DN0_c4_g1~~TRINITY_DN0_c4_g1_i2.p1;ORF_type:5prime_partial_len:453_(+),score=76.04,UniRef90_A0A2I0VKY3@4747|94.9|3.3e-298	VIT_13s0067g01920	AT5G06120.4	6.4	5.1	3.8	6.2	3.9	4.5	3.2	1	1.7	1.3	1.1	1	1.1	0.9	1.3	0.9	1.7	1.4	1.7	2.2	2.2	2.6	1.8	1.4	2.2	0.7	1	2.3	1.2	0.9	1.5	1.9	0.8	2.1	1.4	2	1.1
TRINITY_DN1_c0_g1_i1	TRINITY_DN1_c0_g1_i1 | mapman4 classification: 35.2 not assigned.not annotated	NA	2930@1957-2895@312,32%,complete-utrbad@alt	NonamEVm006788t4	ID=TRINITY_DN1_c0_g1_i1.p1;TRINITY_DN1_c0_g1~~TRINITY_DN1_c0_g1_i1.p1;ORF_type:complete_len:313_(-),score=44.18,UniRef90_UPI000B8A69EC@3562|40.2|8.7e-36,Retrotrans_gag|PF03732.18|2.6e-18	NA	NA	11.6	9.4	12.2	7.9	7.8	11.4	13.6	11.5	14.1	17.3	16.2	12.6	12.5	11.5	13.5	14.6	22.8	17.9	21.1	12.5	8.4	8.6	12.8	12.1	14.7	3.6	2.6	10.4	13.5	8.2	14.6	19.3	13.3	12.8	12	21.1	10.6
TRINITY_DN1_c0_g1_i10	TRINITY_DN1_c0_g1_i10 | RNA-directed DNA polymerase homolog OS=Oenothera berteroana (sp|p31843|rrpo_oenbe : 155.0) : 35.1 : mapman4.2.0	Transposon_Ty3-G_Gag-Pol_polyprotein_(Gag3-Pol3)_(Transposon_Ty3-1_TYA-TYB_polyprotein)_[Cleaved_into:_Capsid_protein_(CA)_(p24);_Spacer_peptide_p3;_Nucleocapsid_protein_p11_(NC);_Ty3_protease_(PR)_(EC_3.4.23.-)_(p16);_Spacer_peptide_J;_Reverse_transcriptase/ribonuclease_H_(RT)_(RT-RH)_(EC_2.7.7.49)_(EC_2.7.7.7)_(EC_3.1.26.4)_(p55);_Integrase_p61_(IN);_Integrase_p58_(IN)];TY3B-G_YGRWTy3-1_POL_YGR…	4477@452-3151@899,60%,complete@althim	NonamEVm001196t4	ID=TRINITY_DN1_c0_g1_i10.p1;TRINITY_DN1_c0_g1~~TRINITY_DN1_c0_g1_i10.p1;ORF_type:complete_len:900_(-),score=84.24,UniRef90_A0A2N9ETJ6@28930|61.1|0.0e+00,RVP_2|PF08284.12|1.9e-35,RT_RNaseH|PF17917.2|2.2e-33,RVT_1|PF00078.28|1.5e-29,RT_RNaseH_2|PF17919.2|4.8e-29,Integrase_H2C2|PF17921.2|9.6e-17,gag-asp_proteas|PF13975.7|2.1e-06,gag-asp_proteas|PF13975.7|3.9e+02,rve|PF00665.27|1.1e-05,Asp_protease_2…	NA	NA	1.5	1.2	3	1.9	2.2	2.3	3.2	2.7	3.2	4.2	2.9	2.3	2.6	3.4	4.1	4.5	6.1	4.1	5.1	2.3	1.7	1.8	2.7	2.6	3.1	0.8	0.6	2.7	4	2.2	4.1	4.8	3.2	2.7	3.1	6.1	2.7
TRINITY_DN1_c0_g1_i20	TRINITY_DN1_c0_g1_i20 | RNA-directed DNA polymerase homolog OS=Oenothera berteroana (sp|p31843|rrpo_oenbe : 155.0) : 35.1 : mapman4.2.0	Transposon_Ty3-G_Gag-Pol_polyprotein_(Gag3-Pol3)_(Transposon_Ty3-1_TYA-TYB_polyprotein)_[Cleaved_into:_Capsid_protein_(CA)_(p24);_Spacer_peptide_p3;_Nucleocapsid_protein_p11_(NC);_Ty3_protease_(PR)_(EC_3.4.23.-)_(p16);_Spacer_peptide_J;_Reverse_transcriptase/ribonuclease_H_(RT)_(RT-RH)_(EC_2.7.7.49)_(EC_2.7.7.7)_(EC_3.1.26.4)_(p55);_Integrase_p61_(IN);_Integrase_p58_(IN)];TY3B-G_YGRWTy3-1_POL_YGR…	5999@1800-4499@899,45%,complete-utrpoor@alt	NonamEVm001196t5	ID=TRINITY_DN1_c0_g1_i20.p1;TRINITY_DN1_c0_g1~~TRINITY_DN1_c0_g1_i20.p1;ORF_type:complete_len:900_(-),score=85.65,UniRef90_A0A2N9ETJ6@28930|61.1|0.0e+00,RVP_2|PF08284.12|1.9e-35,RT_RNaseH|PF17917.2|2.2e-33,RVT_1|PF00078.28|1.5e-29,RT_RNaseH_2|PF17919.2|4.8e-29,Integrase_H2C2|PF17921.2|9.6e-17,gag-asp_proteas|PF13975.7|2.1e-06,gag-asp_proteas|PF13975.7|3.9e+02,rve|PF00665.27|1.1e-05,Asp_protease_2…	NA	NA	2.1	1.7	3.1	2	2.4	2.5	3.3	3.2	3.3	4	4.2	2.8	3.4	3.5	4.8	5.2	6.2	4.6	5.2	2.7	2.1	1.7	3	3.2	3.2	1	0.7	2.7	5.1	2.6	4.2	5.2	3.7	2.7	3.9	7.1	3.7
TRINITY_DN1_c0_g1_i21	TRINITY_DN1_c0_g1_i21 | mapman4 classification: 35.2 not assigned.not annotated	NA	1270@248-607@119,28%,complete-utrbad@alt	NonamEVm015935t5	ID=TRINITY_DN1_c0_g1_i21.p3;TRINITY_DN1_c0_g1~~TRINITY_DN1_c0_g1_i21.p3;ORF_type:complete_len:104_(-),score=9.71	NA	NA	4.6	3.3	5.5	3.5	3.6	4	5.9	5.5	5.3	10.3	6.5	5.2	6.2	5.5	7.3	6.4	8.9	8	10.1	5.8	4	3.2	4.4	5.8	7.3	1.5	1.1	5.6	7.6	4.5	5.4	7.9	7.8	4.8	6	11	5.3
TRINITY_DN1_c0_g1_i22	TRINITY_DN1_c0_g1_i22 | mapman4 classification: 35.2 not assigned.not annotated	NA	1248@1-585@194,46%,partial5-utrbad@althim	NonamEVm015935t3	ID=TRINITY_DN1_c0_g1_i22.p1;TRINITY_DN1_c0_g1~~TRINITY_DN1_c0_g1_i22.p1;ORF_type:5prime_partial_len:195_(-),score=8.93	NA	NA	4.6	3.4	6	3.9	4.5	5.7	7.1	6.3	6	9.1	6.5	5.9	6.2	5.3	6.8	7.7	11.7	9.7	10.9	5.8	5	4.1	6.2	5.7	5.8	2.3	1.6	6.1	8.2	4.2	6.4	10.2	7	6.4	6.1	10.4	5.3
TRINITY_DN1_c0_g1_i24	TRINITY_DN1_c0_g1_i24 | mapman4 classification: 35.2 not assigned.not annotated	NA	1144@341-727@128,33%,complete-utrbad@alt	NonamEVm015935t2	ID=TRINITY_DN1_c0_g1_i24.p1;TRINITY_DN1_c0_g1~~TRINITY_DN1_c0_g1_i24.p1;ORF_type:complete_len:129_(-),score=7.30	NA	NA	3.2	3.6	4.7	3.5	3.4	4.7	6.5	4	6.4	7.8	7.2	3.8	3.6	4.3	4.9	7	8.7	7.5	7.7	5.2	3.3	3.5	7.4	5	7.2	2	2.2	5.9	7	4.6	6.6	8	5.1	5.5	5.9	9.9	4.6
TRINITY_DN1_c0_g1_i25	TRINITY_DN1_c0_g1_i25 | mapman4 classification: 35.2 not assigned.not annotated	NA	1254@238-591@117,28%,complete-utrbad@alt	NonamEVm015935t6	ID=TRINITY_DN1_c0_g1_i25.p3;TRINITY_DN1_c0_g1~~TRINITY_DN1_c0_g1_i25.p3;ORF_type:complete_len:104_(-),score=9.71	NA	NA	4.5	4.4	5.1	4.4	3.8	6	6.5	6.4	5.8	9.8	7	5.4	5.2	6	7.3	6.8	10.2	9.6	10.2	5.3	4.2	4.1	5	5.3	6.1	1.4	1.4	4.5	8.5	4.2	5.3	10.1	5.8	5.5	5.1	9.6	5
TRINITY_DN1_c0_g1_i29	TRINITY_DN1_c0_g1_i29 | Uncharacterized mitochondrial protein AtMg00860 OS=Arabidopsis thaliana (sp|p92523|m860_arath : 118.0) : 35.1 : mapman4.2.0	Transposon_Tf2-12_polyprotein_(Retrotransposable_element_Tf2_155_kDa_protein);Tf2-12_Tf2-43_SPCC1020.14	1262@10-729@239,57%,complete-utrpoor@main	NonamEVm013100t1	ID=TRINITY_DN1_c0_g1_i29.p1;TRINITY_DN1_c0_g1~~TRINITY_DN1_c0_g1_i29.p1;ORF_type:complete_len:596_(-),score=51.50,UniRef90_A0A2N9HWS3@28930|65.2|3.5e-287,RT_RNaseH|PF17917.2|1.2e-33,RT_RNaseH_2|PF17919.2|2.7e-29,RVT_1|PF00078.28|2.1e-18,Integrase_H2C2|PF17921.2|5.7e-17,rve|PF00665.27|1.2e+04,rve|PF00665.27|6.3e-06,RNase_H|PF00075.25|0.076	NA	NA	1.8	1.2	2.9	1.5	1.9	2.7	2.9	2.7	2.9	4.4	3.3	2.4	2.7	2.8	3.8	4.1	5.4	3.9	4.6	2.4	1.8	1.6	3.4	3	3.1	0.7	0.6	2.3	3.6	2.3	3.6	4.6	2.9	2.6	3.4	5.8	3
TRINITY_DN1_c0_g1_i30	TRINITY_DN1_c0_g1_i30 | RNA-directed DNA polymerase homolog OS=Oenothera berteroana (sp|p31843|rrpo_oenbe : 155.0) : 35.1 : mapman4.2.0	Transposon_Ty3-G_Gag-Pol_polyprotein_(Gag3-Pol3)_(Transposon_Ty3-1_TYA-TYB_polyprotein)_[Cleaved_into:_Capsid_protein_(CA)_(p24);_Spacer_peptide_p3;_Nucleocapsid_protein_p11_(NC);_Ty3_protease_(PR)_(EC_3.4.23.-)_(p16);_Spacer_peptide_J;_Reverse_transcriptase/ribonuclease_H_(RT)_(RT-RH)_(EC_2.7.7.49)_(EC_2.7.7.7)_(EC_3.1.26.4)_(p55);_Integrase_p61_(IN);_Integrase_p58_(IN)];TY3B-G_YGRWTy3-1_POL_YGR…	2419@1127-2410@427,53%,complete-utrpoor@alt	NonamEVm006788t3	ID=TRINITY_DN1_c0_g1_i30.p1;TRINITY_DN1_c0_g1~~TRINITY_DN1_c0_g1_i30.p1;ORF_type:complete_len:900_(-),score=84.24,UniRef90_A0A2N9ETJ6@28930|61.1|0.0e+00,RVP_2|PF08284.12|1.9e-35,RT_RNaseH|PF17917.2|2.2e-33,RVT_1|PF00078.28|1.5e-29,RT_RNaseH_2|PF17919.2|4.8e-29,Integrase_H2C2|PF17921.2|9.6e-17,gag-asp_proteas|PF13975.7|2.1e-06,gag-asp_proteas|PF13975.7|3.9e+02,rve|PF00665.27|1.1e-05,Asp_protease_2…	NA	NA	3.4	2.8	4.4	3	3.1	3.9	4.5	4.1	5.2	6.2	5.7	4.5	4.6	4.7	5.3	6.1	8	7.2	8.3	4	2.5	2.8	4.7	4.4	4.6	1.4	1	3.8	6.2	3.4	5.7	7.2	4.7	4.2	5	9	4.7
TRINITY_DN1_c0_g1_i6	TRINITY_DN1_c0_g1_i6 | mapman4 classification: 35.2 not assigned.not annotated	NA	759@67-369@100,39%,complete-utrbad@alt	NonamEVm054206t2	ID=TRINITY_DN1_c0_g1_i6.p1;TRINITY_DN1_c0_g1~~TRINITY_DN1_c0_g1_i6.p1;ORF_type:complete_len:101_(+),score=-14.85,CarbpepA_inh|PF02977.16|0.59,CarbpepA_inh|PF02977.16|1.5e+03	NA	NA	4.9	6.5	7.1	5.9	5.4	5.4	9.9	9	7.3	11.8	9.4	8	7.6	8.1	9.4	10.9	14.6	12.9	16.2	7	5.7	5	6.6	7.2	11.3	2.5	1.8	5.7	10.8	4.8	9.8	14.1	7.8	9.1	7.7	8.7	7.5
TRINITY_DN1_c0_g1_i7	TRINITY_DN1_c0_g1_i7 | RNA-directed DNA polymerase homolog OS=Oenothera berteroana (sp|p31843|rrpo_oenbe : 155.0) : 35.1 : mapman4.2.0	Transposon_Ty3-G_Gag-Pol_polyprotein_(Gag3-Pol3)_(Transposon_Ty3-1_TYA-TYB_polyprotein)_[Cleaved_into:_Capsid_protein_(CA)_(p24);_Spacer_peptide_p3;_Nucleocapsid_protein_p11_(NC);_Ty3_protease_(PR)_(EC_3.4.23.-)_(p16);_Spacer_peptide_J;_Reverse_transcriptase/ribonuclease_H_(RT)_(RT-RH)_(EC_2.7.7.49)_(EC_2.7.7.7)_(EC_3.1.26.4)_(p55);_Integrase_p61_(IN);_Integrase_p58_(IN)];TY3B-G_YGRWTy3-1_POL_YGR…	1726@434-1717@427,74%,complete@alt	NonamEVm006788t2	ID=TRINITY_DN1_c0_g1_i7.p1;TRINITY_DN1_c0_g1~~TRINITY_DN1_c0_g1_i7.p1;ORF_type:complete_len:900_(-),score=84.24,UniRef90_A0A2N9ETJ6@28930|61.1|0.0e+00,RVP_2|PF08284.12|1.9e-35,RT_RNaseH|PF17917.2|2.2e-33,RVT_1|PF00078.28|1.5e-29,RT_RNaseH_2|PF17919.2|4.8e-29,Integrase_H2C2|PF17921.2|9.6e-17,gag-asp_proteas|PF13975.7|2.1e-06,gag-asp_proteas|PF13975.7|3.9e+02,rve|PF00665.27|1.1e-05,Asp_protease_2|P…	NA	NA	1.4	1.4	2.1	1.4	1.8	2	2.5	2.5	2.4	3.6	3.1	2.3	2.6	2.6	3.4	3.9	4.7	3.7	4.4	2	1.1	1.3	2.5	2.2	2.8	0.6	0.5	2	4.1	1.8	2.9	4.1	2.6	2.2	2.8	5.2	2.4
TRINITY_DN1_c7_g1_i6	TRINITY_DN1_c7_g1_i6 | mapman4 classification: 35.2 not assigned.not annotated	NA	389@1-342@113,87%,partial5@alt	NonamEVm014212t14	ID=TRINITY_DN1_c7_g1_i6.p1;TRINITY_DN1_c7_g1~~TRINITY_DN1_c7_g1_i6.p1;ORF_type:5prime_partial_len:114_(+),score=9.12	NA	NA	2.6	3.7	3.8	4.1	1.9	2.3	6.2	5.6	4.9	7.3	4.9	5.1	3.7	4.9	6.1	6.4	6.3	4.5	6.3	3.6	4.3	3.1	5.7	4.7	6.3	1.1	2.2	3.9	10.5	4.9	7.6	10.4	6.5	5.8	6.5	8.7	5.1
TRINITY_DN1_c7_g2_i2	TRINITY_DN1_c7_g2_i2 | mapman4 classification: 35.2 not assigned.not annotated	NA	770@20-334@104,40%,complete-utrbad@alt	NonamEVm028601t8	ID=TRINITY_DN1_c7_g2_i2.p1;TRINITY_DN1_c7_g2~~TRINITY_DN1_c7_g2_i2.p1;ORF_type:5prime_partial_len:111_(+),score=8.22	NA	NA	4.8	3.9	6.3	5.5	4.4	4.8	7.9	5.5	7.2	13.7	7.3	4.8	4.6	7	7.5	7.6	12.5	9.5	9.1	5.5	4.5	4.6	6.4	7.1	7.7	1.8	1.8	4.9	11.3	6.1	9	10.9	6.7	5.8	7.8	13.5	7.9
TRINITY_DN10_c0_g1_i3	TRINITY_DN10_c0_g1_i3 | mapman4 classification: 35.2 not assigned.not annotated	Transposon_Ty3-G_Gag-Pol_polyprotein_(Gag3-Pol3)_(Transposon_Ty3-1_TYA-TYB_polyprotein)_[Cleaved_into:_Capsid_protein_(CA)_(p24);_Spacer_peptide_p3;_Nucleocapsid_protein_p11_(NC);_Ty3_protease_(PR)_(EC_3.4.23.-)_(p16);_Spacer_peptide_J;_Reverse_transcriptase/ribonuclease_H_(RT)_(RT-RH)_(EC_2.7.7.49)_(EC_2.7.7.7)_(EC_3.1.26.4)_(p55);_Integrase_p61_(IN);_Integrase_p58_(IN)];TY3B-G_YGRWTy3-1_POL_YGR…	464@9-464@152,98%,partial3@main	NonamEVm022093t1	ID=TRINITY_DN10_c0_g1_i3.p1;TRINITY_DN10_c0_g1~~TRINITY_DN10_c0_g1_i3.p1;ORF_type:internal_len:155_(-),score=14.47,UniRef90_UPI00129E0A81@210225|64.8|1.4e-51,RVT_1|PF00078.28|0.0025	NA	NA	4.4	2.5	3.3	5.6	7.6	7.1	6.2	4.4	4.7	4.8	8.3	6.8	5.8	3.8	7.9	9.4	11.6	11.1	10	4.2	2.7	4.2	4.6	5	4.2	1.1	1.4	4.1	8.9	4.6	6.7	4.7	5.3	4.7	2.9	8.8	5.6
TRINITY_DN10_c0_g1_i4	TRINITY_DN10_c0_g1_i4 | mapman4 classification: 35.2 not assigned.not annotated	Transposon_Ty3-G_Gag-Pol_polyprotein_(Gag3-Pol3)_(Transposon_Ty3-1_TYA-TYB_polyprotein)_[Cleaved_into:_Capsid_protein_(CA)_(p24);_Spacer_peptide_p3;_Nucleocapsid_protein_p11_(NC);_Ty3_protease_(PR)_(EC_3.4.23.-)_(p16);_Spacer_peptide_J;_Reverse_transcriptase/ribonuclease_H_(RT)_(RT-RH)_(EC_2.7.7.49)_(EC_2.7.7.7)_(EC_3.1.26.4)_(p55);_Integrase_p61_(IN);_Integrase_p58_(IN)];TY3B-G_YGRWTy3-1_POL_YGR…	424@2-424@141,99%,partial@alt	NonamEVm021821t2	ID=TRINITY_DN10_c0_g1_i4.p1;TRINITY_DN10_c0_g1~~TRINITY_DN10_c0_g1_i4.p1;ORF_type:internal_len:142_(-),score=9.17,UniRef90_UPI00129E0A81@210225|63.1|1.2e-48	NA	NA	1.2	1.8	3	2.7	7	3.7	3.8	4.8	3	4.4	5.8	6	5.8	4	7.7	7.6	10.4	10	11.3	2.9	1.3	2.2	3.5	2.2	3.4	0.9	0.6	3.3	14.2	3.9	3.5	2.6	2.8	1.9	3.3	4.8	4.3
TRINITY_DN10_c0_g2_i1	TRINITY_DN10_c0_g2_i1 | mapman4 classification: 35.2 not assigned.not annotated	NA	623@1-318@105,51%,partial5-utrpoor@noclass	NonamEVm051813t1	NA	NA	NA	2.5	0.6	4.1	2.1	2.1	2.8	3.7	1.7	2	2.4	2.9	2.5	2.6	0.6	1	1.1	4.4	3.2	3.6	1.7	1.6	2.6	1.7	1.7	2.6	1.1	1.1	1.4	0.5	0.5	1.6	1.9	0.6	1.5	1.2	0.9	0.5
TRINITY_DN100_c0_g1_i17	TRINITY_DN100_c0_g1_i17 | mapman4 classification: 35.2 not assigned.not annotated	NA	2023@384-2000@538,79%,complete@main	NonamEVm004428t1	ID=TRINITY_DN100_c0_g1_i17.p1;TRINITY_DN100_c0_g1~~TRINITY_DN100_c0_g1_i17.p1;ORF_type:complete_len:539_(+),score=96.00,UniRef90_UPI0009E5A2BB@158332|75.0|2.2e-277,LCAT|PF02450.16|0.0012,DUF2974|PF11187.9|0.0029,PGAP1|PF07819.14|0.037	VIT_11s0016g03360	AT2G44970.2	3.1	1.8	2.6	2.3	1.9	1.8	2.6	1.2	1.9	2.5	2.3	2.2	2.2	0.9	0.8	1.1	2.7	2.2	2.9	2.3	1.6	2.9	1.9	1.6	2.1	0.4	0.7	2.3	0.7	0.7	1.6	1.6	1.1	1.8	1.1	1.1	1
TRINITY_DN100_c0_g1_i20	TRINITY_DN100_c0_g1_i20 | mapman4 classification: 35.2 not assigned.not annotated	NA	2128@300-1730@476,67%,complete@alt	NonamEVm004428t2	ID=TRINITY_DN100_c0_g1_i20.p1;TRINITY_DN100_c0_g1~~TRINITY_DN100_c0_g1_i20.p1;ORF_type:complete_len:477_(+),score=89.13,UniRef90_UPI0009E5A2BB@158332|82.9|1.9e-283,LCAT|PF02450.16|0.001,DUF2974|PF11187.9|0.0024,PGAP1|PF07819.14|0.031,Abhydrolase_8|PF06259.13|0.27,DUF676|PF05057.15|0.34,BAGE|PF08180.12|3.2e+03,BAGE|PF08180.12|0.67	VIT_11s0016g03360	AT2G44970.2	4	3.4	2.8	3.9	2.3	2.5	4.1	2.4	2.3	2.4	2.9	2.5	2.7	1.2	1.1	1.6	4.1	3	3.5	3.4	3.4	3.3	2.3	2.9	3.5	0.9	1	3.3	0.6	0.9	2.8	3	2	2.9	1.5	2.3	1.8
TRINITY_DN100_c0_g1_i28	TRINITY_DN100_c0_g1_i28 | mapman4 classification: 35.2 not assigned.not annotated	NA	3683@1800-2312@170,13%,complete-utrbad@alt	NonamEVm004428t6	ID=TRINITY_DN100_c0_g1_i28.p1;TRINITY_DN100_c0_g1~~TRINITY_DN100_c0_g1_i28.p1;ORF_type:complete_len:171_(+),score=26.28,UniRef90_A0A2I0W2Y3@906689|68.3|1.7e-42	VIT_11s0016g03360	AT2G44970.1	1.3	1.3	1.3	1.2	0.8	1.2	1.5	0.7	1	0.9	0.8	1.2	0.9	0.4	0.5	0.7	1.8	1.3	1.4	1	1.3	1.1	0.8	0.8	1.2	0.1	0.3	1.2	0.3	0.3	0.7	1.2	0.8	0.9	0.4	0.8	0.5
TRINITY_DN100_c0_g1_i9	TRINITY_DN100_c0_g1_i9 | mapman4 classification: 35.2 not assigned.not annotated	NA	1954@299-1486@395,60%,complete@alt	NonamEVm004428t3	ID=TRINITY_DN100_c0_g1_i9.p1;TRINITY_DN100_c0_g1~~TRINITY_DN100_c0_g1_i9.p1;ORF_type:complete_len:396_(+),score=66.30,UniRef90_UPI0009E5A2BB@158332|68.3|2.3e-167,LCAT|PF02450.16|0.00057,DUF2974|PF11187.9|0.0018,PGAP1|PF07819.14|0.023,Abhydrolase_8|PF06259.13|0.21,DUF676|PF05057.15|0.26	VIT_11s0016g03360	AT2G44970.2	2.7	1.9	1.7	2.2	1.8	2	2.2	1.2	2.2	1.6	2.3	1.8	1.9	0.7	0.8	0.9	3.1	2.2	2.3	1.9	2.4	2.2	1	1.2	2.3	0.5	0.9	1.8	0.7	0.5	0.9	1.9	0.9	1.5	0.7	0.9	0.9
TRINITY_DN100_c0_g2_i2	TRINITY_DN100_c0_g2_i2 | mapman4 classification: 35.2 not assigned.not annotated	NA	1045@288-839@183,52%,complete-utrpoor@alt	NonamEVm004428t5	ID=TRINITY_DN100_c0_g2_i2.p1;TRINITY_DN100_c0_g2~~TRINITY_DN100_c0_g2_i2.p1;ORF_type:complete_len:184_(-),score=32.24,UniRef90_A0A2I0W2Y3@906689|66.7|1.9e-67	VIT_11s0016g03360	NA	2.9	1.1	1.6	1.7	1.6	1.3	1.7	0.8	1.2	1.5	2	1.7	1.5	0.6	0.5	0.5	2.1	1.4	1.8	2.2	1.1	1.8	0.8	1.3	2.3	0.6	0.4	1.4	0.5	0.5	2	1.3	0.8	1.3	0.6	0.3	1
TRINITY_DN100_c0_g2_i3	TRINITY_DN100_c0_g2_i3 | mapman4 classification: 35.2 not assigned.not annotated	NA	2198@288-1718@476,65%,complete@alt	NonamEVm004428t4	ID=TRINITY_DN100_c0_g2_i3.p1;TRINITY_DN100_c0_g2~~TRINITY_DN100_c0_g2_i3.p1;ORF_type:complete_len:477_(-),score=87.54,UniRef90_UPI0009E5A2BB@158332|82.9|4.6e-284,LCAT|PF02450.16|0.001,DUF2974|PF11187.9|0.0024,PGAP1|PF07819.14|0.031,Abhydrolase_8|PF06259.13|0.27,DUF676|PF05057.15|0.34,BAGE|PF08180.12|3.2e+03,BAGE|PF08180.12|0.67	VIT_11s0016g03360	AT2G44970.2	3.5	3.5	4.9	4.1	3.2	3	3.6	2.5	2.7	3.1	4.3	3.4	3.4	1.8	1.4	2.2	5.6	3.7	4.5	3.1	3.3	3.5	3.3	2.5	3.3	0.9	1.4	2.9	1.8	0.9	2.4	2.9	1.6	2.7	1.9	2.1	1.6
TRINITY_DN100_c0_g2_i6	TRINITY_DN100_c0_g2_i6 | mapman4 classification: 35.2 not assigned.not annotated	NA	2316@1710-2222@170,22%,complete-utrbad@alt	NonamEVm004428t8	ID=TRINITY_DN100_c0_g2_i6.p1;TRINITY_DN100_c0_g2~~TRINITY_DN100_c0_g2_i6.p1;ORF_type:complete_len:171_(-),score=24.45,UniRef90_A0A2I0W2Y3@906689|68.3|6.3e-43	VIT_11s0016g03360	AT2G44970.1	0.6	0.2	0.8	0.5	0.4	0.5	0.5	0.2	0.5	0.4	0.5	0.4	0.4	0.2	0.2	0.2	0.9	0.5	0.6	0.5	0.4	0.6	0.3	0.2	0.4	0.2	0.2	0.4	0.1	0.1	0.1	0.3	0	0.3	0.1	0.1	0.1
TRINITY_DN100_c0_g2_i9	TRINITY_DN100_c0_g2_i9 | mapman4 classification: 35.2 not assigned.not annotated	NA	1810@524-1330@268,44%,complete-utrpoor@alt	NonamEVm004428t7	ID=TRINITY_DN100_c0_g2_i9.p1;TRINITY_DN100_c0_g2~~TRINITY_DN100_c0_g2_i9.p1;ORF_type:complete_len:269_(-),score=49.57,UniRef90_UPI0009E5A2BB@158332|93.3|2.0e-175,LCAT|PF02450.16|0.00036,DUF2974|PF11187.9|0.001,PGAP1|PF07819.14|0.012,Abhydrolase_8|PF06259.13|0.11,DUF676|PF05057.15|0.2,BAGE|PF08180.12|1.6e+03,BAGE|PF08180.12|0.35	VIT_11s0016g03360	AT2G44970.1	3.3	3.5	3.1	3.1	3	2.6	3	2.7	2.4	2.2	3.7	3.3	3.7	1.5	1.1	1.8	5.1	3.7	4.8	2.3	3.3	2.6	2.7	2.1	3.4	0.8	1.1	3.2	1.7	1.2	2.1	2.7	1.4	2.2	1.4	1.9	1.2
TRINITY_DN1000_c0_g1_i11	TRINITY_DN1000_c0_g1_i11 | mapman4 classification: 35.2 not assigned.not annotated	NA	884@549-884@112,38%,partial3-utrbad@alt	NonamEVm039202t3	ID=TRINITY_DN1000_c0_g1_i11.p1;TRINITY_DN1000_c0_g1~~TRINITY_DN1000_c0_g1_i11.p1;ORF_type:3prime_partial_len:113_(+),score=8.34,UTP15_C|PF09384.11|6.7e+02,UTP15_C|PF09384.11|0.15	NA	NA	4.5	3.4	3.4	4.5	2.7	3.3	3.9	1.6	3.8	5.6	2.3	3.2	2.6	2.1	1.3	1.4	3.9	3.3	4	5.2	6.4	6	2.7	3.5	4.6	1.1	0.8	2.6	1.6	1.2	2.1	4.5	1.9	4.7	1.7	1.5	1
TRINITY_DN1000_c0_g1_i6	TRINITY_DN1000_c0_g1_i6 | mapman4 classification: 35.2 not assigned.not annotated	NA	1227@861-1226@122,29%,partial3-utrbad@alt	NonamEVm011325t5	ID=TRINITY_DN1000_c0_g1_i6.p1;TRINITY_DN1000_c0_g1~~TRINITY_DN1000_c0_g1_i6.p1;ORF_type:3prime_partial_len:123_(+),score=14.17	NA	NA	2.4	2.3	2.8	0.9	0.3	0.9	1.2	4.2	4.2	6.9	2.8	3.5	3.1	2	1.7	1.5	3.1	3.3	3	8.3	7.6	11.3	6.9	8.8	9.8	0.8	1.8	3.5	3.5	1.4	2.2	6.5	3.7	7.3	1.6	2.2	1.4
TRINITY_DN10000_c1_g1_i2	TRINITY_DN10000_c1_g1_i2 | transcription factor (BEL) : 15.5.3.5 : RNA biosynthesis.transcriptional regulation.Homeobox transcription factor superfamily.transcription factor (BEL) : mapman4.2.0	Homeobox_protein_ATH1;ATH1_At4g32980_F26P21.100	1830@1-753@250,41%,complete-utrbad@alt	NonamEVm005654t5	ID=TRINITY_DN10000_c1_g1_i2.p1;TRINITY_DN10000_c1_g1~~TRINITY_DN10000_c1_g1_i2.p1;ORF_type:complete_len:251_(+),score=45.77,UniRef90_A0A2I0VUI6@906689|73.0|3.5e-114,POX|PF07526.12|9.6e-18,Homeobox_KN|PF05920.12|9.8e-06,Med17|PF10156.10|0.035,Baculo_PEP_C|PF04513.13|4.8e+02,Baculo_PEP_C|PF04513.13|1.5	VIT_4s0008g00880	AT4G32980.1	6.2	8.3	4	1.6	1	4	2.2	1.2	0.9	1	0.6	1	0.6	0.8	0.7	0.4	0.9	1.4	0.9	0.5	0.7	0.6	0.5	0.5	0.7	0.2	0.4	0.7	0.3	0.3	0.8	1.3	0.8	0.8	0.1	0.3	0.4
TRINITY_DN10000_c1_g1_i5	TRINITY_DN10000_c1_g1_i5 | transcription factor (BEL) : 15.5.3.5 : RNA biosynthesis.transcriptional regulation.Homeobox transcription factor superfamily.transcription factor (BEL) : mapman4.2.0	Homeobox_protein_ATH1;ATH1_At4g32980_F26P21.100	2692@382-1827@481,53%,complete-utrpoor@main	NonamEVm005654t1	ID=TRINITY_DN10000_c1_g1_i5.p1;TRINITY_DN10000_c1_g1~~TRINITY_DN10000_c1_g1_i5.p1;ORF_type:complete_len:482_(+),score=76.41,UniRef90_A0A2I0VUI6@906689|58.0|4.3e-206,POX|PF07526.12|3.6e-17,Homeobox_KN|PF05920.12|3.3e-14,Homeodomain|PF00046.30|1.5e-06,LRRNT_2|PF08263.13|30,LRRNT_2|PF08263.13|1.4e+04,LRRNT_2|PF08263.13|11	VIT_4s0008g00880	NA	12	15.7	7.2	4	1.9	6.8	5.1	1.6	1.7	2	1.1	2	1.4	1.4	1	0.9	1.9	2.1	1.5	1.1	1	1.1	0.8	0.9	1.2	0.6	0.7	1.2	0.9	0.7	1	1.6	1.3	1.4	0.5	0.7	0.4
TRINITY_DN10001_c0_g1_i8	TRINITY_DN10001_c0_g1_i8 | mapman4 classification: 35.2 not assigned.not annotated	Transposon_Tf2-11_polyprotein_(Retrotransposable_element_Tf2_155_kDa_protein);Tf2-11_SPBC1289.17_SPBC8E4.11c	400@1-399@133,99%,partial@alt	NonamEVm016037t7	ID=TRINITY_DN10001_c0_g1_i8.p1;TRINITY_DN10001_c0_g1~~TRINITY_DN10001_c0_g1_i8.p1;ORF_type:internal_len:134_(+),score=17.99,UniRef90_A0A6D2IQ89@1685480|54.1|4.1e-43,RT_RNaseH_2|PF17919.2|3.1e-18,RT_RNaseH|PF17917.2|1.7e-09,RVT_thumb|PF06817.15|0.048	NA	NA	0.9	1.6	2.3	1.1	0.7	0.6	1.8	1.7	1.3	3.1	2.4	2.8	2.8	1.3	1.2	0.8	1.5	1.6	2.9	2.2	1	1.6	1.8	1.7	0.5	0.2	0.2	0.3	2.7	0.9	1.7	2.7	1.8	1	0.8	0.9	1
TRINITY_DN10002_c0_g1_i10	TRINITY_DN10002_c0_g1_i10 | PH, RCC1 and FYVE domains-containing protein 1 OS=Arabidopsis thaliana (sp|q947d2|praf1_arath : 711.0) : 35.1 : mapman4.2.0	PH,_RCC1_and_FYVE_domains-containing_protein_1_(Protein_Praf4);PRAF1_PRAF4_At1g76950_F22K20.5	3862@852-2885@677,52%,complete-utrpoor@alt	NonamEVm000693t8	ID=TRINITY_DN10002_c0_g1_i10.p1;TRINITY_DN10002_c0_g1~~TRINITY_DN10002_c0_g1_i10.p1;ORF_type:complete_len:678_(+),score=141.62,UniRef90_A0A2I0XBX3@906689|79.6|0.0e+00,RCC1|PF00415.19|31,RCC1|PF00415.19|1.4e-10,RCC1|PF00415.19|2.7e-08,RCC1|PF00415.19|3.7e-11,RCC1|PF00415.19|6.5e-11,RCC1|PF00415.19|3.4e-08,RCC1|PF00415.19|3.7e-15,RCC1_2|PF13540.7|0.0033,RCC1_2|PF13540.7|5.4e-07,RCC1_2|PF13540.7|0.0…	VIT_1s0026g02170	AT5G19420.1	0.7	0.8	0.6	0.5	0.2	0.6	0.4	0.2	0.4	0.3	0.2	0.3	0.4	0.2	0.1	0.2	0.5	0.3	0.4	0.6	0.4	0.6	0.4	0.3	0.6	0.2	0.1	0.3	0.1	0.2	0.3	0.5	0.2	0.5	0.2	0.2	0.2
TRINITY_DN10002_c0_g1_i2	TRINITY_DN10002_c0_g1_i2 | PH, RCC1 and FYVE domains-containing protein 1 OS=Arabidopsis thaliana (sp|q947d2|praf1_arath : 741.0) : 35.1 : mapman4.2.0	PH,_RCC1_and_FYVE_domains-containing_protein_1_(Protein_Praf4);PRAF1_PRAF4_At1g76950_F22K20.5	4392@854-3940@1028,70%,complete@alt	NonamEVm000693t2	ID=TRINITY_DN10002_c0_g1_i2.p1;TRINITY_DN10002_c0_g1~~TRINITY_DN10002_c0_g1_i2.p1;ORF_type:complete_len:1029_(+),score=219.67,UniRef90_A0A2I0XBX3@906689|66.4|0.0e+00,RCC1|PF00415.19|52,RCC1|PF00415.19|2.4e-10,RCC1|PF00415.19|4.5e-08,RCC1|PF00415.19|6.2e-11,RCC1|PF00415.19|1.1e-10,RCC1|PF00415.19|5.7e-08,RCC1|PF00415.19|6.2e-15,RCC1_2|PF13540.7|0.0055,RCC1_2|PF13540.7|8.7e-07,RCC1_2|PF13540.7|0.00…	VIT_6s0009g03550	AT5G12350.1	1.2	1.2	0.5	0.8	0.4	0.6	0.5	0.5	0.8	0.6	0.5	0.5	0.5	0.2	0.2	0.2	0.5	0.4	0.5	0.8	0.6	0.8	0.4	0.4	0.7	0.2	0.1	0.5	0.2	0.3	0.4	0.7	0.4	0.9	0.3	0.2	0.2
TRINITY_DN10002_c0_g1_i3	TRINITY_DN10002_c0_g1_i3 | PH, RCC1 and FYVE domains-containing protein 1 OS=Arabidopsis thaliana (sp|q947d2|praf1_arath : 781.0) : 35.1 : mapman4.2.0	PH,_RCC1_and_FYVE_domains-containing_protein_1_(Protein_Praf4);PRAF1_PRAF4_At1g76950_F22K20.5	4528@854-3892@1012,67%,complete@alt	NonamEVm000693t3	ID=TRINITY_DN10002_c0_g1_i3.p1;TRINITY_DN10002_c0_g1~~TRINITY_DN10002_c0_g1_i3.p1;ORF_type:complete_len:1013_(+),score=201.35,UniRef90_A0A2I0XBX3@906689|69.1|0.0e+00,RCC1|PF00415.19|51,RCC1|PF00415.19|2.3e-10,RCC1|PF00415.19|4.4e-08,RCC1|PF00415.19|6.1e-11,RCC1|PF00415.19|1.1e-10,RCC1|PF00415.19|5.6e-08,RCC1|PF00415.19|6.1e-15,RCC1_2|PF13540.7|0.0054,RCC1_2|PF13540.7|8.5e-07,RCC1_2|PF13540.7|0.00…	VIT_6s0009g03550	AT5G12350.1	0.8	0.8	0.4	0.4	0.4	0.6	0.4	0.4	0.4	0.3	0.4	0.4	0.5	0.2	0.1	0.2	0.5	0.2	0.4	0.6	0.4	0.7	0.3	0.3	0.5	0.2	0.1	0.5	0.2	0.1	0.2	0.5	0.3	0.6	0.2	0.3	0.2
TRINITY_DN10002_c0_g1_i4	TRINITY_DN10002_c0_g1_i4 | PH, RCC1 and FYVE domains-containing protein 1 OS=Arabidopsis thaliana (sp|q947d2|praf1_arath : 711.0) : 35.1 : mapman4.2.0	PH,_RCC1_and_FYVE_domains-containing_protein_1_(Protein_Praf4);PRAF1_PRAF4_At1g76950_F22K20.5	4464@854-2914@686,46%,complete-utrpoor@alt	NonamEVm000693t6	ID=TRINITY_DN10002_c0_g1_i4.p1;TRINITY_DN10002_c0_g1~~TRINITY_DN10002_c0_g1_i4.p1;ORF_type:complete_len:687_(+),score=141.11,UniRef90_A0A2I0XBX3@906689|79.7|0.0e+00,RCC1|PF00415.19|31,RCC1|PF00415.19|1.5e-10,RCC1|PF00415.19|2.7e-08,RCC1|PF00415.19|3.8e-11,RCC1|PF00415.19|6.6e-11,RCC1|PF00415.19|3.5e-08,RCC1|PF00415.19|3.8e-15,RCC1_2|PF13540.7|0.0034,RCC1_2|PF13540.7|5.5e-07,RCC1_2|PF13540.7|0.001…	VIT_1s0026g02170	AT5G19420.1	0.9	1.1	0.5	0.5	0.3	0.5	0.4	0.3	0.3	0.4	0.2	0.6	0.6	0.2	0.2	0.2	0.5	0.4	0.5	0.6	0.5	0.7	0.4	0.3	0.5	0.2	0.3	0.4	0.2	0.1	0.3	0.6	0.2	0.6	0.2	0.2	0.2
TRINITY_DN10002_c0_g2_i10	TRINITY_DN10002_c0_g2_i10 | PH, RCC1 and FYVE domains-containing protein 1 OS=Arabidopsis thaliana (sp|q947d2|praf1_arath : 780.0) : 35.1 : mapman4.2.0	PH,_RCC1_and_FYVE_domains-containing_protein_1_(Protein_Praf4);PRAF1_PRAF4_At1g76950_F22K20.5	4331@850-3876@1008,69%,complete@alt	NonamEVm000693t5	ID=TRINITY_DN10002_c0_g2_i10.p1;TRINITY_DN10002_c0_g2~~TRINITY_DN10002_c0_g2_i10.p1;ORF_type:complete_len:1009_(-),score=205.81,UniRef90_A0A2I0XBX3@906689|69.1|0.0e+00,RCC1|PF00415.19|50,RCC1|PF00415.19|2.3e-10,RCC1|PF00415.19|4.4e-08,RCC1|PF00415.19|6.1e-11,RCC1|PF00415.19|1.1e-10,RCC1|PF00415.19|5.6e-08,RCC1|PF00415.19|6e-15,RCC1_2|PF13540.7|0.0053,RCC1_2|PF13540.7|8.5e-07,RCC1_2|PF13540.7|0.00…	VIT_6s0009g03550	AT5G12350.1	1	1.4	0.6	0.5	0.4	0.8	0.4	0.4	0.5	0.7	0.4	0.5	0.6	0.2	0.2	0.2	0.4	0.4	0.6	0.7	0.5	0.9	0.3	0.4	0.6	0.2	0.3	0.6	0.2	0.1	0.5	0.7	0.2	0.7	0.3	0.2	0.3
TRINITY_DN10002_c0_g2_i6	TRINITY_DN10002_c0_g2_i6 | PH, RCC1 and FYVE domains-containing protein 1 OS=Arabidopsis thaliana (sp|q947d2|praf1_arath : 657.0) : 35.1 : mapman4.2.0	PH,_RCC1_and_FYVE_domains-containing_protein_1_(Protein_Praf4);PRAF1_PRAF4_At1g76950_F22K20.5	2931@483-2606@707,72%,complete@alt	NonamEVm000693t7	ID=TRINITY_DN10002_c0_g2_i6.p1;TRINITY_DN10002_c0_g2~~TRINITY_DN10002_c0_g2_i6.p1;ORF_type:complete_len:708_(-),score=146.46,UniRef90_A0A2I0XBX3@906689|64.6|0.0e+00,RCC1|PF00415.19|23,RCC1|PF00415.19|2.9e-08,RCC1|PF00415.19|3.9e-11,RCC1|PF00415.19|6.9e-11,RCC1|PF00415.19|3.6e-08,RCC1|PF00415.19|3.9e-15,RCC1_2|PF13540.7|5.7e-07,RCC1_2|PF13540.7|0.0019,RCC1_2|PF13540.7|17,RCC1_2|PF13540.7|0.046,RCC…	VIT_6s0009g03550	AT5G12350.1	1.1	1.2	0.7	0.5	0.5	0.8	0.5	0.4	0.4	0.6	0.5	0.5	0.5	0.3	0.2	0.3	0.4	0.4	0.5	0.8	0.5	0.9	0.4	0.4	0.6	0.1	0.2	0.5	0.3	0.2	0.4	0.8	0.4	0.8	0.2	0.4	0.4
TRINITY_DN10002_c0_g2_i8	TRINITY_DN10002_c0_g2_i8 | PH, RCC1 and FYVE domains-containing protein 1 OS=Arabidopsis thaliana (sp|q947d2|praf1_arath : 790.0) : 35.1 : mapman4.2.0	PH,_RCC1_and_FYVE_domains-containing_protein_1_(Protein_Praf4);PRAF1_PRAF4_At1g76950_F22K20.5	4342@850-4017@1055,72%,complete@main	NonamEVm000693t1	ID=TRINITY_DN10002_c0_g2_i8.p1;TRINITY_DN10002_c0_g2~~TRINITY_DN10002_c0_g2_i8.p1;ORF_type:complete_len:1056_(-),score=222.66,UniRef90_A0A2I0XBX3@906689|68.8|0.0e+00,RCC1|PF00415.19|53,RCC1|PF00415.19|2.5e-10,RCC1|PF00415.19|4.7e-08,RCC1|PF00415.19|6.4e-11,RCC1|PF00415.19|1.1e-10,RCC1|PF00415.19|5.9e-08,RCC1|PF00415.19|6.4e-15,RCC1_2|PF13540.7|0.0056,RCC1_2|PF13540.7|8.9e-07,RCC1_2|PF13540.7|0.00…	VIT_6s0009g03550	AT5G12350.1	1.3	1	0.6	0.7	0.3	0.7	0.4	0.3	0.6	0.4	0.3	0.6	0.5	0.3	0.2	0.3	0.6	0.4	0.4	0.8	0.6	0.7	0.4	0.3	1	0.2	0.3	0.6	0.3	0.2	0.3	0.7	0.5	0.7	0.2	0.3	0.3
TRINITY_DN10002_c0_g2_i9	TRINITY_DN10002_c0_g2_i9 | PH, RCC1 and FYVE domains-containing protein 1 OS=Arabidopsis thaliana (sp|q947d2|praf1_arath : 783.0) : 35.1 : mapman4.2.0	PH,_RCC1_and_FYVE_domains-containing_protein_1_(Protein_Praf4);PRAF1_PRAF4_At1g76950_F22K20.5	3762@438-3437@999,79%,complete@alt	NonamEVm000693t4	ID=TRINITY_DN10002_c0_g2_i9.p1;TRINITY_DN10002_c0_g2~~TRINITY_DN10002_c0_g2_i9.p1;ORF_type:complete_len:1000_(-),score=212.86,UniRef90_A0A2I0XBX3@906689|67.9|0.0e+00,RCC1|PF00415.19|50,RCC1|PF00415.19|2.3e-10,RCC1|PF00415.19|4.4e-08,RCC1|PF00415.19|6e-11,RCC1|PF00415.19|1e-10,RCC1|PF00415.19|5.5e-08,RCC1|PF00415.19|6e-15,RCC1_2|PF13540.7|0.0053,RCC1_2|PF13540.7|8.4e-07,RCC1_2|PF13540.7|0.0029,RCC…	VIT_6s0009g03550	AT5G12350.1	0.8	1.1	0.8	0.5	0.3	0.8	0.4	0.3	0.6	0.6	0.4	0.5	0.5	0.3	0.3	0.2	0.5	0.5	0.5	0.7	0.4	0.5	0.2	0.3	0.6	0.1	0.2	0.5	0.2	0.2	0.3	0.6	0.3	0.7	0.2	0.3	0.3
TRINITY_DN10003_c0_g1_i2	TRINITY_DN10003_c0_g1_i2 | regulatory component RPN9 of 26S proteasome : 19.2.6.2.2.8 : Protein homeostasis.ubiquitin-proteasome system.26S proteasome.19S regulatory particle.non-ATPase components.regulatory component RPN9 : mapman4.2.0	26S_proteasome_non-ATPase_regulatory_subunit_13_homolog_B_(26S_proteasome_regulatory_subunit_RPN9b)_(AtRNP9b)_(26S_proteasome_regulatory_subunit_S11_homolog_B);RPN9B_At4g19006_F13C5.4	1231@217-1212@331,80%,complete@alt	NonamEVm007209t3	ID=TRINITY_DN10003_c0_g1_i2.p1;TRINITY_DN10003_c0_g1~~TRINITY_DN10003_c0_g1_i2.p1;ORF_type:complete_len:332_(+),score=46.05,UniRef90_A0A2I0VFV2@158332|76.7|3.9e-166,PCI|PF01399.28|2.6e+03,PCI|PF01399.28|2e-05	VIT_2s0012g02660	AT4G19006.1	2.6	1.7	1.5	2.2	1.1	1.8	1.1	1	1.1	0.6	0.8	1	1.4	0.6	0.9	0.7	1.6	0.7	1.7	0.7	1.1	1.2	0.5	0.7	0.9	0.1	0.4	0.9	0.2	0.3	0.7	1.2	0.2	1.5	0.5	0.6	0.6
TRINITY_DN10003_c0_g1_i4	TRINITY_DN10003_c0_g1_i4 | regulatory component RPN9 of 26S proteasome : 19.2.6.2.2.8 : Protein homeostasis.ubiquitin-proteasome system.26S proteasome.19S regulatory particle.non-ATPase components.regulatory component RPN9 : mapman4.2.0	26S_proteasome_non-ATPase_regulatory_subunit_13_homolog_B_(26S_proteasome_regulatory_subunit_RPN9b)_(AtRNP9b)_(26S_proteasome_regulatory_subunit_S11_homolog_B);RPN9B_At4g19006_F13C5.4	1287@217-1287@357,83%,partial3@alt	NonamEVm007209t4	ID=TRINITY_DN10003_c0_g1_i4.p1;TRINITY_DN10003_c0_g1~~TRINITY_DN10003_c0_g1_i4.p1;ORF_type:3prime_partial_len:358_(+),score=47.25,UniRef90_A0A2I0VFV2@158332|78.0|1.3e-187,PCI|PF01399.28|2.9e+03,PCI|PF01399.28|4e-10	VIT_2s0012g02660	AT4G19006.1	1.3	1.3	0.9	1.9	1.2	1.7	2.1	0.9	0.7	1.2	1	0.7	1	0.4	0.7	0.5	1.1	1.2	1.8	0.9	0.8	0.9	0.7	0.7	1.2	0.3	0.5	0.7	0.2	0.5	0.8	1	0.4	1.3	0.4	0.8	0.7
TRINITY_DN10003_c0_g2_i1	TRINITY_DN10003_c0_g2_i1 | regulatory component RPN9 of 26S proteasome : 19.2.6.2.2.8 : Protein homeostasis.ubiquitin-proteasome system.26S proteasome.19S regulatory particle.non-ATPase components.regulatory component RPN9 : mapman4.2.0	26S_proteasome_non-ATPase_regulatory_subunit_13_homolog_A_(26S_proteasome_regulatory_subunit_RPN9a)_(AtRNP9a)_(26S_proteasome_regulatory_subunit_S11_homolog_A);RPN9A_At5g45620_MRA19.2	1666@665-1381@238,43%,complete-utrpoor@alt	NonamEVm007878t2	ID=TRINITY_DN10003_c0_g2_i1.p1;TRINITY_DN10003_c0_g2~~TRINITY_DN10003_c0_g2_i1.p1;ORF_type:complete_len:239_(+),score=29.58,UniRef90_A0A2I0VFV2@158332|93.7|1.3e-151,PCI|PF01399.28|2.1e-09	VIT_2s0012g02660	AT4G19006.1	22.9	19	15.7	17.8	12.2	14.9	13.4	7.9	8.2	9	6.8	8.3	6.9	4.8	5	5.4	10	8	9.6	10.7	9.8	11.7	9.8	8.7	13.1	3.4	4.5	10.8	3.9	3.9	7	11.9	5	10.5	6.2	8.5	6.4
TRINITY_DN10003_c0_g2_i2	TRINITY_DN10003_c0_g2_i2 | regulatory component RPN9 of 26S proteasome : 19.2.6.2.2.8 : Protein homeostasis.ubiquitin-proteasome system.26S proteasome.19S regulatory particle.non-ATPase components.regulatory component RPN9 : mapman4.2.0	26S_proteasome_non-ATPase_regulatory_subunit_13_homolog_B_(26S_proteasome_regulatory_subunit_RPN9b)_(AtRNP9b)_(26S_proteasome_regulatory_subunit_S11_homolog_B);RPN9B_At4g19006_F13C5.4	1665@217-1380@387,69%,complete@main	NonamEVm007878t1	ID=TRINITY_DN10003_c0_g2_i2.p1;TRINITY_DN10003_c0_g2~~TRINITY_DN10003_c0_g2_i2.p1;ORF_type:complete_len:388_(+),score=57.17,UniRef90_A0A2I0VFV2@158332|91.2|8.3e-250,PCI|PF01399.28|5.8e-09	VIT_2s0012g02660	AT4G19006.1	25.5	24	17.7	23.5	13.1	18.4	15.7	6.6	9.5	9.9	6.8	8.5	8.4	5.5	5.2	5.1	9.8	8.2	10.5	12.7	10.4	13.8	9.2	10.7	15.2	4.5	5.8	12.9	3.9	5	8.6	13.5	5.5	13.5	7.2	8.6	8
TRINITY_DN10003_c1_g1_i19	TRINITY_DN10003_c1_g1_i19 | Serotonin N-acetyltransferase 1, chloroplastic OS=Oryza sativa subsp. indica (sp|a2y5t7|snat1_orysi : 147.0) : 35.1 : mapman4.2.0	Serotonin_N-acetyltransferase_1,_chloroplastic_(OsSNAT1)_(EC_2.3.1.87)_(Nuclear_shuttle_protein-interacting_protein_homolog)_(Probable_acetyltransferase_NSI)_(EC_2.3.1.-);SNAT1_NSI_OsI_019680_OsI_20361	1142@2-352@116,30%,partial5-utrbad@alt	NonamEVm012614t8	ID=TRINITY_DN10003_c1_g1_i19.p1;TRINITY_DN10003_c1_g1~~TRINITY_DN10003_c1_g1_i19.p1;ORF_type:5prime_partial_len:117_(+),score=21.65,UniRef90_A0A2I0X0D8@906689|87.6|7.6e-46	VIT_8s0056g00580	AT1G32070.1	1	1	1.7	2	0.9	2.9	1.4	0.3	1.1	1.2	0.5	0.6	0.4	0.5	0.3	0.3	1.8	1.5	1.8	1.5	1	0.8	0.8	0.8	0.5	0.6	1.1	1.5	0.2	0.4	0.6	0.2	0.6	1	0.6	0.4	0.7
TRINITY_DN10003_c1_g1_i2	TRINITY_DN10003_c1_g1_i2 | lysine acetyltransferase (NSI) : 1.1.1.4.2.1 : Photosynthesis.photophosphorylation.photosystem II.photosynthetic acclimation.regulator acetylation.lysine acetyltransferase (NSI) : mapman4.2.0	Serotonin_N-acetyltransferase_1,_chloroplastic_(OsSNAT1)_(EC_2.3.1.87)_(Nuclear_shuttle_protein-interacting_protein_homolog)_(Probable_acetyltransferase_NSI)_(EC_2.3.1.-);SNAT1_NSI_OsI_019680_OsI_20361	1442@440-1189@249,52%,complete-utrpoor@main	NonamEVm012614t1	ID=TRINITY_DN10003_c1_g1_i2.p1;TRINITY_DN10003_c1_g1~~TRINITY_DN10003_c1_g1_i2.p1;ORF_type:complete_len:250_(+),score=42.52,UniRef90_A0A2I0X0D8@906689|84.1|4.0e-134,Acetyltransf_1|PF00583.26|5.3e-15,Acetyltransf_10|PF13673.8|4.8e+03,Acetyltransf_10|PF13673.8|2e-14,Acetyltransf_7|PF13508.8|2.8e-11,FR47|PF08445.11|1.6e-05,Acetyltransf_CG|PF14542.7|0.0017,Acetyltransf_9|PF13527.8|0.006,Acetyltransf_…	VIT_8s0056g00580	AT1G32070.3	2	2.1	1.9	2.7	2	4.1	2.9	0.7	1	1.2	1	1	0.6	1.7	1.9	1.2	1.2	1.6	1.8	0.9	1.2	0.8	0.8	1.3	1.7	0.5	0.9	1.3	0.7	1.1	2	1	0.5	1.2	1.5	2.5	1.7
TRINITY_DN10003_c1_g1_i20	TRINITY_DN10003_c1_g1_i20 | lysine acetyltransferase (NSI) : 1.1.1.4.2.1 : Photosynthesis.photophosphorylation.photosystem II.photosynthetic acclimation.regulator acetylation.lysine acetyltransferase (NSI) : mapman4.2.0	Serotonin_N-acetyltransferase_1,_chloroplastic_(OsSNAT1)_(EC_2.3.1.87)_(Nuclear_shuttle_protein-interacting_protein_homolog)_(Probable_acetyltransferase_NSI)_(EC_2.3.1.-);SNAT1_NSI_OsI_019680_OsI_20361	1092@102-839@245,67%,complete@alt	NonamEVm012614t2	ID=TRINITY_DN10003_c1_g1_i20.p1;TRINITY_DN10003_c1_g1~~TRINITY_DN10003_c1_g1_i20.p1;ORF_type:complete_len:246_(+),score=46.30,UniRef90_A0A2I0X0D8@906689|83.7|3.7e-138,Acetyltransf_1|PF00583.26|5.1e-15,Acetyltransf_10|PF13673.8|4.7e+03,Acetyltransf_10|PF13673.8|1.9e-14,Acetyltransf_7|PF13508.8|2.7e-11,FR47|PF08445.11|1.6e-05,Acetyltransf_CG|PF14542.7|0.0016,Acetyltransf_9|PF13527.8|0.0056,Acetyltr…	VIT_8s0056g00580	AT1G32070.3	5.4	4.1	4.9	6.1	3.9	7.5	7	1.4	2.6	1.9	1.6	2.1	1.3	2.2	2.4	1.9	3.3	3	3.3	1.5	2.4	1.3	2	2.3	1.5	1.1	1.1	3.1	1.6	2.3	3.2	1.8	1.7	2.5	3.5	2.9	3.5
TRINITY_DN10003_c1_g1_i4	TRINITY_DN10003_c1_g1_i4 | lysine acetyltransferase (NSI) : 1.1.1.4.2.1 : Photosynthesis.photophosphorylation.photosystem II.photosynthetic acclimation.regulator acetylation.lysine acetyltransferase (NSI) : mapman4.2.0	Serotonin_N-acetyltransferase_1,_chloroplastic_(OsSNAT1)_(EC_2.3.1.87)_(Nuclear_shuttle_protein-interacting_protein_homolog)_(Probable_acetyltransferase_NSI)_(EC_2.3.1.-);SNAT1_NSI_OsI_019680_OsI_20361	1012@442-759@105,31%,complete-utrbad@alt	NonamEVm012614t6	ID=TRINITY_DN10003_c1_g1_i4.p1;TRINITY_DN10003_c1_g1~~TRINITY_DN10003_c1_g1_i4.p1;ORF_type:complete_len:106_(+),score=17.99,UniRef90_A0A2I0X0D8@906689|93.3|6.8e-66,Acetyltransf_10|PF13673.8|2.3e-15,Acetyltransf_1|PF00583.26|1e-14,Acetyltransf_7|PF13508.8|4e-12,FR47|PF08445.11|2.1e-06,Acetyltransf_CG|PF14542.7|0.0003,Acetyltransf_9|PF13527.8|0.00084,Acetyltransf_4|PF13420.8|0.0061,Acetyltransf_15|…	VIT_8s0056g00580	AT1G32070.3	4.5	2.8	3.8	3.9	3.5	5.5	5.2	1.1	1.2	1	1.1	1.7	1.1	1.8	2.4	1.6	2.9	2.2	3.1	1.5	1.2	1.2	2	2.1	1.5	0.5	1.4	3	1.1	1.5	2.8	1.7	0.9	1.9	2.4	2.8	2.1
TRINITY_DN10003_c1_g1_i8	TRINITY_DN10003_c1_g1_i8 | lysine acetyltransferase (NSI) : 1.1.1.4.2.1 : Photosynthesis.photophosphorylation.photosystem II.photosynthetic acclimation.regulator acetylation.lysine acetyltransferase (NSI) : mapman4.2.0	Serotonin_N-acetyltransferase_1,_chloroplastic_(OsSNAT1)_(EC_2.3.1.87)_(Nuclear_shuttle_protein-interacting_protein_homolog)_(Probable_acetyltransferase_NSI)_(EC_2.3.1.-);SNAT1_NSI_OsI_019680_OsI_20361	805@2-553@183,68%,partial5@alt	NonamEVm012614t3	ID=TRINITY_DN10003_c1_g1_i8.p1;TRINITY_DN10003_c1_g1~~TRINITY_DN10003_c1_g1_i8.p1;ORF_type:5prime_partial_len:184_(+),score=39.08,UniRef90_A0A2I0X0D8@906689|90.3|9.9e-113,Acetyltransf_1|PF00583.26|5.3e-11,Acetyltransf_10|PF13673.8|2.5e+03,Acetyltransf_10|PF13673.8|1.6e-10,Acetyltransf_7|PF13508.8|6.5e-07,FR47|PF08445.11|1.2e+04,FR47|PF08445.11|0.013,Acetyltransf_4|PF13420.8|0.13	VIT_8s0056g00580	AT1G32070.3	2.2	2.3	1.1	1.7	1.7	3.5	2.5	0.6	0.7	0.6	0.1	1.1	0.7	0.9	1.1	0.6	1.5	1.6	1.3	1	1	0.5	1.3	1	2.3	0.5	0.7	1.6	0.6	1.2	1.6	1.3	0.4	0.9	2.1	1.5	1.9
TRINITY_DN10004_c0_g1_i11	TRINITY_DN10004_c0_g1_i11 | component NF-YB of NF-Y transcription factor complex : 15.5.51.2 : RNA biosynthesis.transcriptional regulation.NF-Y transcription factor complex.component NF-YB : mapman4.2.0	Nuclear_transcription_factor_Y_subunit_B-3_(AtNF-YB-3)_(Transcriptional_activator_HAP3C);NFYB3_HAP3C_At4g14540_dl3310w_FCAALL.252	960@107-724@205,64%,complete@main	NonamEVm015054t1	ID=TRINITY_DN10004_c0_g1_i11.p1;TRINITY_DN10004_c0_g1~~TRINITY_DN10004_c0_g1_i11.p1;ORF_type:complete_len:241_(+),score=34.43,UniRef90_UPI0009E337CE@78828|60.5|2.8e-70,CBFD_NFYB_HMF|PF00808.24|2.8e-26,CBFD_NFYB_HMF|PF00808.24|9.8e+03,Histone|PF00125.25|0.002,Histone|PF00125.25|1.4e+04,CENP-T_C|PF15511.7|0.012,Bromo_TP|PF07524.14|0.047	VIT_7s0031g01460	AT4G14540.1	0.2	0.4	0.7	1.3	1.7	1.1	2.1	2.9	1.9	2.3	1.4	2.1	1.7	3.3	3.1	3.4	1.6	2.2	2.6	1.7	1	1.5	3.3	3.5	2.3	0.4	0.2	1.2	1.7	1.4	3.5	1.3	0.9	2.5	2.5	2.3	2
TRINITY_DN10004_c0_g1_i2	TRINITY_DN10004_c0_g1_i2 | component NF-YB of NF-Y transcription factor complex : 15.5.51.2 : RNA biosynthesis.transcriptional regulation.NF-Y transcription factor complex.component NF-YB : mapman4.2.0	Nuclear_transcription_factor_Y_subunit_B-8_(AtNF-YB-8);NFYB8_At2g37060_T2N18.18	1358@324-890@188,41%,complete-utrpoor@main	NonamEVm016469t1	ID=TRINITY_DN10004_c0_g1_i2.p1;TRINITY_DN10004_c0_g1~~TRINITY_DN10004_c0_g1_i2.p1;ORF_type:complete_len:189_(+),score=29.17,UniRef90_UPI0009E244CC@158332|90.1|7.4e-106,CBFD_NFYB_HMF|PF00808.24|7.9e-28,Histone|PF00125.25|0.00065,CENP-T_C|PF15511.7|0.014,Bromo_TP|PF07524.14|0.086	VIT_13s0019g03600	AT2G37060.3	3.3	4.2	4.5	2.9	4.4	4.2	4.1	3.3	2.7	3.6	2.9	3.1	3.7	1.6	2.1	1.6	3.1	2.9	2.8	2	1.9	2.8	1.5	2.2	1.5	1	0.7	1.9	0.9	0.9	1.7	2.5	2.2	2.9	0.9	1.4	1.3
TRINITY_DN10004_c0_g1_i5	TRINITY_DN10004_c0_g1_i5 | component NF-YB of NF-Y transcription factor complex : 15.5.51.2 : RNA biosynthesis.transcriptional regulation.NF-Y transcription factor complex.component NF-YB : mapman4.2.0	Nuclear_transcription_factor_Y_subunit_B-3_(AtNF-YB-3)_(Transcriptional_activator_HAP3C);NFYB3_HAP3C_At4g14540_dl3310w_FCAALL.252	882@35-646@203,69%,complete@alt	NonamEVm015054t4	ID=TRINITY_DN10004_c0_g1_i5.p1;TRINITY_DN10004_c0_g1~~TRINITY_DN10004_c0_g1_i5.p1;ORF_type:complete_len:215_(+),score=30.81,UniRef90_UPI0009E337CE@78828|53.5|1.5e-58,CBFD_NFYB_HMF|PF00808.24|1.6e-25,CBFD_NFYB_HMF|PF00808.24|7.9e+03,Histone|PF00125.25|0.11,Histone|PF00125.25|1e+04,CENP-T_C|PF15511.7|0.12	VIT_19s0015g00440	AT4G14540.1	0.1	0.1	0.2	0.7	0.2	0.1	0.3	0.8	0.2	0.1	0.6	1.2	0.3	1	1.1	0.6	1.1	1.5	1	0.3	0.4	0.3	0.3	0.8	0.3	0.3	0.2	0.5	0.6	0.5	0.5	0.3	0.6	1	0.8	0.4	0.4
TRINITY_DN10004_c0_g2_i3	TRINITY_DN10004_c0_g2_i3 | Nuclear transcription factor Y subunit B-10 OS=Arabidopsis thaliana (sp|q67xj2|nfyba_arath : 105.0) : 35.1 : mapman4.2.0	Nuclear_transcription_factor_Y_subunit_B-10_(AtNF-YB-10);NFYB10_At3g53340_F4P12_40	1633@1076-1408@110,20%,complete-utrbad@alt	NonamEVm023634t2	ID=TRINITY_DN10004_c0_g2_i3.p1;TRINITY_DN10004_c0_g2~~TRINITY_DN10004_c0_g2_i3.p1;ORF_type:complete_len:111_(-),score=3.01,UniRef90_A0A0A9PMR7@35708|82.2|3.1e-14	VIT_0s0956g00020	AT5G47670.1	5.3	6	5.5	5.4	2.9	5.8	5.7	2.3	2.8	3.5	2.5	2.9	2.8	2.2	1.7	1.7	4.6	3.6	4.7	3	3.3	3.8	2.9	3.1	3.4	1.2	1.5	3.2	0.8	0.8	2.3	3.1	2.4	3.6	1.8	2.4	1.5
TRINITY_DN10004_c0_g2_i6	TRINITY_DN10004_c0_g2_i6 | Nuclear transcription factor Y subunit B-10 OS=Arabidopsis thaliana (sp|q67xj2|nfyba_arath : 105.0) : 35.1 : mapman4.2.0	Nuclear_transcription_factor_Y_subunit_B-10_(AtNF-YB-10);NFYB10_At3g53340_F4P12_40	1517@1076-1516@147,29%,partial3-utrbad@main	NonamEVm023634t1	ID=TRINITY_DN10004_c0_g2_i6.p1;TRINITY_DN10004_c0_g2~~TRINITY_DN10004_c0_g2_i6.p1;ORF_type:3prime_partial_len:148_(-),score=5.60,UniRef90_A0A0A9PMR7@35708|82.2|9.7e-14	VIT_0s0956g00020	AT5G47670.1	10	11.5	11.7	14.4	11.1	14	12.3	6.2	5.8	7	7.2	7.1	8.1	4.8	4.1	5.3	10.2	7.4	10.5	7.4	7	9.2	6.4	7.9	7.1	1.7	2.2	6	2.7	2.3	5.4	7.6	4.3	7.8	4.6	5.7	5.1
TRINITY_DN10004_c0_g2_i8	TRINITY_DN10004_c0_g2_i8 | component NF-YB of NF-Y transcription factor complex : 15.5.51.2 : RNA biosynthesis.transcriptional regulation.NF-Y transcription factor complex.component NF-YB : mapman4.2.0	Nuclear_transcription_factor_Y_subunit_B_(NF-YB)_(CAAT_box_DNA-binding_protein_subunit_B);NFY2	1358@365-889@174,38%,complete-utrpoor@noclass	NonamEVm018099t1	ID=TRINITY_DN10004_c0_g2_i8.p1;TRINITY_DN10004_c0_g2~~TRINITY_DN10004_c0_g2_i8.p1;ORF_type:complete_len:175_(+),score=35.53,UniRef90_UPI0009E273CB@78828|79.9|1.9e-94,CBFD_NFYB_HMF|PF00808.24|4e-28,Histone|PF00125.25|8.8e-05,CENP-T_C|PF15511.7|0.0079,Bromo_TP|PF07524.14|0.021	VIT_13s0019g03600	AT3G53340.1	18.9	21.4	18.2	23.3	18.7	25.5	22.1	10.2	13.3	12.5	11.2	12.8	12.7	8.3	10.2	9.6	16.2	13.9	16.9	12.8	12	14.3	10	12.8	15.5	3.4	4.6	11.5	5.4	4.7	11.8	12.5	7.6	13.6	7.6	11	8.4
TRINITY_DN10005_c0_g1_i2	TRINITY_DN10005_c0_g1_i2 | PAP1/TAC3 cofactor of plastid-encoded RNA polymerase : 15.6.1.2.2.1 : RNA biosynthesis.organelle machinery.RNA polymerase activities.plastid-encoded RNA polymerase (PEP) complex.essential co-factor components.component PAP1/TAC3 : mapman4.2.0	NA	2249@406-1692@428,57%,complete-utrpoor@alt	NonamEVm001247t7	ID=TRINITY_DN10005_c0_g1_i2.p1;TRINITY_DN10005_c0_g1~~TRINITY_DN10005_c0_g1_i2.p1;ORF_type:complete_len:429_(+),score=121.81,UniRef90_UPI0009E196BA@78828|76.7|3.1e-193,SAP|PF02037.28|9.9e-10,PPR_3|PF13812.7|1.1e+03,PPR_3|PF13812.7|73,PPR_3|PF13812.7|7,PPR_2|PF13041.7|4.6e+02,PPR_2|PF13041.7|2.3,LIN52|PF10044.10|1e+03,LIN52|PF10044.10|1.6	VIT_4s0043g00700	AT3G04260.1	1.4	1.7	1	2.7	1	1.5	1.2	0.2	0.4	0.4	0.2	0.2	0.2	0.5	0.6	0.2	0.6	0.4	0.6	0.6	0.6	0.5	0.5	0.5	0.9	0.5	0.5	1	0.8	0.8	1.2	0.5	0.5	1	1.1	2	1.5
TRINITY_DN10005_c0_g1_i6	TRINITY_DN10005_c0_g1_i6 | PAP1/TAC3 cofactor of plastid-encoded RNA polymerase : 15.6.1.2.2.1 : RNA biosynthesis.organelle machinery.RNA polymerase activities.plastid-encoded RNA polymerase (PEP) complex.essential co-factor components.component PAP1/TAC3 : mapman4.2.0	Pentatricopeptide_repeat-containing_protein_At2g17140;At2g17140_F6P23.26	3463@240-2906@888,77%,complete@althim	NonamEVm001247t4	ID=TRINITY_DN10005_c0_g1_i6.p1;TRINITY_DN10005_c0_g1~~TRINITY_DN10005_c0_g1_i6.p1;ORF_type:complete_len:889_(+),score=214.61,UniRef90_UPI0009E196BA@78828|82.3|0.0e+00,PPR_2|PF13041.7|3.4e+03,PPR_2|PF13041.7|8.7e+02,PPR_2|PF13041.7|1.3e+03,PPR_2|PF13041.7|0.017,PPR_2|PF13041.7|0.0034,PPR_2|PF13041.7|1.9e+03,PPR_2|PF13041.7|1.2e+03,PPR_2|PF13041.7|5.7,SAP|PF02037.28|2.4e-09,PPR_long|PF17177.5|0.93,…	VIT_4s0043g00700	AT3G04260.1	1.9	1.5	1.6	2.3	1.3	2.4	2	0.3	0.3	0.4	0.2	0.5	0.3	0.6	0.4	0.5	0.5	0.3	0.6	0.8	0.6	0.6	0.6	0.6	1	0.3	0.6	1.4	0.9	1	1.7	1	0.5	0.8	1.3	2.3	1.8
TRINITY_DN10005_c0_g1_i8	TRINITY_DN10005_c0_g1_i8 | PAP1/TAC3 cofactor of plastid-encoded RNA polymerase : 15.6.1.2.2.1 : RNA biosynthesis.organelle machinery.RNA polymerase activities.plastid-encoded RNA polymerase (PEP) complex.essential co-factor components.component PAP1/TAC3 : mapman4.2.0	Putative_pentatricopeptide_repeat-containing_protein_At1g09680;At1g09680_F21M12.7	3482@907-2925@672,57%,complete-utrpoor@alt	NonamEVm001247t3	ID=TRINITY_DN10005_c0_g1_i8.p1;TRINITY_DN10005_c0_g1~~TRINITY_DN10005_c0_g1_i8.p1;ORF_type:complete_len:673_(+),score=164.36,UniRef90_A0A2I0W2S5@906689|80.7|0.0e+00,SAP|PF02037.28|1.7e-09,PPR_2|PF13041.7|0.0024,PPR_2|PF13041.7|1.4e+03,PPR_2|PF13041.7|8.5e+02,PPR_2|PF13041.7|4.1,PPR_3|PF13812.7|0.49,PPR_3|PF13812.7|1.9e+03,PPR_3|PF13812.7|1.3e+02,PPR_3|PF13812.7|13,PPR_1|PF12854.8|85,PPR_1|PF12854…	VIT_4s0043g00700	AT3G04260.1	2.1	1.5	1.1	2.3	1.4	2.2	1.7	0.3	0.5	0.4	0.3	0.3	0.3	0.5	0.5	0.5	0.5	0.3	0.6	0.7	0.6	0.3	0.4	0.7	0.6	0.5	0.4	1.4	0.6	0.9	2	1.1	0.4	1	1.9	2.3	1.9
TRINITY_DN10005_c0_g2_i1	TRINITY_DN10005_c0_g2_i1 | PAP1/TAC3 cofactor of plastid-encoded RNA polymerase : 15.6.1.2.2.1 : RNA biosynthesis.organelle machinery.RNA polymerase activities.plastid-encoded RNA polymerase (PEP) complex.essential co-factor components.component PAP1/TAC3 : mapman4.2.0	NA	3302@772-2790@672,61%,complete@main	NonamEVm001247t1	ID=TRINITY_DN10005_c0_g2_i1.p1;TRINITY_DN10005_c0_g2~~TRINITY_DN10005_c0_g2_i1.p1;ORF_type:complete_len:673_(-),score=163.09,UniRef90_A0A2I0W2S5@906689|80.9|0.0e+00,SAP|PF02037.28|1.7e-09,SAP|PF02037.28|6.3e+03,PPR_2|PF13041.7|0.0024,PPR_2|PF13041.7|1.4e+03,PPR_2|PF13041.7|8.5e+02,PPR_2|PF13041.7|4.1,PPR_3|PF13812.7|0.49,PPR_3|PF13812.7|1.9e+03,PPR_3|PF13812.7|1.3e+02,PPR_3|PF13812.7|13,PPR_1|PF1…	VIT_4s0043g00700	AT3G04260.1	2	1.1	1.2	2.2	1.2	2.2	1.8	0.3	0.4	0.3	0.3	0.2	0.2	0.5	0.4	0.5	0.4	0.3	0.6	0.5	0.6	0.5	0.5	0.6	0.6	0.6	0.4	1.2	0.5	0.7	1.5	0.8	0.5	1	1.4	2.4	1.6
TRINITY_DN10005_c0_g2_i3	TRINITY_DN10005_c0_g2_i3 | PAP1/TAC3 cofactor of plastid-encoded RNA polymerase : 15.6.1.2.2.1 : RNA biosynthesis.organelle machinery.RNA polymerase activities.plastid-encoded RNA polymerase (PEP) complex.essential co-factor components.component PAP1/TAC3 : mapman4.2.0	NA	3283@777-2771@664,60%,complete@alt	NonamEVm001247t2	ID=TRINITY_DN10005_c0_g2_i3.p1;TRINITY_DN10005_c0_g2~~TRINITY_DN10005_c0_g2_i3.p1;ORF_type:complete_len:665_(-),score=162.11,UniRef90_A0A2I0W2S5@906689|81.6|0.0e+00,PPR_2|PF13041.7|0.012,PPR_2|PF13041.7|0.0024,PPR_2|PF13041.7|1.3e+03,PPR_2|PF13041.7|8.4e+02,PPR_2|PF13041.7|4.1,SAP|PF02037.28|1.7e-09,SAP|PF02037.28|6.2e+03,PPR_3|PF13812.7|1,PPR_3|PF13812.7|0.53,PPR_3|PF13812.7|1.9e+03,PPR_3|PF1381…	VIT_4s0043g00700	AT3G04260.1	1.9	1.3	1.4	2.1	1.3	2.6	1.7	0.3	0.5	0.3	0.2	0.3	0.3	0.5	0.5	0.4	0.4	0.3	0.6	0.8	0.7	0.7	0.4	0.6	0.7	0.4	0.4	1.2	0.7	1	1.6	1.2	0.7	1.3	1.4	2.2	2
TRINITY_DN10005_c0_g2_i5	TRINITY_DN10005_c0_g2_i5 | PAP1/TAC3 cofactor of plastid-encoded RNA polymerase : 15.6.1.2.2.1 : RNA biosynthesis.organelle machinery.RNA polymerase activities.plastid-encoded RNA polymerase (PEP) complex.essential co-factor components.component PAP1/TAC3 : mapman4.2.0	NA	3467@1525-2955@476,41%,complete-utrbad@alt	NonamEVm001247t6	ID=TRINITY_DN10005_c0_g2_i5.p1;TRINITY_DN10005_c0_g2~~TRINITY_DN10005_c0_g2_i5.p1;ORF_type:complete_len:477_(-),score=125.32,UniRef90_UPI0009E196BA@78828|77.6|7.0e-225,SAP|PF02037.28|1.1e-09,SAP|PF02037.28|4.4e+03,CDC45|PF02724.15|0.0074,PPR_3|PF13812.7|1.3e+03,PPR_3|PF13812.7|83,PPR_3|PF13812.7|8.1,PPR_2|PF13041.7|5.2e+02,PPR_2|PF13041.7|2.7,LIN52|PF10044.10|8.2e+02,LIN52|PF10044.10|2.9	VIT_4s0043g00700	AT3G04260.1	1.9	1.5	1.3	2.3	1.3	2	1.3	0.4	0.3	0.3	0.3	0.2	0.3	0.5	0.4	0.4	0.3	0.2	0.5	0.6	0.5	0.4	0.3	0.5	0.6	0.4	0.5	1	0.8	0.8	1.6	1	0.5	0.8	1.1	2.1	1.5
TRINITY_DN10005_c0_g2_i7	TRINITY_DN10005_c0_g2_i7 | PAP1/TAC3 cofactor of plastid-encoded RNA polymerase : 15.6.1.2.2.1 : RNA biosynthesis.organelle machinery.RNA polymerase activities.plastid-encoded RNA polymerase (PEP) complex.essential co-factor components.component PAP1/TAC3 : mapman4.2.0	Putative_pentatricopeptide_repeat-containing_protein_At1g09680;At1g09680_F21M12.7	1318@113-1243@376,85%,complete@alt	NonamEVm001247t5	ID=TRINITY_DN10005_c0_g2_i7.p1;TRINITY_DN10005_c0_g2~~TRINITY_DN10005_c0_g2_i7.p1;ORF_type:5prime_partial_len:414_(-),score=80.52,UniRef90_UPI0009E196BA@78828|85.4|2.7e-219,PPR_2|PF13041.7|1.2e+03,PPR_2|PF13041.7|3.2e+02,PPR_2|PF13041.7|3.8e+02,PPR_2|PF13041.7|0.0064,PPR_2|PF13041.7|0.0012,PPR_long|PF17177.5|0.26,PPR_long|PF17177.5|0.0013,PPR|PF01535.21|9.7,PPR|PF01535.21|71,PPR|PF01535.21|58,PPR…	VIT_4s0043g00700	AT3G04260.1	1.8	1.3	0.7	1.5	1.5	1.5	1.3	0.2	0.2	0.2	0.1	0.2	0.4	0.2	0.2	0.3	0.2	0.3	0.4	0.5	0.4	0.5	0.3	0.2	0.5	0.3	0.2	0.9	0.7	0.6	1.7	0.6	0.4	1	0.9	0.9	2.1
TRINITY_DN10006_c0_g1_i2	TRINITY_DN10006_c0_g1_i2 | component KU80 of Ku70-Ku80 helicase complex : 14.4.1.2 : DNA damage response.nonhomologous end-joining (NHEJ) repair.Ku70-Ku80 helicase complex.component KU80 : mapman4.2.0	ATP-dependent_DNA_helicase_2_subunit_KU80_(EC_3.6.4.12)_(ATP-dependent_DNA_helicase_2_subunit_2)_(ATP-dependent_DNA_helicase_II_80_kDa_subunit);KU80_Os03g0856200_LOC_Os03g63920_OsJ_13430	2505@195-2261@688,82%,complete@main	NonamEVm002518t1	ID=TRINITY_DN10006_c0_g1_i2.p1;TRINITY_DN10006_c0_g1~~TRINITY_DN10006_c0_g1_i2.p1;ORF_type:complete_len:689_(-),score=152.71,UniRef90_A0A2I0WI37@37818|80.5|0.0e+00,Ku|PF02735.17|1.4e-41,Ku_PK_bind|PF08785.12|3.2e-31,Ku_N|PF03731.16|9.9e-12,Ku_C|PF03730.15|5.7e-06,DUF859|PF05895.13|0.14	VIT_15s0048g00930	AT1G48050.1	1.5	1	1	1.7	0.8	1.4	1	0.3	0.4	0.5	0.2	0.3	0.3	0.4	0.2	0.3	0.3	0.1	0.3	0.6	0.6	0.4	0.5	0.3	0.9	0.1	0.1	0.5	0.2	0.3	0.6	1	0.5	1	0.4	0.6	0.8
TRINITY_DN10006_c0_g1_i4	TRINITY_DN10006_c0_g1_i4 | component KU80 of Ku70-Ku80 helicase complex : 14.4.1.2 : DNA damage response.nonhomologous end-joining (NHEJ) repair.Ku70-Ku80 helicase complex.component KU80 : mapman4.2.0	ATP-dependent_DNA_helicase_2_subunit_KU80_(EC_3.6.4.12)_(ATP-dependent_DNA_helicase_2_subunit_2)_(ATP-dependent_DNA_helicase_II_80_kDa_subunit);KU80_Os03g0856200_LOC_Os03g63920_OsJ_13430	3003@1008-2759@583,58%,complete-utrpoor@alt	NonamEVm002518t2	ID=TRINITY_DN10006_c0_g1_i4.p1;TRINITY_DN10006_c0_g1~~TRINITY_DN10006_c0_g1_i4.p1;ORF_type:complete_len:584_(-),score=127.04,UniRef90_A0A2I0WI37@37818|79.6|0.0e+00,Ku|PF02735.17|1e-41,Ku_PK_bind|PF08785.12|2.4e-31,Ku_C|PF03730.15|4.5e-06,DUF859|PF05895.13|0.11	VIT_15s0048g00930	AT1G48050.1	0.8	1.3	0.9	1	0.7	1.1	0.9	0.2	0.2	0.5	0.2	0.2	0.2	0.2	0.2	0.1	0.3	0.3	0.4	0.6	0.3	0.7	0.4	0.4	0.5	0.2	0	0.3	0.3	0.3	0.3	0.8	0.6	0.6	0.3	0.6	0.5
TRINITY_DN10007_c0_g1_i16	TRINITY_DN10007_c0_g1_i16 | threonine aldolase : 4.2.5.1 : Amino acid metabolism.degradation.threonine.threonine aldolase : mapman4.2.0	Probable_low-specificity_L-threonine_aldolase_1_(EC_4.1.2.48)_(Threonine_aldolase_1);THA1_At1g08630_F22O13.11	3812@499-1581@360,28%,complete-utrbad@main	NonamEVm008671t1	ID=TRINITY_DN10007_c0_g1_i16.p1;TRINITY_DN10007_c0_g1~~TRINITY_DN10007_c0_g1_i16.p1;ORF_type:complete_len:361_(+),score=76.30,UniRef90_A0A2I0VGR9@158332|87.7|1.7e-227,Beta_elim_lyase|PF01212.22|2.6e-95,Aminotran_1_2|PF00155.22|1.8e-12,DegT_DnrJ_EryC1|PF01041.18|4.5e-05,DegT_DnrJ_EryC1|PF01041.18|1.5e+02,Cys_Met_Meta_PP|PF01053.21|0.001,Aminotran_3|PF00202.22|2.2e+02,Aminotran_3|PF00202.22|0.047,P…	VIT_14s0036g00520	AT1G08630.4	7.7	3.4	24.5	6.9	4.4	3.1	15.4	20.6	35	26.9	29.1	25.5	24.6	8.2	11	12.6	42.8	19.8	36	6.8	6.7	5.7	5.3	7	7.8	1.9	3	5.3	2.8	2.6	6.8	9.3	5.4	8.7	5.7	8.1	6.2
TRINITY_DN10007_c0_g1_i25	TRINITY_DN10007_c0_g1_i25 | threonine aldolase : 4.2.5.1 : Amino acid metabolism.degradation.threonine.threonine aldolase : mapman4.2.0	Probable_low-specificity_L-threonine_aldolase_1_(EC_4.1.2.48)_(Threonine_aldolase_1);THA1_At1g08630_F22O13.11	4143@499-1209@236,17%,complete-utrbad@alt	NonamEVm008671t4	ID=TRINITY_DN10007_c0_g1_i25.p1;TRINITY_DN10007_c0_g1~~TRINITY_DN10007_c0_g1_i25.p1;ORF_type:complete_len:237_(+),score=37.56,UniRef90_A0A2I0VGR9@158332|89.3|6.0e-118,Beta_elim_lyase|PF01212.22|8.6e-63,Aminotran_1_2|PF00155.22|1.2e-07,DegT_DnrJ_EryC1|PF01041.18|1.9e-05,Cys_Met_Meta_PP|PF01053.21|0.00053,Pyridoxal_deC|PF00282.20|0.021,Aminotran_5|PF00266.20|0.05	VIT_14s0036g00520	AT1G08630.5	5.5	2.2	19.7	6.2	3.5	3	13.4	18	28.2	23.5	23.1	21.4	19	6.6	9.2	10.1	36.4	16.2	30	5.2	6.3	3.9	4.6	5	6.6	1.9	2.5	4.2	2.8	2	5.5	7.7	4.2	7.3	4.6	7.4	5.4
TRINITY_DN10007_c0_g1_i28	TRINITY_DN10007_c0_g1_i28 | threonine aldolase : 4.2.5.1 : Amino acid metabolism.degradation.threonine.threonine aldolase : mapman4.2.0	Probable_low-specificity_L-threonine_aldolase_1_(EC_4.1.2.48)_(Threonine_aldolase_1);THA1_At1g08630_F22O13.11	3166@499-1374@291,27%,complete-utrbad@alt	NonamEVm008671t3	ID=TRINITY_DN10007_c0_g1_i28.p1;TRINITY_DN10007_c0_g1~~TRINITY_DN10007_c0_g1_i28.p1;ORF_type:complete_len:292_(+),score=64.55,UniRef90_A0A2I0VGR9@158332|89.3|3.0e-173,Beta_elim_lyase|PF01212.22|5.8e-93,Aminotran_1_2|PF00155.22|1.1e-10,DegT_DnrJ_EryC1|PF01041.18|2.3e-05,Cys_Met_Meta_PP|PF01053.21|0.00061,Pyridoxal_deC|PF00282.20|0.0036,Aminotran_5|PF00266.20|0.0034	VIT_14s0036g00520	AT3G04520.2	3.5	1.4	14.5	3.7	2.2	1.6	9.5	10.3	16	12.4	15.1	13.3	12.3	3.2	5.1	6.3	22.9	9.5	18.1	2.7	2.3	2.5	2.6	2.4	3.5	0.9	1.5	2.6	1.5	1.3	2.9	3.7	2.3	5.1	2.5	2.9	3.2
TRINITY_DN10007_c0_g1_i9	TRINITY_DN10007_c0_g1_i9 | threonine aldolase : 4.2.5.1 : Amino acid metabolism.degradation.threonine.threonine aldolase : mapman4.2.0	Probable_low-specificity_L-threonine_aldolase_2_(EC_4.1.2.48)_(Threonine_aldolase_2);THA2_At3g04520_T27C4.17	3003@499-1401@300,30%,complete-utrbad@alt	NonamEVm008671t2	ID=TRINITY_DN10007_c0_g1_i9.p1;TRINITY_DN10007_c0_g1~~TRINITY_DN10007_c0_g1_i9.p1;ORF_type:complete_len:301_(+),score=62.36,UniRef90_A0A2I0VGR9@158332|89.1|4.9e-186,Beta_elim_lyase|PF01212.22|1.9e-95,Aminotran_1_2|PF00155.22|2e-10,DegT_DnrJ_EryC1|PF01041.18|2.9e-05,Cys_Met_Meta_PP|PF01053.21|0.00064,Pyridoxal_deC|PF00282.20|0.0039,Aminotran_5|PF00266.20|0.007	VIT_14s0036g00520	AT1G08630.4	4.5	1.7	17.3	4.1	2.7	1.8	10.7	13.1	20.2	16.6	18.2	15.9	15	4.6	6.3	7.6	28.7	12.5	21.9	3.6	3	3	3.5	3.2	4.7	0.8	1.8	2.7	1.8	1.6	3.3	4.9	3.4	5.3	3.1	4.2	3.3
TRINITY_DN10007_c0_g2_i1	TRINITY_DN10007_c0_g2_i1 | accessory component Sec63 of co-translational insertion system : 23.3.1.5 : Protein translocation.endoplasmic reticulum.co-translational insertion system.accessory component Sec63 : mapman4.2.0	DnaJ_protein_ERDJ2_(Chaperone_protein_dnaJ_C43)_(OsDjC43)_(Endoplasmic_reticulum_dnaJ_domain-containing_protein_2)_(OsERdj2);ERDJ2_DJC43_Os04g0307200_LOC_Os04g24180_OsJ_14220_OSJNBa0023J03.11_OSJNBa0024J22.1	2865@494-2542@682,71%,complete@alt	NonamEVm002576t2	ID=TRINITY_DN10007_c0_g2_i1.p1;TRINITY_DN10007_c0_g2~~TRINITY_DN10007_c0_g2_i1.p1;ORF_type:complete_len:683_(+),score=116.46,UniRef90_A0A2I0WDG6@158332|85.5|0.0e+00,Sec63|PF02889.17|6.9e+03,Sec63|PF02889.17|1.9e-22,DnaJ|PF00226.32|5.6e-20,DUF5362|PF17319.3|1.5e+02,DUF5362|PF17319.3|0.29,DUF996|PF06195.14|62,DUF996|PF06195.14|2.2,DUF2457|PF10446.10|5	VIT_16s0050g01460	AT1G79940.3	15.4	16	13.9	15.4	11.7	14	12.8	10.4	11.8	12	11.2	13.4	15.1	6.8	7.3	7.2	13.1	12.1	15	13.8	11.9	12.9	10.6	11.8	14.2	3.9	4.3	12.5	5.2	4.7	9.4	14.5	7.7	16.7	7.2	8.8	7.7
TRINITY_DN10007_c2_g1_i4	TRINITY_DN10007_c2_g1_i4 | mapman4 classification: 35.2 not assigned.not annotated	NA	2115@317-2113@599,84%,partial3@alt	NonamEVm001480t10	ID=TRINITY_DN10007_c2_g1_i4.p1;TRINITY_DN10007_c2_g1~~TRINITY_DN10007_c2_g1_i4.p1;ORF_type:3prime_partial_len:600_(+),score=127.76,UniRef90_A0A2I0WIJ7@906689|52.8|4.6e-184,VARLMGL|PF14383.7|1.6e-05	NA	NA	0.7	1	0.9	0.8	0.3	0.7	0.5	0.5	0.4	0.9	0.3	0.3	0.6	0.2	0.2	0.3	0.2	0.3	0.4	0.7	0.4	0.9	0.3	0.7	0.7	0.2	0.3	0.6	0.2	0.2	0.4	1.3	0.3	0.9	0.3	0.5	0.3
TRINITY_DN10007_c2_g1_i7	TRINITY_DN10007_c2_g1_i7 | mapman4 classification: 35.2 not assigned.not annotated	NA	2904@126-2567@813,84%,complete@alt	NonamEVm001480t9	ID=TRINITY_DN10007_c2_g1_i7.p1;TRINITY_DN10007_c2_g1~~TRINITY_DN10007_c2_g1_i7.p1;ORF_type:complete_len:814_(+),score=163.23,UniRef90_A0A2I0WIJ7@906689|51.1|1.7e-245,DUF4378|PF14309.7|2e+03,DUF4378|PF14309.7|2.4e+03,DUF4378|PF14309.7|1.4e-18,VARLMGL|PF14383.7|2.3e-05	VIT_4s0044g00140	NA	1.2	1.6	0.9	0.8	0.5	1	0.9	0.7	1	1.3	0.7	0.9	0.8	0.5	0.3	0.4	0.7	0.5	0.6	1.2	0.6	1.3	0.6	1.1	1	0.4	0.3	0.7	0.4	0.4	0.6	1.4	1	1.5	0.5	0.4	0.5
TRINITY_DN10007_c2_g1_i9	TRINITY_DN10007_c2_g1_i9 | mapman4 classification: 35.2 not assigned.not annotated	NA	3109@262-2772@836,80%,complete@althim	NonamEVm001480t8	ID=TRINITY_DN10007_c2_g1_i9.p1;TRINITY_DN10007_c2_g1~~TRINITY_DN10007_c2_g1_i9.p1;ORF_type:complete_len:837_(+),score=164.87,UniRef90_A0A2I0WIJ7@906689|51.0|1.0e-247,DUF4378|PF14309.7|1.9e+03,DUF4378|PF14309.7|2.1e+03,DUF4378|PF14309.7|1.5e-18,VARLMGL|PF14383.7|2.4e-05	NA	NA	1.2	1.1	1	1	0.5	0.7	0.8	0.6	0.8	1.2	0.7	0.9	0.8	0.3	0.3	0.3	1	0.6	0.9	1	0.8	0.8	0.9	0.9	1.2	0.3	0.3	0.7	0.3	0.4	0.9	1.4	0.6	1.5	0.4	1	0.6
TRINITY_DN10008_c0_g1_i11	TRINITY_DN10008_c0_g1_i11 | mapman4 classification: 35.2 not assigned.not annotated	NHL_repeat-containing_protein_2;NHLRC2	2170@188-1696@502,69%,complete@alt	NonamEVm005154t6	ID=TRINITY_DN10008_c0_g1_i11.p1;TRINITY_DN10008_c0_g1~~TRINITY_DN10008_c0_g1_i11.p1;ORF_type:complete_len:503_(+),score=80.38,UniRef90_UPI0009E4F3B6@78828|71.6|6.2e-251,NHL|PF01436.22|53,NHL|PF01436.22|0.00036,NHL|PF01436.22|23,SBBP|PF06739.12|0.044	VIT_1s0026g00330	NA	1.1	0.9	0.6	0.9	1	1.4	1.2	0	0	0.1	0.1	0.2	0.2	0.1	0.3	0.2	0.2	0.2	0.4	0.1	0.1	0.4	0	0.1	0.1	0	0.2	0.4	0.1	0.2	0.2	0.2	0	0.1	0.2	0.2	0.3
TRINITY_DN10008_c0_g1_i15	TRINITY_DN10008_c0_g1_i15 | mapman4 classification: 35.2 not assigned.not annotated	NHL_repeat-containing_protein_2;NHLRC2	1985@150-1511@453,68%,complete@alt	NonamEVm005154t2	ID=TRINITY_DN10008_c0_g1_i15.p1;TRINITY_DN10008_c0_g1~~TRINITY_DN10008_c0_g1_i15.p1;ORF_type:complete_len:454_(+),score=75.90,UniRef90_UPI0009E4F3B6@78828|72.8|7.3e-230,NHL|PF01436.22|47,NHL|PF01436.22|0.00032,NHL|PF01436.22|20,SBBP|PF06739.12|0.039	VIT_1s0026g00330	NA	0.6	0.9	0.6	0.7	0.5	0.9	0.9	0.2	0.2	0.1	0.1	0.1	0	0.1	0.3	0.1	0.2	0.1	0.4	0.1	0.1	0.2	0.3	0.1	0.1	0.1	0.3	0.2	0.1	0.2	0.2	0.3	0.1	0.1	0.2	0.2	0.3
TRINITY_DN10008_c0_g1_i16	TRINITY_DN10008_c0_g1_i16 | mapman4 classification: 35.2 not assigned.not annotated	NHL_repeat-containing_protein_2;NHLRC2	2173@188-1699@503,69%,complete@main	NonamEVm005154t1	ID=TRINITY_DN10008_c0_g1_i16.p1;TRINITY_DN10008_c0_g1~~TRINITY_DN10008_c0_g1_i16.p1;ORF_type:complete_len:504_(+),score=81.72,UniRef90_UPI0009E4F3B6@78828|71.6|3.9e-252,NHL|PF01436.22|53,NHL|PF01436.22|0.00036,NHL|PF01436.22|23,SBBP|PF06739.12|0.044	VIT_1s0026g00330	NA	0.6	0.7	0.3	0.7	0.4	0.7	0.6	0.1	0.1	0.1	0.1	0.1	0.1	0.1	0.3	0.1	0.4	0.1	0.3	0.1	0.3	0.2	0.1	0.2	0.1	0.2	0.1	0.2	0	0.1	0.2	0.2	0	0.1	0.1	0.3	0.2
TRINITY_DN10008_c0_g1_i18	TRINITY_DN10008_c0_g1_i18 | mapman4 classification: 35.2 not assigned.not annotated	NHL_repeat-containing_protein_2;NHLRC2	2053@143-1579@478,69%,complete@alt	NonamEVm005154t5	ID=TRINITY_DN10008_c0_g1_i18.p1;TRINITY_DN10008_c0_g1~~TRINITY_DN10008_c0_g1_i18.p1;ORF_type:complete_len:479_(+),score=80.15,UniRef90_UPI0009E4F3B6@78828|72.9|2.1e-226,NHL|PF01436.22|50,NHL|PF01436.22|0.00034,NHL|PF01436.22|22,SBBP|PF06739.12|0.041	NA	NA	0.6	0.8	0.3	0.5	0.4	0.8	0.7	0.1	0.1	0.1	0.2	0.2	0	0.2	0.3	0.2	0.4	0.2	0.3	0.2	0.2	0.4	0.3	0.1	0.2	0	0.1	0.3	0	0.2	0.3	0.2	0.2	0.2	0.1	0	0.2
TRINITY_DN10008_c0_g1_i3	TRINITY_DN10008_c0_g1_i3 | mapman4 classification: 35.2 not assigned.not annotated	NHL_repeat-containing_protein_2;NHLRC2	2035@50-1561@503,74%,complete@althim	NonamEVm005154t3	ID=TRINITY_DN10008_c0_g1_i3.p1;TRINITY_DN10008_c0_g1~~TRINITY_DN10008_c0_g1_i3.p1;ORF_type:complete_len:520_(+),score=81.29,UniRef90_UPI0009E4F3B6@78828|71.6|7.2e-252,NHL|PF01436.22|55,NHL|PF01436.22|0.00038,NHL|PF01436.22|24,SBBP|PF06739.12|0.045	VIT_1s0026g00330	NA	0.3	0.8	0.3	0.8	0.5	1	0.7	0.1	0.1	0.2	0	0.3	0.1	0.2	0.2	0.2	0.3	0.2	0.3	0.2	0.1	0.3	0.1	0.2	0.2	0.1	0.1	0.3	0	0.2	0.2	0	0.1	0.1	0.2	0.1	0.1
TRINITY_DN10008_c0_g1_i7	TRINITY_DN10008_c0_g1_i7 | mapman4 classification: 35.2 not assigned.not annotated	NHL_repeat-containing_protein_2;NHLRC2	2178@196-1704@502,69%,complete@alt	NonamEVm005154t4	ID=TRINITY_DN10008_c0_g1_i7.p1;TRINITY_DN10008_c0_g1~~TRINITY_DN10008_c0_g1_i7.p1;ORF_type:complete_len:503_(+),score=80.27,UniRef90_UPI0009E4F3B6@78828|71.6|6.2e-251,NHL|PF01436.22|53,NHL|PF01436.22|0.00036,NHL|PF01436.22|23,SBBP|PF06739.12|0.044	VIT_1s0026g00330	AT1G70280.2	0.6	1.1	0.4	0.7	0.4	0.9	0.7	0.1	0.1	0	0.1	0.1	0.1	0.1	0.2	0.2	0.5	0.2	0.3	0.2	0.2	0.2	0	0.1	0.1	0	0.2	0.3	0.1	0.2	0.3	0.3	0.1	0.1	0.1	0.2	0.2
TRINITY_DN10008_c1_g1_i2	TRINITY_DN10008_c1_g1_i2 | UDP-N-acetylglucosamine pyrophosphorylase : 3.13.9.1.4 : Carbohydrate metabolism.nucleotide sugar biosynthesis.UDP-N-acetylglucosamine biosynthesis.de novo biosynthesis.UDP-N-acetylglucosamine pyrophosphorylase : mapman4.2.0	UDP-N-acetylglucosamine_diphosphorylase_2_(EC_2.7.7.23)_(N-acetylglucosamine-1-phosphate_uridylyltransferase_2)_(UDP-N-acetylgalactosamine_diphosphorylase_2)_(EC_2.7.7.83)_(UTP--glucose-1-phosphate_uridylyltransferase_2)_(EC_2.7.7.9);GLCNAC1PUT2_ATUAP1_At2g35020_F19I3.25	2018@264-1739@491,73%,complete@noclass	NonamEVm005417t1	ID=TRINITY_DN10008_c1_g1_i2.p1;TRINITY_DN10008_c1_g1~~TRINITY_DN10008_c1_g1_i2.p1;ORF_type:complete_len:492_(+),score=91.83,UniRef90_A0A2I0V8G6@158332|90.8|0.0e+00,UDPGP|PF01704.19|5.7e-49	VIT_1s0011g01420	AT2G35020.1	48.7	55.2	47.7	46.2	33.2	53.4	50.2	22.4	27.6	26.3	21.4	27.2	23.9	25.3	28.5	24.1	35.4	28.7	35.9	24.8	19.7	24.7	19.6	24.9	27.8	9.1	10	26.3	11.9	12.6	25.7	26.8	14.9	27.9	20.4	26	22.2
TRINITY_DN10009_c0_g1_i1	TRINITY_DN10009_c0_g1_i1 | RNA editing factor (SLO2) : 16.12.5.4.1 : RNA processing.organelle machinery.RNA editing.mitochondrial RNA editing factor activities (PPR-type).RNA editing factor (SLO2) : mapman4.2.0	Pentatricopeptide_repeat-containing_protein_At2g13600;PCMP-E76_At2g13600_T10F5.14	4061@360-2423@687,50%,complete-utrpoor@alt	NonamEVm002528t2	ID=TRINITY_DN10009_c0_g1_i1.p1;TRINITY_DN10009_c0_g1~~TRINITY_DN10009_c0_g1_i1.p1;ORF_type:complete_len:688_(-),score=30.17,UniRef90_UPI0009F3D9FA@906689|78.2|0.0e+00,PPR|PF01535.21|0.0003,PPR|PF01535.21|0.0011,PPR|PF01535.21|0.0017,PPR|PF01535.21|1.4,PPR|PF01535.21|7.8e-07,PPR|PF01535.21|1.1e+04,PPR|PF01535.21|24,PPR|PF01535.21|0.015,PPR|PF01535.21|9.2e-05,PPR|PF01535.21|0.0022,PPR|PF01535.21|7.…	VIT_1s0146g00240	AT2G13600.1	0.1	0.2	0.1	0.1	0.1	0.2	0.1	0.1	0.1	0	0.1	0.1	0.1	0.1	0	0.1	0.1	0.1	0.2	0.3	0.3	0.2	0.3	0.2	0.1	0	0	0.1	0	0	0.1	0.1	0.2	0.1	0.2	0.1	0.1
TRINITY_DN10009_c0_g1_i4	TRINITY_DN10009_c0_g1_i4 | RNA editing factor (SLO2) : 16.12.5.4.1 : RNA processing.organelle machinery.RNA editing.mitochondrial RNA editing factor activities (PPR-type).RNA editing factor (SLO2) : mapman4.2.0	Pentatricopeptide_repeat-containing_protein_At2g13600;PCMP-E76_At2g13600_T10F5.14	2091@10-1362@450,64%,complete@alt	NonamEVm001698t6	ID=TRINITY_DN10009_c0_g1_i4.p1;TRINITY_DN10009_c0_g1~~TRINITY_DN10009_c0_g1_i4.p1;ORF_type:complete_len:688_(-),score=30.17,UniRef90_UPI0009F3D9FA@906689|78.2|0.0e+00,PPR|PF01535.21|0.0003,PPR|PF01535.21|0.0011,PPR|PF01535.21|0.0017,PPR|PF01535.21|1.4,PPR|PF01535.21|7.8e-07,PPR|PF01535.21|1.1e+04,PPR|PF01535.21|24,PPR|PF01535.21|0.015,PPR|PF01535.21|9.2e-05,PPR|PF01535.21|0.0022,PPR|PF01535.21|7.…	VIT_1s0146g00240	AT2G13600.1	0.1	0.1	0	0.2	0.1	0.1	0.1	0.1	0.1	0.1	0.1	0.1	0.2	0.1	0.1	0.2	0.1	0.1	0.2	0.2	0.1	0.1	0.1	0.1	0.2	0	0.1	0.1	0.2	0.1	0.2	0.3	0.2	0.2	0.2	0.3	0.3
TRINITY_DN10009_c0_g1_i5	TRINITY_DN10009_c0_g1_i5 | RNA editing factor (SLO2) : 16.12.5.4.1 : RNA processing.organelle machinery.RNA editing.mitochondrial RNA editing factor activities (PPR-type).RNA editing factor (SLO2) : mapman4.2.0	Pentatricopeptide_repeat-containing_protein_At2g13600;PCMP-E76_At2g13600_T10F5.14	2844@10-1455@481,50%,complete-utrpoor@alt	NonamEVm001698t5	ID=TRINITY_DN10009_c0_g1_i5.p1;TRINITY_DN10009_c0_g1~~TRINITY_DN10009_c0_g1_i5.p1;ORF_type:complete_len:688_(-),score=30.17,UniRef90_UPI0009F3D9FA@906689|78.2|0.0e+00,PPR|PF01535.21|0.0003,PPR|PF01535.21|0.0011,PPR|PF01535.21|0.0017,PPR|PF01535.21|1.4,PPR|PF01535.21|7.8e-07,PPR|PF01535.21|1.1e+04,PPR|PF01535.21|24,PPR|PF01535.21|0.015,PPR|PF01535.21|9.2e-05,PPR|PF01535.21|0.0022,PPR|PF01535.21|7.…	VIT_1s0146g00240	AT2G13600.1	0.2	0.1	0.1	0.2	0.1	0.2	0.1	0.2	0.2	0.2	0.1	0.3	0.2	0.1	0.1	0.2	0.2	0.1	0.3	0.4	0.2	0.3	0.3	0.1	0.4	0.1	0.1	0.2	0.2	0.1	0.1	0.3	0.3	0.3	0.1	0.2	0.2
TRINITY_DN10009_c0_g1_i7	TRINITY_DN10009_c0_g1_i7 | RNA editing factor (SLO2) : 16.12.5.4.1 : RNA processing.organelle machinery.RNA editing.mitochondrial RNA editing factor activities (PPR-type).RNA editing factor (SLO2) : mapman4.2.0	Pentatricopeptide_repeat-containing_protein_At2g13600;PCMP-E76_At2g13600_T10F5.14	5454@2633-5029@798,43%,complete-utrbad@alt	NonamEVm001698t4	ID=TRINITY_DN10009_c0_g1_i7.p1;TRINITY_DN10009_c0_g1~~TRINITY_DN10009_c0_g1_i7.p1;ORF_type:complete_len:799_(-),score=116.58,UniRef90_UPI0009E646AC@78828|55.1|3.3e-269,DUF632|PF04782.13|7.3e+03,DUF632|PF04782.13|3.9e-86,DUF630|PF04783.13|4.2e-21,DUF630|PF04783.13|8.1e+03	VIT_1s0146g00240	AT2G13600.1	0.2	0.1	0.1	0.1	0.2	0.2	0.1	0.1	0.1	0.2	0.2	0.2	0.3	0.1	0.1	0.2	0.3	0.1	0.3	0.4	0.3	0.3	0.2	0.2	0.5	0.1	0.1	0.2	0.2	0.1	0.2	0.2	0.2	0.3	0.2	0.1	0.2
TRINITY_DN10009_c0_g2_i1	TRINITY_DN10009_c0_g2_i1 | mapman4 classification: 35.2 not assigned.not annotated	Nitrate_regulatory_gene2_protein_(NRG2_protein);NRG2_At3g60320_F27H5_110	1820@120-1472@450,74%,complete@alt	NonamEVm001698t3	ID=TRINITY_DN10009_c0_g2_i1.p1;TRINITY_DN10009_c0_g2~~TRINITY_DN10009_c0_g2_i1.p1;ORF_type:complete_len:451_(+),score=61.75,UniRef90_UPI0009E646AC@78828|47.4|8.0e-98,DUF630|PF04783.13|1.9e-21,DUF632|PF04782.13|3.5e+03,DUF632|PF04782.13|0.2	NA	NA	0.1	0.1	0.1	0.3	0.2	0.2	0.1	0.2	0.2	0.2	0.2	0.2	0.3	0.2	0.2	0.3	0.1	0.1	0.3	0.4	0.3	0.1	0.1	0.2	0.3	0	0	0.3	0.6	0.3	0.1	0.2	0.3	0.3	0.2	0.2	0.3
TRINITY_DN10009_c0_g2_i2	TRINITY_DN10009_c0_g2_i2 | Nitrate regulatory gene2 protein OS=Arabidopsis thaliana (sp|q93yu8|nrg2_arath : 155.0) : 35.1 : mapman4.2.0	Nitrate_regulatory_gene2_protein_(NRG2_protein);NRG2_At3g60320_F27H5_110	2963@120-2516@798,80%,complete@main	NonamEVm001698t1	ID=TRINITY_DN10009_c0_g2_i2.p1;TRINITY_DN10009_c0_g2~~TRINITY_DN10009_c0_g2_i2.p1;ORF_type:complete_len:799_(+),score=118.64,UniRef90_UPI0009E646AC@78828|55.3|2.0e-270,DUF632|PF04782.13|7.3e+03,DUF632|PF04782.13|1e-86,DUF630|PF04783.13|4.2e-21,DUF630|PF04783.13|8.1e+03	NA	NA	0.2	0.2	0.2	0.2	0.1	0.3	0.2	0.2	0.4	0.3	0.4	0.4	0.4	0.2	0.2	0.3	0.5	0.2	0.4	0.6	0.5	0.5	0.4	0.3	0.3	0.1	0.2	0.5	0.2	0.1	0.2	0.4	0.2	0.4	0	0.2	0.3
TRINITY_DN10009_c0_g2_i5	TRINITY_DN10009_c0_g2_i5 | Nitrate regulatory gene2 protein OS=Arabidopsis thaliana (sp|q93yu8|nrg2_arath : 107.0) : 35.1 : mapman4.2.0	Nitrate_regulatory_gene2_protein_(NRG2_protein);NRG2_At3g60320_F27H5_110	2976@120-1565@481,48%,complete-utrpoor@alt	NonamEVm001698t2	ID=TRINITY_DN10009_c0_g2_i5.p1;TRINITY_DN10009_c0_g2~~TRINITY_DN10009_c0_g2_i5.p1;ORF_type:complete_len:482_(+),score=72.76,UniRef90_UPI0009E646AC@78828|50.0|8.7e-130,DUF630|PF04783.13|2.1e-21,DUF630|PF04783.13|4.6e+03,DUF632|PF04782.13|3.7e+03,DUF632|PF04782.13|2.1e-14	VIT_10s0003g04480	AT2G27090.1	0.4	0.3	0.1	0.2	0.2	0.2	0.3	0.3	0.3	0.3	0.1	0.4	0.5	0.1	0.2	0.2	0.3	0.2	0.5	0.6	0.5	0.7	0.2	0.3	0.3	0.2	0.1	0.5	0.3	0.1	0.3	0.5	0.4	0.3	0.1	0.2	0.3
TRINITY_DN1001_c0_g1_i1	TRINITY_DN1001_c0_g1_i1 | chaperone HSCA of mitochondrial ISC system transfer phase : 7.11.2.2.5 : Coenzyme metabolism.iron-sulfur cluster assembly machinery.mitochondrial ISC system.transfer phase.chaperone (HSCA) : mapman4.2.0 | chaperone (mtHsc70) : 19.1.3.1 : Protein homeostasis.protein quality control.mitochondrial Hsp70 chaperone system.chaperone (mtHsc70) : mapman4.2.0	Heat_shock_70_kDa_protein,_mitochondrial;	2917@604-2622@672,69%,complete@main	NonamEVm002661t1	ID=TRINITY_DN1001_c0_g1_i1.p1;TRINITY_DN1001_c0_g1~~TRINITY_DN1001_c0_g1_i1.p1;ORF_type:complete_len:673_(+),score=154.94,UniRef90_UPI0009F36F99@158332|90.2|0.0e+00,HSP70|PF00012.21|5.7e-268,MreB_Mbl|PF06723.14|1.6,MreB_Mbl|PF06723.14|2.6e-10,MreB_Mbl|PF06723.14|1.6e+03,FGGY_C|PF02782.17|5.9e-06,FtsA|PF14450.7|6.7,FtsA|PF14450.7|0.69,FtsA|PF14450.7|6.3e+03,RNA_pol_Rpb1_6|PF04992.15|0.11,HTH_9|PF0…	VIT_3s0097g00530	AT5G09590.1	26.7	23.3	19.9	18.8	14.6	16.2	13.4	16.6	20.3	19.3	13.4	16.5	18.7	19.1	15.4	20.3	22.5	23.8	35.2	29.9	24.8	35.3	21.4	20.5	28.3	10.9	12.6	38	8.1	11.7	22.1	26.7	12.6	28.3	20.4	26.3	26.5
TRINITY_DN1001_c0_g2_i3	TRINITY_DN1001_c0_g2_i3 | Probable mediator of RNA polymerase II transcription subunit 37c OS=Arabidopsis thaliana (sp|q9lha8|md37c_arath : 518.0) : 35.1 : mapman4.2.0	Probable_mediator_of_RNA_polymerase_II_transcription_subunit_37c_(Heat_shock_70_kDa_protein_4)_(Heat_shock_cognate_70_kDa_protein_4)_(Heat_shock_cognate_protein_70-4)_(AtHsc70-4)_(Heat_shock_protein_70-4)_(AtHsp70-4);MED37C_HSC70-4_HSP70_HSP70-4_MED37_2_At3g12580_T16H11.7_T2E22.11	1251@18-1040@340,81%,complete@alt	NonamEVm002894t8	ID=TRINITY_DN1001_c0_g2_i3.p1;TRINITY_DN1001_c0_g2~~TRINITY_DN1001_c0_g2_i3.p1;ORF_type:complete_len:346_(+),score=106.64,UniRef90_A0A3L6R8C0@4479|91.9|4.1e-217,HSP70|PF00012.21|9.9e-114,FGGY_C|PF02782.17|0.039,FGGY_C|PF02782.17|2.5e+03,Radial_spoke_3|PF06098.12|0.17,TarH|PF02203.16|0.9,DUF4795|PF16043.6|9e+02,DUF4795|PF16043.6|2.4	VIT_6s0004g04510	AT5G02500.1	175.5	467.8	190.3	106.6	102.2	297	167.1	530.4	423.7	416.6	421.9	554.5	508.1	521.5	527.8	726.3	846.3	868.9	1348.7	629.7	607.8	718.2	412.8	311.4	488.8	273.4	289.9	1087.4	173.9	200.5	373.5	384.9	183.3	404	262.9	393.2	290.3
TRINITY_DN1001_c0_g3_i1	TRINITY_DN1001_c0_g3_i1 | chaperone (Hsp70) : 19.1.5.1 : Protein homeostasis.protein quality control.cytosolic Hsp70 chaperone system.chaperone (Hsp70) : mapman4.2.0	Heat_shock_cognate_70_kDa_protein_2;HSC-2	2814@357-2309@650,69%,complete@alt	NonamEVm002894t7	ID=TRINITY_DN1001_c0_g3_i1.p1;TRINITY_DN1001_c0_g3~~TRINITY_DN1001_c0_g3_i1.p1;ORF_type:complete_len:651_(+),score=149.94,UniRef90_A0A1S3XKS8@1437183|93.4|0.0e+00,HSP70|PF00012.21|2.5e-261,MreB_Mbl|PF06723.14|1.3e+02,MreB_Mbl|PF06723.14|2.2e-13,FGGY_C|PF02782.17|0.27	VIT_6s0004g04510	AT5G02500.1	92.3	125.3	93.4	47.1	51.3	74.3	65.2	177	151.2	143.4	130.6	158	187.8	119.4	118.2	179.5	194.7	182	312.4	267	224.7	345.7	191.9	142.6	240.4	86.5	86.3	331.9	59.8	69.5	120.4	120.5	62.2	120.1	59.7	77.9	72.4
TRINITY_DN1001_c0_g3_i3	TRINITY_DN1001_c0_g3_i3 | chaperone (Hsp70) : 19.1.5.1 : Protein homeostasis.protein quality control.cytosolic Hsp70 chaperone system.chaperone (Hsp70) : mapman4.2.0	Heat_shock_cognate_70_kDa_protein;HSP70	2685@228-2180@650,72%,complete@main	NonamEVm002917t1	ID=TRINITY_DN1001_c0_g3_i3.p1;TRINITY_DN1001_c0_g3~~TRINITY_DN1001_c0_g3_i3.p1;ORF_type:complete_len:651_(+),score=128.47,UniRef90_A0A484MQ85@1824901|92.0|0.0e+00,HSP70|PF00012.21|2.6e-262,MreB_Mbl|PF06723.14|1.2e+02,MreB_Mbl|PF06723.14|9e-14,FGGY_C|PF02782.17|0.011	VIT_6s0004g04510	AT5G02500.1	222.5	79.3	160.2	61.8	59.5	42.9	64.8	136.8	125.1	131.3	66.8	86.2	120.6	68.2	79	111.4	69.8	70.7	136.2	247.1	236.2	417.1	234	169.2	326.4	105.4	114.6	559.8	67.2	89.2	158.8	128.7	58.4	129.2	41.8	56.5	52
TRINITY_DN1001_c0_g3_i4	TRINITY_DN1001_c0_g3_i4 | chaperone (Hsp70) : 19.1.5.1 : Protein homeostasis.protein quality control.cytosolic Hsp70 chaperone system.chaperone (Hsp70) : mapman4.2.0	Heat_shock_cognate_70_kDa_protein;HSP70	3337@940-2832@630,56%,complete-utrpoor@alt	NonamEVm002917t2	ID=TRINITY_DN1001_c0_g3_i4.p1;TRINITY_DN1001_c0_g3~~TRINITY_DN1001_c0_g3_i4.p1;ORF_type:complete_len:631_(+),score=136.19,UniRef90_A0A1S3XKS8@1437183|91.1|0.0e+00,HSP70|PF00012.21|2.4e-227,MreB_Mbl|PF06723.14|8.4e-14,FGGY_C|PF02782.17|0.01	VIT_6s0004g04510	AT3G12580.1	119.3	43.4	93.6	37.1	33.2	24.9	38.6	87.2	78	84.7	40	52.6	69.7	46.5	49.8	67.8	44.2	47.3	91	137.1	133.7	246	143	100.3	195.7	61.5	68.3	325.1	46.6	56.5	98.3	82.8	37.3	77.5	27.7	37.4	33
TRINITY_DN1001_c0_g3_i5	TRINITY_DN1001_c0_g3_i5 | chaperone (Hsp70) : 19.1.5.1 : Protein homeostasis.protein quality control.cytosolic Hsp70 chaperone system.chaperone (Hsp70) : mapman4.2.0	Heat_shock_cognate_70_kDa_protein;HSP70	2502@45-1997@650,78%,complete@alt	NonamEVm002894t6	ID=TRINITY_DN1001_c0_g3_i5.p1;TRINITY_DN1001_c0_g3~~TRINITY_DN1001_c0_g3_i5.p1;ORF_type:complete_len:651_(+),score=161.23,UniRef90_A0A1S3XKS8@1437183|93.4|0.0e+00,HSP70|PF00012.21|7.1e-259,MreB_Mbl|PF06723.14|1.6e+02,MreB_Mbl|PF06723.14|5.9e-13,Hydantoinase_A|PF01968.19|0.16,FGGY_C|PF02782.17|0.27	VIT_6s0004g04510	AT5G02500.1	150.1	151.4	149	86.5	82.8	88.5	99.6	237.1	213.5	205.5	194.8	230.3	259.3	118.7	116.8	190.2	233.5	217.3	357.2	454.6	367.4	598.3	340	258.1	415.1	99.9	100.1	411.5	63.9	81.8	148.6	166.6	66.1	140.1	50.5	80	57.8
TRINITY_DN1001_c2_g1_i3	TRINITY_DN1001_c2_g1_i3 | Heat shock cognate 70 kDa protein 2 OS=Solanum lycopersicum (sp|p27322|hsp72_sollc : 164.0) : 35.1 : mapman4.2.0	Probable_mediator_of_RNA_polymerase_II_transcription_subunit_37c_(Heat_shock_70_kDa_protein_4)_(Heat_shock_cognate_70_kDa_protein_4)_(Heat_shock_cognate_protein_70-4)_(AtHsc70-4)_(Heat_shock_protein_70-4)_(AtHsp70-4);MED37C_HSC70-4_HSP70_HSP70-4_MED37_2_At3g12580_T16H11.7_T2E22.11	1290@166-546@126,29%,complete-utrbad@alt	NonamEVm002894t3	ID=TRINITY_DN1001_c2_g1_i3.p1;TRINITY_DN1001_c2_g1~~TRINITY_DN1001_c2_g1_i3.p1;ORF_type:complete_len:127_(+),score=46.09,UniRef90_Q769C6@4100|81.7|3.9e-62,HSP70|PF00012.21|7.3e-12,TarH|PF02203.16|0.06,DUF4795|PF16043.6|5.4,DUF4795|PF16043.6|1.1,Cnd1_N|PF12922.8|0.24	NA	NA	56.6	89.6	66.6	36.1	39.2	47.6	44.8	141.5	114.4	119.5	115.2	162.5	142.4	75.6	77.8	118.3	194.3	195.4	297.2	212.4	236.4	326.2	176.3	122.3	192.7	47.7	56.5	205.9	32.2	38.3	72.9	85	32.9	68.7	33.6	56.4	29.2
TRINITY_DN1001_c2_g1_i4	TRINITY_DN1001_c2_g1_i4 | Heat shock cognate 70 kDa protein 1 OS=Solanum lycopersicum (sp|p24629|hsp71_sollc : 166.0) : 35.1 : mapman4.2.0	Probable_mediator_of_RNA_polymerase_II_transcription_subunit_37c_(Heat_shock_70_kDa_protein_4)_(Heat_shock_cognate_70_kDa_protein_4)_(Heat_shock_cognate_protein_70-4)_(AtHsc70-4)_(Heat_shock_protein_70-4)_(AtHsp70-4);MED37C_HSC70-4_HSP70_HSP70-4_MED37_2_At3g12580_T16H11.7_T2E22.11	1287@166-543@125,29%,complete-utrbad@alt	NonamEVm002894t2	ID=TRINITY_DN1001_c2_g1_i4.p1;TRINITY_DN1001_c2_g1~~TRINITY_DN1001_c2_g1_i4.p1;ORF_type:complete_len:126_(+),score=44.63,UniRef90_Q769C6@4100|83.3|1.8e-62,HSP70|PF00012.21|7.1e-12,TarH|PF02203.16|0.059,DUF4795|PF16043.6|4.4,DUF4795|PF16043.6|1,Cnd1_N|PF12922.8|0.24	NA	NA	41	56.8	41.2	23.9	25.6	30	31.7	112	71.9	87.9	75.6	113.1	108.2	58.7	55.9	82.5	129.9	130.8	216.4	144.8	141.4	206.5	114.6	77.5	128.9	31.8	36.7	122.1	23.7	27.4	48.7	57.9	24.2	47.5	17.2	34.4	17
TRINITY_DN10010_c0_g1_i10	TRINITY_DN10010_c0_g1_i10 | B3 domain-containing protein Os11g0197600 OS=Oryza sativa subsp. japonica (sp|q2r9d2|y1176_orysj : 82.0) : 35.1 : mapman4.2.0	B3_domain-containing_protein_Os11g0197600;Os11g0197600_LOC_Os11g09160	1613@243-1439@398,74%,complete@main	NonamEVm007569t1	ID=TRINITY_DN10010_c0_g1_i10.p1;TRINITY_DN10010_c0_g1~~TRINITY_DN10010_c0_g1_i10.p1;ORF_type:complete_len:399_(+),score=46.57,UniRef90_A0A2I0VT99@906689|64.9|5.3e-177,B3|PF02362.22|1.7e-07,B3|PF02362.22|9e-19,B3|PF02362.22|1.5e-14,DUF3646|PF12362.9|19,DUF3646|PF12362.9|92,DUF3646|PF12362.9|1.3e+04	VIT_3s0063g01460	NA	1.3	1.3	1.5	0.5	0.2	0.5	0.5	0.5	0.8	0.8	0.8	0.6	0.8	0.4	0.4	0.2	0.4	0.5	0.3	0.8	0.8	0.9	0.7	0.9	1.1	0.2	0.2	0.7	0.1	0.2	0.5	1.3	1.1	1.4	0.5	0.7	0.7
TRINITY_DN10010_c0_g1_i2	TRINITY_DN10010_c0_g1_i2 | component NOC1 of ribosomal subunit nuclear export complex : 17.1.2.2.2.1.1 : Protein biosynthesis.ribosome biogenesis.large ribosomal subunit (LSU).LSU processome.pre-60S ribosomal subunit nuclear export.NOC export complexes.component NOC1/SWA2 : mapman4.2.0	CCAAT/enhancer-binding_protein_zeta_(CCAAT-box-binding_transcription_factor)_(CBF)_(CCAAT-binding_factor);CEBPZ_CBF2	3246@108-3026@972,89%,complete@alt	NonamEVm000780t3	ID=TRINITY_DN10010_c0_g1_i2.p1;TRINITY_DN10010_c0_g1~~TRINITY_DN10010_c0_g1_i2.p1;ORF_type:complete_len:973_(+),score=216.89,UniRef90_UPI0009E2B33D@78828|65.7|0.0e+00,CBF|PF03914.18|4.2e-53,Adaptin_binding|PF10199.10|2.9e+02,Adaptin_binding|PF10199.10|0.92,Condensin2nSMC|PF12422.9|3.7e+03,Condensin2nSMC|PF12422.9|2.3,Condensin2nSMC|PF12422.9|1.5e+03	VIT_9s0002g00620	AT1G72440.1	2	2.1	1.7	2.2	1.3	2.2	1.3	0.9	1.1	1.1	0.9	1	1.2	0.8	0.7	0.6	1.5	1	1.2	1.5	1.3	1.7	1	1	1.3	0.5	0.5	1.1	0.7	0.6	1.1	1.8	1	1.9	1.1	1.1	1.3
TRINITY_DN10010_c0_g1_i3	TRINITY_DN10010_c0_g1_i3 | component NOC1 of ribosomal subunit nuclear export complex : 17.1.2.2.2.1.1 : Protein biosynthesis.ribosome biogenesis.large ribosomal subunit (LSU).LSU processome.pre-60S ribosomal subunit nuclear export.NOC export complexes.component NOC1/SWA2 : mapman4.2.0	CCAAT/enhancer-binding_protein_zeta_(CCAAT-box-binding_transcription_factor)_(CBF)_(CCAAT-binding_factor);Cebpz_Cbf2_Cebpa-rs1	2808@108-2264@718,76%,complete@alt	NonamEVm000780t4	ID=TRINITY_DN10010_c0_g1_i3.p1;TRINITY_DN10010_c0_g1~~TRINITY_DN10010_c0_g1_i3.p1;ORF_type:complete_len:719_(+),score=144.54,UniRef90_UPI0009E2B33D@78828|69.5|0.0e+00,CBF|PF03914.18|1.2e+03,CBF|PF03914.18|5.9e-39,Cnd1|PF12717.8|0.00012,Cnd1|PF12717.8|1.3e+03,Adaptin_N|PF01602.21|0.096,Adaptin_N|PF01602.21|2.5,MCM_N|PF14551.7|4.6e+03,MCM_N|PF14551.7|2.2,MCM_N|PF14551.7|4.7e+02,Nipped-B_C|PF12830.8…	VIT_9s0002g00620	AT1G72440.1	1.6	1.9	1.3	2	0.9	1.6	1.5	0.4	0.9	0.8	0.6	0.7	0.6	0.6	0.4	0.4	0.9	0.6	0.9	1	0.7	1.1	0.6	0.8	1	0.3	0.3	0.5	0.3	0.6	0.9	1.2	0.9	1.3	0.7	0.7	0.8
TRINITY_DN10010_c0_g1_i4	TRINITY_DN10010_c0_g1_i4 | mapman4 classification: 35.2 not assigned.not annotated	Putative_B3_domain-containing_protein_Os03g0621600;Os03g0621600_LOC_Os03g42370_OSJNBb0111B07.17	1775@243-1121@292,49%,complete-utrpoor@alt	NonamEVm007569t3	ID=TRINITY_DN10010_c0_g1_i4.p1;TRINITY_DN10010_c0_g1~~TRINITY_DN10010_c0_g1_i4.p1;ORF_type:complete_len:293_(+),score=38.93,UniRef90_A0A2I0VT99@906689|68.7|1.3e-132,B3|PF02362.22|9.9e-08,B3|PF02362.22|5.1e-19,DUF3646|PF12362.9|13,DUF3646|PF12362.9|1.4e+04,DUF3646|PF12362.9|62	NA	NA	0.4	0.4	0.8	0.3	0.3	0.1	0.1	0.5	0.6	0.6	0.4	0.5	0.6	0.2	0.1	0.1	0.3	0.3	0.3	0.5	0.4	0.3	0.5	0.5	0.6	0.1	0.1	0.2	0.3	0.3	0.2	0.9	0.5	1.1	0.5	0.6	0.4
TRINITY_DN10010_c0_g1_i8	TRINITY_DN10010_c0_g1_i8 | mapman4 classification: 35.2 not assigned.not annotated	B3_domain-containing_protein_REM13_(Protein_REPRODUCTIVE_MERISTEM_13);REM13_At2g24650_F25P17.5	1717@722-1543@273,47%,complete-utrpoor@alt	NonamEVm007569t4	ID=TRINITY_DN10010_c0_g1_i8.p1;TRINITY_DN10010_c0_g1~~TRINITY_DN10010_c0_g1_i8.p1;ORF_type:complete_len:274_(+),score=28.12,UniRef90_A0A5B8HX52@112615|62.1|2.0e-106,B3|PF02362.22|4.5e-19,B3|PF02362.22|7.5e-15	NA	NA	1.1	0.9	1	0.3	0.3	0.3	0.4	0.5	0.7	0.3	0.2	0.6	0.6	0.2	0.2	0.1	0.4	0.3	0.2	0.7	0.5	0.6	0.6	0.6	0.8	0.1	0.1	0.4	0.2	0.2	0.6	1.1	1.3	1.3	0.5	0.5	0.9
TRINITY_DN10010_c0_g2_i12	TRINITY_DN10010_c0_g2_i12 | component NOC1 of ribosomal subunit nuclear export complex : 17.1.2.2.2.1.1 : Protein biosynthesis.ribosome biogenesis.large ribosomal subunit (LSU).LSU processome.pre-60S ribosomal subunit nuclear export.NOC export complexes.component NOC1/SWA2 : mapman4.2.0	Uncharacterized_protein_C4F10.09c;SPAC4F10.09c	1559@108-1544@478,92%,complete@alt	NonamEVm000780t6	ID=TRINITY_DN10010_c0_g2_i12.p1;TRINITY_DN10010_c0_g2~~TRINITY_DN10010_c0_g2_i12.p1;ORF_type:complete_len:479_(-),score=88.56,UniRef90_UPI0009E2B33D@78828|69.8|1.2e-201,Cnd1|PF12717.8|5.9e-05,Adaptin_N|PF01602.21|0.049	NA	NA	1.5	1.9	1.1	1.5	0.9	1.2	1.2	0.5	0.8	0.6	0.7	0.2	0.8	0.4	0.4	0.3	1.2	0.5	1	0.7	0.8	1	0.3	0.5	1.1	0.4	0.2	0.6	0.6	0.4	0.7	1	0.7	1.1	0.6	0.9	0.7
TRINITY_DN10010_c0_g2_i13	TRINITY_DN10010_c0_g2_i13 | component NOC1 of ribosomal subunit nuclear export complex : 17.1.2.2.2.1.1 : Protein biosynthesis.ribosome biogenesis.large ribosomal subunit (LSU).LSU processome.pre-60S ribosomal subunit nuclear export.NOC export complexes.component NOC1/SWA2 : mapman4.2.0	CCAAT/enhancer-binding_protein_zeta_(CCAAT-box-binding_transcription_factor)_(CBF)_(CCAAT-binding_factor);CEBPZ_CBF2	3332@108-3095@995,89%,complete@alt	NonamEVm000780t2	ID=TRINITY_DN10010_c0_g2_i13.p1;TRINITY_DN10010_c0_g2~~TRINITY_DN10010_c0_g2_i13.p1;ORF_type:complete_len:996_(-),score=221.25,UniRef90_UPI0009E2B33D@78828|67.6|0.0e+00,CBF|PF03914.18|2e+03,CBF|PF03914.18|4.3e-53,Cnd1|PF12717.8|0.00019,Cnd1|PF12717.8|2.1e+03,Adaptin_N|PF01602.21|0.15,Adaptin_N|PF01602.21|3.8,Condensin2nSMC|PF12422.9|2.9e+03,Condensin2nSMC|PF12422.9|2.3,Condensin2nSMC|PF12422.9|1.…	VIT_9s0002g00620	AT1G72440.1	2.5	1.6	1.8	2.5	1.8	1.4	2.1	0.7	1.2	0.9	0.7	0.9	1.2	0.7	0.7	0.8	1.1	1	1.3	1.5	1.2	1.4	0.6	1	1.8	0.4	0.7	1.1	0.6	0.6	1	1.8	1	1.5	1	1.3	1.1
TRINITY_DN10010_c0_g2_i3	TRINITY_DN10010_c0_g2_i3 | mapman4 classification: 35.2 not assigned.not annotated	B3_domain-containing_protein_REM13_(Protein_REPRODUCTIVE_MERISTEM_13);REM13_At2g24650_F25P17.5	1796@715-1536@273,45%,complete-utrpoor@alt	NonamEVm007569t5	ID=TRINITY_DN10010_c0_g2_i3.p1;TRINITY_DN10010_c0_g2~~TRINITY_DN10010_c0_g2_i3.p1;ORF_type:complete_len:274_(-),score=27.38,UniRef90_A0A5B8HX52@112615|62.5|8.8e-108,B3|PF02362.22|4.5e-19,B3|PF02362.22|6.8e-15	NA	NA	0.6	0.9	0.9	0.4	0.3	0.5	0.4	0.3	0.9	0.6	0.3	0.6	0.5	0.3	0.3	0.1	0.3	0.4	0.4	0.8	0.6	0.6	0.5	0.6	1.2	0.1	0.3	0.5	0.2	0.3	0.4	1	0.6	1.2	0.3	0.7	0.6
TRINITY_DN10010_c0_g2_i4	TRINITY_DN10010_c0_g2_i4 | component NOC1 of ribosomal subunit nuclear export complex : 17.1.2.2.2.1.1 : Protein biosynthesis.ribosome biogenesis.large ribosomal subunit (LSU).LSU processome.pre-60S ribosomal subunit nuclear export.NOC export complexes.component NOC1/SWA2 : mapman4.2.0	CCAAT/enhancer-binding_protein_zeta_(CCAAT-box-binding_transcription_factor)_(CBF)_(CCAAT-binding_factor);Cebpz_Cbf2_Cebpa-rs1	2831@108-2216@702,74%,complete@alt	NonamEVm000780t5	ID=TRINITY_DN10010_c0_g2_i4.p1;TRINITY_DN10010_c0_g2~~TRINITY_DN10010_c0_g2_i4.p1;ORF_type:complete_len:703_(-),score=142.33,UniRef90_UPI0009E2B33D@78828|70.5|0.0e+00,CBF|PF03914.18|1.1e+03,CBF|PF03914.18|3.4e-38,Cnd1|PF12717.8|0.00011,Cnd1|PF12717.8|1.3e+03,Adaptin_N|PF01602.21|0.093,Adaptin_N|PF01602.21|2.4,MCM_N|PF14551.7|4.5e+03,MCM_N|PF14551.7|2.1,MCM_N|PF14551.7|4.6e+02,Nipped-B_C|PF12830.8…	VIT_9s0002g00620	AT1G72440.1	1.6	1.5	1.2	1.9	1	1.6	1.3	0.4	0.5	0.7	0.5	0.5	0.9	0.4	0.3	0.4	0.7	0.5	0.9	1.2	0.6	1	0.7	0.9	1.1	0.4	0.3	0.7	0.4	0.4	0.7	1.2	0.9	1.3	0.7	0.9	0.6
TRINITY_DN10010_c0_g2_i7	TRINITY_DN10010_c0_g2_i7 | component NOC1 of ribosomal subunit nuclear export complex : 17.1.2.2.2.1.1 : Protein biosynthesis.ribosome biogenesis.large ribosomal subunit (LSU).LSU processome.pre-60S ribosomal subunit nuclear export.NOC export complexes.component NOC1/SWA2 : mapman4.2.0	CCAAT/enhancer-binding_protein_zeta_(CCAAT-box-binding_transcription_factor)_(CBF)_(CCAAT-binding_factor);CEBPZ_CBF2	3404@108-3167@1019,89%,complete@main	NonamEVm000780t1	ID=TRINITY_DN10010_c0_g2_i7.p1;TRINITY_DN10010_c0_g2~~TRINITY_DN10010_c0_g2_i7.p1;ORF_type:complete_len:1020_(-),score=222.07,UniRef90_UPI0009E2B33D@78828|66.1|0.0e+00,CBF|PF03914.18|2.6e+03,CBF|PF03914.18|4.5e-53,Adaptin_N|PF01602.21|0.12,Adaptin_N|PF01602.21|3.9,Cnd1|PF12717.8|0.0024,Cnd1|PF12717.8|2.2e+03,MCM_N|PF14551.7|6.8e+03,MCM_N|PF14551.7|3.3,MCM_N|PF14551.7|7.7e+02	VIT_9s0002g00620	AT1G72440.1	2	1.9	1.7	2.4	1.3	1.7	1.2	0.6	1.2	1.1	0.9	1.1	1.2	0.6	0.8	0.9	1.2	1.1	1.2	1.3	1.5	1.4	0.8	1.1	1.6	0.5	0.5	1.1	0.7	0.5	0.8	1.1	0.8	1.5	1.2	1.1	0.8
TRINITY_DN10010_c0_g2_i9	TRINITY_DN10010_c0_g2_i9 | Putative B3 domain-containing protein REM15 OS=Arabidopsis thaliana (sp|o23076|rem15_arath : 84.7) : 35.1 : mapman4.2.0	B3_domain-containing_protein_Os11g0197600;Os11g0197600_LOC_Os11g09160	1692@236-1432@398,70%,complete@alt	NonamEVm007569t2	ID=TRINITY_DN10010_c0_g2_i9.p1;TRINITY_DN10010_c0_g2~~TRINITY_DN10010_c0_g2_i9.p1;ORF_type:complete_len:399_(-),score=45.83,UniRef90_A0A2I0VT99@906689|65.2|2.3e-178,B3|PF02362.22|1.7e-07,B3|PF02362.22|9e-19,B3|PF02362.22|1.4e-14,DUF3646|PF12362.9|19,DUF3646|PF12362.9|92,DUF3646|PF12362.9|1.2e+04	NA	AT2G24645.1	0.9	1.5	1.1	0.5	0.4	1	0.6	0.6	0.9	0.8	0.5	0.5	0.6	0.4	0.4	0.4	0.7	0.5	0.5	0.5	0.6	0.8	0.7	0.8	1	0	0.2	0.4	0.3	0.3	0.5	1.1	1.5	1.6	0.6	1.3	0.7
TRINITY_DN10011_c0_g1_i3	TRINITY_DN10011_c0_g1_i3 | mRNA poly-A-tail binding factor (PABP) : 17.4.2.5 : Protein biosynthesis.translation initiation.mRNA loading.mRNA poly-A-tail binding factor (PABP) : mapman4.2.0	Polyadenylate-binding_protein_8_(PABP-8)_(Poly(A)-binding_protein_8);PAB8_At1g49760_F14J22.3	4401@3180-4103@307,20%,complete-utrbad@alt	NonamEVm004037t3	ID=TRINITY_DN10011_c0_g1_i3.p1;TRINITY_DN10011_c0_g1~~TRINITY_DN10011_c0_g1_i3.p1;ORF_type:complete_len:308_(-),score=59.63,UniRef90_UPI0009E1F182@78828|79.1|1.7e-167,PABP|PF00658.19|4.5e-27,RRM_1|PF00076.23|4e-06	VIT_7s0031g00210	AT1G49760.2	8.4	8.9	5.3	4.8	4	5.2	4.1	2.2	2.6	3.3	2.9	3.2	2.8	2.1	2.2	2.3	4.1	3.4	3.7	4.3	3.6	3.9	2.9	3.5	4.6	1.4	1.3	3.4	1.2	1.4	3.1	4.3	2.3	4.1	2	3.2	2.8
TRINITY_DN10011_c1_g1_i4	TRINITY_DN10011_c1_g1_i4 | Mavicyanin OS=Cucurbita pepo (sp|p80728|mavi_cucpe : 124.0) : 35.1 : mapman4.2.0	Mavicyanin;	850@16-591@191,67%,complete@althim	NonamEVm016154t3	ID=TRINITY_DN10011_c1_g1_i4.p1;TRINITY_DN10011_c1_g1~~TRINITY_DN10011_c1_g1_i4.p1;ORF_type:complete_len:192_(+),score=12.25,UniRef90_A0A2I0XJK4@906689|65.7|2.1e-59,Cu_bind_like|PF02298.18|2e+03,Cu_bind_like|PF02298.18|1.2e-30,Rax2|PF12768.8|46,Rax2|PF12768.8|2.8,DEC-1_N|PF04625.14|0.42	NA	NA	5.8	5.5	7.3	10.6	13.5	7.9	9	10.7	9.8	9.1	8.9	14.3	10.8	9	6.8	11.3	13.6	22.9	23.8	7	6.2	6.3	6.6	6.6	6.8	2.3	2.5	8.3	2.9	3.6	8.2	9.9	6.5	13.5	9.3	9.6	10.2
TRINITY_DN10011_c1_g2_i1	TRINITY_DN10011_c1_g2_i1 | Sugar transport protein MST4 OS=Oryza sativa subsp. japonica (sp|q10pw9|mst4_orysj : 126.0) : 35.1 : mapman4.2.0	Sugar_transport_protein_MST4_(Monosaccharide_transporter_4)_(OsMST4)_(Sugar:proton_symporter_MST4);MST4_Os03g0218400_LOC_Os03g11900	1321@38-460@140,32%,complete-utrbad@main	NonamEVm025889t1	ID=TRINITY_DN10011_c1_g2_i1.p1;TRINITY_DN10011_c1_g2~~TRINITY_DN10011_c1_g2_i1.p1;ORF_type:5prime_partial_len:153_(+),score=21.89,UniRef90_A0A2I0VPW0@906689|57.2|9.2e-38,Sugar_tr|PF00083.25|2e-24,MFS_1|PF07690.17|1.2e-06,OATP|PF03137.21|0.017	NA	NA	3.8	3.2	4	6.3	7.6	4.2	4.6	7	4.9	5.6	4.5	6.3	5.3	5.5	4.8	7.2	9.6	14.7	14.1	4.6	3.9	3.6	2.6	4.8	5.5	1.8	1.2	5.2	3.9	2.3	5.1	6.2	4.1	7.7	6.3	6.2	6.5
TRINITY_DN10011_c1_g2_i4	TRINITY_DN10011_c1_g2_i4 | Sugar transport protein MST4 OS=Oryza sativa subsp. japonica (sp|q10pw9|mst4_orysj : 126.0) : 35.1 : mapman4.2.0	Mavicyanin;	1650@316-891@191,34%,complete-utrbad@main	NonamEVm016154t1	ID=TRINITY_DN10011_c1_g2_i4.p1;TRINITY_DN10011_c1_g2~~TRINITY_DN10011_c1_g2_i4.p1;ORF_type:complete_len:192_(-),score=14.58,UniRef90_A0A2I0XJK4@906689|65.7|2.1e-59,Cu_bind_like|PF02298.18|2e+03,Cu_bind_like|PF02298.18|1.2e-30,Rax2|PF12768.8|46,Rax2|PF12768.8|2.7	NA	NA	8	6.2	6.5	10.4	11.9	7.3	8.6	10.6	7.5	7.3	8.1	11	9.4	7.4	7.3	10.1	14.3	20.5	19.7	5.9	5.6	5.5	6.9	7.2	8.4	2	2.2	9.1	2.7	3.3	7.4	9.8	6.8	12.8	10.3	9.5	10.6
TRINITY_DN10013_c0_g1_i14	TRINITY_DN10013_c0_g1_i14 | Nudix hydrolase 19, chloroplastic OS=Arabidopsis thaliana (sp|q94a82|nud19_arath : 255.0) & Enzyme classification.EC_3 hydrolases.EC_3.6 hydrolase acting on acid anhydride(50.3.6 : 85.1) : 50.3.6 : Enzyme classification.EC_3 hydrolases.EC_3.6 hydrolase acting on acid anhydride : mapman4.2.0	Nudix_hydrolase_19,_chloroplastic_(AtNUDT19)_(EC_3.6.1.22)_(NADH_pyrophosphatase_NUDT19);NUDT19_NUDX19_At5g20070_F28I16.220	3325@148-972@274,24%,complete-utrbad@alt	NonamEVm006943t9	ID=TRINITY_DN10013_c0_g1_i14.p1;TRINITY_DN10013_c0_g1~~TRINITY_DN10013_c0_g1_i14.p1;ORF_type:complete_len:275_(-),score=29.00,UniRef90_A0A2I0W9L0@906689|74.2|1.0e-128,NUDIX-like|PF09296.12|3.6e-12,zf-NADH-PPase|PF09297.12|0.00026	VIT_11s0016g04950	NA	0.6	0.5	0.9	0.8	0.6	0.8	0.7	0.4	0.3	0.5	0.5	0.4	0.5	0.2	0.3	0.2	0.4	0.3	0.5	0.5	0.4	0.7	0.7	0.5	0.7	0.1	0.2	0.4	0.2	0.2	0.4	0.7	0.3	0.5	0.3	0.2	0.3
TRINITY_DN10013_c0_g1_i15	TRINITY_DN10013_c0_g1_i15 | Nudix hydrolase 19, chloroplastic OS=Arabidopsis thaliana (sp|q94a82|nud19_arath : 500.0) & Enzyme classification.EC_3 hydrolases.EC_3.6 hydrolase acting on acid anhydride(50.3.6 : 191.1) : 50.3.6 : Enzyme classification.EC_3 hydrolases.EC_3.6 hydrolase acting on acid anhydride : mapman4.2.0	Nudix_hydrolase_19,_chloroplastic_(AtNUDT19)_(EC_3.6.1.22)_(NADH_pyrophosphatase_NUDT19);NUDT19_NUDX19_At5g20070_F28I16.220	1556@148-1395@415,80%,complete@alt	NonamEVm006943t2	ID=TRINITY_DN10013_c0_g1_i15.p1;TRINITY_DN10013_c0_g1~~TRINITY_DN10013_c0_g1_i15.p1;ORF_type:complete_len:416_(-),score=60.63,UniRef90_A0A2I0W9L0@906689|75.9|2.4e-221,NUDIX|PF00293.29|5.7e-18,NUDIX-like|PF09296.12|8.5e-12,zf-NADH-PPase|PF09297.12|0.00045,7TM_GPCR_Str|PF10326.10|17,7TM_GPCR_Str|PF10326.10|19	VIT_11s0016g04950	AT5G20070.1	3.8	3.4	2.5	3.4	2.7	2.7	2.4	2.1	2.6	1.9	2.2	2.1	2.1	1.4	1.4	1.4	2	1.1	2.2	2.7	2.6	2.4	2.2	2.9	2.6	0.6	0.7	2.1	0.9	1	2	2.2	1.4	2.4	1.1	1.5	1
TRINITY_DN10013_c0_g1_i21	TRINITY_DN10013_c0_g1_i21 | Nudix hydrolase 19, chloroplastic OS=Arabidopsis thaliana (sp|q94a82|nud19_arath : 319.0) & Enzyme classification.EC_3 hydrolases.EC_3.6 hydrolase acting on acid anhydride(50.3.6 : 143.3) : 50.3.6 : Enzyme classification.EC_3 hydrolases.EC_3.6 hydrolase acting on acid anhydride : mapman4.2.0	Nudix_hydrolase_19,_chloroplastic_(AtNUDT19)_(EC_3.6.1.22)_(NADH_pyrophosphatase_NUDT19);NUDT19_NUDX19_At5g20070_F28I16.220	3306@148-1113@321,29%,complete-utrbad@alt	NonamEVm006943t7	ID=TRINITY_DN10013_c0_g1_i21.p1;TRINITY_DN10013_c0_g1~~TRINITY_DN10013_c0_g1_i21.p1;ORF_type:complete_len:322_(-),score=39.05,UniRef90_A0A2I0W9L0@906689|78.2|7.0e-154,NUDIX|PF00293.29|1.1e-13,NUDIX-like|PF09296.12|5.1e-12,zf-NADH-PPase|PF09297.12|0.00033,7TM_GPCR_Str|PF10326.10|13,7TM_GPCR_Str|PF10326.10|25	NA	NA	1	0.7	0.9	0.7	0.8	0.8	0.8	0.5	0.5	0.5	0.5	0.4	0.6	0.4	0.2	0.2	0.5	0.4	0.4	0.6	0.7	0.7	0.6	0.5	0.7	0.2	0.2	0.5	0.2	0.2	0.4	0.8	0.3	0.5	0.4	0.5	0.4
TRINITY_DN10013_c0_g1_i3	TRINITY_DN10013_c0_g1_i3 | Nudix hydrolase 19, chloroplastic OS=Arabidopsis thaliana (sp|q94a82|nud19_arath : 202.0) & Enzyme classification.EC_3 hydrolases.EC_3.6 hydrolase acting on acid anhydride(50.3.6 : 141.1) : 50.3.6 : Enzyme classification.EC_3 hydrolases.EC_3.6 hydrolase acting on acid anhydride : mapman4.2.0	Nudix_hydrolase_19,_chloroplastic_(AtNUDT19)_(EC_3.6.1.22)_(NADH_pyrophosphatase_NUDT19);NUDT19_NUDX19_At5g20070_F28I16.220	2563@536-1135@199,23%,complete-utrbad@alt	NonamEVm006943t10	ID=TRINITY_DN10013_c0_g1_i3.p1;TRINITY_DN10013_c0_g1~~TRINITY_DN10013_c0_g1_i3.p1;ORF_type:complete_len:200_(-),score=26.13,UniRef90_A0A2I0W9L0@906689|92.2|7.0e-72,NUDIX|PF00293.29|4.5e-14,zf-NADH-PPase|PF09297.12|0.0013,7TM_GPCR_Str|PF10326.10|6.5,7TM_GPCR_Str|PF10326.10|11,RecR|PF02132.16|0.1	VIT_11s0016g04950	AT5G20070.1	1	0.8	0.4	0.3	0.5	0.7	0.5	0.3	0.4	0.2	0.3	0.5	0.5	0.2	0.2	0.3	0.3	0.4	0.5	0.4	0.3	0.5	0.5	0.4	0.3	0.1	0.1	0.4	0	0.1	0.3	0.5	0.4	0.5	0.3	0.4	0.2
TRINITY_DN10013_c0_g1_i5	TRINITY_DN10013_c0_g1_i5 | Nudix hydrolase 19, chloroplastic OS=Arabidopsis thaliana (sp|q94a82|nud19_arath : 493.0) & Enzyme classification.EC_3 hydrolases.EC_3.6 hydrolase acting on acid anhydride(50.3.6 : 187.7) : 50.3.6 : Enzyme classification.EC_3 hydrolases.EC_3.6 hydrolase acting on acid anhydride : mapman4.2.0	Nudix_hydrolase_19,_chloroplastic_(AtNUDT19)_(EC_3.6.1.22)_(NADH_pyrophosphatase_NUDT19);NUDT19_NUDX19_At5g20070_F28I16.220	1577@148-1416@422,80%,complete@althim	NonamEVm006943t4	ID=TRINITY_DN10013_c0_g1_i5.p1;TRINITY_DN10013_c0_g1~~TRINITY_DN10013_c0_g1_i5.p1;ORF_type:complete_len:423_(-),score=60.83,UniRef90_A0A2I0W9L0@906689|74.9|3.0e-219,NUDIX|PF00293.29|5.9e-18,NUDIX-like|PF09296.12|2.1e-07,zf-NADH-PPase|PF09297.12|0.0035,RecR|PF02132.16|0.27,7TM_GPCR_Str|PF10326.10|18,7TM_GPCR_Str|PF10326.10|19	VIT_11s0016g04950	AT5G20070.1	2.3	3.1	2.2	2.9	1.6	2.7	2.4	1.6	1.8	1.3	1.6	1.4	1.6	0.9	0.8	0.9	1.7	1.1	1.5	1.8	2.2	1.8	1.7	2	1.8	0.3	0.7	1.2	0.9	0.6	1.7	2.3	0.8	2.1	1.2	1.3	1.3
TRINITY_DN10013_c0_g2_i10	TRINITY_DN10013_c0_g2_i10 | Nudix hydrolase 19, chloroplastic OS=Arabidopsis thaliana (sp|q94a82|nud19_arath : 493.0) & Enzyme classification.EC_3 hydrolases.EC_3.6 hydrolase acting on acid anhydride(50.3.6 : 188.7) : 50.3.6 : Enzyme classification.EC_3 hydrolases.EC_3.6 hydrolase acting on acid anhydride : mapman4.2.0	Nudix_hydrolase_19,_chloroplastic_(AtNUDT19)_(EC_3.6.1.22)_(NADH_pyrophosphatase_NUDT19);NUDT19_NUDX19_At5g20070_F28I16.220	1611@183-1451@422,78%,complete@main	NonamEVm006943t1	ID=TRINITY_DN10013_c0_g2_i10.p1;TRINITY_DN10013_c0_g2~~TRINITY_DN10013_c0_g2_i10.p1;ORF_type:complete_len:423_(+),score=61.49,UniRef90_A0A2I0W9L0@906689|74.6|8.6e-219,NUDIX|PF00293.29|5.9e-18,NUDIX-like|PF09296.12|2.1e-07,zf-NADH-PPase|PF09297.12|0.00046,7TM_GPCR_Str|PF10326.10|18,7TM_GPCR_Str|PF10326.10|19	VIT_11s0016g04950	AT5G20070.1	2.4	1.9	1.3	1.9	1.6	1.8	1.3	1	1.9	1	1.2	1.1	1.1	0.5	0.5	1	1.1	1	1.3	1	1.8	1.6	1.3	1.2	1.5	0.5	0.4	1.1	0.5	0.5	1.2	1.3	0.7	1.6	1.1	0.9	0.6
TRINITY_DN10013_c0_g2_i11	TRINITY_DN10013_c0_g2_i11 | Nudix hydrolase 19, chloroplastic OS=Arabidopsis thaliana (sp|q94a82|nud19_arath : 246.0) & Enzyme classification.EC_3 hydrolases.EC_3.6 hydrolase acting on acid anhydride(50.3.6 : 81.6) : 50.3.6 : Enzyme classification.EC_3 hydrolases.EC_3.6 hydrolase acting on acid anhydride : mapman4.2.0	Nudix_hydrolase_19,_chloroplastic_(AtNUDT19)_(EC_3.6.1.22)_(NADH_pyrophosphatase_NUDT19);NUDT19_NUDX19_At5g20070_F28I16.220	1531@183-1076@297,58%,complete-utrpoor@alt	NonamEVm006943t3	ID=TRINITY_DN10013_c0_g2_i11.p1;TRINITY_DN10013_c0_g2~~TRINITY_DN10013_c0_g2_i11.p1;ORF_type:complete_len:298_(+),score=29.52,UniRef90_A0A2I0W9L0@906689|72.1|6.7e-126,NUDIX-like|PF09296.12|1.1e-07,zf-NADH-PPase|PF09297.12|0.00029	VIT_11s0016g04950	AT5G20070.1	1.7	1.6	1.2	1.6	1.1	1.3	1.5	1.1	0.8	0.5	0.7	1.1	1	0.7	0.7	0.4	0.7	0.6	1	0.8	1.1	1.1	0.8	0.9	1.3	0.2	0.3	0.5	0.4	0.2	0.8	1.2	0.3	1.1	0.4	0.6	0.6
TRINITY_DN10013_c0_g2_i5	TRINITY_DN10013_c0_g2_i5 | Nudix hydrolase 19, chloroplastic OS=Arabidopsis thaliana (sp|q94a82|nud19_arath : 248.0) & Enzyme classification.EC_3 hydrolases.EC_3.6 hydrolase acting on acid anhydride(50.3.6 : 82.9) : 50.3.6 : Enzyme classification.EC_3 hydrolases.EC_3.6 hydrolase acting on acid anhydride : mapman4.2.0	Nudix_hydrolase_19,_chloroplastic_(AtNUDT19)_(EC_3.6.1.22)_(NADH_pyrophosphatase_NUDT19);NUDT19_NUDX19_At5g20070_F28I16.220	3318@183-1028@281,25%,complete-utrbad@alt	NonamEVm006943t6	ID=TRINITY_DN10013_c0_g2_i5.p1;TRINITY_DN10013_c0_g2~~TRINITY_DN10013_c0_g2_i5.p1;ORF_type:complete_len:282_(+),score=29.85,UniRef90_A0A2I0W9L0@906689|72.1|3.7e-126,NUDIX-like|PF09296.12|1e-07,zf-NADH-PPase|PF09297.12|0.00027	VIT_11s0016g04950	NA	0.5	0.5	0.3	0.5	0.3	0.4	0.3	0.2	0.3	0.1	0.3	0.1	0.2	0.1	0.2	0.1	0.2	0.2	0.2	0.3	0.2	0.4	0.4	0.2	0.2	0	0.1	0.1	0	0	0.3	0.2	0.1	0.3	0.1	0.1	0.2
TRINITY_DN10013_c0_g2_i7	TRINITY_DN10013_c0_g2_i7 | Nudix hydrolase 19, chloroplastic OS=Arabidopsis thaliana (sp|q94a82|nud19_arath : 244.0) & Enzyme classification.EC_3 hydrolases.EC_3.6 hydrolase acting on acid anhydride(50.3.6 : 79.4) : 50.3.6 : Enzyme classification.EC_3 hydrolases.EC_3.6 hydrolase acting on acid anhydride : mapman4.2.0	Nudix_hydrolase_19,_chloroplastic_(AtNUDT19)_(EC_3.6.1.22)_(NADH_pyrophosphatase_NUDT19);NUDT19_NUDX19_At5g20070_F28I16.220	1511@183-1022@279,55%,complete-utrpoor@alt	NonamEVm006943t8	ID=TRINITY_DN10013_c0_g2_i7.p1;TRINITY_DN10013_c0_g2~~TRINITY_DN10013_c0_g2_i7.p1;ORF_type:complete_len:280_(+),score=28.26,UniRef90_A0A2I0W9L0@906689|73.1|3.9e-125,NUDIX-like|PF09296.12|1e-07,zf-NADH-PPase|PF09297.12|0.00027	VIT_11s0016g04950	AT5G20070.1	1.1	1	1.4	1	0.8	1.3	1.3	0.6	0.4	0.6	0.9	1.1	1.1	0.6	0.3	0.7	0.6	0.6	1	0.7	0.6	1.2	0.7	0.9	1.7	0.2	0	0.7	0.2	0.5	1.2	1.2	0.5	0.9	0.6	0.6	0.4
TRINITY_DN10013_c0_g2_i9	TRINITY_DN10013_c0_g2_i9 | Nudix hydrolase 19, chloroplastic OS=Arabidopsis thaliana (sp|q94a82|nud19_arath : 312.0) & Enzyme classification.EC_3 hydrolases.EC_3.6 hydrolase acting on acid anhydride(50.3.6 : 141.5) : 50.3.6 : Enzyme classification.EC_3 hydrolases.EC_3.6 hydrolase acting on acid anhydride : mapman4.2.0	Nudix_hydrolase_19,_chloroplastic_(AtNUDT19)_(EC_3.6.1.22)_(NADH_pyrophosphatase_NUDT19);NUDT19_NUDX19_At5g20070_F28I16.220	2628@183-1169@328,37%,complete-utrbad@alt	NonamEVm006943t5	ID=TRINITY_DN10013_c0_g2_i9.p1;TRINITY_DN10013_c0_g2~~TRINITY_DN10013_c0_g2_i9.p1;ORF_type:complete_len:329_(+),score=39.91,UniRef90_A0A2I0W9L0@906689|76.3|2.5e-151,NUDIX|PF00293.29|1.2e-13,NUDIX-like|PF09296.12|1.4e-07,zf-NADH-PPase|PF09297.12|0.00034,7TM_GPCR_Str|PF10326.10|13,7TM_GPCR_Str|PF10326.10|26	NA	NA	0.4	0.3	0.5	0.3	0.3	0.6	0.4	0.3	0.4	0.3	0.4	0.3	0.3	0.2	0.1	0.2	0.3	0.1	0.2	0.4	0.3	0.5	0.4	0.4	0.3	0.1	0.1	0.2	0.2	0.1	0.3	0.3	0.2	0.4	0.1	0.4	0.2
TRINITY_DN10014_c0_g1_i12	TRINITY_DN10014_c0_g1_i12 | mapman4 classification: 35.2 not assigned.not annotated	NA	1283@110-1153@347,81%,complete@alt	NonamEVm004968t5	ID=TRINITY_DN10014_c0_g1_i12.p1;TRINITY_DN10014_c0_g1~~TRINITY_DN10014_c0_g1_i12.p1;ORF_type:complete_len:348_(-),score=52.69,UniRef90_UPI0009E5BC9C@78828|61.9|2.0e-103,Dsh_C|PF12316.9|0.55	NA	NA	3.7	2.7	3.7	4.9	3.8	4.7	3.8	3.6	4.1	3.2	2	2.7	2.8	4.3	3.9	4	3.7	4	4.3	2.6	2.7	3.1	2.9	3.6	4.4	1.4	1.5	3.6	2.8	3.3	6.7	3.3	2.9	3.8	4.4	3.7	4.3
TRINITY_DN10014_c0_g1_i3	TRINITY_DN10014_c0_g1_i3 | tRNA pseudouridine synthase (TruB) : 16.6.3.2 : RNA processing.tRNA modification.pseudouridylation.tRNA pseudouridine synthase (TruB) : mapman4.2.0	tRNA_pseudouridine_synthase_B_(EC_5.4.99.25)_(tRNA_pseudouridine(55)_synthase)_(Psi55_synthase)_(tRNA_pseudouridylate_synthase)_(tRNA-uridine_isomerase);truB_Fjoh_0570	2220@110-1645@511,69%,complete@alt	NonamEVm004968t4	ID=TRINITY_DN10014_c0_g1_i3.p1;TRINITY_DN10014_c0_g1~~TRINITY_DN10014_c0_g1_i3.p1;ORF_type:complete_len:512_(-),score=84.73,UniRef90_A0A2I0VQP5@906689|72.4|1.9e-249,TruB_N|PF01509.19|1.8e+04,TruB_N|PF01509.19|1.1e-50,TruB_C_2|PF16198.6|4e-10,Dsh_C|PF12316.9|1.5	VIT_14s0066g00320	AT5G14460.1	10.5	8.6	8.4	11.3	6.4	10.9	7.8	5.5	8.4	7.4	5.1	6.2	5.5	7.5	6.7	6.4	9.6	7	8.4	8.5	7.5	8.8	6.9	7.3	9.9	4.2	4.5	12.1	5.5	6.2	14.7	11.4	5.6	11.2	9	12.7	10.7
TRINITY_DN10015_c0_g1_i1	TRINITY_DN10015_c0_g1_i1 | solute transporter (AAAP) : 24.2.3.4.7 : Solute transport.carrier-mediated transport.APC superfamily.AAAP family.solute transporter (AAAP) : mapman4.2.0	Amino_acid_transporter_AVT1I_(AtAvt1I);AVT1I_At3g28960_K5K13.9	4472@2765-3835@356,23%,complete-utrbad@alt	NonamEVm006962t3	ID=TRINITY_DN10015_c0_g1_i1.p1;TRINITY_DN10015_c0_g1~~TRINITY_DN10015_c0_g1_i1.p1;ORF_type:complete_len:357_(+),score=37.67,UniRef90_A0A2I0XBJ4@906689|81.5|1.8e-198,Aa_trans|PF01490.19|8.9e-52,Trp_Tyr_perm|PF03222.14|0.00053,Trp_Tyr_perm|PF03222.14|2e+02,Pox_P21|PF05313.13|1.6e+03,Pox_P21|PF05313.13|1.7	NA	NA	0.6	0.8	1.2	1	0.6	1.2	0.9	0.9	1	1.2	1	1.1	0.8	1.3	1.5	1.5	2	1	1.8	0.8	0.7	0.9	0.5	0.6	0.8	0.4	0.2	0.8	0.5	0.5	1	0.7	0.3	0.8	0.9	1.6	1
TRINITY_DN10015_c0_g1_i2	TRINITY_DN10015_c0_g1_i2 | solute transporter (AAAP) : 24.2.3.4.7 : Solute transport.carrier-mediated transport.APC superfamily.AAAP family.solute transporter (AAAP) : mapman4.2.0	Amino_acid_transporter_AVT1I_(AtAvt1I);AVT1I_At3g28960_K5K13.9	3319@1414-2682@422,38%,complete-utrbad@alt	NonamEVm006962t2	ID=TRINITY_DN10015_c0_g1_i2.p1;TRINITY_DN10015_c0_g1~~TRINITY_DN10015_c0_g1_i2.p1;ORF_type:complete_len:423_(+),score=50.12,UniRef90_A0A2I0XBJ4@906689|80.9|1.1e-230,Aa_trans|PF01490.19|1.1e-62,Trp_Tyr_perm|PF03222.14|3.6e-07,Trp_Tyr_perm|PF03222.14|2.9e+02	NA	NA	1	0.8	1.1	1.3	0.9	1.4	1.1	1.1	1.7	1.1	1.2	1.4	1	1.3	2.3	1.7	2.2	1	2	0.8	0.8	0.6	0.6	0.7	0.8	0.2	0.2	0.9	0.4	0.5	1.3	0.7	0.4	1	1	2.1	1.1
TRINITY_DN10016_c0_g1_i5	TRINITY_DN10016_c0_g1_i5 | component LSm3 of U6-associated LSm accessory ribonucleoprotein complex : 16.4.3.3 : RNA processing.pre-mRNA splicing.U6-associated LSm accessory ribonucleoprotein complex.component LSm3 : mapman4.2.0	Sm-like_protein_LSM3B_(AtLSM3B)_(U6_snRNA-associated_Sm-like_protein_LSM3B);LSM3B_At1g76860_F7O12.3	790@160-492@110,42%,complete-utrpoor@main	NonamEVm045783t1	ID=TRINITY_DN10016_c0_g1_i5.p1;TRINITY_DN10016_c0_g1~~TRINITY_DN10016_c0_g1_i5.p1;ORF_type:complete_len:111_(-),score=13.66,UniRef90_A0A2H3ZMD2@42345|93.3|6.3e-41,LSM|PF01423.23|3.7e-14	VIT_18s0072g00710	AT1G76860.1	41.6	38.1	37.5	47.6	27.9	34.8	34.6	23.3	27.1	19.6	19	25.9	22.9	19.2	16.5	16.2	35.2	30.1	33.4	25.7	27.5	32.2	25.6	25.3	31.4	8.9	9.8	25.4	9.5	11.8	22.7	27.3	22.5	30.1	21.8	24.3	21.1
TRINITY_DN10016_c0_g1_i7	TRINITY_DN10016_c0_g1_i7 | component LSm3 of U6-associated LSm accessory ribonucleoprotein complex : 16.4.3.3 : RNA processing.pre-mRNA splicing.U6-associated LSm accessory ribonucleoprotein complex.component LSm3 : mapman4.2.0	Sm-like_protein_LSM3B_(AtLSM3B)_(U6_snRNA-associated_Sm-like_protein_LSM3B);LSM3B_At1g76860_F7O12.3	1463@173-493@106,21%,complete-utrbad@alt	NonamEVm045783t2	ID=TRINITY_DN10016_c0_g1_i7.p1;TRINITY_DN10016_c0_g1~~TRINITY_DN10016_c0_g1_i7.p1;ORF_type:complete_len:107_(+),score=4.52,UniRef90_A0A2H3ZMD2@42345|97.4|4.9e-16,LSM|PF01423.23|0.005	VIT_18s0072g00710	AT1G76860.1	0.7	0.7	0.9	0.9	0.7	1	0.5	0.6	0.3	0.2	0.1	0.4	0.3	0.6	0.4	0.3	0.8	0.9	1	0.2	0.2	0.4	0.8	0.8	0.3	0.2	0.2	0.2	0.4	0.5	0.6	0.6	0.2	0.8	0.2	0.8	0.7
TRINITY_DN10017_c0_g1_i2	TRINITY_DN10017_c0_g1_i2 | clade C phosphatase : 18.4.24.2.3 : Protein modification.phosphorylation.serine/threonine protein phosphatase superfamily.PPM/PP2C Mn/Mg-dependent phosphatase families.clade C phosphatase : mapman4.2.0	Probable_protein_phosphatase_2C_4_(AtPP2C04)_(EC_3.1.3.16)_(Protein_POLTERGEIST-LIKE_5)_(Protein_phosphatase_2C_PLL5)_(PP2C_PLL5);PLL5_At1g07630_F24B9.25_F24B9.31	2648@177-2150@657,74%,complete@alt	NonamEVm002695t2	ID=TRINITY_DN10017_c0_g1_i2.p1;TRINITY_DN10017_c0_g1~~TRINITY_DN10017_c0_g1_i2.p1;ORF_type:complete_len:716_(+),score=112.68,UniRef90_A0A2I0WU88@906689|72.6|1.1e-287,PP2C|PF00481.22|2.9e+03,PP2C|PF00481.22|3.6e-30,PP2C_2|PF13672.7|3.5e+03,PP2C_2|PF13672.7|0.00016	VIT_6s0004g04600	AT1G07630.1	0.5	0.6	1.2	1.6	1.2	1.1	2.1	2.6	2.5	2.2	1.7	1.4	1.5	2.4	2	2.3	1.3	1.2	1	0.9	1.2	1	1.8	2	1.6	0.3	0.2	0.9	1.7	1.1	1.7	2.9	1.4	2.4	2.2	2.1	2
TRINITY_DN10017_c0_g1_i3	TRINITY_DN10017_c0_g1_i3 | clade C phosphatase : 18.4.24.2.3 : Protein modification.phosphorylation.serine/threonine protein phosphatase superfamily.PPM/PP2C Mn/Mg-dependent phosphatase families.clade C phosphatase : mapman4.2.0	Probable_protein_phosphatase_2C_4_(AtPP2C04)_(EC_3.1.3.16)_(Protein_POLTERGEIST-LIKE_5)_(Protein_phosphatase_2C_PLL5)_(PP2C_PLL5);PLL5_At1g07630_F24B9.25_F24B9.31	2532@177-2183@668,79%,complete@main	NonamEVm002695t1	ID=TRINITY_DN10017_c0_g1_i3.p1;TRINITY_DN10017_c0_g1~~TRINITY_DN10017_c0_g1_i3.p1;ORF_type:complete_len:727_(+),score=112.11,UniRef90_A0A2I0WU88@906689|73.7|0.0e+00,PP2C|PF00481.22|3e+03,PP2C|PF00481.22|3.7e-30,PP2C_2|PF13672.7|3.5e+03,PP2C_2|PF13672.7|0.00016	VIT_6s0004g04600	AT2G28890.1	0.5	0.7	1.6	1.4	1.5	1.1	2.3	2.5	2.5	2.6	1.9	1.8	1.9	2.7	2.4	2.3	1.2	1.8	1.1	1.1	1.1	1.2	2.1	2.5	2.9	0.7	0.5	0.9	2	1.6	2.3	2.9	1.4	3.2	2.2	2.9	2.6
TRINITY_DN10017_c0_g1_i5	TRINITY_DN10017_c0_g1_i5 | clade C phosphatase : 18.4.24.2.3 : Protein modification.phosphorylation.serine/threonine protein phosphatase superfamily.PPM/PP2C Mn/Mg-dependent phosphatase families.clade C phosphatase : mapman4.2.0	Protein_phosphatase_2C_35_(OsPP2C35)_(EC_3.1.3.16)_(XA21-binding_protein_15);XB15_Os03g0821300_LOC_Os03g60650_OJ1754_E06.28_OsJ_012575	1278@576-929@117,27%,complete-utrbad@alt	NonamEVm002695t3	ID=TRINITY_DN10017_c0_g1_i5.p1;TRINITY_DN10017_c0_g1~~TRINITY_DN10017_c0_g1_i5.p1;ORF_type:complete_len:118_(+),score=14.10,UniRef90_A0A5P1EDM9@4686|87.2|2.1e-71,PP2C|PF00481.22|6.5e-09,SpoIIE|PF07228.13|0.00093	VIT_6s0004g04600	AT1G07630.1	0.1	0.2	0.3	0.5	0.5	0.9	0.6	0.7	0.7	0.8	0.3	0.6	0.3	0.7	0.6	0.4	0.3	0.2	0.4	0.4	0.4	0.4	0.7	0.8	1.4	0.1	0.2	0	0.3	0.7	0.6	0.5	0.4	1.1	0.7	1	0.8
TRINITY_DN10017_c0_g2_i2	TRINITY_DN10017_c0_g2_i2 | clade C phosphatase : 18.4.24.2.3 : Protein modification.phosphorylation.serine/threonine protein phosphatase superfamily.PPM/PP2C Mn/Mg-dependent phosphatase families.clade C phosphatase : mapman4.2.0	Probable_protein_phosphatase_2C_4_(AtPP2C04)_(EC_3.1.3.16)_(Protein_POLTERGEIST-LIKE_5)_(Protein_phosphatase_2C_PLL5)_(PP2C_PLL5);PLL5_At1g07630_F24B9.25_F24B9.31	2149@198-1853@551,77%,complete@alt	NonamEVm002695t5	ID=TRINITY_DN10017_c0_g2_i2.p1;TRINITY_DN10017_c0_g2~~TRINITY_DN10017_c0_g2_i2.p1;ORF_type:complete_len:617_(-),score=102.43,UniRef90_A0A2I0WU88@906689|69.9|1.6e-222,PP2C|PF00481.22|2.3e+03,PP2C|PF00481.22|8.4e-17,PP2C_2|PF13672.7|2.9e+03,PP2C_2|PF13672.7|0.0079	NA	NA	0.3	0.2	1	0.8	0.9	0.7	1.6	2	1.6	1.6	0.8	1.1	1.5	1.4	1.4	1.4	0.6	0.7	0.5	0.8	0.4	0.6	1.3	1.6	1.3	0.1	0.3	0.5	0.6	0.9	1.4	2.3	0.7	2.5	1.6	1.6	1.8
TRINITY_DN10017_c0_g2_i5	TRINITY_DN10017_c0_g2_i5 | clade C phosphatase : 18.4.24.2.3 : Protein modification.phosphorylation.serine/threonine protein phosphatase superfamily.PPM/PP2C Mn/Mg-dependent phosphatase families.clade C phosphatase : mapman4.2.0	Probable_protein_phosphatase_2C_4_(AtPP2C04)_(EC_3.1.3.16)_(Protein_POLTERGEIST-LIKE_5)_(Protein_phosphatase_2C_PLL5)_(PP2C_PLL5);PLL5_At1g07630_F24B9.25_F24B9.31	2494@198-2204@668,80%,complete@althim	NonamEVm002695t4	ID=TRINITY_DN10017_c0_g2_i5.p1;TRINITY_DN10017_c0_g2~~TRINITY_DN10017_c0_g2_i5.p1;ORF_type:complete_len:734_(-),score=117.77,UniRef90_A0A2I0WU88@906689|73.7|0.0e+00,PP2C|PF00481.22|3e+03,PP2C|PF00481.22|3.7e-30,PP2C_2|PF13672.7|3.6e+03,PP2C_2|PF13672.7|0.00017	VIT_6s0004g04600	AT1G07630.1	0.4	0.9	1.4	0.8	0.9	1.4	2.8	2.2	2.3	2.6	1.7	1.8	1.8	1.9	1.6	1.4	1.1	0.9	0.9	0.8	0.6	1	2	2.3	2	0.2	0.2	0.5	0.9	0.9	1.9	3	1.2	3.3	1.6	2.2	2.3
TRINITY_DN1002_c0_g2_i3	TRINITY_DN1002_c0_g2_i3 | component Hcf106 of thylakoid membrane Tat translocation system : 23.1.6.3 : Protein translocation.chloroplast.thylakoid membrane Tat translocation system.component Hcf106 : mapman4.2.0 | HCF106 protein involved in PS-II assembly : 1.1.1.3.4 : Photosynthesis.photophosphorylation.photosystem II.assembly and maintenance.assembly factor (HCF106) : mapman4.2.0	Sec-independent_protein_translocase_protein_TATB,_chloroplastic_(Protein_HIGH_CHLOROPHYLL_FLUORESCENCE_106)_(Protein_TWIN-ARGININE_TRANSLOCATION_B);TATB_HCF106_At5g52440_K24M7.19	1146@114-869@251,65%,complete@main	NonamEVm012493t1	ID=TRINITY_DN1002_c0_g2_i3.p1;TRINITY_DN1002_c0_g2~~TRINITY_DN1002_c0_g2_i3.p1;ORF_type:complete_len:252_(+),score=56.32,UniRef90_UPI0009E2EE60@78828|62.3|3.9e-59,TatA_B_E|PF02416.17|9.6e-24,LMBR1|PF04791.17|0.005,ALMT|PF11744.9|0.014,MDFI|PF15316.7|2.6	VIT_16s0050g00800	NA	22.9	20.9	22.1	30	15.6	31.9	31.8	10.2	14.3	18.9	9	10.6	8.7	16.3	16.4	12.6	20.5	18.1	19.3	22.9	21.7	20.9	19.5	19.5	25.4	9.9	9.1	25.2	11.6	14.2	29.3	21.4	15.5	22.5	16.7	22.6	17.4
TRINITY_DN1002_c0_g2_i4	TRINITY_DN1002_c0_g2_i4 | component Hcf106 of thylakoid membrane Tat translocation system : 23.1.6.3 : Protein translocation.chloroplast.thylakoid membrane Tat translocation system.component Hcf106 : mapman4.2.0 | HCF106 protein involved in PS-II assembly : 1.1.1.3.4 : Photosynthesis.photophosphorylation.photosystem II.assembly and maintenance.assembly factor (HCF106) : mapman4.2.0	Sec-independent_protein_translocase_protein_TATB,_chloroplastic_(Protein_HIGH_CHLOROPHYLL_FLUORESCENCE_106)_(Protein_TWIN-ARGININE_TRANSLOCATION_B);TATB_HCF106_At5g52440_K24M7.19	1831@114-779@221,36%,complete-utrbad@alt	NonamEVm012493t2	ID=TRINITY_DN1002_c0_g2_i4.p1;TRINITY_DN1002_c0_g2~~TRINITY_DN1002_c0_g2_i4.p1;ORF_type:complete_len:222_(+),score=25.97,UniRef90_UPI0009E2EE60@78828|61.6|1.2e-55,TatA_B_E|PF02416.17|8.6e-24,LMBR1|PF04791.17|0.029	NA	AT5G52440.1	7.8	5	5.6	9.8	6	10.2	10.2	3.9	5.2	4.7	5	5	4.5	4.8	4	4.4	9.2	5.9	8.6	9.1	6.4	9.1	5	5.8	8.7	3.9	2.8	6.4	4.9	4	8.2	7.7	4.7	7	4.8	6.2	5.6
TRINITY_DN1002_c1_g2_i1	TRINITY_DN1002_c1_g2_i1 | protein-S-nitrosothiol reductase (TRX5) : 18.7.2 : Protein modification.S-nitrosylation.protein-S-nitrosothiol reductase (TRX5) : mapman4.2.0 | H-type thioredoxin : 10.6.1 : Redox homeostasis.cytosol/mitochondrion/nucleus redox homeostasis.H-type thioredoxin : mapman4.2.0	Thioredoxin_H-type_(Trx-H);	711@88-435@115,48%,complete-utrpoor@althim	NonamEVm040755t3	ID=TRINITY_DN1002_c1_g2_i1.p1;TRINITY_DN1002_c1_g2~~TRINITY_DN1002_c1_g2_i1.p1;ORF_type:complete_len:116_(-),score=26.74,UniRef90_A0A2I0VQ06@906689|80.0|9.3e-63,Thioredoxin|PF00085.21|9.6e-31,Thioredoxin_2|PF13098.7|7.7e-08,Thioredoxin_7|PF13899.7|1.1e-07,Thioredoxin_8|PF13905.7|0.00015,Thioredoxin_8|PF13905.7|4.1,AhpC-TSA|PF00578.22|1.4e-05,Thioredoxin_9|PF14595.7|4.4e-05,HyaE|PF07449.12|0.00016…	VIT_18s0001g13250	AT3G51030.1	64.1	76.4	75	95.4	85	102.6	117.4	98.4	137.5	84.1	121.1	114.4	107.7	109.1	137.3	125.7	180.8	158.2	152.4	137.1	130.1	137.5	162.7	159.8	135.1	42.1	57.3	132.9	85.8	101.5	232.6	151.2	108.4	175.4	120.1	127.1	121.5
TRINITY_DN1002_c2_g1_i1	TRINITY_DN1002_c2_g1_i1 | mapman4 classification: 35.2 not assigned.not annotated	NA	426@1-426@142,100%,partial@alt	NonamEVm010789t13	NA	NA	NA	0.2	0.6	0.2	0.5	1.6	1	1.6	1.2	1.2	1	4.3	4	4.5	0.5	0.4	0.6	3.9	6.6	5.7	2.2	1.3	1.8	0.3	0.8	0.5	0.5	1.4	1.6	0.3	0.2	1	1	1.1	0.7	0.5	0.6	0.5
TRINITY_DN10021_c1_g2_i5	TRINITY_DN10021_c1_g2_i5 | High mobility group B protein 15 OS=Arabidopsis thaliana (sp|q9mat6|hmg15_arath : 171.0) : 35.1 : mapman4.2.0	High_mobility_group_B_protein_15_(Nucleosome/chromatin_assembly_factor_group_D_15);HMGB15_NFD15_At1g04880_F13M7.13	1728@91-1104@337,58%,complete-utrpoor@main	NonamEVm009350t1	ID=TRINITY_DN10021_c1_g2_i5.p1;TRINITY_DN10021_c1_g2~~TRINITY_DN10021_c1_g2_i5.p1;ORF_type:complete_len:338_(-),score=58.47,UniRef90_UPI0009E3853D@78828|72.6|3.2e-157,ARID|PF01388.22|1.6e-17	NA	NA	13.8	12.2	10.1	12.3	6.9	9.2	9.4	3.8	5.2	5.5	4.9	5.3	5.4	4.9	4.7	5.3	11.5	8.7	11.8	7.2	5.7	6.9	4.7	5.6	8.1	3	3.1	5.1	1.9	3.1	5.7	7.6	3.7	7.9	4.6	6.5	5
TRINITY_DN10021_c3_g1_i1	TRINITY_DN10021_c3_g1_i1 | mapman4 classification: 35.2 not assigned.not annotated	NA	1201@443-928@161,40%,complete-utrpoor@main	NonamEVm020232t1	NA	NA	NA	0.7	0.7	0.5	1.5	0.9	0.6	1	1	0.9	0.6	0.5	0.6	0.9	1.6	0.9	1	0.9	1.4	1.1	0.7	0.6	0.4	0.4	0.2	0.5	0.5	0.3	0.4	0.3	0.9	1	1	0.8	0.5	0.9	1	0.8
TRINITY_DN10023_c0_g1_i1	TRINITY_DN10023_c0_g1_i1 | mapman4 classification: 35.2 not assigned.not annotated	NA	2290@171-1433@420,55%,complete-utrpoor@alt	NonamEVm005529t2	ID=TRINITY_DN10023_c0_g1_i1.p1;TRINITY_DN10023_c0_g1~~TRINITY_DN10023_c0_g1_i1.p1;ORF_type:complete_len:421_(+),score=106.09,UniRef90_A0A2I0AEW9@1088818|41.2|1.3e-77,YabA|PF06156.14|0.16,CREPT|PF16566.6|5,CREPT|PF16566.6|1.1e+03,ZapB|PF06005.13|2.4e+03,ZapB|PF06005.13|0.98,ZapB|PF06005.13|3.6e+03	NA	NA	1.5	1.3	0.9	1.8	1.2	1.2	0.8	0.4	0.4	1	0.3	0.2	0.4	0.4	0.4	0.5	0.6	0.4	0.6	0.3	0.2	0.5	0.2	0.4	0.8	0.1	0.2	0.2	0.2	0.3	0.4	0.3	0.2	0.5	0.3	0.7	0.3
TRINITY_DN10023_c0_g1_i4	TRINITY_DN10023_c0_g1_i4 | mapman4 classification: 35.2 not assigned.not annotated	NA	1785@171-1628@485,81%,complete@main	NonamEVm005529t1	ID=TRINITY_DN10023_c0_g1_i4.p1;TRINITY_DN10023_c0_g1~~TRINITY_DN10023_c0_g1_i4.p1;ORF_type:complete_len:486_(+),score=113.84,UniRef90_A0A2I0AEW9@1088818|41.2|1.3e-76,YabA|PF06156.14|0.2,CREPT|PF16566.6|7.1,CREPT|PF16566.6|1.3e+03,ZapB|PF06005.13|2.9e+03,ZapB|PF06005.13|1.1,ZapB|PF06005.13|4.3e+03	VIT_16s0050g02290	NA	2.3	2.1	1.3	3	1.8	2.2	1.8	0.9	0.9	1.5	0.6	0.9	0.3	0.9	0.6	0.9	1.2	0.5	1.1	1	0.5	0.9	1	0.4	1.7	0.2	0.1	0.5	0.2	0.4	0.8	0.8	0.4	0.6	0.6	0.8	1
TRINITY_DN10024_c0_g1_i11	TRINITY_DN10024_c0_g1_i11 | omega-3/omega-6 fatty acid desaturase : 5.1.7.3 : Lipid metabolism.fatty acid biosynthesis.fatty acid desaturation.omega-3/omega-6 fatty acid desaturase (FAD2/3/6-8) : mapman4.2.0	Omega-6_fatty_acid_desaturase,_chloroplastic_(EC_1.14.19.23);	1716@488-1405@305,53%,complete-utrpoor@alt	NonamEVm006171t6	ID=TRINITY_DN10024_c0_g1_i11.p1;TRINITY_DN10024_c0_g1~~TRINITY_DN10024_c0_g1_i11.p1;ORF_type:complete_len:306_(+),score=28.56,UniRef90_A0A2I0W7L9@906689|87.5|5.6e-216,FA_desaturase|PF00487.25|2.4e-33	VIT_11s0016g00130	AT4G30950.1	2.4	2.7	1.9	3.1	2	3.2	2.5	0.5	0.9	0.7	0.6	1	0.8	1.2	1.4	1.3	1.2	1.4	1.8	0.8	0.9	0.4	0.5	0.6	0.8	0.3	0.4	1.3	0.5	0.8	1.3	1.1	0.6	0.9	1.7	2.2	1.9
TRINITY_DN10024_c0_g1_i16	TRINITY_DN10024_c0_g1_i16 | omega-3/omega-6 fatty acid desaturase : 5.1.7.3 : Lipid metabolism.fatty acid biosynthesis.fatty acid desaturation.omega-3/omega-6 fatty acid desaturase (FAD2/3/6-8) : mapman4.2.0	Omega-6_fatty_acid_desaturase,_chloroplastic_(EC_1.14.19.23);	1964@674-1498@274,42%,complete-utrpoor@alt	NonamEVm006171t8	ID=TRINITY_DN10024_c0_g1_i16.p1;TRINITY_DN10024_c0_g1~~TRINITY_DN10024_c0_g1_i16.p1;ORF_type:complete_len:275_(+),score=23.66,UniRef90_UPI0009E38243@78828|89.3|1.4e-179,FA_desaturase|PF00487.25|5.2e-34,PRT_C|PF08372.11|0.56,PRT_C|PF08372.11|3e+03	VIT_11s0016g00130	AT4G30950.1	2.2	2	1.3	2.4	1.7	3.4	2.3	0.5	0.8	0.9	0.5	0.6	0.3	1.1	1	1.2	1.3	1.1	1.4	0.4	0.5	0.4	0.4	0.6	0.7	0.4	0.4	0.5	0.4	0.4	1.2	0.8	1	0.7	1.2	1.8	1
TRINITY_DN10024_c0_g1_i9	TRINITY_DN10024_c0_g1_i9 | omega-3/omega-6 fatty acid desaturase : 5.1.7.3 : Lipid metabolism.fatty acid biosynthesis.fatty acid desaturation.omega-3/omega-6 fatty acid desaturase (FAD2/3/6-8) : mapman4.2.0	Omega-6_fatty_acid_desaturase,_chloroplastic_(EC_1.14.19.23);	1988@488-1369@293,44%,complete-utrpoor@alt	NonamEVm006171t7	ID=TRINITY_DN10024_c0_g1_i9.p1;TRINITY_DN10024_c0_g1~~TRINITY_DN10024_c0_g1_i9.p1;ORF_type:complete_len:294_(+),score=23.41,UniRef90_UPI0009E38243@78828|81.5|1.4e-179,FA_desaturase|PF00487.25|6.6e-34	VIT_11s0016g00130	AT4G30950.1	1.4	1	1.1	2	1.4	2.8	1.7	0.6	0.7	0.7	0.5	0.6	0.6	0.9	1	1	1.3	0.8	1.4	0.3	0.6	0.3	0.3	0.5	0.3	0.2	0.3	0.8	0.2	0.7	0.8	0.7	0.4	0.8	1.3	1.3	1.3
TRINITY_DN10024_c0_g2_i21	TRINITY_DN10024_c0_g2_i21 | omega-3/omega-6 fatty acid desaturase : 5.1.7.3 : Lipid metabolism.fatty acid biosynthesis.fatty acid desaturation.omega-3/omega-6 fatty acid desaturase (FAD2/3/6-8) : mapman4.2.0	Omega-6_fatty_acid_desaturase,_chloroplastic_(EC_1.14.19.23);	2168@633-1514@293,40%,complete-utrpoor@alt	NonamEVm006171t5	ID=TRINITY_DN10024_c0_g2_i21.p1;TRINITY_DN10024_c0_g2~~TRINITY_DN10024_c0_g2_i21.p1;ORF_type:complete_len:294_(-),score=24.29,UniRef90_UPI0009E38243@78828|81.1|1.7e-178,FA_desaturase|PF00487.25|8.1e-34	VIT_11s0016g00130	AT4G30950.1	1.3	1	0.7	1.6	1.1	1.9	1.3	0.4	0.6	0.2	0.2	0.4	0.4	0.6	0.6	0.5	0.9	0.9	0.9	0.2	0.5	0.3	0.3	0.1	0.3	0.1	0.3	0.6	0.3	0.4	0.5	0.5	0.4	0.6	0.7	1	0.8
TRINITY_DN10024_c0_g2_i22	TRINITY_DN10024_c0_g2_i22 | omega-3/omega-6 fatty acid desaturase : 5.1.7.3 : Lipid metabolism.fatty acid biosynthesis.fatty acid desaturation.omega-3/omega-6 fatty acid desaturase (FAD2/3/6-8) : mapman4.2.0	Omega-6_fatty_acid_desaturase,_chloroplastic_(EC_1.14.19.23);	2217@297-1670@457,61%,complete@main	NonamEVm006171t1	ID=TRINITY_DN10024_c0_g2_i22.p1;TRINITY_DN10024_c0_g2~~TRINITY_DN10024_c0_g2_i22.p1;ORF_type:complete_len:458_(-),score=51.53,UniRef90_A0A2I0W7L9@906689|79.1|5.4e-270,FA_desaturase|PF00487.25|1.8e-33	VIT_11s0016g00130	AT4G30950.1	1.9	1.4	1	2.2	1.5	2.1	1.4	0.2	0.5	0.6	0.2	0.7	0.4	0.8	0.9	1	1.3	0.7	0.8	0.4	0.2	0.4	0.4	0.4	0.3	0.5	0.3	0.9	0.3	0.4	0.5	0.5	0.5	0.7	1	0.8	0.7
TRINITY_DN10024_c0_g2_i23	TRINITY_DN10024_c0_g2_i23 | omega-3/omega-6 fatty acid desaturase : 5.1.7.3 : Lipid metabolism.fatty acid biosynthesis.fatty acid desaturation.omega-3/omega-6 fatty acid desaturase (FAD2/3/6-8) : mapman4.2.0	Omega-6_fatty_acid_desaturase,_chloroplastic_(EC_1.14.19.23);	2489@297-1634@445,53%,complete-utrpoor@alt	NonamEVm006171t2	ID=TRINITY_DN10024_c0_g2_i23.p1;TRINITY_DN10024_c0_g2~~TRINITY_DN10024_c0_g2_i23.p1;ORF_type:complete_len:446_(-),score=46.37,UniRef90_UPI0009E38243@78828|75.1|2.9e-233,FA_desaturase|PF00487.25|4e-34	VIT_11s0016g00130	AT4G30950.1	1.4	1.1	0.8	1.2	0.9	1.3	1.3	0.3	0.6	0.4	0.2	0.2	0.3	0.7	0.5	0.4	0.9	0.4	0.8	0.3	0.2	0.2	0.2	0.2	0.4	0.1	0.2	0.4	0.4	0.3	0.4	0.3	0.3	0.6	0.5	0.8	0.7
TRINITY_DN10024_c0_g2_i27	TRINITY_DN10024_c0_g2_i27 | omega-3/omega-6 fatty acid desaturase : 5.1.7.3 : Lipid metabolism.fatty acid biosynthesis.fatty acid desaturation.omega-3/omega-6 fatty acid desaturase (FAD2/3/6-8) : mapman4.2.0	Omega-6_fatty_acid_desaturase,_chloroplastic_(EC_1.14.19.23);	1356@46-1356@437,96%,partial3@alt	NonamEVm006171t3	ID=TRINITY_DN10024_c0_g2_i27.p1;TRINITY_DN10024_c0_g2~~TRINITY_DN10024_c0_g2_i27.p1;ORF_type:internal_len:453_(-),score=50.24,UniRef90_A0A2I0W7L9@906689|72.9|7.0e-225,FA_desaturase|PF00487.25|1.3e-26	VIT_11s0016g00130	AT4G30950.1	1.1	0.6	0.6	1.6	1	1.6	1.6	0.1	0.1	0.3	0.5	0.2	0.2	0.5	0.5	0.6	0.9	0.5	0.6	0.3	0.5	0.2	0.1	0.2	0.2	0.1	0.2	0.7	0.5	0.3	0.7	0.7	0.5	0.5	0.6	0.7	0.8
TRINITY_DN10024_c0_g2_i4	TRINITY_DN10024_c0_g2_i4 | omega-3/omega-6 fatty acid desaturase : 5.1.7.3 : Lipid metabolism.fatty acid biosynthesis.fatty acid desaturation.omega-3/omega-6 fatty acid desaturase (FAD2/3/6-8) : mapman4.2.0	Omega-6_fatty_acid_desaturase,_chloroplastic_(EC_1.14.19.23);	2210@746-1663@305,41%,complete-utrpoor@alt	NonamEVm006171t4	ID=TRINITY_DN10024_c0_g2_i4.p1;TRINITY_DN10024_c0_g2~~TRINITY_DN10024_c0_g2_i4.p1;ORF_type:complete_len:306_(-),score=29.45,UniRef90_A0A2I0W7L9@906689|87.2|6.6e-215,FA_desaturase|PF00487.25|3e-33	VIT_11s0016g00130	AT4G30950.1	1.6	1	1.1	1.9	1.3	1.7	1.3	0.2	0.5	0.4	0.4	0.3	0.4	0.6	0.8	0.6	1.1	0.7	1.2	0.4	0.4	0.3	0.3	0.4	0.5	0.3	0.3	0.8	0.3	0.5	0.7	0.4	0.1	0.5	1	1	0.7
TRINITY_DN10029_c0_g1_i2	TRINITY_DN10029_c0_g1_i2 | Pentatricopeptide repeat-containing protein At1g43980, mitochondrial OS=Arabidopsis thaliana (sp|q9lp03|ppr73_arath : 451.0) : 35.1 : mapman4.2.0	Pentatricopeptide_repeat-containing_protein_At1g43980,_mitochondrial;PCMP-E58_At1g43980_F9C16.15	3140@325-2274@649,62%,complete@main	NonamEVm002929t1	ID=TRINITY_DN10029_c0_g1_i2.p1;TRINITY_DN10029_c0_g1~~TRINITY_DN10029_c0_g1_i2.p1;ORF_type:complete_len:650_(+),score=92.86,UniRef90_A0A2I0WIY6@906689|75.3|6.4e-312,PPR_2|PF13041.7|1.2e+04,PPR_2|PF13041.7|1.4e+04,PPR_2|PF13041.7|0.0034,PPR_2|PF13041.7|7e-05,PPR_2|PF13041.7|1.8,PPR_2|PF13041.7|8.4e-06,PPR_2|PF13041.7|9.8,PPR_2|PF13041.7|0.00025,PPR_2|PF13041.7|1.3,PPR_2|PF13041.7|3.5e-06,PPR_2|PF1…	VIT_18s0001g14970	AT1G43980.1	0.2	0.2	0.2	0.4	0.2	0.4	0.2	0.1	0.3	0.4	0.1	0.1	0.1	0.1	0.2	0.2	0.1	0	0.1	0.1	0.1	0.2	0.1	0.2	0.2	0	0.1	0.2	0.5	0.1	0.3	0.3	0.1	0.5	0.4	0.5	0.3
TRINITY_DN10029_c0_g1_i3	TRINITY_DN10029_c0_g1_i3 | Pentatricopeptide repeat-containing protein At1g43980, mitochondrial OS=Arabidopsis thaliana (sp|q9lp03|ppr73_arath : 239.0) : 35.1 : mapman4.2.0	Pentatricopeptide_repeat-containing_protein_At1g43980,_mitochondrial;PCMP-E58_At1g43980_F9C16.15	3047@1186-2181@331,32%,complete-utrbad@alt	NonamEVm002929t2	ID=TRINITY_DN10029_c0_g1_i3.p1;TRINITY_DN10029_c0_g1~~TRINITY_DN10029_c0_g1_i3.p1;ORF_type:complete_len:332_(+),score=67.14,UniRef90_A0A2I0WIY6@906689|74.8|2.2e-168,PPR_2|PF13041.7|0.00017,PPR_2|PF13041.7|0.56,PPR_2|PF13041.7|1.4e-06,PPR_2|PF13041.7|3.5e+03,PPR_2|PF13041.7|5.4e+02,PPR|PF01535.21|0.16,PPR|PF01535.21|1.8e+02,PPR|PF01535.21|0.71,PPR|PF01535.21|5.1e-05,PPR|PF01535.21|8.7e+02,PPR|PF01…	NA	NA	0.4	0.4	0.2	0.3	0.3	0.2	0.2	0.1	0.3	0.3	0.2	0.2	0.2	0.1	0.1	0.2	0.1	0	0.1	0.2	0.1	0.1	0.2	0.3	0.2	0.2	0	0.3	0.2	0.2	0.2	0.4	0.2	0.4	0.4	0.6	0.3
TRINITY_DN10029_c0_g2_i3	TRINITY_DN10029_c0_g2_i3 | Pentatricopeptide repeat-containing protein At1g43980, mitochondrial OS=Arabidopsis thaliana (sp|q9lp03|ppr73_arath : 238.0) : 35.1 : mapman4.2.0	Pentatricopeptide_repeat-containing_protein_At1g43980,_mitochondrial;PCMP-E58_At1g43980_F9C16.15	3208@1141-2136@331,31%,complete-utrbad@alt	NonamEVm002929t4	ID=TRINITY_DN10029_c0_g2_i3.p1;TRINITY_DN10029_c0_g2~~TRINITY_DN10029_c0_g2_i3.p1;ORF_type:complete_len:332_(-),score=66.82,UniRef90_A0A2I0WIY6@906689|75.1|5.4e-169,PPR_2|PF13041.7|0.0002,PPR_2|PF13041.7|0.56,PPR_2|PF13041.7|1.4e-06,PPR_2|PF13041.7|1.8e+03,PPR_2|PF13041.7|5.4e+02,PPR|PF01535.21|0.68,PPR|PF01535.21|1.8e+02,PPR|PF01535.21|0.71,PPR|PF01535.21|5.1e-05,PPR|PF01535.21|2e+03,PPR|PF01535…	NA	NA	0.4	0.2	0.2	0.4	0.2	0.2	0.2	0.2	0.3	0.2	0.1	0.1	0.2	0.2	0.2	0.2	0.1	0	0	0.2	0.1	0.3	0.2	0.2	0.2	0.1	0.1	0.1	0.1	0.2	0.3	0.3	0.3	0.3	0.3	0.5	0.7
TRINITY_DN10029_c0_g2_i4	TRINITY_DN10029_c0_g2_i4 | Pentatricopeptide repeat-containing protein At1g43980, mitochondrial OS=Arabidopsis thaliana (sp|q9lp03|ppr73_arath : 451.0) : 35.1 : mapman4.2.0	Pentatricopeptide_repeat-containing_protein_At1g43980,_mitochondrial;PCMP-E58_At1g43980_F9C16.15	3302@281-2230@649,59%,complete-utrpoor@alt	NonamEVm002929t3	ID=TRINITY_DN10029_c0_g2_i4.p1;TRINITY_DN10029_c0_g2~~TRINITY_DN10029_c0_g2_i4.p1;ORF_type:complete_len:650_(-),score=93.26,UniRef90_A0A2I0WIY6@906689|75.3|4.3e-310,PPR_2|PF13041.7|1.4e+04,PPR_2|PF13041.7|0.0002,PPR_2|PF13041.7|7e-05,PPR_2|PF13041.7|1.8,PPR_2|PF13041.7|8.4e-06,PPR_2|PF13041.7|68,PPR_2|PF13041.7|0.0003,PPR_2|PF13041.7|1.3,PPR_2|PF13041.7|3.5e-06,PPR_2|PF13041.7|4.4e+03,PPR_2|PF130…	NA	NA	0.4	0.2	0.1	0.3	0.1	0.2	0.2	0.3	0.2	0.3	0.2	0.1	0.1	0.2	0.2	0.2	0	0	0	0.1	0.1	0.2	0.2	0.3	0.3	0	0	0.2	0.2	0.1	0.2	0.3	0.2	0.3	0.2	0.4	0.2
TRINITY_DN1003_c0_g1_i4	TRINITY_DN1003_c0_g1_i4 | Very-long-chain 3-oxoacyl-CoA reductase 1 OS=Arabidopsis thaliana (sp|q8l9c4|kcr1_arath : 90.1) : 35.1 : mapman4.2.0	Very-long-chain_3-oxoacyl-CoA_reductase_1_(EC_1.1.1.330)_(Beta-ketoacyl_reductase_1)_(AtKCR1)_(Protein_GLOSSY_8)_(gl8At);KCR1_At-YBR159_GL8_At1g67730_F12A21.31	2053@1115-1504@129,18%,complete-utrbad@alt	NonamEVm009906t7	ID=TRINITY_DN1003_c0_g1_i4.p1;TRINITY_DN1003_c0_g1~~TRINITY_DN1003_c0_g1_i4.p1;ORF_type:complete_len:130_(-),score=4.69,UniRef90_A0A2I0X2H8@906689|78.8|1.2e-39	NA	NA	9.2	10.9	9.4	7.1	5.4	6.5	7.5	6.6	6.8	6	10	12	10.6	3.1	2.7	3.8	13.3	13.8	14.4	10.2	9.8	11.1	5.7	6	6.4	1.3	1.4	4.2	1.3	1.1	3.8	4.7	2.8	4.5	1.7	2.2	1.5
TRINITY_DN1003_c2_g1_i1	TRINITY_DN1003_c2_g1_i1 | lipase (ATGL) : 5.7.1.2.4 : Lipid metabolism.lipid degradation.triacylglycerol lipase activities.diacyl-/triacylglycerol lipase activities.lipase (ATGL) : mapman4.2.0	Patatin-like_phospholipase_domain-containing_protein_2_(EC_3.1.1.3)_(Adipose_triglyceride_lipase)_(Desnutrin);Pnpla2_Atgl	2074@226-1398@390,56%,complete-utrpoor@alt	NonamEVm007656t3	ID=TRINITY_DN1003_c2_g1_i1.p1;TRINITY_DN1003_c2_g1~~TRINITY_DN1003_c2_g1_i1.p1;ORF_type:complete_len:391_(-),score=60.71,UniRef90_UPI0009E5D1B4@78828|78.6|4.0e-210,Patatin|PF01734.23|9.1e-07,Peptidase_S51|PF03575.18|0.19	VIT_12s0034g01170	AT1G33270.1	9	11.9	11	13.7	8.2	21.6	23.3	6.8	10.7	10.4	8.5	9.1	9.3	4	4.2	3.9	10.2	8.5	8.5	9.3	7.8	11.4	6.9	8.5	9.9	1.7	2	6.4	2.2	2.3	4.7	9.5	4.6	7.6	4	5.1	3.6
TRINITY_DN1003_c2_g1_i6	TRINITY_DN1003_c2_g1_i6 | lipase (ATGL) : 5.7.1.2.4 : Lipid metabolism.lipid degradation.triacylglycerol lipase activities.diacyl-/triacylglycerol lipase activities.lipase (ATGL) : mapman4.2.0	1-acylglycerol-3-phosphate_O-acyltransferase_Pnpla3_(EC_2.3.1.51)_(Acylglycerol_transacylase)_(Adiponutrin)_(ADPN)_(Calcium-independent_phospholipase_A2-epsilon)_(iPLA2-epsilon)_(Lysophosphatidic_acid_acyltransferase)_(Patatin-like_phospholipase_domain-containing_protein_3)_(EC_3.1.1.3);Pnpla3_Adpn	1186@1-510@169,43%,partial5-utrbad@alt	NonamEVm007656t6	ID=TRINITY_DN1003_c2_g1_i6.p1;TRINITY_DN1003_c2_g1~~TRINITY_DN1003_c2_g1_i6.p1;ORF_type:5prime_partial_len:170_(-),score=23.19,UniRef90_UPI0009E5D1B4@78828|86.4|9.0e-105,Patatin|PF01734.23|0.00036	VIT_12s0034g01170	AT1G33270.1	4.7	7.3	7	7.5	2.7	12.5	16.5	2.9	7.2	7.2	3.5	4.1	3.2	2.5	2.1	1.7	4.6	3.8	3.9	5.7	6.2	5.6	3.7	4.3	7	1.8	2	2.6	2	1.1	3.5	6	3.7	5.6	2.4	3	1.8
TRINITY_DN1003_c2_g1_i7	TRINITY_DN1003_c2_g1_i7 | lipase (ATGL) : 5.7.1.2.4 : Lipid metabolism.lipid degradation.triacylglycerol lipase activities.diacyl-/triacylglycerol lipase activities.lipase (ATGL) : mapman4.2.0	Patatin-like_phospholipase_domain-containing_protein_2_(EC_3.1.1.3)_(Adipose_triglyceride_lipase)_(Desnutrin);Pnpla2_Atgl	2037@226-1413@395,58%,complete-utrpoor@alt	NonamEVm007656t2	ID=TRINITY_DN1003_c2_g1_i7.p1;TRINITY_DN1003_c2_g1~~TRINITY_DN1003_c2_g1_i7.p1;ORF_type:complete_len:396_(-),score=59.51,UniRef90_UPI0009E5D1B4@78828|79.4|8.9e-213,Patatin|PF01734.23|9.2e-07,Peptidase_S51|PF03575.18|0.19	VIT_12s0034g01170	AT1G33270.1	12.6	12.5	15.4	18.7	13.2	26.9	32.9	9.5	12.4	13.4	12.2	13.3	14.7	6.2	6	5.7	13.2	11.9	12.7	12.4	9.6	13.3	9.4	10.4	12.2	3.1	3.6	8.1	3.2	3.1	6.1	11	5.9	11.9	4.3	5.4	4.6
TRINITY_DN10030_c0_g1_i20	TRINITY_DN10030_c0_g1_i20 | mapman4 classification: 35.2 not assigned.not annotated	NA	1269@208-1236@342,81%,complete@main	NonamEVm009189t1	ID=TRINITY_DN10030_c0_g1_i20.p1;TRINITY_DN10030_c0_g1~~TRINITY_DN10030_c0_g1_i20.p1;ORF_type:complete_len:343_(+),score=71.88,UniRef90_UPI0009E1DA75@78828|65.2|2.8e-138,DUF702|PF05142.13|0.18,DUF1690|PF07956.12|3.9e+03,DUF1690|PF07956.12|1.3,DUF3585|PF12130.9|1.5e+03,DUF3585|PF12130.9|0.67	NA	NA	3.2	2.6	2.8	3.7	2.1	3.5	3.8	2.5	2.7	1.8	2	1.4	2	1.1	1.1	1.6	3.2	2.3	3.3	2.7	1.8	3.3	3.3	2.8	3.8	1	1	2.1	1.3	0.8	1.8	3.4	0.7	3.2	1.7	3.1	2.1
TRINITY_DN10030_c0_g1_i54	TRINITY_DN10030_c0_g1_i54 | mapman4 classification: 35.2 not assigned.not annotated	NA	1533@502-1500@332,65%,complete@alt	NonamEVm009189t2	ID=TRINITY_DN10030_c0_g1_i54.p1;TRINITY_DN10030_c0_g1~~TRINITY_DN10030_c0_g1_i54.p1;ORF_type:complete_len:333_(+),score=72.18,UniRef90_UPI0009E1DA75@78828|65.8|6.3e-137,DUF702|PF05142.13|0.19,DUF1690|PF07956.12|3.8e+03,DUF1690|PF07956.12|1.1,DUF3585|PF12130.9|1.4e+03,DUF3585|PF12130.9|0.69	NA	NA	5.2	3.7	3.5	4.5	3.4	5.5	4.8	2.4	3.2	2.9	3.2	3.4	2.7	1.7	1.5	1.7	4.1	3.7	4.6	4.2	2.6	3.9	3.3	3.8	4.9	0.9	1.4	2.9	1.9	1.3	2.1	3.9	1	4.4	2.9	2.8	2.3
TRINITY_DN100303_c0_g1_i1	TRINITY_DN100303_c0_g1_i1 | no description available(sp|d0e0c7|fra13_fraan : 106.0) : 35.1 : mapman4.2.0	Major_strawberry_allergen_Fra_a_1-3_(Class_10_plant_pathogenesis-related_protein_Fra_a_1.03)_(PR10-related_protein_Fra_a_1.03)_(allergen_Fra_a_1);FRAA3	800@76-561@161,60%,complete@alt	NonamEVm015052t2	ID=TRINITY_DN100303_c0_g1_i1.p1;TRINITY_DN100303_c0_g1~~TRINITY_DN100303_c0_g1_i1.p1;ORF_type:5prime_partial_len:187_(-),score=5.32,UniRef90_A0A2I0X584@906689|62.7|6.2e-68,Bet_v_1|PF00407.20|4.8e-18	VIT_5s0077g01690	NA	0.5	0	1.7	1.9	2.1	1.3	2.5	0.5	0.6	0.4	0.6	0.4	0.6	0.5	0.2	0.3	0.6	0.5	0.8	2.2	2.3	5	3.7	4.4	3.4	0.5	0.2	0.9	0.3	0.5	1.7	0.8	0	0.7	1.3	1.4	1.6
TRINITY_DN10031_c0_g1_i1	TRINITY_DN10031_c0_g1_i1 | histone (H3) : 12.1.4 : Chromatin organisation.histones.histone (H3) : mapman4.2.0	Histone_H3.2;YAH3	687@78-488@136,59%,complete@alt	NonamEVm027396t2	ID=TRINITY_DN10031_c0_g1_i1.p1;TRINITY_DN10031_c0_g1~~TRINITY_DN10031_c0_g1_i1.p1;ORF_type:complete_len:137_(+),score=20.37,UniRef90_Q402E1@131567|99.3|2.7e-85,Histone|PF00125.25|7.1e-53,CENP-T_C|PF15511.7|9.2e+03,CENP-T_C|PF15511.7|0.00019,CENP-S|PF15630.7|0.00029,PAF|PF15715.6|0.0011,CBFD_NFYB_HMF|PF00808.24|0.0021,Bromo_TP|PF07524.14|0.19,TMA7|PF09072.11|0.47,TMA7|PF09072.11|1.1e+04	VIT_6s0004g01690	AT5G65360.1	26.9	36.8	18.4	30.8	32.1	37	20.2	10	7.9	7.9	12.1	11	13.6	11.2	9.7	19.3	23.2	18.6	35.9	6.6	9.4	9.4	9.1	8.7	16.6	4.7	5	14.1	5.1	7.4	12.5	11.9	6.3	16	11.8	15.5	14.8
TRINITY_DN10031_c1_g1_i1	TRINITY_DN10031_c1_g1_i1 | histone (H3) : 12.1.4 : Chromatin organisation.histones.histone (H3) : mapman4.2.0	Histone_H3.2;YAH3	663@54-464@136,61%,complete@main	NonamEVm027396t1	ID=TRINITY_DN10031_c1_g1_i1.p1;TRINITY_DN10031_c1_g1~~TRINITY_DN10031_c1_g1_i1.p1;ORF_type:complete_len:137_(-),score=20.24,UniRef90_Q402E1@131567|99.3|2.7e-85,Histone|PF00125.25|7.1e-53,CENP-T_C|PF15511.7|9.2e+03,CENP-T_C|PF15511.7|0.00019,CENP-S|PF15630.7|0.00029,PAF|PF15715.6|0.0011,CBFD_NFYB_HMF|PF00808.24|0.0021,Bromo_TP|PF07524.14|0.19,TMA7|PF09072.11|0.47,TMA7|PF09072.11|1.1e+04	VIT_6s0004g01690	AT5G65360.1	34.1	43.8	22.4	36.3	39	50	29.5	11.5	12	9.8	10.7	13	11	12.8	22.5	18.4	39.3	23.2	35.2	8.9	8.5	8.7	9.9	10.9	9.5	5.1	4.1	13.4	4.9	6.6	15.2	12.6	6.3	13.1	9.8	13.4	11.5
TRINITY_DN10032_c0_g1_i1	TRINITY_DN10032_c0_g1_i1 | mapman4 classification: 35.2 not assigned.not annotated	Uncharacterized_mitochondrial_protein_AtMg00850_(ORF107e);AtMg00850	1648@596-1402@268,48%,complete-utrpoor@alt	NonamEVm009185t5	ID=TRINITY_DN10032_c0_g1_i1.p1;TRINITY_DN10032_c0_g1~~TRINITY_DN10032_c0_g1_i1.p1;ORF_type:complete_len:269_(+),score=45.51,UniRef90_UPI000D187E41@3694|41.7|4.0e-55,RVP_2|PF08284.12|3.1e-13,gag-asp_proteas|PF13975.7|3.5e-08,Asp_protease_2|PF13650.7|1.6e-06,Asp_protease|PF09668.11|0.0073	NA	NA	1.1	1.4	1.5	0.7	1	1.6	1.7	0.7	0.8	1.1	1	0.9	0.8	0.7	1.2	1.2	1.9	1.3	1.6	1.1	0.6	0.4	0.8	1	0.9	0.6	0.2	1	1.1	0.7	1.3	1.6	1.3	1.1	1.4	1.9	1.2
TRINITY_DN10032_c0_g1_i5	TRINITY_DN10032_c0_g1_i5 | mapman4 classification: 35.2 not assigned.not annotated	Retrovirus-related_Pol_polyprotein_from_transposon_opus_[Includes:_Protease_(EC_3.4.23.-);_Reverse_transcriptase_(EC_2.7.7.49);_Endonuclease];pol	3158@423-1229@268,25%,complete-utrbad@alt	NonamEVm009185t6	ID=TRINITY_DN10032_c0_g1_i5.p1;TRINITY_DN10032_c0_g1~~TRINITY_DN10032_c0_g1_i5.p1;ORF_type:complete_len:269_(+),score=33.58,UniRef90_A0A2N9G8H0@28930|42.8|5.9e-54,RVP_2|PF08284.12|6.9e-14,gag-asp_proteas|PF13975.7|1.4e-07,Asp_protease_2|PF13650.7|2.8e-06,Asp_protease|PF09668.11|0.00041	NA	NA	1.2	0.7	1.2	1	0.8	1.2	1.5	0.5	0.8	1	1	0.7	0.5	0.6	0.5	1	1.6	1.2	1.4	0.8	0.4	0.4	0.7	0.9	0.9	0.3	0.3	0.5	1	0.5	0.7	1.1	0.7	0.8	0.7	1	0.8
TRINITY_DN10033_c0_g1_i2	TRINITY_DN10033_c0_g1_i2 | mapman4 classification: 35.2 not assigned.not annotated	NA	677@330-668@112,50%,complete-utrpoor@noclass	NonamEVm043630t1	ID=TRINITY_DN10033_c0_g1_i2.p1;TRINITY_DN10033_c0_g1~~TRINITY_DN10033_c0_g1_i2.p1;ORF_type:5prime_partial_len:255_(-),score=38.22,UniRef90_A0A2I0WC16@906689|48.3|4.1e-55	NA	NA	0.8	0.9	0.8	0	0.1	0.2	0.4	16.8	10.1	15.9	5.2	8	10.3	0.6	0.3	0.2	0.1	0.2	0.1	15.6	10.3	21.7	23.2	20.5	28.8	0	0.1	0.2	0.5	0.3	0.2	31.7	16.5	32.3	0.1	0.1	0
TRINITY_DN10033_c0_g1_i3	TRINITY_DN10033_c0_g1_i3 | mapman4 classification: 35.2 not assigned.not annotated	NA	1367@57-824@255,56%,complete-utrpoor@main	NonamEVm012330t1	ID=TRINITY_DN10033_c0_g1_i3.p1;TRINITY_DN10033_c0_g1~~TRINITY_DN10033_c0_g1_i3.p1;ORF_type:5prime_partial_len:274_(-),score=42.20,UniRef90_A0A2I0WC16@906689|48.6|3.9e-63	NA	NA	0.8	0.9	1.4	0.2	0	0.1	0.4	19.5	13.8	20.5	7.2	9.1	13.8	0.3	0.2	0.2	0.1	0.2	0.3	20.3	14	31	31.5	27.1	33.2	0.1	0	0.3	0.6	0.3	0.6	42.3	17.6	43.1	0.2	0.3	0.3
TRINITY_DN10036_c0_g1_i1	TRINITY_DN10036_c0_g1_i1 | actin filament-bundling factor (THRUMIN) : 20.5.4 : Cytoskeleton organisation.plastid movement.actin filament-bundling factor (THRUMIN) : mapman4.2.0	Uncharacterized_protein_At5g39865;At5g39865_MYH19.5	1272@237-1271@345,81%,partial3@main	NonamEVm008919t1	ID=TRINITY_DN10036_c0_g1_i1.p1;TRINITY_DN10036_c0_g1~~TRINITY_DN10036_c0_g1_i1.p1;ORF_type:3prime_partial_len:346_(-),score=53.18,UniRef90_UPI0009E6465D@78828|65.5|3.5e-119,Glutaredoxin|PF00462.25|1.6e-08	NA	NA	0.4	0	1.2	6.7	9.1	3.4	2	33.1	23.1	27.2	1.1	1.8	1.7	29.1	36.2	32.5	1.3	1.8	2.5	0.7	0.9	0.5	10.4	8.7	10.8	0.6	2	5	17.7	12.4	25.6	8.9	6.7	10.4	27.9	26.4	26.1
TRINITY_DN10036_c0_g3_i1	TRINITY_DN10036_c0_g3_i1 | actin filament-bundling factor (THRUMIN) : 20.5.4 : Cytoskeleton organisation.plastid movement.actin filament-bundling factor (THRUMIN) : mapman4.2.0	Uncharacterized_protein_At5g39865;At5g39865_MYH19.5	1277@225-1277@351,82%,partial3@althim	NonamEVm008919t2	ID=TRINITY_DN10036_c0_g3_i1.p1;TRINITY_DN10036_c0_g3~~TRINITY_DN10036_c0_g3_i1.p1;ORF_type:3prime_partial_len:352_(+),score=53.24,UniRef90_UPI0009E6465D@78828|66.2|9.2e-126,Glutaredoxin|PF00462.25|1.7e-08	VIT_2s0025g01710	AT1G64500.1	0.7	0.3	0.6	6.8	10.8	3.3	2.6	33.3	24.9	24.9	0.8	1.7	2.2	29.2	36.8	36	1.3	2.1	2.2	0.8	1.8	0.6	12.6	8.6	13.9	0.7	2.2	6.8	17.9	13.2	28.2	9.4	7.6	10	28.5	31	29.1
TRINITY_DN10036_c0_g3_i2	TRINITY_DN10036_c0_g3_i2 | actin filament-bundling factor (THRUMIN) : 20.5.4 : Cytoskeleton organisation.plastid movement.actin filament-bundling factor (THRUMIN) : mapman4.2.0	Uncharacterized_protein_At5g39865;At5g39865_MYH19.5	1347@225-860@211,47%,complete-utrpoor@alt	NonamEVm008919t3	ID=TRINITY_DN10036_c0_g3_i2.p1;TRINITY_DN10036_c0_g3~~TRINITY_DN10036_c0_g3_i2.p1;ORF_type:complete_len:212_(+),score=22.12,UniRef90_UPI0009E6465D@78828|54.1|2.8e-34	NA	NA	0.4	0.1	0.1	5	5.3	2.1	1.7	22.1	17	18.3	0.7	1.1	1.1	18.9	24.3	20.1	0.9	1.4	1.4	0.5	0.6	0.2	5.8	5.9	8.8	0.4	1.4	3.7	11.7	9.8	19	6.1	6.1	6.8	18	17.1	17.5
TRINITY_DN10037_c0_g2_i3	TRINITY_DN10037_c0_g2_i3 | mapman4 classification: 35.2 not assigned.not annotated	NA	1523@720-1049@109,21%,complete-utrbad@main	NonamEVm047061t1	ID=TRINITY_DN10037_c0_g2_i3.p1;TRINITY_DN10037_c0_g2~~TRINITY_DN10037_c0_g2_i3.p1;ORF_type:complete_len:110_(-),score=3.18	NA	NA	1.2	0.8	0.7	0.7	0.3	0.8	1.2	0.7	0.4	1	0.5	0.7	0.7	0.3	0.3	0.5	1.1	1.1	1	1	1.2	0.5	0.2	0.8	0.5	0	0.1	0.7	0.6	0.2	0.5	0.3	0.4	0.5	0.2	0.5	0.4
TRINITY_DN10037_c0_g3_i7	TRINITY_DN10037_c0_g3_i7 | protein kinase (MAPK) : 18.4.3.6 : Protein modification.phosphorylation.CMGC protein kinase superfamily.protein kinase (MAPK) : mapman4.2.0 | MAP-kinase (NRK/MPK) : 13.4.4.1.4 : Cell cycle organisation.cytokinesis.phragmoplast disassembly.NACK-PQR signalling pathway.MAP-kinase (NRK/MPK) : mapman4.2.0	Mitogen-activated_protein_kinase_1_(MAP_kinase_1)_(EC_2.7.11.24)_(MAP_kinase_6)_(OsMAPK6)_(OsSIPK);MPK1_MAPK6_SIPK_Os06g0154500_LOC_Os06g06090_OSJNBa0085L11.14	1803@250-1440@396,66%,complete@main	NonamEVm007624t1	ID=TRINITY_DN10037_c0_g3_i7.p1;TRINITY_DN10037_c0_g3~~TRINITY_DN10037_c0_g3_i7.p1;ORF_type:complete_len:397_(+),score=60.54,UniRef90_A0A1D1ZDW8@1678845|87.3|8.5e-257,Pkinase|PF00069.26|1.7e-72,PK_Tyr_Ser-Thr|PF07714.18|2.9e-34,Kdo|PF06293.15|0.00013,Kinase-like|PF14531.7|0.0096,APH|PF01636.24|5e+02,APH|PF01636.24|0.6,APH|PF01636.24|4.6e+03	VIT_5s0094g00900	AT2G43790.1	34.9	39.6	37.5	33.8	29.6	35.7	34.2	31.8	36.4	33.6	33	33.2	39.7	16.3	18	20.5	34	26	35.2	32.5	23.7	33.2	24.3	33.8	36.5	8	7.7	20.4	7.8	10.4	18.8	30.3	17.9	32.7	14.9	19.7	17.4
TRINITY_DN10038_c0_g1_i1	TRINITY_DN10038_c0_g1_i1 | Protein arginine N-methyltransferase PRMT10 OS=Oryza sativa subsp. japonica (sp|q9snq2|anm10_orysj : 560.0) : 35.1 : mapman4.2.0	Protein_arginine_N-methyltransferase_PRMT10_(EC_2.1.1.319);PRMT10_PRMT4.2_Os06g0142800_LOC_Os06g05090_OsJ_019280_P0535G04.29	1699@197-1318@373,66%,complete@main	NonamEVm008247t1	ID=TRINITY_DN10038_c0_g1_i1.p1;TRINITY_DN10038_c0_g1~~TRINITY_DN10038_c0_g1_i1.p1;ORF_type:complete_len:374_(-),score=49.26,UniRef90_A0A5B9MSS1@78740|83.9|8.7e-238,PrmA|PF06325.14|2.8e-11,Methyltransf_25|PF13649.7|1.2e-08,Methyltransf_11|PF08241.13|1.5e-08,MTS|PF05175.15|5.1e-07,MTS|PF05175.15|9.3e+03,PRMT5|PF05185.17|1.2e-05,CMAS|PF02353.21|0.00062,Met_10|PF02475.17|0.00075,Methyltransf_18|PF128…	VIT_11s0016g04830	AT1G04870.2	14.5	11.4	8	8.9	7.4	7.7	6.1	2	2.8	3	2.5	3	2.6	1.6	1.9	2.2	3.1	2.5	3.2	5.2	5.8	6.8	4.8	6.2	7.2	1.8	2.4	5.2	1.8	2.3	5	6.2	2.5	5	3.8	5	6.1
TRINITY_DN10038_c0_g1_i2	TRINITY_DN10038_c0_g1_i2 | mapman4 classification: 35.2 not assigned.not annotated	NA	396@2-304@100,76%,partial5@noclass	NonamEVm058749t1	NA	NA	NA	3.7	3	2.3	1.5	0.6	3.1	2.4	0.3	0.8	0.4	0.5	0.8	0.7	0.1	0.2	1.1	1.3	1	0.3	0.9	1.8	1.4	1.1	0.7	1	0.7	0.7	0.6	0.3	0.5	1.1	1.5	0.6	1.9	1	1.1	1.2
TRINITY_DN10039_c0_g1_i2	TRINITY_DN10039_c0_g1_i2 | mapman4 classification: 35.2 not assigned.not annotated	NA	649@1-324@107,49%,partial5-utrbad@main	NonamEVm045727t1	ID=TRINITY_DN10039_c0_g1_i2.p1;TRINITY_DN10039_c0_g1~~TRINITY_DN10039_c0_g1_i2.p1;ORF_type:5prime_partial_len:108_(+),score=3.44	NA	NA	24	28.1	13.9	19.1	11.8	23.6	20.1	3.3	4.5	5.9	4.4	5.3	3.8	2.9	2.5	4.9	13	11.1	13.1	6.3	9.5	5.3	3.6	4.1	8.8	3.9	4.8	12	2.5	4	5.9	7	2.9	6.5	3.9	6.6	5.4
TRINITY_DN1004_c0_g1_i41	TRINITY_DN1004_c0_g1_i41 | 3-oxoacyl-[acyl-carrier-protein] synthase I, chloroplastic OS=Arabidopsis thaliana (sp|p52410|kasc1_arath : 438.0) : 35.1 : mapman4.2.0	3-oxoacyl-[acyl-carrier-protein]_synthase_I,_chloroplastic_(EC_2.3.1.41)_(Beta-ketoacyl-ACP_synthase_I)_(KAS_I);KAS1_At5g46290_MPL12.7	1829@40-1146@368,60%,complete@alt	NonamEVm006233t5	ID=TRINITY_DN1004_c0_g1_i41.p1;TRINITY_DN1004_c0_g1~~TRINITY_DN1004_c0_g1_i41.p1;ORF_type:complete_len:382_(+),score=52.25,UniRef90_A0A2I0WQB8@906689|79.7|1.7e-176,ketoacyl-synt|PF00109.27|1.8e-57,ketoacyl-synt|PF00109.27|4.4e+03,Thiolase_N|PF00108.24|0.00051,Ketoacyl-synt_C|PF02801.23|2.3e+03,Ketoacyl-synt_C|PF02801.23|0.049	VIT_2s0025g01730	AT5G46290.3	44.9	43	45.9	6.8	6.5	7.2	13.9	64.4	74	63.3	57.8	66.1	78.4	34.2	36.1	37	61.8	54.8	72.5	46.2	36.6	44.7	45.1	51.3	61.5	7	8.2	19.3	7.9	7.2	13.2	59.1	34.7	60.1	11.4	13.5	11.3
TRINITY_DN1004_c0_g1_i60	TRINITY_DN1004_c0_g1_i60 | ketoacyl-ACP synthase I : 5.1.4.2.1 : Lipid metabolism.fatty acid biosynthesis.plastidial fatty acid synthase (ptFAS) system.ketoacyl-ACP synthase activities.ketoacyl-ACP synthase I : mapman4.2.0	3-oxoacyl-[acyl-carrier-protein]_synthase_I,_chloroplastic_(EC_2.3.1.41)_(Beta-ketoacyl-ACP_synthase_I)_(KAS_I);KAS1_At5g46290_MPL12.7	3095@1733-3094@454,44%,partial3-utrbad@main	NonamEVm006233t1	ID=TRINITY_DN1004_c0_g1_i60.p1;TRINITY_DN1004_c0_g1~~TRINITY_DN1004_c0_g1_i60.p1;ORF_type:3prime_partial_len:455_(+),score=56.07,UniRef90_A0A2I0WQB8@906689|81.9|1.2e-230,ketoacyl-synt|PF00109.27|2.3e-53,ketoacyl-synt|PF00109.27|3.3e+02,Ketoacyl-synt_C|PF02801.23|3.3e+03,Ketoacyl-synt_C|PF02801.23|2.3e-30,Thiolase_N|PF00108.24|0.00065,Thiolase_N|PF00108.24|3.2e+02,Thiolase_C|PF02803.19|0.017	VIT_2s0025g01730	AT5G46290.1	20.8	19	19	3.5	3.3	4.2	6.4	31	32.8	27.9	24.7	30.4	32.2	17.8	19.1	18.5	29	27.9	31.6	20.8	17.9	21.7	20.1	22.6	27.1	3.1	3.9	8.4	4.5	4.5	6.9	26.8	17.2	29	5.6	7.6	5.7
TRINITY_DN1004_c0_g1_i8	TRINITY_DN1004_c0_g1_i8 | ketoacyl-ACP synthase I : 5.1.4.2.1 : Lipid metabolism.fatty acid biosynthesis.plastidial fatty acid synthase (ptFAS) system.ketoacyl-ACP synthase activities.ketoacyl-ACP synthase I : mapman4.2.0	3-oxoacyl-[acyl-carrier-protein]_synthase_I,_chloroplastic_(EC_2.3.1.41)_(Beta-ketoacyl-ACP_synthase_I)_(KAS_I);KAS1_At5g46290_MPL12.7	3341@1835-3049@404,36%,complete-utrbad@alt	NonamEVm006233t3	ID=TRINITY_DN1004_c0_g1_i8.p1;TRINITY_DN1004_c0_g1~~TRINITY_DN1004_c0_g1_i8.p1;ORF_type:complete_len:405_(+),score=55.29,UniRef90_A0A2I0WQB8@906689|76.6|2.5e-217,ketoacyl-synt|PF00109.27|1.7e-53,ketoacyl-synt|PF00109.27|2.8e+02,Ketoacyl-synt_C|PF02801.23|2.8e+03,Ketoacyl-synt_C|PF02801.23|1.8e-30,Thiolase_N|PF00108.24|0.00056,Thiolase_N|PF00108.24|2.7e+02,Thiolase_C|PF02803.19|0.014	VIT_2s0025g01730	AT5G46290.3	18.3	17.4	18.1	2.7	2.7	3.1	6.3	28.1	27	24.9	22.7	28.2	27.5	15.8	16.7	16.2	26.4	23.2	28.6	17.3	15.2	16.9	17.3	20	21.9	2.4	3	7.5	3.3	3.4	5.2	24.1	14.8	26.3	5.3	5.8	4.9
TRINITY_DN1004_c0_g2_i12	TRINITY_DN1004_c0_g2_i12 | ketoacyl-ACP synthase I : 5.1.4.2.1 : Lipid metabolism.fatty acid biosynthesis.plastidial fatty acid synthase (ptFAS) system.ketoacyl-ACP synthase activities.ketoacyl-ACP synthase I : mapman4.2.0	3-oxoacyl-[acyl-carrier-protein]_synthase_I,_chloroplastic_(EC_2.3.1.41)_(Beta-ketoacyl-ACP_synthase_I)_(KAS_I);KAS1_At5g46290_MPL12.7	3529@1861-3081@406,34%,complete-utrbad@alt	NonamEVm006233t2	ID=TRINITY_DN1004_c0_g2_i12.p1;TRINITY_DN1004_c0_g2~~TRINITY_DN1004_c0_g2_i12.p1;ORF_type:complete_len:407_(-),score=55.23,UniRef90_A0A2I0WQB8@906689|82.5|2.0e-247,ketoacyl-synt|PF00109.27|1.7e-53,ketoacyl-synt|PF00109.27|2.7e+02,Ketoacyl-synt_C|PF02801.23|2.8e+03,Ketoacyl-synt_C|PF02801.23|1.8e-30,Thiolase_N|PF00108.24|0.00056,Thiolase_N|PF00108.24|2.8e+02,Thiolase_C|PF02803.19|0.014	VIT_2s0025g01730	AT5G46290.1	29.3	32.3	33.3	5.2	4.7	6.2	10.2	46.8	46.2	41.1	38	50.5	45.4	27.5	29.4	28.1	45.9	46.3	49.1	31.4	29.4	29	30.2	32.1	40.6	5	6.2	13.3	5.2	6	10.2	42.9	25.1	46.9	9.4	12.2	9.1
TRINITY_DN1004_c0_g2_i40	TRINITY_DN1004_c0_g2_i40 | Retrovirus-related Pol polyprotein from transposon RE2 OS=Arabidopsis thaliana (sp|q9zt94|polr2_arath : 552.0) : 35.1 : mapman4.2.0	Retrovirus-related_Pol_polyprotein_from_transposon_RE1_(Retro_element_1)_(AtRE1)_[Includes:_Protease_RE1_(EC_3.4.23.-);_Reverse_transcriptase_RE1_(EC_2.7.7.49);_Endonuclease_RE1];RE1_RF12_RF28_At1g58889_R18I;_RE1_At1g59265_T4M14.18	6535@1861-5928@1355,62%,complete@alt	NonamEVm000285t2	ID=TRINITY_DN1004_c0_g2_i40.p1;TRINITY_DN1004_c0_g2~~TRINITY_DN1004_c0_g2_i40.p1;ORF_type:complete_len:1356_(+),score=153.67,UniRef90_A0A5N6MCS4@192012|45.4|0.0e+00,RVT_2|PF07727.15|4.9e-71,Retrotran_gag_2|PF14223.7|1.1e-15,gag_pre-integrs|PF13976.7|1.6e-10,rve|PF00665.27|2.5e-07,Retrotran_gag_3|PF14244.7|0.00085	VIT_2s0025g01730	NA	7.2	6.6	7.7	3.2	1.2	3.9	3.3	4.9	5.4	6.8	4.8	7.5	5	1.9	1.5	2.1	8.1	8	7.7	7.4	7.2	6.3	3.4	4.8	10.4	1	1.6	3.6	7.2	0.6	1.8	7.2	10.2	8.8	1.4	5	1.5
TRINITY_DN1004_c0_g2_i53	TRINITY_DN1004_c0_g2_i53 | ketoacyl-ACP synthase I : 5.1.4.2.1 : Lipid metabolism.fatty acid biosynthesis.plastidial fatty acid synthase (ptFAS) system.ketoacyl-ACP synthase activities.ketoacyl-ACP synthase I : mapman4.2.0	3-oxoacyl-[acyl-carrier-protein]_synthase_I,_chloroplastic_(EC_2.3.1.41)_(Beta-ketoacyl-ACP_synthase_I)_(KAS_I);KAS1_At5g46290_MPL12.7	3659@1861-3033@390,32%,complete-utrbad@alt	NonamEVm006233t4	ID=TRINITY_DN1004_c0_g2_i53.p1;TRINITY_DN1004_c0_g2~~TRINITY_DN1004_c0_g2_i53.p1;ORF_type:complete_len:391_(-),score=56.83,UniRef90_A0A2I0WQB8@906689|81.2|5.1e-232,ketoacyl-synt|PF00109.27|1.5e-53,ketoacyl-synt|PF00109.27|2.6e+02,Ketoacyl-synt_C|PF02801.23|2.7e+03,Ketoacyl-synt_C|PF02801.23|1.7e-30,Thiolase_N|PF00108.24|0.00053,Thiolase_N|PF00108.24|2.6e+02,Thiolase_C|PF02803.19|0.014	VIT_2s0025g01730	AT5G46290.1	18.8	16.2	18.4	2.6	2.5	3.5	6.1	28.5	25.3	26.9	21.5	27.2	27.7	16	16.5	16.4	26.1	23.7	29.8	17.5	15.7	18.4	17.3	18.5	23.2	2.6	3.2	7.1	3.8	3.5	5.8	24.7	15.1	25.2	5.6	6.2	5
TRINITY_DN1004_c0_g2_i9	TRINITY_DN1004_c0_g2_i9 | 3-oxoacyl-[acyl-carrier-protein] synthase I, chloroplastic OS=Arabidopsis thaliana (sp|p52410|kasc1_arath : 438.0) : 35.1 : mapman4.2.0	3-oxoacyl-[acyl-carrier-protein]_synthase_I,_chloroplastic_(EC_2.3.1.41)_(Beta-ketoacyl-ACP_synthase_I)_(KAS_I);KAS1_At5g46290_MPL12.7	3925@1861-2739@292,22%,complete-utrbad@alt	NonamEVm006233t6	ID=TRINITY_DN1004_c0_g2_i9.p1;TRINITY_DN1004_c0_g2~~TRINITY_DN1004_c0_g2_i9.p1;ORF_type:complete_len:293_(-),score=39.88,UniRef90_A0A2I0WQB8@906689|79.7|2.6e-166,ketoacyl-synt|PF00109.27|6.1e-54,ketoacyl-synt|PF00109.27|3e+03,Thiolase_N|PF00108.24|0.00035,Thiolase_N|PF00108.24|5.6e+03,Ketoacyl-synt_C|PF02801.23|1.6e+03,Ketoacyl-synt_C|PF02801.23|0.034,ACP_syn_III|PF08545.11|2.4,ACP_syn_III|PF0854…	VIT_2s0025g01730	AT5G46290.1	19.2	20	20.1	3.7	3.3	4.1	6.5	31.5	26.4	30.1	21.6	31.3	29.9	17.1	17.5	17.6	29.7	30.3	35.2	17	16.4	19.1	17	17.4	21.3	3	3	7.3	3.8	3.3	6	23	17.7	27.3	5	7	5.4
TRINITY_DN10042_c0_g1_i6	TRINITY_DN10042_c0_g1_i6 | mapman4 classification: 35.2 not assigned.not annotated	NA	1646@125-1171@348,63%,complete@main	NonamEVm009015t1	ID=TRINITY_DN10042_c0_g1_i6.p1;TRINITY_DN10042_c0_g1~~TRINITY_DN10042_c0_g1_i6.p1;ORF_type:complete_len:349_(+),score=100.23,UniRef90_A0A2I0XC50@906689|67.3|1.5e-134,SURF6|PF04935.13|3.1e+03,SURF6|PF04935.13|5.9e-20,RRP14|PF15459.7|5.5e-19,RRP14|PF15459.7|1.8e+04,RRP14|PF15459.7|1.8e+04,DUF4192|PF13830.7|2.9e+03,DUF4192|PF13830.7|0.098	VIT_5s0049g02250	NA	11.9	10.8	10.4	12.2	8.4	8.2	11.2	9.2	9	11.3	4.9	7	7.4	7.4	4.9	5.5	7.1	6.9	9.2	11	8.9	12.8	7.9	11.6	13.8	1.9	2.6	7.1	5.2	4.2	9.8	12.7	5.1	12	6.9	10.6	7
TRINITY_DN10044_c0_g2_i2	TRINITY_DN10044_c0_g2_i2 | mapman4 classification: 35.2 not assigned.not annotated	NA	5200@482-2353@623,36%,complete-utrbad@main	NonamEVm003194t1	ID=TRINITY_DN10044_c0_g2_i2.p1;TRINITY_DN10044_c0_g2~~TRINITY_DN10044_c0_g2_i2.p1;ORF_type:complete_len:624_(+),score=110.90,UniRef90_A0A2I0VD20@906689|56.2|3.1e-202,DUF688|PF05097.13|8.8e-66	NA	NA	1.6	2.5	1.5	3	2.3	4.6	3.6	1.3	1.7	1.7	1.3	1.1	1.1	0.9	1.2	1	1.9	1.5	1.8	1.2	1	1.1	1.6	2	2.4	0.3	0.3	0.9	0.5	0.6	1	2.1	1.5	2.5	1.1	1.3	1.1
TRINITY_DN10045_c0_g1_i19	TRINITY_DN10045_c0_g1_i19 | component MOS2 of non-snRNP MOS4-associated complex : 16.4.5.2.8 : RNA processing.pre-mRNA splicing.spliceosome-associated non-snRNP MOS4-associated complex (MAC).associated components.component MOS2 : mapman4.2.0	Protein_MOS2;MOS2_At1g33520_F10C21.16	2303@639-1829@396,51%,complete-utrpoor@alt	NonamEVm007464t3	ID=TRINITY_DN10045_c0_g1_i19.p1;TRINITY_DN10045_c0_g1~~TRINITY_DN10045_c0_g1_i19.p1;ORF_type:complete_len:397_(-),score=77.85,UniRef90_A0A2I0B8J3@1088818|53.3|6.3e-114,G-patch_2|PF12656.8|1e-09,G-patch_2|PF12656.8|1.8e+04,KN17_SH3|PF18131.2|0.00022,KN17_SH3|PF18131.2|1.1e+03,KOW|PF00467.30|3.3e+03,KOW|PF00467.30|0.04,Mpp10|PF04006.13|0.69	VIT_9s0002g01640	NA	2.4	1.8	2.1	2	1.5	2	2.1	2.4	3	2	1.9	1.6	2.2	2.2	2	2	3.4	2.5	3.1	2.1	1.8	2	1.4	1.4	1.6	0.7	0.9	1.5	1.2	1.3	2.8	3.2	0.9	2.7	2.7	2.7	2.1
TRINITY_DN10045_c0_g1_i23	TRINITY_DN10045_c0_g1_i23 | component MOS2 of non-snRNP MOS4-associated complex : 16.4.5.2.8 : RNA processing.pre-mRNA splicing.spliceosome-associated non-snRNP MOS4-associated complex (MAC).associated components.component MOS2 : mapman4.2.0	Protein_MOS2;MOS2_At1g33520_F10C21.16	2614@639-1829@396,45%,complete-utrpoor@alt	NonamEVm007464t4	ID=TRINITY_DN10045_c0_g1_i23.p1;TRINITY_DN10045_c0_g1~~TRINITY_DN10045_c0_g1_i23.p1;ORF_type:complete_len:397_(-),score=77.31,UniRef90_A0A2I0B8J3@1088818|53.8|6.6e-124,G-patch_2|PF12656.8|1e-09,G-patch_2|PF12656.8|1.8e+04,KN17_SH3|PF18131.2|0.00022,KN17_SH3|PF18131.2|1.1e+03,KOW|PF00467.30|3.3e+03,KOW|PF00467.30|0.04,Mpp10|PF04006.13|0.46	VIT_9s0002g01640	NA	2.3	2.2	2	2.4	1.4	2.3	2.2	1.7	1.9	2.5	1.3	1.7	1.7	1.7	1.6	1.4	3	1.9	2.7	2.1	1.6	2	1.2	1.2	1.8	0.4	0.6	1.6	1	0.9	2.3	2.2	1.2	2.1	1.6	2.1	1.7
TRINITY_DN10047_c0_g1_i1	TRINITY_DN10047_c0_g1_i1 | mapman4 classification: 35.2 not assigned.not annotated	NA	2384@134-550@138,17%,complete-utrbad@alt	NonamEVm003547t6	ID=TRINITY_DN10047_c0_g1_i1.p1;TRINITY_DN10047_c0_g1~~TRINITY_DN10047_c0_g1_i1.p1;ORF_type:complete_len:139_(+),score=18.75	NA	NA	1.5	1.3	0.8	1.6	0.8	2.2	1.2	0.2	0.4	0.7	0.4	0.4	0.3	0.3	0.4	0.3	0.6	0.3	0.4	0.4	0.3	0.4	0.5	0.4	0.6	0.1	0.2	0.5	0.1	0.3	0.4	0.6	0.2	0.5	0.2	0.5	0.5
TRINITY_DN10047_c0_g1_i10	TRINITY_DN10047_c0_g1_i10 | mapman4 classification: 35.2 not assigned.not annotated	Protein_WVD2-like_7;WDL7_At1g70950_F15H11.15	2259@436-1890@484,64%,complete@alt	NonamEVm003547t4	ID=TRINITY_DN10047_c0_g1_i10.p1;TRINITY_DN10047_c0_g1~~TRINITY_DN10047_c0_g1_i10.p1;ORF_type:complete_len:485_(-),score=97.89,UniRef90_A0A2I0VBR0@906689|42.6|4.2e-85	VIT_18s0001g05830	NA	6.4	6	4.1	8	3.9	8.7	4.5	1	2.3	1.8	1.3	1.4	1.2	1.1	0.9	1	1.8	1.2	1.8	2.2	2	1.8	1.3	2.1	2.2	0.8	1	2	0.9	0.9	2.3	2.6	0.9	1.8	1.8	1.9	1.5
TRINITY_DN10047_c0_g1_i11	TRINITY_DN10047_c0_g1_i11 | mapman4 classification: 35.2 not assigned.not annotated	NA	2573@236-739@167,19%,complete-utrbad@alt	NonamEVm003547t7	ID=TRINITY_DN10047_c0_g1_i11.p1;TRINITY_DN10047_c0_g1~~TRINITY_DN10047_c0_g1_i11.p1;ORF_type:complete_len:168_(+),score=18.02	NA	NA	1.5	1.9	1.3	1.6	1	2.1	1.1	0.4	0.3	0.4	0.5	0.4	0.4	0.3	0.3	0.3	0.6	0.5	0.4	0.6	0.6	0.4	0.5	0.3	0.5	0.2	0.3	0.6	0.2	0.2	0.5	0.6	0.3	0.5	0.4	0.5	0.2
TRINITY_DN10047_c0_g1_i13	TRINITY_DN10047_c0_g1_i13 | mapman4 classification: 35.2 not assigned.not annotated	NA	1713@56-1135@359,63%,complete@alt	NonamEVm003547t9	ID=TRINITY_DN10047_c0_g1_i13.p1;TRINITY_DN10047_c0_g1~~TRINITY_DN10047_c0_g1_i13.p1;ORF_type:5prime_partial_len:378_(-),score=78.81,UniRef90_A0A2I0VBR0@906689|46.5|5.3e-68	NA	NA	4.2	5.3	2.6	5.2	3.2	6.4	3.8	1	1.7	1.9	1.3	1.1	1	0.8	1.1	0.9	1.6	0.9	1.7	1.6	1.3	1.5	0.9	1.6	1.6	0.6	0.6	1.7	1.1	0.8	1.8	1.4	1.1	1.6	0.8	1.8	1.3
TRINITY_DN10047_c0_g1_i15	TRINITY_DN10047_c0_g1_i15 | mapman4 classification: 35.2 not assigned.not annotated	Protein_WVD2-like_7;WDL7_At1g70950_F15H11.15	2485@380-2116@578,69%,complete@alt	NonamEVm003547t3	ID=TRINITY_DN10047_c0_g1_i15.p1;TRINITY_DN10047_c0_g1~~TRINITY_DN10047_c0_g1_i15.p1;ORF_type:complete_len:579_(-),score=117.22,UniRef90_A0A2I0VBR0@906689|47.0|2.9e-132	NA	NA	7.3	6.8	4.1	7.1	3.5	8.1	5.8	1.3	2.5	2.1	1.7	1.6	1.3	1.1	1.3	1	2.2	1.1	1.7	2.4	2	2.5	1.7	1.9	2.5	1.1	1	2.4	1	0.9	2.7	2	1	2.1	1.6	1.6	1.4
TRINITY_DN10047_c0_g1_i28	TRINITY_DN10047_c0_g1_i28 | mapman4 classification: 35.2 not assigned.not annotated	Protein_WVD2-like_7;WDL7_At1g70950_F15H11.15	1750@461-1750@430,73%,partial3@alt	NonamEVm003547t8	ID=TRINITY_DN10047_c0_g1_i28.p1;TRINITY_DN10047_c0_g1~~TRINITY_DN10047_c0_g1_i28.p1;ORF_type:3prime_partial_len:431_(-),score=91.58,UniRef90_A0A2I0VBR0@906689|49.9|1.3e-103	VIT_18s0001g05830	NA	3.7	4.2	2.6	4	2.2	5.1	2.8	0.7	1.2	0.7	0.9	0.8	0.7	0.6	0.5	0.5	1.6	0.8	1.1	1.4	1.3	1.3	0.9	1.3	1	0.5	0.5	1	0.4	0.5	1.1	1.2	1	1.3	0.9	0.9	0.7
TRINITY_DN10048_c0_g1_i1	TRINITY_DN10048_c0_g1_i1 | mapman4 classification: 35.2 not assigned.not annotated	Putative_invertase_inhibitor_(Pollen_allergen_Pla_or_1)_(Pollen_allergen_Pla_or_1.0101)_(allergen_Pla_or_1.0101);	845@81-602@173,61%,complete@alt	NonamEVm017964t2	ID=TRINITY_DN10048_c0_g1_i1.p1;TRINITY_DN10048_c0_g1~~TRINITY_DN10048_c0_g1_i1.p1;ORF_type:complete_len:174_(-),score=30.95,UniRef90_A0A2I0WCR1@906689|64.6|2.2e-54,PMEI|PF04043.16|5e-26,LRV|PF01816.18|0.052	NA	NA	0.1	0.3	0	0.1	0.4	0.2	0.1	0.5	0.3	0.2	0.5	0.9	0.4	0.3	0.5	0.5	0.5	1	1.1	0.1	0.5	0.4	0.2	0.1	0.1	0	0.1	0.4	0.4	0.3	0.6	0.2	0	0.5	0.6	0.9	0.8
TRINITY_DN10049_c0_g1_i1	TRINITY_DN10049_c0_g1_i1 | mapman4 classification: 35.2 not assigned.not annotated	NA	346@3-344@114,98%,partial@althim	NonamEVm041211t2	ID=TRINITY_DN10049_c0_g1_i1.p1;TRINITY_DN10049_c0_g1~~TRINITY_DN10049_c0_g1_i1.p1;ORF_type:internal_len:115_(-),score=11.81,UniRef90_UPI0011E54843@178133|65.8|2.8e-41	NA	NA	2.7	2.6	1	0.4	0	0	0	2.1	2.7	3.1	2.8	2.2	3.9	0	0	0	0	0.1	0	4.7	3	5.1	1.5	1.3	1.8	0	0.2	0.2	0	0.1	0.2	4.1	0.9	4.1	0.2	0	0
TRINITY_DN1005_c0_g1_i10	TRINITY_DN1005_c0_g1_i10 | deoxyuridine triphosphatase (DUT) : 6.3.3.2 : Nucleotide metabolism.deoxynucleotides.catabolism.deoxyuridine triphosphatase (DUT) : mapman4.2.0	Deoxyuridine_5'-triphosphate_nucleotidohydrolase_(dUTPase)_(EC_3.6.1.23)_(P18)_(dUTP_pyrophosphatase);	1526@118-1419@433,85%,complete@main	NonamEVm006663t1	ID=TRINITY_DN1005_c0_g1_i10.p1;TRINITY_DN1005_c0_g1~~TRINITY_DN1005_c0_g1_i10.p1;ORF_type:complete_len:434_(-),score=67.57,UniRef90_A0A371HYT0@157652|52.3|1.0e-111,dUTPase|PF00692.20|3.8e-24,dUTPase|PF00692.20|9.7e-28,dUTPase|PF00692.20|9.2e-17,Cornifin|PF02389.16|2.3e+02,Cornifin|PF02389.16|1.9e+02,Cornifin|PF02389.16|50	NA	AT3G46940.1	1.5	1.8	1.5	1	1	1.7	1.1	1.1	1.3	1.6	0.9	1.2	1.2	1	0.7	0.5	1.4	0.9	1.4	1.3	1.1	1.2	1.6	1.3	1.7	0.5	0.5	1.2	1	0.9	1.9	1.5	0.6	1.8	1.2	0.9	0.7
TRINITY_DN1005_c0_g1_i13	TRINITY_DN1005_c0_g1_i13 | deoxyuridine triphosphatase (DUT) : 6.3.3.2 : Nucleotide metabolism.deoxynucleotides.catabolism.deoxyuridine triphosphatase (DUT) : mapman4.2.0	Deoxyuridine_5'-triphosphate_nucleotidohydrolase_(dUTPase)_(EC_3.6.1.23)_(P18)_(dUTP_pyrophosphatase);	1883@181-1407@408,65%,complete@alt	NonamEVm006663t5	ID=TRINITY_DN1005_c0_g1_i13.p1;TRINITY_DN1005_c0_g1~~TRINITY_DN1005_c0_g1_i13.p1;ORF_type:complete_len:409_(-),score=70.82,UniRef90_A0A371HYT0@157652|53.3|7.5e-119,dUTPase|PF00692.20|3.4e-24,dUTPase|PF00692.20|8.7e-28,dUTPase|PF00692.20|3.6e-21,Cornifin|PF02389.16|2e+02,Cornifin|PF02389.16|1.7e+02,Cornifin|PF02389.16|46	NA	AT3G46940.1	1.5	2.3	1.6	2.4	1.6	1.9	1.9	1.8	2.4	3.1	1.7	2.1	1.7	2.3	1.4	1.3	2.8	2.6	2.5	2.3	2.7	2	1.5	2	2.2	0.7	1.2	2.2	1.6	1.3	2.7	3.1	1.2	2.5	1.3	2.6	1.4
TRINITY_DN1005_c0_g1_i7	TRINITY_DN1005_c0_g1_i7 | deoxyuridine triphosphatase (DUT) : 6.3.3.2 : Nucleotide metabolism.deoxynucleotides.catabolism.deoxyuridine triphosphatase (DUT) : mapman4.2.0	Deoxyuridine_5'-triphosphate_nucleotidohydrolase_(dUTPase)_(EC_3.6.1.23)_(P18)_(dUTP_pyrophosphatase);	1677@118-1407@429,76%,complete@alt	NonamEVm006663t2	ID=TRINITY_DN1005_c0_g1_i7.p1;TRINITY_DN1005_c0_g1~~TRINITY_DN1005_c0_g1_i7.p1;ORF_type:complete_len:430_(-),score=69.31,UniRef90_A0A371HYT0@157652|52.3|9.1e-112,dUTPase|PF00692.20|3.8e-24,dUTPase|PF00692.20|9.6e-28,dUTPase|PF00692.20|9e-17,Cornifin|PF02389.16|2.3e+02,Cornifin|PF02389.16|1.9e+02,Cornifin|PF02389.16|50	NA	AT3G46940.1	1.2	1	1.3	1.2	0.7	1.3	1.1	0.6	0.9	0.9	0.7	1	0.8	1	0.5	0.8	0.7	0.9	1	1.4	1	1.8	1.4	1.1	1.8	0.3	0.5	1.1	0.8	0.6	1	1.7	1.3	1.7	0.6	1.4	0.6
TRINITY_DN1005_c1_g1_i10	TRINITY_DN1005_c1_g1_i10 | mRNA-binding regulatory factor (TZF) : 16.9.2 : RNA processing.mRNA sequestration.mRNA-binding regulatory factor (TZF) : mapman4.2.0	Zinc_finger_CCCH_domain-containing_protein_2_(OsC3H2)_(Protein_DELAY_OF_THE_ONSET_OF_SENESCENCE)_(OsDOS);Os01g0192000_LOC_Os01g09620_P0671B11.13	1962@545-1105@186,28%,complete-utrbad@main	NonamEVm016650t1	ID=TRINITY_DN1005_c1_g1_i10.p1;TRINITY_DN1005_c1_g1~~TRINITY_DN1005_c1_g1_i10.p1;ORF_type:complete_len:187_(-),score=26.44,UniRef90_UPI0009E630FC@78828|45.1|6.2e-36,Pollen_Ole_e_1|PF01190.18|0.0028,Pollen_Ole_e_1|PF01190.18|1.3e+04	NA	AT2G19810.1	57.2	140.9	72.1	161.9	199	412.9	256.6	1.8	0.9	0.7	0.7	4.6	1.7	5.2	1.9	1.3	0.7	13.9	0.9	0.4	0.6	0.4	0.7	0.3	0.2	2.4	1.6	0.4	0.1	1.7	0.3	0.3	0.4	0.7	0.4	0.5	0.5
TRINITY_DN1005_c1_g1_i12	TRINITY_DN1005_c1_g1_i12 | mapman4 classification: 35.2 not assigned.not annotated	NA	1133@545-931@128,34%,complete-utrbad@alt	NonamEVm016650t3	ID=TRINITY_DN1005_c1_g1_i12.p1;TRINITY_DN1005_c1_g1~~TRINITY_DN1005_c1_g1_i12.p1;ORF_type:complete_len:129_(-),score=14.20	NA	NA	4.1	8.1	4.5	10.1	6.9	25.1	18.2	0	0.1	0	0	0.3	0.1	0.4	0.2	0.1	0.1	0.4	0.2	0.1	0	0	0	0	0	0.1	0.1	0	0	0	0	0.1	0.2	0.1	0	0	0
TRINITY_DN1005_c1_g1_i3	TRINITY_DN1005_c1_g1_i3 | mapman4 classification: 35.2 not assigned.not annotated	NA	1132@545-907@120,32%,complete-utrbad@alt	NonamEVm016650t8	ID=TRINITY_DN1005_c1_g1_i3.p1;TRINITY_DN1005_c1_g1~~TRINITY_DN1005_c1_g1_i3.p1;ORF_type:complete_len:121_(-),score=10.71	NA	NA	0	0.5	0	0.1	0.1	5.5	2.6	0.2	0.1	0	0.1	0	0	0	0	0	0	0	0	0	0	0	0	0	0	0	0.1	0	0	0.1	0	0	0	0	0	0	0
TRINITY_DN1005_c1_g1_i9	TRINITY_DN1005_c1_g1_i9 | mRNA-binding regulatory factor (TZF) : 16.9.2 : RNA processing.mRNA sequestration.mRNA-binding regulatory factor (TZF) : mapman4.2.0	Zinc_finger_CCCH_domain-containing_protein_2_(OsC3H2)_(Protein_DELAY_OF_THE_ONSET_OF_SENESCENCE)_(OsDOS);Os01g0192000_LOC_Os01g09620_P0671B11.13	1962@545-1105@186,28%,complete-utrbad@alt	NonamEVm016650t7	ID=TRINITY_DN1005_c1_g1_i9.p1;TRINITY_DN1005_c1_g1~~TRINITY_DN1005_c1_g1_i9.p1;ORF_type:complete_len:187_(-),score=25.55,UniRef90_UPI0009E630FC@78828|45.6|5.5e-37,Pollen_Ole_e_1|PF01190.18|0.0028,Pollen_Ole_e_1|PF01190.18|1.3e+04	NA	AT2G19810.1	42.7	101.2	55.6	128.5	154	308.3	195.7	1.4	0.4	0.4	0.5	2.6	1	3.6	1.5	0.6	0.4	10.7	0.8	0.3	0.4	0.3	0.4	0.1	0.1	1.9	0.8	0.2	0.1	1.1	0.2	0.1	0.4	0.3	0.3	0.2	0.2
TRINITY_DN10050_c0_g1_i13	TRINITY_DN10050_c0_g1_i13 | serine carboxypeptidase : 19.4.2.2 : Protein homeostasis.proteolysis.serine-type peptidase activities.S10-class serine carboxypeptidase (SCPL) : mapman4.2.0	Serine_carboxypeptidase-like_18_(EC_3.4.16.-);SCPL18_At1g33540_F10C21.18	1912@514-1038@174,27%,complete-utrbad@alt	NonamEVm005970t7	ID=TRINITY_DN10050_c0_g1_i13.p1;TRINITY_DN10050_c0_g1~~TRINITY_DN10050_c0_g1_i13.p1;ORF_type:complete_len:175_(+),score=27.58,UniRef90_UPI0010A057F5@906689|71.3|2.0e-75,Peptidase_S10|PF00450.23|3.4e-41,Abhydrolase_3|PF07859.14|0.0082,Lipase_3|PF01764.26|0.085	NA	NA	0.1	0.1	0.3	0.2	0	0.2	0.1	0.7	0.5	1	0.4	0.6	0.2	0.3	0.2	0.6	0.8	0.4	0.5	0.2	0.1	0.2	0.1	0.1	0.4	0	0.2	0.3	0.1	0.2	0.2	0.3	0.2	0.6	0	0.3	0.1
TRINITY_DN10050_c0_g1_i21	TRINITY_DN10050_c0_g1_i21 | serine carboxypeptidase : 19.4.2.2 : Protein homeostasis.proteolysis.serine-type peptidase activities.S10-class serine carboxypeptidase (SCPL) : mapman4.2.0	Serine_carboxypeptidase-like_18_(EC_3.4.16.-);SCPL18_At1g33540_F10C21.18	1834@514-1572@352,57%,complete-utrpoor@alt	NonamEVm005970t4	ID=TRINITY_DN10050_c0_g1_i21.p1;TRINITY_DN10050_c0_g1~~TRINITY_DN10050_c0_g1_i21.p1;ORF_type:complete_len:353_(+),score=47.73,UniRef90_UPI0010A057F5@906689|72.3|1.2e-186,Peptidase_S10|PF00450.23|5.2e-79,Abhydrolase_3|PF07859.14|0.033,Xpo1|PF08389.13|0.4,Xpo1|PF08389.13|8.2e+03,Xpo1|PF08389.13|1.9e+03	NA	NA	0.2	0	0.5	0.2	0	0	0.2	0.5	0.7	1.4	0.5	0.4	0.5	0.3	0.1	0.5	0.6	0.5	1.1	0.1	0.2	0.4	0.1	0.2	0.3	0.1	0.2	0.3	0.2	0.1	0.2	0.6	0	0.4	0.1	0.1	0.2
TRINITY_DN10050_c0_g1_i26	TRINITY_DN10050_c0_g1_i26 | serine carboxypeptidase : 19.4.2.2 : Protein homeostasis.proteolysis.serine-type peptidase activities.S10-class serine carboxypeptidase (SCPL) : mapman4.2.0	Serine_carboxypeptidase-like_6_(EC_3.4.16.-);SCPL6_At1g73270_T18K17.6	1688@90-1037@315,56%,complete-utrpoor@alt	NonamEVm005970t3	ID=TRINITY_DN10050_c0_g1_i26.p1;TRINITY_DN10050_c0_g1~~TRINITY_DN10050_c0_g1_i26.p1;ORF_type:complete_len:316_(+),score=49.44,UniRef90_UPI0010A057F5@906689|71.7|1.1e-137,Peptidase_S10|PF00450.23|3.3e-69,Abhydrolase_3|PF07859.14|0.027,Lipase_3|PF01764.26|0.24,Xpo1|PF08389.13|0.34	VIT_18s0001g08840	AT1G73280.1	0.4	0.5	0.4	0.4	0.1	0.3	0.4	1	0.9	1.6	0.7	0.8	0.7	0.5	0.4	0.7	1	0.4	0.9	0.2	0.2	0.4	0.3	0.3	0.7	0.1	0.3	0.5	0.3	0.2	0.2	0.3	0.4	0.6	0.3	0.4	0.4
TRINITY_DN10050_c0_g1_i32	TRINITY_DN10050_c0_g1_i32 | serine carboxypeptidase : 19.4.2.2 : Protein homeostasis.proteolysis.serine-type peptidase activities.S10-class serine carboxypeptidase (SCPL) : mapman4.2.0	Serine_carboxypeptidase-like_18_(EC_3.4.16.-);SCPL18_At1g33540_F10C21.18	1749@90-1487@465,79%,complete@main	NonamEVm005970t1	ID=TRINITY_DN10050_c0_g1_i32.p1;TRINITY_DN10050_c0_g1~~TRINITY_DN10050_c0_g1_i32.p1;ORF_type:complete_len:466_(+),score=63.88,UniRef90_UPI0010A057F5@906689|72.9|7.0e-240,Peptidase_S10|PF00450.23|5.7e-105,Abhydrolase_3|PF07859.14|0.054,Xpo1|PF08389.13|0.59,Xpo1|PF08389.13|1.3e+04,Xpo1|PF08389.13|3.4e+03	VIT_18s0001g08840	NA	0.4	0.3	0.5	0.3	0.2	0.1	0.2	0.9	1.1	1.5	0.5	0.8	0.6	0.3	0.5	0.6	1.1	0.4	0.9	0.2	0.5	0.2	0.3	0.1	0.6	0	0.1	0.3	0.4	0.1	0.2	0.4	0.3	0.4	0.2	0.4	0.1
TRINITY_DN10050_c0_g1_i39	TRINITY_DN10050_c0_g1_i39 | serine carboxypeptidase : 19.4.2.2 : Protein homeostasis.proteolysis.serine-type peptidase activities.S10-class serine carboxypeptidase (SCPL) : mapman4.2.0	Serine_carboxypeptidase-like_18_(EC_3.4.16.-);SCPL18_At1g33540_F10C21.18	1827@90-953@287,47%,complete-utrbad@alt	NonamEVm005970t5	ID=TRINITY_DN10050_c0_g1_i39.p1;TRINITY_DN10050_c0_g1~~TRINITY_DN10050_c0_g1_i39.p1;ORF_type:complete_len:288_(+),score=43.74,UniRef90_UPI0010A057F5@906689|72.6|3.7e-128,Peptidase_S10|PF00450.23|4.9e-67,Abhydrolase_3|PF07859.14|0.02,Lipase_3|PF01764.26|0.2	NA	NA	0.3	0.1	0.2	0.3	0.2	0.2	0.2	0.7	0.9	1.6	0.7	0.3	0.7	0.3	0.3	0.6	0.9	0.4	0.6	0.2	0.2	0.2	0.2	0.2	0.2	0	0.3	0.3	0.1	0.1	0.3	0.8	0.1	0.2	0.1	0.2	0.2
TRINITY_DN10050_c0_g1_i49	TRINITY_DN10050_c0_g1_i49 | serine carboxypeptidase : 19.4.2.2 : Protein homeostasis.proteolysis.serine-type peptidase activities.S10-class serine carboxypeptidase (SCPL) : mapman4.2.0	Serine_carboxypeptidase-like_18_(EC_3.4.16.-);SCPL18_At1g33540_F10C21.18	1812@90-1391@433,71%,complete@alt	NonamEVm005970t2	ID=TRINITY_DN10050_c0_g1_i49.p1;TRINITY_DN10050_c0_g1~~TRINITY_DN10050_c0_g1_i49.p1;ORF_type:complete_len:434_(+),score=60.01,UniRef90_UPI0010A057F5@906689|71.6|7.2e-210,Peptidase_S10|PF00450.23|4.1e-92,Abhydrolase_3|PF07859.14|0.048	NA	NA	0.4	0.6	0.7	0.2	0.2	0.2	0.2	0.9	0.6	1.1	0.8	0.7	0.5	0.4	0.2	0.4	1.1	0.4	0.6	0.2	0.3	0.5	0.2	0.2	0.5	0	0.4	0.3	0.1	0.1	0.2	0.6	0.1	0.3	0.1	0.2	0.1
TRINITY_DN10051_c0_g1_i12	TRINITY_DN10051_c0_g1_i12 | Carbon catabolite repressor protein 4 homolog 6 OS=Arabidopsis thaliana (sp|q8vyu4|ccr4f_arath : 328.0) : 35.1 : mapman4.2.0	Carbon_catabolite_repressor_protein_4_homolog_6_(CCR4_homolog_6)_(EC_3.1.13.4);CCR4-6_At5g11350_F2I11_240	3320@124-2688@854,77%,complete@alt	NonamEVm001046t9	ID=TRINITY_DN10051_c0_g1_i12.p1;TRINITY_DN10051_c0_g1~~TRINITY_DN10051_c0_g1_i12.p1;ORF_type:complete_len:855_(+),score=149.58,UniRef90_UPI0009E2F268@78828|47.6|5.8e-217,Exo_endo_phos|PF03372.24|6.7e-17	VIT_4s0008g04720	NA	0.4	0.2	0.1	0.5	0.3	0.5	0.3	0.2	0.1	0.2	0	0.1	0.1	0.2	0.1	0.1	0.2	0.2	0.2	0.3	0.2	0.2	0.2	0.2	0.5	0.2	0.2	0.4	0.1	0.2	0.4	0.2	0.2	0.3	0.2	0.5	0.2
TRINITY_DN10051_c0_g1_i15	TRINITY_DN10051_c0_g1_i15 | Carbon catabolite repressor protein 4 homolog 6 OS=Arabidopsis thaliana (sp|q8vyu4|ccr4f_arath : 328.0) : 35.1 : mapman4.2.0	Carbon_catabolite_repressor_protein_4_homolog_6_(CCR4_homolog_6)_(EC_3.1.13.4);CCR4-6_At5g11350_F2I11_240	3248@124-2616@830,76%,complete@alt	NonamEVm001046t11	ID=TRINITY_DN10051_c0_g1_i15.p1;TRINITY_DN10051_c0_g1~~TRINITY_DN10051_c0_g1_i15.p1;ORF_type:complete_len:831_(+),score=143.69,UniRef90_UPI0009E2F268@78828|47.6|1.7e-212,Exo_endo_phos|PF03372.24|6.4e-17	VIT_4s0008g04720	NA	0.5	0.3	0.2	0.4	0.3	0.4	0.4	0.1	0.2	0.3	0.1	0.2	0.2	0.1	0.1	0.1	0.2	0.2	0.3	0.4	0	0.3	0.2	0.3	0.3	0.1	0.1	0.2	0.1	0.2	0.2	0.4	0.2	0.2	0.1	0.2	0.2
TRINITY_DN10051_c0_g1_i26	TRINITY_DN10051_c0_g1_i26 | Carbon catabolite repressor protein 4 homolog 6 OS=Arabidopsis thaliana (sp|q8vyu4|ccr4f_arath : 328.0) : 35.1 : mapman4.2.0	Carbon_catabolite_repressor_protein_4_homolog_6_(CCR4_homolog_6)_(EC_3.1.13.4);CCR4-6_At5g11350_F2I11_240	3251@124-2868@914,84%,complete@alt	NonamEVm001046t6	ID=TRINITY_DN10051_c0_g1_i26.p1;TRINITY_DN10051_c0_g1~~TRINITY_DN10051_c0_g1_i26.p1;ORF_type:complete_len:915_(+),score=153.08,UniRef90_UPI0009E2F268@78828|48.7|5.7e-236,Exo_endo_phos|PF03372.24|7.7e-17,Exo_endo_phos|PF03372.24|0.027	VIT_4s0008g04720	NA	0.5	0.5	0.3	0.4	0.2	0.4	0.3	0.1	0.3	0.1	0.2	0.1	0.1	0.2	0.2	0.1	0.3	0.1	0.2	0.4	0.3	0.3	0.3	0.2	0.3	0.1	0.1	0.3	0.1	0.1	0.3	0.2	0.1	0.4	0.1	0.3	0.2
TRINITY_DN10051_c0_g1_i29	TRINITY_DN10051_c0_g1_i29 | Carbon catabolite repressor protein 4 homolog 6 OS=Arabidopsis thaliana (sp|q8vyu4|ccr4f_arath : 328.0) : 35.1 : mapman4.2.0	Carbon_catabolite_repressor_protein_4_homolog_6_(CCR4_homolog_6)_(EC_3.1.13.4);CCR4-6_At5g11350_F2I11_240	3341@124-2958@944,84%,complete@alt	NonamEVm001046t2	ID=TRINITY_DN10051_c0_g1_i29.p1;TRINITY_DN10051_c0_g1~~TRINITY_DN10051_c0_g1_i29.p1;ORF_type:complete_len:945_(+),score=153.10,UniRef90_UPI0009E2F268@78828|49.1|8.9e-232,Exo_endo_phos|PF03372.24|8.1e-17,Exo_endo_phos|PF03372.24|0.028	VIT_4s0008g04720	NA	0.3	0.3	0.2	0.3	0.2	0.5	0.4	0.1	0.2	0.1	0.1	0.1	0.2	0.1	0.2	0.2	0.2	0.1	0.2	0.2	0.2	0.2	0.2	0.2	0.3	0.1	0	0.3	0.2	0.2	0.2	0.5	0.1	0.3	0.2	0.3	0.3
TRINITY_DN10051_c0_g1_i30	TRINITY_DN10051_c0_g1_i30 | transcription factor (AP2) : 15.5.7.3 : RNA biosynthesis.transcriptional regulation.AP2/ERF transcription factor superfamily.transcription factor (AP2) : mapman4.2.0	Floral_homeotic_protein_APETALA_2;AP2_At4g36920_AP22.49_C7A10.440	4467@1411-2808@465,31%,complete-utrbad@main	NonamEVm005989t1	ID=TRINITY_DN10051_c0_g1_i30.p1;TRINITY_DN10051_c0_g1~~TRINITY_DN10051_c0_g1_i30.p1;ORF_type:complete_len:466_(+),score=73.28,UniRef90_A0A142L043@142280|50.3|4.2e-136,AP2|PF00847.21|4.1e-10,AP2|PF00847.21|8.9e-09	VIT_7s0031g00200	AT4G36910.1	7.9	7.7	6.5	7.5	6.2	5.8	6.2	3.9	4.3	3.8	4.2	5.3	4.8	2.6	3.5	3.1	6.4	4.3	5.3	5.4	4.2	4.6	3.9	4.2	5.3	1.9	2.3	5.3	2.6	2	4.9	5.2	3.5	5.1	4.2	4.4	3.9
TRINITY_DN10051_c0_g1_i33	TRINITY_DN10051_c0_g1_i33 | Carbon catabolite repressor protein 4 homolog 6 OS=Arabidopsis thaliana (sp|q8vyu4|ccr4f_arath : 318.0) : 35.1 : mapman4.2.0	Carbon_catabolite_repressor_protein_4_homolog_6_(CCR4_homolog_6)_(EC_3.1.13.4);CCR4-6_At5g11350_F2I11_240	3218@841-2835@664,61%,complete@alt	NonamEVm001046t14	ID=TRINITY_DN10051_c0_g1_i33.p1;TRINITY_DN10051_c0_g1~~TRINITY_DN10051_c0_g1_i33.p1;ORF_type:complete_len:665_(+),score=127.49,UniRef90_UPI0009E2F268@78828|47.6|6.2e-159,Exo_endo_phos|PF03372.24|5.1e-09,Exo_endo_phos|PF03372.24|0.017	NA	NA	0.4	0.2	0.2	0.3	0.2	0.3	0.2	0	0.1	0.1	0.1	0.1	0.1	0.1	0.1	0.2	0.4	0.1	0.1	0.2	0.3	0.3	0.2	0.1	0.3	0.2	0.1	0.2	0.2	0.2	0.3	0.3	0.3	0.3	0.2	0.2	0.2
TRINITY_DN10051_c0_g1_i34	TRINITY_DN10051_c0_g1_i34 | Carbon catabolite repressor protein 4 homolog 6 OS=Arabidopsis thaliana (sp|q8vyu4|ccr4f_arath : 328.0) : 35.1 : mapman4.2.0	Carbon_catabolite_repressor_protein_4_homolog_6_(CCR4_homolog_6)_(EC_3.1.13.4);CCR4-6_At5g11350_F2I11_240	3269@124-2886@920,84%,complete@alt	NonamEVm001046t4	ID=TRINITY_DN10051_c0_g1_i34.p1;TRINITY_DN10051_c0_g1~~TRINITY_DN10051_c0_g1_i34.p1;ORF_type:complete_len:921_(+),score=147.21,UniRef90_UPI0009E2F268@78828|49.2|2.6e-227,Exo_endo_phos|PF03372.24|7.7e-17,Exo_endo_phos|PF03372.24|0.027	VIT_4s0008g04720	NA	0.4	0.5	0.2	0.2	0.2	0.5	0.2	0.1	0.1	0.2	0.1	0.1	0.2	0.1	0.2	0.1	0.1	0.2	0.2	0.3	0.1	0.3	0.2	0.3	0.2	0	0.1	0.3	0.3	0	0.2	0.2	0.1	0.2	0.2	0.2	0.1
TRINITY_DN10051_c0_g1_i40	TRINITY_DN10051_c0_g1_i40 | Carbon catabolite repressor protein 4 homolog 6 OS=Arabidopsis thaliana (sp|q8vyu4|ccr4f_arath : 318.0) : 35.1 : mapman4.2.0	Carbon_catabolite_repressor_protein_4_homolog_6_(CCR4_homolog_6)_(EC_3.1.13.4);CCR4-6_At5g11350_F2I11_240	3290@841-2907@688,62%,complete@alt	NonamEVm001046t13	ID=TRINITY_DN10051_c0_g1_i40.p1;TRINITY_DN10051_c0_g1~~TRINITY_DN10051_c0_g1_i40.p1;ORF_type:complete_len:689_(+),score=133.38,UniRef90_UPI0009E2F268@78828|47.6|2.2e-163,Exo_endo_phos|PF03372.24|5.5e-09,Exo_endo_phos|PF03372.24|0.018	NA	NA	0.3	0.4	0.3	0.5	0.4	0.3	0.3	0.1	0.2	0.1	0.1	0.1	0.1	0.1	0.1	0.1	0.1	0.2	0.1	0.4	0.3	0.3	0.3	0.2	0.2	0	0.1	0.2	0.2	0.1	0.2	0.3	0.2	0.2	0.3	0.4	0.2
TRINITY_DN10051_c0_g1_i65	TRINITY_DN10051_c0_g1_i65 | Carbon catabolite repressor protein 4 homolog 6 OS=Arabidopsis thaliana (sp|q8vyu4|ccr4f_arath : 327.0) : 35.1 : mapman4.2.0	Carbon_catabolite_repressor_protein_4_homolog_6_(CCR4_homolog_6)_(EC_3.1.13.4);CCR4-6_At5g11350_F2I11_240	3250@1512-2867@451,41%,complete-utrbad@alt	NonamEVm001046t16	ID=TRINITY_DN10051_c0_g1_i65.p1;TRINITY_DN10051_c0_g1~~TRINITY_DN10051_c0_g1_i65.p1;ORF_type:complete_len:452_(+),score=99.80,UniRef90_A0A2I0VNY7@906689|41.7|1.9e-75,Exo_endo_phos|PF03372.24|0.0086	VIT_4s0008g04720	AT5G11350.1	0.4	0.6	0.3	0.5	0.3	0.4	0.4	0.1	0.1	0.2	0.1	0.1	0.1	0.1	0.1	0.1	0.3	0.2	0.3	0.3	0.2	0.3	0.2	0.3	0.4	0.1	0.1	0.4	0.1	0.2	0.1	0.3	0.2	0.5	0.2	0.4	0.2
TRINITY_DN10051_c0_g1_i74	TRINITY_DN10051_c0_g1_i74 | Carbon catabolite repressor protein 4 homolog 6 OS=Arabidopsis thaliana (sp|q8vyu4|ccr4f_arath : 328.0) : 35.1 : mapman4.2.0	Carbon_catabolite_repressor_protein_4_homolog_6_(CCR4_homolog_6)_(EC_3.1.13.4);CCR4-6_At5g11350_F2I11_240	3179@124-2796@890,84%,complete@alt	NonamEVm001046t8	ID=TRINITY_DN10051_c0_g1_i74.p1;TRINITY_DN10051_c0_g1~~TRINITY_DN10051_c0_g1_i74.p1;ORF_type:complete_len:891_(+),score=147.19,UniRef90_UPI0009E2F268@78828|48.7|1.7e-231,Exo_endo_phos|PF03372.24|7.3e-17,Exo_endo_phos|PF03372.24|0.026	VIT_4s0008g04720	NA	0.4	0.4	0.2	0.5	0.2	0.4	0.2	0.2	0.2	0.2	0.1	0.1	0.2	0.1	0.1	0.1	0.2	0.2	0.2	0.3	0.1	0.3	0.3	0.3	0.4	0.1	0.1	0.2	0.1	0.1	0.2	0.2	0.1	0.3	0.1	0.2	0.3
TRINITY_DN10052_c0_g1_i11	TRINITY_DN10052_c0_g1_i11 | mapman4 classification: 35.2 not assigned.not annotated	NA	1030@20-826@268,78%,complete@alt	NonamEVm011776t2	ID=TRINITY_DN10052_c0_g1_i11.p1;TRINITY_DN10052_c0_g1~~TRINITY_DN10052_c0_g1_i11.p1;ORF_type:5prime_partial_len:275_(+),score=67.38,UniRef90_A0A2I0WHP8@906689|44.5|2.3e-29,DUF948|PF06103.12|0.077,Pap_E4|PF02711.15|0.13	NA	NA	0	0	0	0	0	0	0.1	0.3	0.3	0.8	0	0	0	0.3	0.1	0.2	0	0	0	0	0	0	0.9	0.8	0.3	0	0	0	1	0.4	1	0.8	0.4	1.7	1.1	1.5	1.5
TRINITY_DN10052_c0_g1_i2	TRINITY_DN10052_c0_g1_i2 | mapman4 classification: 35.2 not assigned.not annotated	NA	1024@20-820@266,78%,complete@alt	NonamEVm011776t3	ID=TRINITY_DN10052_c0_g1_i2.p1;TRINITY_DN10052_c0_g1~~TRINITY_DN10052_c0_g1_i2.p1;ORF_type:5prime_partial_len:273_(+),score=73.22,UniRef90_A0A2I0WHP8@906689|47.4|2.3e-28,DUF948|PF06103.12|0.057,NAF|PF03822.15|51,NAF|PF03822.15|13	NA	NA	0.3	0	0.5	0.1	0	0	0.1	0.7	1.1	1	0.1	0.1	0.2	0.2	0.2	0.3	0	0	0	0	0.1	0.1	1.4	0.1	0.2	0	0	0	1.1	0.5	0.7	1	0.5	1.2	1.4	2.1	1.3
TRINITY_DN10052_c0_g1_i8	TRINITY_DN10052_c0_g1_i8 | mapman4 classification: 35.2 not assigned.not annotated	NA	1017@20-826@268,79%,complete@main	NonamEVm011776t1	ID=TRINITY_DN10052_c0_g1_i8.p1;TRINITY_DN10052_c0_g1~~TRINITY_DN10052_c0_g1_i8.p1;ORF_type:5prime_partial_len:275_(+),score=70.75,UniRef90_A0A2I0WHP8@906689|44.5|2.3e-29,DUF948|PF06103.12|0.077,Pap_E4|PF02711.15|0.13	NA	NA	0	0	0.3	0	0	0	0	0.4	0.3	0.8	0	0	0	0.3	0	0	0	0	0	0	0	0	1.2	0.1	0.3	0	0	0	0.7	0.2	0.6	1.4	0.2	1	0.9	1.4	1.3
TRINITY_DN10052_c0_g2_i10	TRINITY_DN10052_c0_g2_i10 | mapman4 classification: 35.2 not assigned.not annotated	NA	1034@321-782@153,44%,complete-utrpoor@alt	NonamEVm011776t4	ID=TRINITY_DN10052_c0_g2_i10.p1;TRINITY_DN10052_c0_g2~~TRINITY_DN10052_c0_g2_i10.p1;ORF_type:complete_len:154_(-),score=48.55,UniRef90_A0A2I0WHP8@906689|50.0|9.2e-07,DUF948|PF06103.12|1.3,NAF|PF03822.15|83,NAF|PF03822.15|16	NA	NA	0	0	0.2	0	0	0	0.1	0.2	0.6	0.5	0.1	0	0	0.1	0	0.2	0	0	0	0	0	0	0.9	0.5	0.7	0	0	0	0.6	0.3	0.9	1.5	0.4	2	0.8	1.5	2.4
TRINITY_DN10052_c0_g2_i17	TRINITY_DN10052_c0_g2_i17 | mapman4 classification: 35.2 not assigned.not annotated	NA	851@38-472@144,51%,complete-utrpoor@alt	NonamEVm011776t6	ID=TRINITY_DN10052_c0_g2_i17.p1;TRINITY_DN10052_c0_g2~~TRINITY_DN10052_c0_g2_i17.p1;ORF_type:5prime_partial_len:157_(-),score=41.75,UniRef90_A0A2I0WHP8@906689|58.8|2.9e-21,DUF948|PF06103.12|0.005,Acid_PPase|PF12689.8|0.16	NA	NA	0	0	0.1	0	0	0	0.1	0.2	0.1	0.5	0.2	0	0	0	0.1	0.1	0	0	0	0.1	0	0	0.8	0.4	0.7	0	0	0	0.4	0.7	1.7	0.7	0.1	2	1.2	0.8	2
TRINITY_DN10055_c0_g2_i1	TRINITY_DN10055_c0_g2_i1 | mapman4 classification: 35.2 not assigned.not annotated	NA	1243@300-932@210,50%,complete-utrpoor@main	NonamEVm014709t1	ID=TRINITY_DN10055_c0_g2_i1.p1;TRINITY_DN10055_c0_g2~~TRINITY_DN10055_c0_g2_i1.p1;ORF_type:complete_len:211_(+),score=37.92,UniRef90_UPI0009F3C7FB@906689|59.0|1.3e-70,RINGv|PF12906.8|9.8e-09	VIT_10s0003g01500	NA	3	3.4	6.1	3.1	3.2	5	6	0.6	0.7	1.1	2.1	1.3	1.7	2	1.4	2.4	6.7	5.2	8.3	0.6	1.2	0.5	0.7	0.9	0.6	0.6	0.6	1.6	1	0.6	1	1.2	2.6	1.8	1.3	2	1.6
TRINITY_DN10056_c0_g1_i2	TRINITY_DN10056_c0_g1_i2 | SINA-class E3 ligase : 19.2.2.1.5.3.5 : Protein homeostasis.ubiquitin-proteasome system.ubiquitin-fold protein conjugation.ubiquitin conjugation (ubiquitylation).ubiquitin-ligase E3 activities.RING-domain E3 ligase activities.E3 ubiquitin ligase (SINA) : mapman4.2.0	E3_ubiquitin-protein_ligase_SINAT3_(EC_2.3.2.27)_(RING-type_E3_ubiquitin_transferase_SINAT3)_(Seven_in_absentia_homolog_3);SINAT3_At3g61790_F15G16.180	1025@466-1023@186,54%,partial3-utrpoor@alt	NonamEVm009907t5	ID=TRINITY_DN10056_c0_g1_i2.p1;TRINITY_DN10056_c0_g1~~TRINITY_DN10056_c0_g1_i2.p1;ORF_type:3prime_partial_len:187_(-),score=13.72,UniRef90_A0A2I0VWB0@906689|84.3|4.1e-125,Sina|PF03145.17|4.4e+03,Sina|PF03145.17|2.1e-34,zf-C3HC4_3|PF13920.7|0.00013,zf-C3HC4_3|PF13920.7|5.1e+02,zf-C3HC4_3|PF13920.7|9.9e+03,zf-RING_2|PF13639.7|1.3e+04,zf-RING_2|PF13639.7|0.016,zf-RING_2|PF13639.7|1.8e+02,zf-RING_2|P…	VIT_2s0025g01660	AT3G61790.1	1.8	1	1.9	1.1	1.3	2	1.5	1.5	0.9	0.8	1.5	1.4	1.8	0.8	0.3	0.9	1.4	1.1	1.4	1.4	0.9	1.2	1.1	1.3	1.1	0.3	0.3	1	0.7	0.4	1.2	1.9	0.9	1.1	0.6	1	0.6
TRINITY_DN10056_c0_g1_i3	TRINITY_DN10056_c0_g1_i3 | SINA-class E3 ligase : 19.2.2.1.5.3.5 : Protein homeostasis.ubiquitin-proteasome system.ubiquitin-fold protein conjugation.ubiquitin conjugation (ubiquitylation).ubiquitin-ligase E3 activities.RING-domain E3 ligase activities.E3 ubiquitin ligase (SINA) : mapman4.2.0	E3_ubiquitin-protein_ligase_SINAT3_(EC_2.3.2.27)_(RING-type_E3_ubiquitin_transferase_SINAT3)_(Seven_in_absentia_homolog_3);SINAT3_At3g61790_F15G16.180	1685@335-1300@321,57%,complete-utrpoor@main	NonamEVm009907t1	ID=TRINITY_DN10056_c0_g1_i3.p1;TRINITY_DN10056_c0_g1~~TRINITY_DN10056_c0_g1_i3.p1;ORF_type:complete_len:322_(-),score=28.75,UniRef90_A0A2I0VWB0@906689|85.7|2.1e-216,Sina|PF03145.17|9.4e+03,Sina|PF03145.17|3.9e-77,zf-C3HC4_3|PF13920.7|0.00032,zf-C3HC4_3|PF13920.7|1.1e+03,zf-RING_2|PF13639.7|0.036,zf-RING_2|PF13639.7|6e+02,zf-C3HC4_2|PF13923.7|0.17,zf-C3HC4_2|PF13923.7|1.7e+03,Rad50_zn_hook|PF04423…	VIT_16s0098g01850	AT3G61790.1	2.9	2.7	2.7	2.9	2.5	1.8	2.5	2.9	2.3	2.1	2.8	2.8	3.4	1.1	1.3	1.4	1.9	2.3	2.2	2.5	1.8	2.5	1.4	2.2	1.9	0.5	0.8	1.7	0.5	0.7	1.8	1.7	1.1	1.8	1.2	1.8	1.2
TRINITY_DN10056_c0_g1_i4	TRINITY_DN10056_c0_g1_i4 | SINA-class E3 ligase : 19.2.2.1.5.3.5 : Protein homeostasis.ubiquitin-proteasome system.ubiquitin-fold protein conjugation.ubiquitin conjugation (ubiquitylation).ubiquitin-ligase E3 activities.RING-domain E3 ligase activities.E3 ubiquitin ligase (SINA) : mapman4.2.0	E3_ubiquitin-protein_ligase_SINAT3_(EC_2.3.2.27)_(RING-type_E3_ubiquitin_transferase_SINAT3)_(Seven_in_absentia_homolog_3);SINAT3_At3g61790_F15G16.180	1788@335-943@202,34%,complete-utrbad@alt	NonamEVm009907t4	ID=TRINITY_DN10056_c0_g1_i4.p1;TRINITY_DN10056_c0_g1~~TRINITY_DN10056_c0_g1_i4.p1;ORF_type:complete_len:203_(-),score=15.09,UniRef90_A0A2I0VWB0@906689|87.4|4.9e-133,Sina|PF03145.17|5e+03,Sina|PF03145.17|4.8e-35,zf-C3HC4_3|PF13920.7|0.00016,zf-C3HC4_3|PF13920.7|5.7e+02,zf-RING_2|PF13639.7|0.018,zf-RING_2|PF13639.7|2.1e+02,zf-RING_2|PF13639.7|1e+04,Rad50_zn_hook|PF04423.15|42,Rad50_zn_hook|PF04423.…	VIT_16s0098g01850	AT3G61790.1	1.7	2	2.1	1.5	1.6	1.6	1.4	2.3	1.3	1.3	1.9	1.6	2.3	0.9	0.7	0.9	2.1	1.6	1.6	1.5	1.2	1.9	1.7	1.8	1.4	0.2	0.4	1.2	0.6	0.5	1.5	1.3	0.6	1.5	1	0.9	1
TRINITY_DN10056_c0_g1_i6	TRINITY_DN10056_c0_g1_i6 | SINA-class E3 ligase : 19.2.2.1.5.3.5 : Protein homeostasis.ubiquitin-proteasome system.ubiquitin-fold protein conjugation.ubiquitin conjugation (ubiquitylation).ubiquitin-ligase E3 activities.RING-domain E3 ligase activities.E3 ubiquitin ligase (SINA) : mapman4.2.0	E3_ubiquitin-protein_ligase_SINAT3_(EC_2.3.2.27)_(RING-type_E3_ubiquitin_transferase_SINAT3)_(Seven_in_absentia_homolog_3);SINAT3_At3g61790_F15G16.180	1649@335-1264@309,56%,complete-utrpoor@alt	NonamEVm009907t3	ID=TRINITY_DN10056_c0_g1_i6.p1;TRINITY_DN10056_c0_g1~~TRINITY_DN10056_c0_g1_i6.p1;ORF_type:complete_len:310_(-),score=27.48,UniRef90_A0A2I0VWB0@906689|83.8|2.7e-209,Sina|PF03145.17|9e+03,Sina|PF03145.17|3.5e-77,zf-C3HC4_3|PF13920.7|0.00031,zf-C3HC4_3|PF13920.7|1e+03,zf-RING_2|PF13639.7|0.034,zf-RING_2|PF13639.7|5.7e+02,zf-RING_2|PF13639.7|1.8e+04,zf-C3HC4_2|PF13923.7|0.17,zf-C3HC4_2|PF13923.7|1.7…	VIT_2s0025g01660	AT3G61790.1	2.6	1.9	3.2	2.6	3.1	2.2	2.6	2.6	2.1	1.6	1.9	2.6	2.4	0.9	1.4	1.4	2.2	2.1	1.9	2.3	2.5	2.5	2.4	2.6	2.8	0.7	0.9	1.9	0.8	0.8	1.7	2.3	0.8	2.3	1.3	1.2	1.4
TRINITY_DN10056_c0_g2_i7	TRINITY_DN10056_c0_g2_i7 | SINA-class E3 ligase : 19.2.2.1.5.3.5 : Protein homeostasis.ubiquitin-proteasome system.ubiquitin-fold protein conjugation.ubiquitin conjugation (ubiquitylation).ubiquitin-ligase E3 activities.RING-domain E3 ligase activities.E3 ubiquitin ligase (SINA) : mapman4.2.0	E3_ubiquitin-protein_ligase_SINAT3_(EC_2.3.2.27)_(RING-type_E3_ubiquitin_transferase_SINAT3)_(Seven_in_absentia_homolog_3);SINAT3_At3g61790_F15G16.180	1834@351-1316@321,52%,complete-utrpoor@alt	NonamEVm009907t2	ID=TRINITY_DN10056_c0_g2_i7.p1;TRINITY_DN10056_c0_g2~~TRINITY_DN10056_c0_g2_i7.p1;ORF_type:complete_len:322_(+),score=27.92,UniRef90_A0A2I0VWB0@906689|85.7|2.1e-216,Sina|PF03145.17|9.4e+03,Sina|PF03145.17|3.9e-77,zf-C3HC4_3|PF13920.7|0.00032,zf-C3HC4_3|PF13920.7|1.1e+03,zf-RING_2|PF13639.7|0.036,zf-RING_2|PF13639.7|6e+02,zf-C3HC4_2|PF13923.7|0.17,zf-C3HC4_2|PF13923.7|1.7e+03,Rad50_zn_hook|PF04423…	VIT_16s0098g01850	AT3G61790.1	2.5	3	2.7	2.9	2.3	2.3	2.9	3.4	2.9	1.5	3.1	3.1	3.3	1	1.9	1.4	3.3	2.6	2.9	2.9	2.5	2.9	1.5	2.5	3.2	0.8	0.7	1.6	0.8	0.9	1.5	2.6	1.1	2.3	1.5	1.7	1.4
TRINITY_DN10058_c0_g1_i16	TRINITY_DN10058_c0_g1_i16 | fimbrin actin-crosslinking factor : 20.2.2.4 : Cytoskeleton organisation.microfilament network.actin polymerisation.fimbrin actin-crosslinking factor : mapman4.2.0	Fimbrin-5_(AtFIM5)_(Fimbrin-like_protein_2)_(Fimbrin5);FIM5_FIM2_At5g35700_MXH1.5	2863@500-2590@696,73%,complete@main	NonamEVm002444t1	ID=TRINITY_DN10058_c0_g1_i16.p1;TRINITY_DN10058_c0_g1~~TRINITY_DN10058_c0_g1_i16.p1;ORF_type:complete_len:697_(+),score=132.50,UniRef90_UPI0009E54733@78828|89.1|0.0e+00,CH|PF00307.32|1.5e-16,CH|PF00307.32|1.7e-22,CH|PF00307.32|1.1e-18,CH|PF00307.32|1.9e-17,CH_2|PF06294.12|7,CH_2|PF06294.12|0.0037,CH_2|PF06294.12|0.13,CAMSAP_CH|PF11971.9|6.8,CAMSAP_CH|PF11971.9|4,CAMSAP_CH|PF11971.9|0.035,CAMSAP_C…	VIT_12s0059g00560	AT5G35700.1	1	1.5	0.7	0.9	0.5	1.1	0.8	0.8	1.5	1.5	1.5	1	1.3	0.6	0.7	1	2.8	1.7	3.5	1.5	1.6	1.4	1.3	1.4	2.2	0.5	0.7	1.5	1.3	0.8	1.2	1.3	0.7	0.9	0.6	0.9	0.5
TRINITY_DN10058_c0_g1_i19	TRINITY_DN10058_c0_g1_i19 | fimbrin actin-crosslinking factor : 20.2.2.4 : Cytoskeleton organisation.microfilament network.actin polymerisation.fimbrin actin-crosslinking factor : mapman4.2.0	Fimbrin-5_(AtFIM5)_(Fimbrin-like_protein_2)_(Fimbrin5);FIM5_FIM2_At5g35700_MXH1.5	3315@2320-3060@246,22%,complete-utrbad@alt	NonamEVm002444t6	ID=TRINITY_DN10058_c0_g1_i19.p1;TRINITY_DN10058_c0_g1~~TRINITY_DN10058_c0_g1_i19.p1;ORF_type:complete_len:247_(-),score=46.23,UniRef90_UPI0009E54733@78828|84.4|9.2e-120,CH|PF00307.32|8.2e-08,CH|PF00307.32|2.8e-18,CH_2|PF06294.12|1.1e+02,CH_2|PF06294.12|0.022,DUF4509|PF14970.7|0.13	VIT_12s0059g00560	AT5G35700.1	1.1	1.1	0.7	0.8	0.6	0.7	0.7	0.8	1.3	1.4	1.4	1	1.2	0.6	0.9	1.2	3	1.4	3	1.9	1.5	1.4	1.3	1.5	2.6	0.5	0.9	2.2	2.3	0.9	1.8	1.5	0.5	0.7	0.6	0.7	0.5
TRINITY_DN10058_c0_g1_i20	TRINITY_DN10058_c0_g1_i20 | fimbrin actin-crosslinking factor : 20.2.2.4 : Cytoskeleton organisation.microfilament network.actin polymerisation.fimbrin actin-crosslinking factor : mapman4.2.0	Fimbrin-5_(AtFIM5)_(Fimbrin-like_protein_2)_(Fimbrin5);FIM5_FIM2_At5g35700_MXH1.5	3319@974-3064@696,63%,complete@alt	NonamEVm002444t2	ID=TRINITY_DN10058_c0_g1_i20.p1;TRINITY_DN10058_c0_g1~~TRINITY_DN10058_c0_g1_i20.p1;ORF_type:complete_len:697_(-),score=132.29,UniRef90_UPI0009E54733@78828|89.0|0.0e+00,CH|PF00307.32|1.6e-16,CH|PF00307.32|1.7e-22,CH|PF00307.32|1.1e-18,CH|PF00307.32|1.9e-17,CH_2|PF06294.12|7,CH_2|PF06294.12|0.0037,CH_2|PF06294.12|0.13,CAMSAP_CH|PF11971.9|6.8,CAMSAP_CH|PF11971.9|4,CAMSAP_CH|PF11971.9|0.035,CAMSAP_C…	VIT_12s0059g00560	AT5G35700.1	1.1	1.1	0.7	1.1	0.5	0.9	1	1.3	1.6	1.7	1.5	0.9	1.3	0.7	1	1.2	3.4	1.5	3.1	2.3	1.9	2	1.8	1.8	2.6	0.5	0.9	2.2	2.1	1.1	2	1.3	0.5	1.1	0.7	1.1	0.6
TRINITY_DN10058_c0_g1_i21	TRINITY_DN10058_c0_g1_i21 | fimbrin actin-crosslinking factor : 20.2.2.4 : Cytoskeleton organisation.microfilament network.actin polymerisation.fimbrin actin-crosslinking factor : mapman4.2.0	Fimbrin-5_(AtFIM5)_(Fimbrin-like_protein_2)_(Fimbrin5);FIM5_FIM2_At5g35700_MXH1.5	2808@485-1852@455,48%,complete-utrpoor@alt	NonamEVm002444t4	ID=TRINITY_DN10058_c0_g1_i21.p1;TRINITY_DN10058_c0_g1~~TRINITY_DN10058_c0_g1_i21.p1;ORF_type:complete_len:456_(-),score=83.03,UniRef90_UPI0009E54733@78828|91.1|3.5e-250,CH|PF00307.32|7.9e-17,CH|PF00307.32|8.8e-23,CAMSAP_CH|PF11971.9|3.7,CAMSAP_CH|PF11971.9|2.3	VIT_12s0059g00560	AT5G35700.1	1.2	0.8	0.6	1.3	0.8	1.1	1	0.7	1.4	1.2	1.1	0.9	1.4	0.6	0.8	1.2	2.7	1.5	2.9	1.5	1.3	1.3	1.2	1.1	1.9	0.3	0.8	1.4	1.5	0.7	1.2	1.2	0.5	0.9	0.5	0.9	0.7
TRINITY_DN10058_c0_g1_i24	TRINITY_DN10058_c0_g1_i24 | fimbrin actin-crosslinking factor : 20.2.2.4 : Cytoskeleton organisation.microfilament network.actin polymerisation.fimbrin actin-crosslinking factor : mapman4.2.0	Fimbrin-5_(AtFIM5)_(Fimbrin-like_protein_2)_(Fimbrin5);FIM5_FIM2_At5g35700_MXH1.5	2841@500-1867@455,48%,complete-utrpoor@alt	NonamEVm002444t5	ID=TRINITY_DN10058_c0_g1_i24.p1;TRINITY_DN10058_c0_g1~~TRINITY_DN10058_c0_g1_i24.p1;ORF_type:complete_len:456_(+),score=83.24,UniRef90_UPI0009E54733@78828|91.3|6.1e-251,CH|PF00307.32|7.5e-17,CH|PF00307.32|8.8e-23,CAMSAP_CH|PF11971.9|3.7,CAMSAP_CH|PF11971.9|2.3	VIT_12s0059g00560	AT5G35700.1	1.1	1.1	0.7	0.6	0.6	1	0.8	0.4	1.6	1.4	1.2	1.1	1.3	0.8	0.9	0.8	2.5	1.4	2.6	1.5	1.6	1.6	1.2	1.3	1.9	0.5	0.8	1.6	1.2	0.6	1.3	0.9	0.5	0.9	0.6	0.7	0.7
TRINITY_DN10058_c0_g1_i30	TRINITY_DN10058_c0_g1_i30 | fimbrin actin-crosslinking factor : 20.2.2.4 : Cytoskeleton organisation.microfilament network.actin polymerisation.fimbrin actin-crosslinking factor : mapman4.2.0	Fimbrin-5_(AtFIM5)_(Fimbrin-like_protein_2)_(Fimbrin5);FIM5_FIM2_At5g35700_MXH1.5	2963@1422-2690@422,42%,complete-utrbad@alt	NonamEVm002444t3	ID=TRINITY_DN10058_c0_g1_i30.p1;TRINITY_DN10058_c0_g1~~TRINITY_DN10058_c0_g1_i30.p1;ORF_type:complete_len:423_(+),score=88.09,UniRef90_UPI0009E54733@78828|87.7|3.0e-247,CH|PF00307.32|1.6e-21,CH|PF00307.32|5e-19,CH|PF00307.32|8.3e-18,CH_2|PF06294.12|3.6,CH_2|PF06294.12|0.0017,CH_2|PF06294.12|0.059,CAMSAP_CH|PF11971.9|2.1,CAMSAP_CH|PF11971.9|0.017,CAMSAP_CH|PF11971.9|5.8,DUF4509|PF14970.7|3.9e+03,D…	VIT_12s0059g00560	AT5G35700.1	1.2	1.2	0.7	1	0.5	1	1	0.8	1.6	1.1	1.4	1.2	1.3	0.7	0.6	0.8	2.5	1.3	2.3	1.5	1.4	1.3	1.3	1.1	1.9	0.3	0.6	1	1.2	0.6	1.2	1	0.6	0.9	0.6	0.8	0.4
TRINITY_DN1006_c0_g1_i1	TRINITY_DN1006_c0_g1_i1 | mapman4 classification: 35.2 not assigned.not annotated	NA	2332@851-1498@215,27%,complete-utrbad@alt	NonamEVm013597t4	ID=TRINITY_DN1006_c0_g1_i1.p2;TRINITY_DN1006_c0_g1~~TRINITY_DN1006_c0_g1_i1.p2;ORF_type:complete_len:178_(-),score=20.59,PAP1|PF08601.11|0.023,SYCP2_SLD|PF18584.2|5.9e+03,SYCP2_SLD|PF18584.2|0.19	VIT_17s0000g02130	AT5G41980.1	1.2	0.6	0.8	0.9	0.3	0.5	0.8	0.7	1.8	1.6	1.4	0.9	1.1	0.5	0.7	0.6	1	0.6	1.2	1.4	0.9	0.7	1	0.9	1.1	0.1	0.1	0.5	0.8	0.4	0.8	1.2	1	1.1	0.4	1.5	0.7
TRINITY_DN1006_c0_g1_i3	TRINITY_DN1006_c0_g1_i3 | mapman4 classification: 35.2 not assigned.not annotated	NA	2321@798-1487@229,29%,complete-utrbad@main	NonamEVm013597t1	ID=TRINITY_DN1006_c0_g1_i3.p2;TRINITY_DN1006_c0_g1~~TRINITY_DN1006_c0_g1_i3.p2;ORF_type:complete_len:179_(-),score=20.30,PAP1|PF08601.11|0.028	VIT_17s0000g02130	AT5G41980.1	0.7	0.7	0.4	0.7	0.2	0.8	0.4	0.5	1.2	0.7	1.1	0.6	1	0.3	0.3	0.4	0.9	0.5	0.5	1	0.5	0.7	0.4	0.6	0.9	0.1	0	0.4	1.1	0.3	0.5	1.1	1.1	0.9	0.3	1.1	0.7
TRINITY_DN1006_c0_g1_i4	TRINITY_DN1006_c0_g1_i4 | mapman4 classification: 35.2 not assigned.not annotated	NA	752@207-743@178,71%,complete@main	NonamEVm017533t1	ID=TRINITY_DN1006_c0_g1_i4.p2;TRINITY_DN1006_c0_g1~~TRINITY_DN1006_c0_g1_i4.p2;ORF_type:complete_len:179_(-),score=19.56,PAP1|PF08601.11|0.024	VIT_17s0000g02130	AT5G41980.1	1	0.7	0.9	0.6	0.5	0.7	0.9	0.6	1	1.1	0.4	0.6	0.7	0.4	0.5	0.4	0.9	0.6	0.9	1.2	0.7	1	0.9	0.8	1.5	0.2	0.1	0.8	0.9	0.4	0.8	1.2	0.6	1.2	0.4	1.1	0.6
TRINITY_DN1006_c0_g2_i1	TRINITY_DN1006_c0_g2_i1 | PX domain-containing protein EREX OS=Arabidopsis thaliana (sp|q9lsb9|erex_arath : 193.0) : 35.1 : mapman4.2.0	PX_domain-containing_protein_EREL1_(Protein_EREX-like_1);EREL1_At4g32160_F10N7.30	2183@787-1842@351,48%,complete-utrpoor@alt	NonamEVm008450t6	ID=TRINITY_DN1006_c0_g2_i1.p1;TRINITY_DN1006_c0_g2~~TRINITY_DN1006_c0_g2_i1.p1;ORF_type:complete_len:352_(+),score=81.49,UniRef90_UPI0009E409FF@78828|60.2|3.4e-123,ArgoMid|PF16487.6|0.21	NA	NA	2.2	2.1	1.7	2.1	1.3	2.4	2.7	1.1	1.9	1.6	1.3	1.2	1.4	1.5	1.3	1.4	2.4	1.6	2.1	2	1.6	2	1.3	2.2	1.6	0.4	1.1	1.7	1.3	0.9	1.5	2.2	1.4	1.8	1.3	1.5	1.5
TRINITY_DN1006_c0_g2_i4	TRINITY_DN1006_c0_g2_i4 | PX domain-containing protein EREX OS=Arabidopsis thaliana (sp|q9lsb9|erex_arath : 128.0) : 35.1 : mapman4.2.0	PX_domain-containing_protein_EREL1_(Protein_EREX-like_1);EREL1_At4g32160_F10N7.30	2411@1255-2070@271,33%,complete-utrbad@alt	NonamEVm008450t7	ID=TRINITY_DN1006_c0_g2_i4.p1;TRINITY_DN1006_c0_g2~~TRINITY_DN1006_c0_g2_i4.p1;ORF_type:complete_len:272_(+),score=56.71,UniRef90_UPI0009E409FF@78828|58.6|6.8e-78,FH2|PF02181.24|0.015,ArgoMid|PF16487.6|0.14,DUF4094|PF13334.7|0.1,DUF4094|PF13334.7|1.1e+03	NA	NA	2	1.5	1.9	2.2	1.3	1.8	2	0.9	1.4	1.7	1.1	1.1	1.1	0.9	1	0.9	1.7	1.8	1.8	1.3	1.2	1.6	1.3	1.1	1.8	0.6	0.6	1.3	0.7	0.6	1.5	1.6	1.3	1.5	0.9	1.6	0.8
TRINITY_DN10060_c0_g1_i1	TRINITY_DN10060_c0_g1_i1 | protein kinase (L-lectin) : 18.4.1.19 : Protein modification.phosphorylation.TKL protein kinase superfamily.protein kinase (L-lectin) : mapman4.2.0	L-type_lectin-domain_containing_receptor_kinase_VIII.1_(LecRK-VIII.1)_(EC_2.7.11.1);LECRK81_At3g53380_F4P12.80	2157@186-1973@595,82%,complete@alt	NonamEVm002009t2	ID=TRINITY_DN10060_c0_g1_i1.p1;TRINITY_DN10060_c0_g1~~TRINITY_DN10060_c0_g1_i1.p1;ORF_type:complete_len:657_(-),score=90.55,UniRef90_A0A2I0WMH9@906689|74.6|7.1e-305,Pkinase|PF00069.26|4e-47,PK_Tyr_Ser-Thr|PF07714.18|9.5e-41,Lectin_legB|PF00139.20|2.3e-40,Pkinase_fungal|PF17667.2|0.0038,APH|PF01636.24|0.044,Bact_lectin|PF18483.2|0.091,Kinase-like|PF14531.7|0.23	VIT_8s0040g02210	AT3G53380.1	0.9	1.1	1.3	0.8	1	0.9	0.9	1.6	1.1	0.4	1.9	1.6	2.5	0.4	0.7	0.6	0.5	0.5	0.4	1.4	1.2	1	0.4	0.9	0.8	0.1	0.1	0.4	0.2	0.3	0.3	0.8	0.4	1	0.5	0.9	0.3
TRINITY_DN10060_c0_g1_i2	TRINITY_DN10060_c0_g1_i2 | protein kinase (L-lectin) : 18.4.1.19 : Protein modification.phosphorylation.TKL protein kinase superfamily.protein kinase (L-lectin) : mapman4.2.0	L-type_lectin-domain_containing_receptor_kinase_VIII.1_(LecRK-VIII.1)_(EC_2.7.11.1);LECRK81_At3g53380_F4P12.80	2897@461-2713@750,77%,complete@main	NonamEVm002009t1	ID=TRINITY_DN10060_c0_g1_i2.p1;TRINITY_DN10060_c0_g1~~TRINITY_DN10060_c0_g1_i2.p1;ORF_type:complete_len:751_(-),score=95.84,UniRef90_A0A2I0WMH9@906689|73.3|0.0e+00,Lectin_legB|PF00139.20|6.4e-54,Pkinase|PF00069.26|5.3e-47,PK_Tyr_Ser-Thr|PF07714.18|1.3e-40,Pkinase_fungal|PF17667.2|0.0046,APH|PF01636.24|0.053,Bact_lectin|PF18483.2|0.068,Kinase-like|PF14531.7|0.28	VIT_8s0040g02210	AT3G53380.1	1	1.3	1.6	1.1	1.2	1	1.3	1.3	1.3	0.6	2.2	1.7	2.6	0.5	0.7	0.8	0.6	0.5	0.3	1.9	0.9	1.2	0.7	1	0.7	0.1	0.1	0.4	0.2	0.2	0.3	0.8	0.5	1.3	0.5	0.6	0.6
TRINITY_DN10061_c0_g1_i19	TRINITY_DN10061_c0_g1_i19 | component FBX of SCF E3 ubiquitin ligase complex : 19.2.2.8.1.4.6 : Protein homeostasis.ubiquitin-proteasome system.ubiquitin-fold protein conjugation.Cullin-based ubiquitylation complexes.SKP1-CUL1-FBX (SCF) E3 ligase complexes.F-BOX substrate adaptor components.component FBX : mapman4.2.0	F-box/LRR-repeat_protein_10;FBL10_At2g17020_F6P23.18	2348@771-2222@483,61%,complete@alt	NonamEVm002797t5	ID=TRINITY_DN10061_c0_g1_i19.p1;TRINITY_DN10061_c0_g1~~TRINITY_DN10061_c0_g1_i19.p1;ORF_type:complete_len:484_(-),score=36.89,UniRef90_A0A2I0VQH2@906689|83.5|3.0e-258,LRR_6|PF13516.7|71,LRR_6|PF13516.7|5.4e+02,LRR_6|PF13516.7|1.5e+02,LRR_6|PF13516.7|2.8,LRR_6|PF13516.7|0.11,LRR_6|PF13516.7|99,LRR_6|PF13516.7|6.7,LRR_6|PF13516.7|1.2e+03,LRR_6|PF13516.7|17,LRR_4|PF12799.8|0.022,LRR_4|PF12799.8|0.05…	VIT_3s0038g03050	AT2G17020.1	1.2	1	1.2	1.3	0.9	1.3	1.5	0.5	0.5	0.8	1.5	1.2	1.7	0.1	0.2	0.6	1.5	0.9	1.2	1.2	1.1	0.9	0.8	1	1.1	0.3	0.3	1.1	0.3	0.2	0.5	1.3	0.2	1	0.4	0.6	0.4
TRINITY_DN10061_c0_g1_i20	TRINITY_DN10061_c0_g1_i20 | component FBX of SCF E3 ubiquitin ligase complex : 19.2.2.8.1.4.6 : Protein homeostasis.ubiquitin-proteasome system.ubiquitin-fold protein conjugation.Cullin-based ubiquitylation complexes.SKP1-CUL1-FBX (SCF) E3 ligase complexes.F-BOX substrate adaptor components.component FBX : mapman4.2.0	F-box/LRR-repeat_protein_10;FBL10_At2g17020_F6P23.18	2936@1036-2358@440,45%,complete-utrpoor@alt	NonamEVm002797t6	ID=TRINITY_DN10061_c0_g1_i20.p1;TRINITY_DN10061_c0_g1~~TRINITY_DN10061_c0_g1_i20.p1;ORF_type:complete_len:441_(-),score=33.89,UniRef90_A0A2I0VQH2@906689|83.0|4.3e-232,LRR_6|PF13516.7|64,LRR_6|PF13516.7|4.8e+02,LRR_6|PF13516.7|1.4e+02,LRR_6|PF13516.7|2.5,LRR_6|PF13516.7|0.096,LRR_6|PF13516.7|88,LRR_6|PF13516.7|6,LRR_6|PF13516.7|1.1e+03,LRR_6|PF13516.7|15,LRR_4|PF12799.8|0.019,LRR_4|PF12799.8|0.045…	VIT_3s0038g03050	AT2G17020.1	1	0.6	1.1	0.9	0.8	0.9	1.1	0.7	0.5	0.6	0.7	1	1.1	0.3	0.1	0.3	1	0.8	1.2	0.9	0.7	0.9	0.6	0.8	0.6	0.3	0.1	0.6	0.3	0.3	0.3	0.8	0.1	0.9	0.3	0.4	0.4
TRINITY_DN10061_c0_g1_i3	TRINITY_DN10061_c0_g1_i3 | component FBX of SCF E3 ubiquitin ligase complex : 19.2.2.8.1.4.6 : Protein homeostasis.ubiquitin-proteasome system.ubiquitin-fold protein conjugation.Cullin-based ubiquitylation complexes.SKP1-CUL1-FBX (SCF) E3 ligase complexes.F-BOX substrate adaptor components.component FBX : mapman4.2.0	F-box/LRR-repeat_protein_10;FBL10_At2g17020_F6P23.18	2723@1066-2598@510,56%,complete-utrpoor@alt	NonamEVm002797t4	ID=TRINITY_DN10061_c0_g1_i3.p1;TRINITY_DN10061_c0_g1~~TRINITY_DN10061_c0_g1_i3.p1;ORF_type:complete_len:511_(-),score=41.10,UniRef90_A0A2I0VQH2@906689|83.5|2.1e-275,LRR_6|PF13516.7|76,LRR_6|PF13516.7|5.8e+02,LRR_6|PF13516.7|1.6e+02,LRR_6|PF13516.7|3,LRR_6|PF13516.7|0.12,LRR_6|PF13516.7|1.1e+02,LRR_6|PF13516.7|7.1,LRR_6|PF13516.7|1.3e+03,LRR_6|PF13516.7|18,LRR_4|PF12799.8|1.5e+03,LRR_4|PF12799.8|0…	NA	NA	0.9	1.1	0.9	0.9	0.9	1	1	0.4	0.5	0.6	0.7	1.1	1	0.2	0.1	0.3	0.8	0.9	1.3	0.7	0.7	0.4	0.5	0.9	0.4	0.2	0.2	0.5	0.1	0.2	0.4	1	0.4	0.8	0.3	0.5	0.2
TRINITY_DN10061_c0_g2_i12	TRINITY_DN10061_c0_g2_i12 | component FBX of SCF E3 ubiquitin ligase complex : 19.2.2.8.1.4.6 : Protein homeostasis.ubiquitin-proteasome system.ubiquitin-fold protein conjugation.Cullin-based ubiquitylation complexes.SKP1-CUL1-FBX (SCF) E3 ligase complexes.F-BOX substrate adaptor components.component FBX : mapman4.2.0	F-box/LRR-repeat_protein_10;FBL10_At2g17020_F6P23.18	2777@401-2383@660,71%,complete@main	NonamEVm002797t1	ID=TRINITY_DN10061_c0_g2_i12.p1;TRINITY_DN10061_c0_g2~~TRINITY_DN10061_c0_g2_i12.p1;ORF_type:complete_len:661_(+),score=63.06,UniRef90_A0A2I0VQH2@906689|81.6|0.0e+00,LRR_6|PF13516.7|1.2e+02,LRR_6|PF13516.7|1e+02,LRR_6|PF13516.7|7.8e+02,LRR_6|PF13516.7|2.2e+02,LRR_6|PF13516.7|4.1,LRR_6|PF13516.7|0.16,LRR_6|PF13516.7|1.4e+02,LRR_6|PF13516.7|9.7,LRR_6|PF13516.7|1.7e+03,LRR_6|PF13516.7|25,LRR_4|PF127…	VIT_3s0038g03050	AT2G17020.1	1.5	1	0.9	1.3	1.1	1.4	1.2	0.6	0.4	0.7	1.6	1.4	1.6	0.2	0.1	0.4	1.2	1.1	1.2	1.1	0.7	1.4	1.1	1.2	1.1	0.4	0.2	0.8	0.4	0.3	0.5	0.8	0.3	0.9	0.3	0.5	0.3
TRINITY_DN10061_c0_g2_i2	TRINITY_DN10061_c0_g2_i2 | component FBX of SCF E3 ubiquitin ligase complex : 19.2.2.8.1.4.6 : Protein homeostasis.ubiquitin-proteasome system.ubiquitin-fold protein conjugation.Cullin-based ubiquitylation complexes.SKP1-CUL1-FBX (SCF) E3 ligase complexes.F-BOX substrate adaptor components.component FBX : mapman4.2.0	F-box/LRR-repeat_protein_10;FBL10_At2g17020_F6P23.18	2918@1202-2524@440,45%,complete-utrpoor@alt	NonamEVm002797t3	ID=TRINITY_DN10061_c0_g2_i2.p1;TRINITY_DN10061_c0_g2~~TRINITY_DN10061_c0_g2_i2.p1;ORF_type:complete_len:441_(+),score=34.46,UniRef90_A0A2I0VQH2@906689|83.3|5.3e-233,LRR_6|PF13516.7|64,LRR_6|PF13516.7|4.8e+02,LRR_6|PF13516.7|1.4e+02,LRR_6|PF13516.7|2.5,LRR_6|PF13516.7|0.099,LRR_6|PF13516.7|88,LRR_6|PF13516.7|6,LRR_6|PF13516.7|1.1e+03,LRR_6|PF13516.7|15,LRR_4|PF12799.8|0.019,LRR_4|PF12799.8|0.045,L…	VIT_3s0038g03050	AT2G17020.1	0.9	0.8	0.8	1.2	0.8	1	0.9	0.5	0.3	0.4	1	1	0.9	0.2	0.2	0.2	1.2	0.8	0.8	0.9	0.7	0.6	0.7	0.8	0.8	0.3	0.3	0.7	0.2	0.2	0.4	0.7	0.1	0.6	0.3	0.3	0.3
TRINITY_DN10061_c0_g2_i9	TRINITY_DN10061_c0_g2_i9 | component FBX of SCF E3 ubiquitin ligase complex : 19.2.2.8.1.4.6 : Protein homeostasis.ubiquitin-proteasome system.ubiquitin-fold protein conjugation.Cullin-based ubiquitylation complexes.SKP1-CUL1-FBX (SCF) E3 ligase complexes.F-BOX substrate adaptor components.component FBX : mapman4.2.0	F-box/LRR-repeat_protein_10;FBL10_At2g17020_F6P23.18	3049@1123-2655@510,50%,complete-utrpoor@alt	NonamEVm002797t2	ID=TRINITY_DN10061_c0_g2_i9.p1;TRINITY_DN10061_c0_g2~~TRINITY_DN10061_c0_g2_i9.p1;ORF_type:complete_len:511_(+),score=41.67,UniRef90_A0A2I0VQH2@906689|83.7|2.5e-276,LRR_6|PF13516.7|76,LRR_6|PF13516.7|5.8e+02,LRR_6|PF13516.7|1.6e+02,LRR_6|PF13516.7|3,LRR_6|PF13516.7|0.12,LRR_6|PF13516.7|1.1e+02,LRR_6|PF13516.7|7.1,LRR_6|PF13516.7|1.3e+03,LRR_6|PF13516.7|18,LRR_4|PF12799.8|1.5e+03,LRR_4|PF12799.8|0…	NA	NA	0.9	1.1	0.8	0.7	0.9	0.9	0.9	0.4	0.4	0.5	1	0.7	1.1	0.2	0.2	0.2	1.2	0.8	1	0.8	0.8	0.9	0.7	0.8	0.7	0.3	0.2	0.8	0.2	0.3	0.3	0.8	0.2	0.6	0.3	0.4	0.2
TRINITY_DN10062_c0_g1_i2	TRINITY_DN10062_c0_g1_i2 | component beta type-2 of 26S proteasome : 19.2.6.1.2.2 : Protein homeostasis.ubiquitin-proteasome system.26S proteasome.20S core particle.beta-type components.component beta type-2 : mapman4.2.0	Proteasome_subunit_beta_type-7-A_(EC_3.4.25.1)_(20S_proteasome_beta_subunit_B-1)_(Proteasome_component_FA)_(Proteasome_component_FB)_(Proteasome_subunit_beta_type-2);PBB1_PRCFA_PRCFB_At3g27430_K1G2.15	1439@1-765@254,53%,partial5-utrpoor@alt	NonamEVm009478t4	ID=TRINITY_DN10062_c0_g1_i2.p1;TRINITY_DN10062_c0_g1~~TRINITY_DN10062_c0_g1_i2.p1;ORF_type:5prime_partial_len:255_(+),score=38.94,UniRef90_A0A2I0B5M2@2759|92.4|9.2e-120,Proteasome|PF00227.27|3.3e-39	VIT_1s0137g00420	AT3G27430.2	11	9.8	11.7	11.3	6.2	12.5	9.5	5.3	6.7	5.9	5.4	5.6	6.4	5.8	5	4	8.9	6.6	9.4	7.3	7.6	6.9	5.7	7.5	6.7	2.4	2.6	7.1	2.7	2.3	5.9	8.1	4.6	8.1	5.2	7.7	6
TRINITY_DN10062_c0_g1_i6	TRINITY_DN10062_c0_g1_i6 | component beta type-2 of 26S proteasome : 19.2.6.1.2.2 : Protein homeostasis.ubiquitin-proteasome system.26S proteasome.20S core particle.beta-type components.component beta type-2 : mapman4.2.0	Proteasome_subunit_beta_type-7-A_(EC_3.4.25.1)_(20S_proteasome_beta_subunit_B-1)_(Proteasome_component_FA)_(Proteasome_component_FB)_(Proteasome_subunit_beta_type-2);PBB1_PRCFA_PRCFB_At3g27430_K1G2.15	1376@1-1002@333,72%,partial5@althim	NonamEVm009478t2	ID=TRINITY_DN10062_c0_g1_i6.p1;TRINITY_DN10062_c0_g1~~TRINITY_DN10062_c0_g1_i6.p1;ORF_type:5prime_partial_len:334_(+),score=50.02,UniRef90_A0A2I0B5M2@2759|87.8|2.2e-171,Proteasome|PF00227.27|1.5e-43,Pr_beta_C|PF12465.9|2.7e+03,Pr_beta_C|PF12465.9|0.13	VIT_1s0137g00420	AT3G27430.2	13.7	13.9	12.2	12.7	9	11.8	13.2	6.1	8.9	8.8	5.7	7	7	6.3	6	5.8	9.6	6.8	10.5	8.8	7.4	8.9	7	7.8	10.2	3.5	2.7	8.2	2.4	4	6.7	10.2	5.2	10.3	7.1	8.6	6.9
TRINITY_DN10062_c0_g1_i8	TRINITY_DN10062_c0_g1_i8 | component beta type-2 of 26S proteasome : 19.2.6.1.2.2 : Protein homeostasis.ubiquitin-proteasome system.26S proteasome.20S core particle.beta-type components.component beta type-2 : mapman4.2.0	Proteasome_subunit_beta_type-7-A_(EC_3.4.25.1)_(20S_proteasome_beta_subunit_B-1)_(Proteasome_component_FA)_(Proteasome_component_FB)_(Proteasome_subunit_beta_type-2);PBB1_PRCFA_PRCFB_At3g27430_K1G2.15	1364@1-990@329,72%,partial5@main	NonamEVm009478t1	ID=TRINITY_DN10062_c0_g1_i8.p1;TRINITY_DN10062_c0_g1~~TRINITY_DN10062_c0_g1_i8.p1;ORF_type:5prime_partial_len:330_(+),score=49.63,UniRef90_A0A2I0B5M2@2759|89.1|1.4e-173,Proteasome|PF00227.27|8.8e-47,Pr_beta_C|PF12465.9|2.7e+03,Pr_beta_C|PF12465.9|0.13	VIT_1s0137g00420	AT3G27430.2	14.6	18.8	16.6	14.9	8.7	16.1	16.5	6.9	11	9.5	7.5	8.1	7.9	7.6	7	6.3	10.8	9.6	11.7	10.9	10.6	10.4	9.4	11.2	12.6	3.6	3.7	10.7	3.8	4	9.2	12.5	4.9	11	8.2	10.3	8.7
TRINITY_DN10063_c0_g1_i10	TRINITY_DN10063_c0_g1_i10 | transcriptional co-repressor (AFP/NINJA) : 15.5.53.3 : RNA biosynthesis.transcriptional regulation.transcriptional repression.transcriptional co-repressor (AFP/NINJA) : mapman4.2.0	Protein_NINJA_homolog_1_(OsNINJA1)_(Ninja-family_protein_NINJA1)_(Protein_NINJA_homolog)_(OsNINJA)_(Protein_NINJA_homolog_2)_(OsNINJA2);NINJA1_NINJA_NINJA2_Os05g0558800_LOC_Os05g48500_OsJ_19515_OSJNBa0001A14.6	2928@1674-2795@373,38%,complete-utrbad@alt	NonamEVm004684t2	ID=TRINITY_DN10063_c0_g1_i10.p1;TRINITY_DN10063_c0_g1~~TRINITY_DN10063_c0_g1_i10.p1;ORF_type:complete_len:374_(-),score=96.86,UniRef90_UPI0009F4E6B5@906689|65.4|9.6e-151,EAR|PF07897.12|0.0012,THOC7|PF05615.14|0.22	NA	NA	3.7	3.8	4.8	4.2	2.5	4.7	5.7	1.9	4	3.8	2.7	3	2.7	1.5	1.2	1.7	3.8	2.8	3.9	3.8	2.7	3.8	3.3	3.4	4	1.5	0.9	2.9	1	0.9	2.4	4.5	1.5	4.1	2	2.7	2.3
TRINITY_DN10063_c0_g1_i4	TRINITY_DN10063_c0_g1_i4 | transcriptional co-repressor (AFP/NINJA) : 15.5.53.3 : RNA biosynthesis.transcriptional regulation.transcriptional repression.transcriptional co-repressor (AFP/NINJA) : mapman4.2.0	Protein_NINJA_homolog_1_(OsNINJA1)_(Ninja-family_protein_NINJA1)_(Protein_NINJA_homolog)_(OsNINJA)_(Protein_NINJA_homolog_2)_(OsNINJA2);NINJA1_NINJA_NINJA2_Os05g0558800_LOC_Os05g48500_OsJ_19515_OSJNBa0001A14.6	2864@534-2114@526,55%,complete-utrpoor@main	NonamEVm004684t1	ID=TRINITY_DN10063_c0_g1_i4.p1;TRINITY_DN10063_c0_g1~~TRINITY_DN10063_c0_g1_i4.p1;ORF_type:complete_len:527_(-),score=115.38,UniRef90_UPI0009F4E6B5@906689|67.0|1.8e-233,TDBD|PF16135.6|8.6e-05,EAR|PF07897.12|0.0018	VIT_11s0016g03410	NA	11.7	10.6	11	12	7.3	13.4	12.6	6.1	8.8	10.1	8.6	9.6	8.2	5.5	4.5	5.4	12.4	9	12.2	9.5	9.6	10.6	9.8	10.4	11.8	3.6	3.1	7.8	4.4	4	8.1	12.9	5	11.4	6.8	9.3	6.7
TRINITY_DN10063_c0_g2_i4	TRINITY_DN10063_c0_g2_i4 | transcriptional co-repressor (AFP/NINJA) : 15.5.53.3 : RNA biosynthesis.transcriptional regulation.transcriptional repression.transcriptional co-repressor (AFP/NINJA) : mapman4.2.0	Protein_NINJA_homolog_1_(OsNINJA1)_(Ninja-family_protein_NINJA1)_(Protein_NINJA_homolog)_(OsNINJA)_(Protein_NINJA_homolog_2)_(OsNINJA2);NINJA1_NINJA_NINJA2_Os05g0558800_LOC_Os05g48500_OsJ_19515_OSJNBa0001A14.6	1649@552-1649@366,66%,partial3@alt	NonamEVm004684t3	ID=TRINITY_DN10063_c0_g2_i4.p1;TRINITY_DN10063_c0_g2~~TRINITY_DN10063_c0_g2_i4.p1;ORF_type:3prime_partial_len:367_(+),score=95.92,UniRef90_UPI0009F4E6B5@906689|65.5|5.7e-150,EAR|PF07897.12|0.0012,THOC7|PF05615.14|0.21	NA	NA	4.2	4.9	5.2	4.5	2.9	5.5	5.3	2.6	4	5.9	3.5	4.2	3.6	2.5	1.7	2.7	5	3.9	5.4	4.7	3.2	4.5	3.6	4.8	4.8	1.3	1.3	2.9	2.4	1.8	3.8	6.2	3.3	5.5	2.3	3.7	2.8
TRINITY_DN10064_c0_g1_i1	TRINITY_DN10064_c0_g1_i1 | component Tim17 of inner mitochondrion membrane TIM translocation system : 23.2.3.4 : Protein translocation.mitochondrion.inner mitochondrion membrane TIM translocation system.component Tim17 : mapman4.2.0	Mitochondrial_import_inner_membrane_translocase_subunit_TIM17-2;TIM17-2_At2g37410_F3G5.20	1136@159-878@239,63%,complete@alt	NonamEVm013092t2	ID=TRINITY_DN10064_c0_g1_i1.p1;TRINITY_DN10064_c0_g1~~TRINITY_DN10064_c0_g1_i1.p1;ORF_type:complete_len:240_(-),score=43.04,UniRef90_A0A2I0WYB9@158332|83.7|9.0e-114,Tim17|PF02466.20|1.4e-28,Tim17|PF02466.20|6.9e+03,DUF347|PF03988.13|0.1,DUF3509|PF12021.9|0.36	NA	NA	8.8	9.2	8.4	8.8	7	8.8	7.5	7.2	7.6	6.2	5.4	5.2	6.7	7	6.9	7	7.1	5.6	8	7.6	6.7	8.6	9	9.3	8.6	2.5	2.7	9.2	4.3	5.2	10.6	10.7	4.3	10.6	9.2	11.7	10.5
TRINITY_DN10065_c1_g1_i1	TRINITY_DN10065_c1_g1_i1 | mapman4 classification: 35.2 not assigned.not annotated	NA	334@3-332@110,98%,partial@alt	NonamEVm016988t5	ID=TRINITY_DN10065_c1_g1_i1.p1;TRINITY_DN10065_c1_g1~~TRINITY_DN10065_c1_g1_i1.p1;ORF_type:internal_len:111_(-),score=25.89,UniRef90_UPI000CED2347@981085|39.3|1.7e-14,gag-asp_proteas|PF13975.7|8.7e-06,Asp_protease_2|PF13650.7|2.1e-05,RVP_2|PF08284.12|5.4e-05	NA	NA	2.1	0.4	2.5	0.9	0.8	2.2	3.4	5.1	4.8	7.7	6.4	4.5	3.8	6.2	7	6.8	13	9.5	13.3	2.4	1.7	3	2.9	4.7	2.1	2	0.8	5.5	5.8	3.1	4.1	4.5	5	4.3	6.3	9.3	5.5
TRINITY_DN10066_c0_g1_i13	TRINITY_DN10066_c0_g1_i13 | LRR receptor-like serine/threonine-protein kinase ERECTA OS=Arabidopsis thaliana (sp|q42371|erect_arath : 412.0) & Enzyme classification.EC_2 transferases.EC_2.7 transferase transferring phosphorus-containing group(50.2.7 : 99.7) : 50.2.7 : Enzyme classification.EC_2 transferases.EC_2.7 transferase transferring phosphorus-containing group : mapman4.2.0	LRR_receptor-like_serine/threonine-protein_kinase_ER1_(EC_2.7.11.1)_(ERECTA_homolog_1)_(ER_homolog_1)_(OsER1)_(Receptor-like_cytoplasmic_kinase_204)_(OsRLCK204);ER1_RLCK204_Os06g0203800_LOC_Os06g10230_OSJNBa0016O19.39	1850@1101-1850@250,40%,partial3-utrbad@alt	NonamEVm000876t10	ID=TRINITY_DN10066_c0_g1_i13.p1;TRINITY_DN10066_c0_g1~~TRINITY_DN10066_c0_g1_i13.p1;ORF_type:3prime_partial_len:251_(-),score=30.31,UniRef90_S5TT54@71275|88.1|2.6e-153,Pkinase|PF00069.26|1e-40,PK_Tyr_Ser-Thr|PF07714.18|1.4e-35,Pkinase_fungal|PF17667.2|0.002,APH|PF01636.24|0.0079	VIT_4s0008g01970	NA	8.2	7.2	5.6	15.3	9.7	10.1	9.5	0.5	0.9	1.3	0.6	0.9	0.7	1.1	1	1	1.5	1.9	2	1.3	1.1	1	0.4	0.7	1.2	0.8	0.6	1.6	1.1	1.2	1.4	1.8	1.2	1.7	1.8	2	1.4
TRINITY_DN10066_c0_g1_i21	TRINITY_DN10066_c0_g1_i21 | LRR receptor-like serine/threonine-protein kinase ERECTA OS=Arabidopsis thaliana (sp|q42371|erect_arath : 523.0) & Enzyme classification.EC_2 transferases.EC_2.7 transferase transferring phosphorus-containing group(50.2.7 : 63.4) : 50.2.7 : Enzyme classification.EC_2 transferases.EC_2.7 transferase transferring phosphorus-containing group : mapman4.2.0	LRR_receptor-like_serine/threonine-protein_kinase_ERECTA_(EC_2.7.11.1)_(Protein_QUANTITATIVE_RESISTANCE_TO_PLECTOSPHAERELLA_1)_(Protein_QUANTITATIVE_RESISTANCE_TO_RALSTONIA_SOLANACEARUM_1)_(Protein_TRANSPIRATION_EFFICIENCY_1);ERECTA_ER_QRP1_QRS1_TE1_At2g26330_T1D16.3	3602@530-1564@344,28%,complete-utrbad@alt	NonamEVm000876t5	ID=TRINITY_DN10066_c0_g1_i21.p1;TRINITY_DN10066_c0_g1~~TRINITY_DN10066_c0_g1_i21.p1;ORF_type:complete_len:345_(-),score=36.63,UniRef90_A0A1D1XWX2@1678845|74.2|2.5e-115,LRR_8|PF13855.7|0.0054,LRR_8|PF13855.7|3.2e-06,LRR_8|PF13855.7|5.1e-05,LRR_8|PF13855.7|1.2e+02,Pkinase|PF00069.26|4.7e-10,PK_Tyr_Ser-Thr|PF07714.18|6.8e-09,LRR_1|PF00560.34|9.6e+02,LRR_1|PF00560.34|27,LRR_1|PF00560.34|0.63,LRR_1|PF…	VIT_4s0008g01970	AT2G26330.1	11.6	9.8	7.7	20	14.5	15.1	13.7	1.2	1.2	0.8	0.9	1.4	1.1	2.2	1.7	1.4	2.8	2.8	2.7	1.8	1.8	1.8	0.8	0.9	1.6	1.3	1.2	3	1.3	1.2	1.6	2.1	1.6	2.1	1.9	2.8	1.7
TRINITY_DN10066_c0_g1_i26	TRINITY_DN10066_c0_g1_i26 | LRR receptor-like serine/threonine-protein kinase ERECTA OS=Arabidopsis thaliana (sp|q42371|erect_arath : 512.0) & Enzyme classification.EC_2 transferases.EC_2.7 transferase transferring phosphorus-containing group(50.2.7 : 102.7) : 50.2.7 : Enzyme classification.EC_2 transferases.EC_2.7 transferase transferring phosphorus-containing group : mapman4.2.0	LRR_receptor-like_serine/threonine-protein_kinase_ER1_(EC_2.7.11.1)_(ERECTA_homolog_1)_(ER_homolog_1)_(OsER1)_(Receptor-like_cytoplasmic_kinase_204)_(OsRLCK204);ER1_RLCK204_Os06g0203800_LOC_Os06g10230_OSJNBa0016O19.39	1408@36-1091@351,75%,complete@alt	NonamEVm000876t8	ID=TRINITY_DN10066_c0_g1_i26.p1;TRINITY_DN10066_c0_g1~~TRINITY_DN10066_c0_g1_i26.p1;ORF_type:complete_len:363_(-),score=40.09,UniRef90_A0A2H9ZUU8@1088818|82.6|8.8e-208,Pkinase|PF00069.26|5.4e-44,PK_Tyr_Ser-Thr|PF07714.18|3.2e-39,Pkinase_fungal|PF17667.2|0.0039,APH|PF01636.24|0.013,APH|PF01636.24|5.7e+03	VIT_4s0008g01970	AT2G26330.1	14.2	11.5	9.7	24.6	26.1	19.9	18.4	1.8	1.8	1.5	1.8	2.9	2	3.7	3	2.6	3.8	5.9	4.6	2.1	2.3	1.2	1.4	1.6	3.3	1.3	1.2	3.5	1.5	1.7	1.6	2.7	2.6	2.8	2.9	3.8	3.3
TRINITY_DN10067_c0_g2_i3	TRINITY_DN10067_c0_g2_i3 | actin-binding protein (NET2) : 20.2.5.1.2 : Cytoskeleton organisation.microfilament network.actin-membrane compartment interaction.NET-type actin-membrane nexus protein families.actin-binding protein (NET2) : mapman4.2.0	Protein_NETWORKED_2A;NET2A_At1g58215_T18I24.12	3206@495-2921@808,75%,complete@noclass	NonamEVm001633t1	ID=TRINITY_DN10067_c0_g2_i3.p1;TRINITY_DN10067_c0_g2~~TRINITY_DN10067_c0_g2_i3.p1;ORF_type:complete_len:809_(-),score=171.79,UniRef90_UPI0009E64535@78828|67.2|0.0e+00,KIP1|PF07765.13|6.7e-36,KIP1|PF07765.13|5.1e+03,KIP1|PF07765.13|3.6e+03,KIP1|PF07765.13|3.9e+03,DUF4483|PF14825.7|4.2e+03,DUF4483|PF14825.7|0.086,DUF1129|PF06570.12|0.053,DUF1515|PF07439.12|7.3e+02,DUF1515|PF07439.12|2.9,DUF1515|PF0…	VIT_0s0483g00050	AT3G22790.1	4.8	4.4	5	6.5	4.1	5.6	5.5	3	4.1	3.5	3.3	2.5	3.2	2.1	2.1	2.4	5.1	3.3	5.3	4	2.6	3.5	2.1	3.3	2.9	1	1.3	4	1.6	1.6	3.8	3.3	1.1	3.7	2.4	3.2	2.7
TRINITY_DN10068_c0_g1_i1	TRINITY_DN10068_c0_g1_i1 | mapman4 classification: 35.2 not assigned.not annotated	NA	373@1-324@107,86%,partial5@alt	NonamEVm028060t4	ID=TRINITY_DN10068_c0_g1_i1.p1;TRINITY_DN10068_c0_g1~~TRINITY_DN10068_c0_g1_i1.p1;ORF_type:5prime_partial_len:108_(-),score=7.41	NA	NA	1.1	2.8	0.9	1.8	2.4	1.6	2.4	1.7	1.3	1.7	2	1.7	2.3	2.3	2.8	2.6	2.1	3.8	4.3	1.6	0.9	1.2	1.4	2.1	1.9	0.4	0.9	1.4	2.5	1.9	2.7	3.2	1.7	2.5	1.5	4	1.6
TRINITY_DN10068_c0_g1_i4	TRINITY_DN10068_c0_g1_i4 | mapman4 classification: 35.2 not assigned.not annotated	NA	340@1-339@113,99%,partial@alt	NonamEVm026183t3	NA	NA	NA	0.3	1.2	1	1.1	0.3	0.9	0.9	1.7	0.5	1.3	0.4	1.4	1.2	1	1.1	1.5	1.7	1.9	1.5	0.2	0.2	0.6	0.2	0.3	0.3	0	0	0.2	0.6	0.4	1.1	1.2	1.6	0.2	2	1.6	1
TRINITY_DN10068_c0_g1_i5	TRINITY_DN10068_c0_g1_i5 | mapman4 classification: 35.2 not assigned.not annotated	NA	373@1-324@107,86%,partial5@alt	NonamEVm028060t5	ID=TRINITY_DN10068_c0_g1_i5.p1;TRINITY_DN10068_c0_g1~~TRINITY_DN10068_c0_g1_i5.p1;ORF_type:5prime_partial_len:108_(-),score=8.66	NA	NA	0.7	1	2.3	0.4	2.1	1.1	1	0.5	0	1.7	1.3	0.9	1.4	2	1.4	1.4	1.4	2.7	2.2	1.2	0.2	0.3	0.8	1.8	0.5	1	0.2	0.7	2	1	1.8	1.4	1.3	1.1	0.3	1.7	0.7
TRINITY_DN10069_c0_g2_i1	TRINITY_DN10069_c0_g2_i1 | mapman4 classification: 35.2 not assigned.not annotated	DnaJ_homolog_subfamily_C_member_7_homolog;SPBC543.02c	1895@87-1631@514,81%,complete@noclass	NonamEVm004907t1	ID=TRINITY_DN10069_c0_g2_i1.p1;TRINITY_DN10069_c0_g2~~TRINITY_DN10069_c0_g2_i1.p1;ORF_type:complete_len:515_(-),score=97.04,UniRef90_UPI0010A09B45@906689|79.4|2.4e-289,DUF3444|PF11926.9|7.8e-64,DnaJ|PF00226.32|7.7e-15	VIT_2s0012g02290	NA	4.7	4.4	2.9	4.8	3.5	5.3	3.7	3.1	3	2.9	2.7	3.3	3.5	5	4.4	4.7	8.5	4.8	7.3	3.2	3.2	3.2	3.9	3.3	3.4	1.4	1.5	4.2	2.4	2.1	4.2	4.3	3.8	4.2	4.1	5.9	4.2
TRINITY_DN1007_c0_g1_i12	TRINITY_DN1007_c0_g1_i12 | component RPS24 of SSU proteome : 17.1.3.1.25 : Protein biosynthesis.ribosome biogenesis.small ribosomal subunit (SSU).SSU proteome.component RPS24 : mapman4.2.0	40S_ribosomal_protein_S24-1;RPS24A_At3g04920_T9J14.13	752@1-534@177,71%,partial5@main	NonamEVm017421t1	ID=TRINITY_DN1007_c0_g1_i12.p1;TRINITY_DN1007_c0_g1~~TRINITY_DN1007_c0_g1_i12.p1;ORF_type:5prime_partial_len:178_(-),score=22.74,UniRef90_A0A2I0VMQ0@73496|87.7|2.0e-75,Ribosomal_S24e|PF01282.20|1e-36	VIT_14s0030g01620	AT5G28060.1	54.9	62.6	43.1	35.4	25.8	36.4	31.6	11.9	15.7	10.1	8.9	11.1	11.1	9.7	13.5	11.1	17.9	13.3	23.2	15.7	14.6	16.7	17	17.7	19.9	5.5	5.7	17.3	6.9	8.5	18.2	17.9	11.2	23.4	16.7	23.7	21.7
TRINITY_DN1007_c0_g1_i7	TRINITY_DN1007_c0_g1_i7 | component RPS24 of SSU proteome : 17.1.3.1.25 : Protein biosynthesis.ribosome biogenesis.small ribosomal subunit (SSU).SSU proteome.component RPS24 : mapman4.2.0	40S_ribosomal_protein_S24-1;RPS24A_At3g04920_T9J14.13	737@1-519@172,70%,partial5@main	NonamEVm017202t1	ID=TRINITY_DN1007_c0_g1_i7.p1;TRINITY_DN1007_c0_g1~~TRINITY_DN1007_c0_g1_i7.p1;ORF_type:5prime_partial_len:173_(-),score=25.65,UniRef90_A0A2I0VMQ0@73496|87.7|6.8e-75,Ribosomal_S24e|PF01282.20|9.3e-37	VIT_14s0030g01620	AT5G28060.1	25.2	26.9	20.9	18	12.8	18	16.2	5.6	6.8	5.7	4.7	4.6	5	5.5	5.2	5.7	9.6	7.4	11.8	8.5	8.6	9	10.2	9.1	12	3	3.3	9.4	3.2	3.9	7.9	10.3	7.7	9.7	9.8	11.7	8
TRINITY_DN1007_c0_g1_i9	TRINITY_DN1007_c0_g1_i9 | component RPS24 of SSU proteome : 17.1.3.1.25 : Protein biosynthesis.ribosome biogenesis.small ribosomal subunit (SSU).SSU proteome.component RPS24 : mapman4.2.0	40S_ribosomal_protein_S24-1;RPS24A_At3g04920_T9J14.13	1002@1-546@181,54%,partial5-utrpoor@althim	NonamEVm017202t2	ID=TRINITY_DN1007_c0_g1_i9.p1;TRINITY_DN1007_c0_g1~~TRINITY_DN1007_c0_g1_i9.p1;ORF_type:5prime_partial_len:182_(-),score=19.88,UniRef90_A0A2I0VMQ0@73496|89.6|5.1e-70,Ribosomal_S24e|PF01282.20|1.1e-36,C9orf72-like|PF15019.7|0.02	VIT_14s0030g01620	AT5G28060.1	7.8	12.1	8	7.5	5.4	7.1	5.2	2.4	3.2	3.3	2.1	2	2	1.9	1.6	2.4	5.4	2.8	4.9	3.3	2.6	3.1	2.9	3.4	3.1	1.2	1.1	3	0.9	2.1	2.7	3	3.6	4.6	4	4.2	3.9
TRINITY_DN1007_c0_g2_i1	TRINITY_DN1007_c0_g2_i1 | component RPS24 of SSU proteome : 17.1.3.1.25 : Protein biosynthesis.ribosome biogenesis.small ribosomal subunit (SSU).SSU proteome.component RPS24 : mapman4.2.0	40S_ribosomal_protein_S24-1;RPS24A_At3g04920_T9J14.13	824@3-542@179,65%,partial5@althim	NonamEVm017421t3	ID=TRINITY_DN1007_c0_g2_i1.p1;TRINITY_DN1007_c0_g2~~TRINITY_DN1007_c0_g2_i1.p1;ORF_type:5prime_partial_len:180_(+),score=23.83,UniRef90_A0A2I0VMQ0@73496|87.7|2.2e-75,Ribosomal_S24e|PF01282.20|9.7e+03,Ribosomal_S24e|PF01282.20|1e-36	VIT_14s0030g01620	AT5G28060.1	75.2	65.3	50.2	53.7	32.3	46.1	35.5	13.9	13.4	16.3	13.9	14.1	14.3	13.1	13.7	12.5	23.9	15.4	27.4	21.4	25.1	22	21.6	23	30.1	9.2	8.9	28.1	7	8.8	21.9	28.7	16.2	32	27	29.1	25.9
TRINITY_DN1007_c0_g2_i2	TRINITY_DN1007_c0_g2_i2 | component RPS24 of SSU proteome : 17.1.3.1.25 : Protein biosynthesis.ribosome biogenesis.small ribosomal subunit (SSU).SSU proteome.component RPS24 : mapman4.2.0	40S_ribosomal_protein_S24-1;RPS24A_At3g04920_T9J14.13	1240@3-419@138,33%,partial5-utrbad@alt	NonamEVm017421t2	ID=TRINITY_DN1007_c0_g2_i2.p1;TRINITY_DN1007_c0_g2~~TRINITY_DN1007_c0_g2_i2.p1;ORF_type:5prime_partial_len:139_(+),score=8.50,UniRef90_UPI00109EE775@906689|97.9|6.3e-61,Ribosomal_S24e|PF01282.20|7e+03,Ribosomal_S24e|PF01282.20|1.4e-33	VIT_14s0030g01620	AT5G28060.1	8.2	9.5	6.2	5.7	5.3	4.4	3.6	2.9	1.8	3.6	2.9	3.3	2.4	2.6	2.1	1.4	3.6	2.2	4.2	3	2.8	2.9	3.3	2.9	2.1	1.1	1.4	3.2	1.9	1.8	2.9	3.7	3.3	4	3.6	4.6	4
TRINITY_DN1007_c0_g2_i3	TRINITY_DN1007_c0_g2_i3 | component RPS24 of SSU proteome : 17.1.3.1.25 : Protein biosynthesis.ribosome biogenesis.small ribosomal subunit (SSU).SSU proteome.component RPS24 : mapman4.2.0	40S_ribosomal_protein_S24-1;RPS24A_At3g04920_T9J14.13	824@126-542@138,50%,complete-utrpoor@alt	NonamEVm017202t3	ID=TRINITY_DN1007_c0_g2_i3.p1;TRINITY_DN1007_c0_g2~~TRINITY_DN1007_c0_g2_i3.p1;ORF_type:complete_len:139_(+),score=24.69,UniRef90_A0A2I0VMQ0@73496|87.7|4.3e-76,Ribosomal_S24e|PF01282.20|5.3e-37	VIT_14s0030g01620	AT5G28060.1	37.5	42.4	27.6	33.3	19	30.7	21	8.9	10.6	10.8	8.6	10.6	8.8	9.1	8	10.2	15.6	10.7	18.9	11.2	16	15	14.2	14	17.1	4.2	4.6	13.7	5.7	6.3	14	19.3	10	16.8	15.5	20.2	16.4
TRINITY_DN10072_c0_g1_i2	TRINITY_DN10072_c0_g1_i2 | mapman4 classification: 35.2 not assigned.not annotated	NA	340@1-303@100,89%,partial5@alt	NonamEVm007802t16	ID=TRINITY_DN10072_c0_g1_i2.p1;TRINITY_DN10072_c0_g1~~TRINITY_DN10072_c0_g1_i2.p1;ORF_type:internal_len:113_(+),score=8.23,UniRef90_A0A5E4FF52@3755|50.6|3.8e-22,Integrase_H2C2|PF17921.2|3.8e-16,zf-H2C2|PF09337.11|0.00027	NA	NA	1	0.4	1.7	1.1	1.8	1.3	1.1	2.3	2	3.4	1.2	1.6	2.5	2.1	4.6	3	5	4.6	4.1	0.8	0.4	0.7	1.1	1	0.3	0.2	0	0.7	1.1	1.6	1.8	1.5	2.1	1	1.6	2.6	1.6
TRINITY_DN10073_c0_g1_i15	TRINITY_DN10073_c0_g1_i15 | villin actin-crosslinking factor : 20.2.2.5 : Cytoskeleton organisation.microfilament network.actin polymerisation.villin actin-crosslinking factor : mapman4.2.0	Villin-2;VLN2_LOC_Os03g24220_Os03g0356700_OSNPB_030356700	3289@432-3287@952,86%,partial3@althim	NonamEVm001016t2	ID=TRINITY_DN10073_c0_g1_i15.p1;TRINITY_DN10073_c0_g1~~TRINITY_DN10073_c0_g1_i15.p1;ORF_type:3prime_partial_len:953_(-),score=212.55,UniRef90_A0A2I0WXM8@906689|85.2|0.0e+00,Gelsolin|PF00626.23|1.7e-17,Gelsolin|PF00626.23|1.9e-11,Gelsolin|PF00626.23|1.2e-11,Gelsolin|PF00626.23|1.9e-10,Gelsolin|PF00626.23|6.5e-06,Gelsolin|PF00626.23|9.8e-07,Ketoacyl-synt_C|PF02801.23|4.9e+02,Ketoacyl-synt_C|PF02801…	VIT_8s0007g08690	AT2G41740.1	6.3	6.3	5.3	7.7	3.9	7.7	6.2	1.6	2.7	2	2.3	2.1	2.3	1.9	1.9	2.1	3.6	1.8	2.8	2.7	2.7	2.8	2.3	2.6	3	1	0.9	1.8	1.3	1.1	2.3	2.7	1.5	2.8	2	2.5	1.9
TRINITY_DN10073_c0_g1_i20	TRINITY_DN10073_c0_g1_i20 | villin actin-crosslinking factor : 20.2.2.5 : Cytoskeleton organisation.microfilament network.actin polymerisation.villin actin-crosslinking factor : mapman4.2.0	Villin-2;VLN2_LOC_Os03g24220_Os03g0356700_OSNPB_030356700	1964@63-1313@416,63%,complete@alt	NonamEVm001016t8	ID=TRINITY_DN10073_c0_g1_i20.p1;TRINITY_DN10073_c0_g1~~TRINITY_DN10073_c0_g1_i20.p1;ORF_type:complete_len:417_(-),score=90.05,UniRef90_A0A2I0WXM8@906689|80.5|1.5e-206,VHP|PF02209.20|1.3e-15,Gelsolin|PF00626.23|4.4e-05,Gelsolin|PF00626.23|3.1e-07,Gelsolin|PF00626.23|7.3e+03,Ketoacyl-synt_C|PF02801.23|50,Ketoacyl-synt_C|PF02801.23|4.1,DUF1631|PF07793.12|3.6	NA	NA	7	8.6	6.6	9.3	5.1	9.2	7	2.4	3.1	2.6	2.9	2.8	2.7	2.8	2.9	2.1	4.9	3.1	4.2	3.4	3.1	3.8	3.2	2.9	4.1	1.1	1.3	2.8	1.3	1.3	3.1	3.9	2.1	2.9	2.2	3.8	2.6
TRINITY_DN10073_c0_g1_i23	TRINITY_DN10073_c0_g1_i23 | villin actin-crosslinking factor : 20.2.2.5 : Cytoskeleton organisation.microfilament network.actin polymerisation.villin actin-crosslinking factor : mapman4.2.0	Villin-2;VLN2_LOC_Os03g24220_Os03g0356700_OSNPB_030356700	3604@1569-3602@678,56%,partial3-utrpoor@alt	NonamEVm001016t7	ID=TRINITY_DN10073_c0_g1_i23.p1;TRINITY_DN10073_c0_g1~~TRINITY_DN10073_c0_g1_i23.p1;ORF_type:3prime_partial_len:679_(-),score=139.60,UniRef90_A0A2I0WXM8@906689|83.0|0.0e+00,Gelsolin|PF00626.23|2.8e-11,Gelsolin|PF00626.23|1.2e-10,Gelsolin|PF00626.23|4.2e-06,Gelsolin|PF00626.23|6.3e-07,Ketoacyl-synt_C|PF02801.23|3.3e+02,Ketoacyl-synt_C|PF02801.23|90,Ketoacyl-synt_C|PF02801.23|6.5,DUF1631|PF07793.12…	VIT_8s0007g08690	AT2G41740.1	4.8	4.5	4.1	5.4	3.5	6.4	4.8	1.4	1.9	2.2	1.4	1.5	1.9	1.7	1.7	1.5	2.2	1.5	2.2	2.1	1.6	2.1	1.6	1.6	2.2	0.6	0.7	2	1.6	0.9	1.5	2.4	1.5	2.3	1.2	1.7	1.7
TRINITY_DN10073_c0_g1_i47	TRINITY_DN10073_c0_g1_i47 | villin actin-crosslinking factor : 20.2.2.5 : Cytoskeleton organisation.microfilament network.actin polymerisation.villin actin-crosslinking factor : mapman4.2.0	Villin-2;VLN2_At2g41740_T11A7.16	2939@657-2858@733,74%,complete@alt	NonamEVm001016t4	ID=TRINITY_DN10073_c0_g1_i47.p1;TRINITY_DN10073_c0_g1~~TRINITY_DN10073_c0_g1_i47.p1;ORF_type:complete_len:734_(-),score=168.71,UniRef90_A0A2I0WXM8@906689|88.9|0.0e+00,Gelsolin|PF00626.23|1.2e-17,Gelsolin|PF00626.23|1.4e-11,Gelsolin|PF00626.23|8.5e-12,Gelsolin|PF00626.23|1.4e-10,Gelsolin|PF00626.23|4.7e-06,Gelsolin|PF00626.23|7e-07	VIT_8s0007g08690	AT2G41740.1	4.2	4.4	3.6	5.1	2.7	4.7	4.2	1.1	2.4	1.3	1.2	1.2	1.1	1.1	1.3	1.3	1.4	1	1.6	1.9	1.6	1.8	1.4	1.8	1.6	0.5	0.7	1.7	1	0.8	2	2.1	1	1.7	1.1	1.5	1.5
TRINITY_DN10073_c0_g1_i71	TRINITY_DN10073_c0_g1_i71 | villin actin-crosslinking factor : 20.2.2.5 : Cytoskeleton organisation.microfilament network.actin polymerisation.villin actin-crosslinking factor : mapman4.2.0	Villin-2;VLN2_At2g41740_T11A7.16	3088@534-2543@669,65%,complete@alt	NonamEVm001016t6	ID=TRINITY_DN10073_c0_g1_i71.p1;TRINITY_DN10073_c0_g1~~TRINITY_DN10073_c0_g1_i71.p1;ORF_type:complete_len:670_(-),score=143.60,UniRef90_A0A2I0WXM8@906689|89.3|0.0e+00,Gelsolin|PF00626.23|1e-17,Gelsolin|PF00626.23|1.2e-11,Gelsolin|PF00626.23|7.5e-12,Gelsolin|PF00626.23|1.2e-10,Gelsolin|PF00626.23|4.2e-06	VIT_8s0007g08690	AT2G41740.1	3.7	3.1	3.1	3.8	2.1	4.5	3.5	0.8	1.3	1.3	0.7	1	1	0.8	1.1	0.9	1.8	1.1	1.7	1.8	1.1	1.6	1.2	1.2	1.6	0.4	0.5	1.2	0.8	0.5	1.4	1.5	0.8	1.6	1	1.4	1.5
TRINITY_DN10073_c0_g1_i72	TRINITY_DN10073_c0_g1_i72 | villin actin-crosslinking factor : 20.2.2.5 : Cytoskeleton organisation.microfilament network.actin polymerisation.villin actin-crosslinking factor : mapman4.2.0	Villin-2;VLN2_LOC_Os03g24220_Os03g0356700_OSNPB_030356700	3996@487-3345@952,71%,complete@main	NonamEVm001016t1	ID=TRINITY_DN10073_c0_g1_i72.p1;TRINITY_DN10073_c0_g1~~TRINITY_DN10073_c0_g1_i72.p1;ORF_type:complete_len:953_(-),score=220.75,UniRef90_A0A2I0WXM8@906689|85.3|0.0e+00,Gelsolin|PF00626.23|1.7e-17,Gelsolin|PF00626.23|1.9e-11,Gelsolin|PF00626.23|1.2e-11,Gelsolin|PF00626.23|1.9e-10,Gelsolin|PF00626.23|6.5e-06,Gelsolin|PF00626.23|9.8e-07,VHP|PF02209.20|3.5e-15,Ketoacyl-synt_C|PF02801.23|4.9e+02,Ketoac…	VIT_8s0007g08690	AT2G41740.1	6.5	7	5.1	7.1	4.5	7.9	6.7	1.5	2.7	2	2.2	2.1	1.9	1.8	2	1.9	3.4	2.3	3.1	3	2.7	3.1	2.4	2	3.6	0.8	0.9	2.4	1.5	1	2.2	3.1	1.8	2.7	1.9	2.6	2.1
TRINITY_DN10073_c0_g1_i78	TRINITY_DN10073_c0_g1_i78 | villin actin-crosslinking factor : 20.2.2.5 : Cytoskeleton organisation.microfilament network.actin polymerisation.villin actin-crosslinking factor : mapman4.2.0	Villin-2;VLN2_LOC_Os03g24220_Os03g0356700_OSNPB_030356700	3477@421-2826@801,69%,complete@alt	NonamEVm001016t3	ID=TRINITY_DN10073_c0_g1_i78.p1;TRINITY_DN10073_c0_g1~~TRINITY_DN10073_c0_g1_i78.p1;ORF_type:complete_len:802_(-),score=180.59,UniRef90_A0A2I0WXM8@906689|84.5|0.0e+00,Gelsolin|PF00626.23|8.4e-11,Gelsolin|PF00626.23|9.5e-12,Gelsolin|PF00626.23|1.5e-10,Gelsolin|PF00626.23|5.3e-06,Gelsolin|PF00626.23|7.9e-07,VHP|PF02209.20|2.8e-15,Ketoacyl-synt_C|PF02801.23|4e+02,Ketoacyl-synt_C|PF02801.23|1.1e+02,K…	VIT_8s0007g08690	AT2G41740.1	6.2	7	5.5	7.1	4.8	8.5	6.8	1.9	2.5	2.2	2.6	2	2.3	2	2.1	2	4	2.4	3.5	3.2	2.8	3.6	2.4	2.5	3.4	1.1	0.9	2.5	1.4	1.3	2.4	2.8	1.8	3	2.2	2.9	1.8
TRINITY_DN100731_c0_g1_i1	TRINITY_DN100731_c0_g1_i1 | Enzyme classification.EC_1 oxidoreductases.EC_1.5 oxidoreductase acting on CH-NH group of donor(50.1.5 : 468.7) & Probable sarcosine oxidase OS=Arabidopsis thaliana (sp|q9sja7|sox_arath : 430.0) : 50.1.5 : Enzyme classification.EC_1 oxidoreductases.EC_1.5 oxidoreductase acting on CH-NH group of donor : mapman4.2.0	Probable_sarcosine_oxidase_(EC_1.5.3.1);At2g24580_F25P17.12	1507@172-1407@411,82%,complete@main	NonamEVm006624t1	ID=TRINITY_DN100731_c0_g1_i1.p1;TRINITY_DN100731_c0_g1~~TRINITY_DN100731_c0_g1_i1.p1;ORF_type:complete_len:412_(+),score=52.05,UniRef90_A0A2I0W9F2@906689|74.7|1.8e-225,DAO|PF01266.25|4.8e-42,FAD_oxidored|PF12831.8|1.7e-05,FAD_oxidored|PF12831.8|2.8e+03,GIDA|PF01134.23|0.0018,GIDA|PF01134.23|14,Pyr_redox_2|PF07992.15|0.04,Pyr_redox_2|PF07992.15|1.9,NAD_binding_8|PF13450.7|0.0005,NAD_binding_8|PF13…	VIT_4s0069g00860	AT2G24580.1	1.2	1.5	1.1	1.9	2.5	2.5	2.2	2.2	2.1	0.8	1.7	2.2	1.5	2.3	3.5	1.9	3.6	2.9	3	0.4	0.6	0.4	0.8	0.8	0.6	0.9	0.5	1.1	0.9	0.9	1.8	1	0.4	1	1.9	2.2	2.1
TRINITY_DN10074_c0_g1_i5	TRINITY_DN10074_c0_g1_i5 | RING-HC-class E3 ligase : 19.2.2.1.5.3.2 : Protein homeostasis.ubiquitin-proteasome system.ubiquitin-fold protein conjugation.ubiquitin conjugation (ubiquitylation).ubiquitin-ligase E3 activities.RING-domain E3 ligase activities.RING-HC-class E3 ligase : mapman4.2.0	Probable_E3_ubiquitin-protein_ligase_XBOS32_(EC_2.3.2.27)_(Ankyrin_repeat_domain_and_RING_finger-containing_protein_XBOS32)_(RING-type_E3_ubiquitin_transferase_XBOS32)_(XB3_protein_homolog_2);XBOS32_Os02g0791200_LOC_Os02g54860_OJ1046_F07.26_OsJ_08676	2049@338-1810@490,71%,complete@alt	NonamEVm005438t3	ID=TRINITY_DN10074_c0_g1_i5.p1;TRINITY_DN10074_c0_g1~~TRINITY_DN10074_c0_g1_i5.p1;ORF_type:complete_len:491_(+),score=58.65,UniRef90_UPI0009F5EECA@906689|76.7|2.8e-274,Ank_2|PF12796.8|1.4e-13,Ank_2|PF12796.8|6.8e-09,Ank_2|PF12796.8|2.1e-12,Ank_2|PF12796.8|1.7e-06,Ank|PF00023.31|0.00024,Ank|PF00023.31|0.00027,Ank|PF00023.31|0.094,Ank|PF00023.31|0.0005,Ank|PF00023.31|2.3e-05,Ank|PF00023.31|1.1e+03,…	VIT_11s0037g01410	AT5G57740.1	3.2	3	2.7	3.3	1.9	2.8	1.9	1	1.1	1.1	1.6	1.4	1.3	0.5	0.8	0.9	2.1	1.9	1.7	1.9	1.7	1.8	1.4	1.7	1.9	0.8	0.8	2	0.5	0.6	1.3	1.4	0.9	1.7	0.8	1	1
TRINITY_DN10074_c0_g1_i6	TRINITY_DN10074_c0_g1_i6 | RING-HC-class E3 ligase : 19.2.2.1.5.3.2 : Protein homeostasis.ubiquitin-proteasome system.ubiquitin-fold protein conjugation.ubiquitin conjugation (ubiquitylation).ubiquitin-ligase E3 activities.RING-domain E3 ligase activities.RING-HC-class E3 ligase : mapman4.2.0	Probable_E3_ubiquitin-protein_ligase_XBOS32_(EC_2.3.2.27)_(Ankyrin_repeat_domain_and_RING_finger-containing_protein_XBOS32)_(RING-type_E3_ubiquitin_transferase_XBOS32)_(XB3_protein_homolog_2);XBOS32_Os02g0791200_LOC_Os02g54860_OJ1046_F07.26_OsJ_08676	2000@742-1761@339,51%,complete-utrpoor@alt	NonamEVm005438t4	ID=TRINITY_DN10074_c0_g1_i6.p1;TRINITY_DN10074_c0_g1~~TRINITY_DN10074_c0_g1_i6.p1;ORF_type:complete_len:340_(+),score=38.42,UniRef90_UPI0009F5EECA@906689|70.2|8.8e-165,Ank_4|PF13637.7|0.00047,Ank_4|PF13637.7|2.3e-06,Ank_4|PF13637.7|0.00076,Ank|PF00023.31|0.00031,Ank|PF00023.31|1.4e-05,Ank|PF00023.31|7.3e+02,Ank_5|PF13857.7|0.0066,Ank_5|PF13857.7|8.8e-08,Ank_2|PF12796.8|0.0013,Ank_2|PF12796.8|1e-0…	VIT_11s0037g01410	AT5G57740.1	1.7	2.2	1.5	2	2.1	2	1.7	1.1	1	1.1	1.4	1.4	1.2	0.7	0.7	0.9	1.6	1.2	1.8	1.6	1.4	1.4	0.8	1.5	1.8	0.7	0.6	1.8	0.6	0.5	1.1	1.8	0.8	1.4	0.7	0.9	1
TRINITY_DN10074_c0_g2_i4	TRINITY_DN10074_c0_g2_i4 | RING-HC-class E3 ligase : 19.2.2.1.5.3.2 : Protein homeostasis.ubiquitin-proteasome system.ubiquitin-fold protein conjugation.ubiquitin conjugation (ubiquitylation).ubiquitin-ligase E3 activities.RING-domain E3 ligase activities.RING-HC-class E3 ligase : mapman4.2.0	Probable_E3_ubiquitin-protein_ligase_XBOS32_(EC_2.3.2.27)_(Ankyrin_repeat_domain_and_RING_finger-containing_protein_XBOS32)_(RING-type_E3_ubiquitin_transferase_XBOS32)_(XB3_protein_homolog_2);XBOS32_Os02g0791200_LOC_Os02g54860_OJ1046_F07.26_OsJ_08676	2063@824-1843@339,49%,complete-utrpoor@alt	NonamEVm005438t2	ID=TRINITY_DN10074_c0_g2_i4.p1;TRINITY_DN10074_c0_g2~~TRINITY_DN10074_c0_g2_i4.p1;ORF_type:complete_len:340_(-),score=38.45,UniRef90_UPI0009F5EECA@906689|70.2|8.8e-165,Ank_4|PF13637.7|0.00047,Ank_4|PF13637.7|2.3e-06,Ank_4|PF13637.7|0.00076,Ank|PF00023.31|0.00031,Ank|PF00023.31|1.4e-05,Ank|PF00023.31|7.3e+02,Ank_5|PF13857.7|0.0066,Ank_5|PF13857.7|8.8e-08,Ank_2|PF12796.8|0.0013,Ank_2|PF12796.8|1e-0…	VIT_11s0037g01410	AT5G57740.1	2.5	2.4	2.2	2.6	2.1	2.3	2	0.8	1.4	1	1.1	1.4	1.5	0.6	0.9	0.8	2.2	1.7	1.9	1.5	1.3	1.6	1	1.4	1.3	0.2	0.6	1.7	0.4	0.7	1.2	1.4	0.7	1.6	1.4	1	1.2
TRINITY_DN10074_c0_g2_i5	TRINITY_DN10074_c0_g2_i5 | RING-HC-class E3 ligase : 19.2.2.1.5.3.2 : Protein homeostasis.ubiquitin-proteasome system.ubiquitin-fold protein conjugation.ubiquitin conjugation (ubiquitylation).ubiquitin-ligase E3 activities.RING-domain E3 ligase activities.RING-HC-class E3 ligase : mapman4.2.0	Probable_E3_ubiquitin-protein_ligase_XBOS32_(EC_2.3.2.27)_(Ankyrin_repeat_domain_and_RING_finger-containing_protein_XBOS32)_(RING-type_E3_ubiquitin_transferase_XBOS32)_(XB3_protein_homolog_2);XBOS32_Os02g0791200_LOC_Os02g54860_OJ1046_F07.26_OsJ_08676	1954@262-1734@490,75%,complete@main	NonamEVm005438t1	ID=TRINITY_DN10074_c0_g2_i5.p1;TRINITY_DN10074_c0_g2~~TRINITY_DN10074_c0_g2_i5.p1;ORF_type:complete_len:491_(-),score=58.68,UniRef90_UPI0009F5EECA@906689|76.7|2.8e-274,Ank_2|PF12796.8|1.4e-13,Ank_2|PF12796.8|6.8e-09,Ank_2|PF12796.8|2.1e-12,Ank_2|PF12796.8|1.7e-06,Ank|PF00023.31|0.00024,Ank|PF00023.31|0.00027,Ank|PF00023.31|0.094,Ank|PF00023.31|0.0005,Ank|PF00023.31|2.3e-05,Ank|PF00023.31|1.1e+03,…	VIT_11s0037g01410	AT5G57740.1	2.6	3	3.1	3.3	2.6	2.3	2.6	1	1.5	1.6	1.4	1.5	1.6	0.6	0.9	1	2	1.5	2	1.9	2.1	2.1	1.4	2.3	1.4	0.9	0.9	2	0.9	0.7	1.1	2.4	1.1	1.8	0.9	0.9	1.2
TRINITY_DN10075_c0_g1_i13	TRINITY_DN10075_c0_g1_i13 | component TEN1 of telomere integrity maintenance complex : 13.2.5.2.2 : Cell cycle organisation.DNA replication.telomere replication.telomere integrity maintenance complex.component TEN1 : mapman4.2.0	CST_complex_subunit_TEN1_(Protein_MERISTEM_DISORGANIZATION_1)_(Protein_telomeric_pathways_with_STN1_homolog);TEN1_MDO1_At1g56260_F14G9.13	1059@374-751@125,35%,complete-utrpoor@alt	NonamEVm032482t3	ID=TRINITY_DN10075_c0_g1_i13.p1;TRINITY_DN10075_c0_g1~~TRINITY_DN10075_c0_g1_i13.p1;ORF_type:complete_len:126_(-),score=16.30,UniRef90_UPI0009E1968B@78828|80.0|3.2e-65,Ten1_2|PF15490.7|1.1e-33,Rep_fac-A_3|PF08661.12|0.0035	NA	NA	1.7	2.3	3.3	2.2	1.3	2.9	2.6	1.6	1.3	1.8	2	1.8	1.6	1.6	0.9	1	3.1	3.1	2.9	2.9	2.1	1.4	2.8	2	3.9	1	1.1	2.1	0.5	1	1.5	2.2	0.7	2.1	1.1	2.6	1.3
TRINITY_DN10075_c0_g1_i3	TRINITY_DN10075_c0_g1_i3 | component TEN1 of telomere integrity maintenance complex : 13.2.5.2.2 : Cell cycle organisation.DNA replication.telomere replication.telomere integrity maintenance complex.component TEN1 : mapman4.2.0	CST_complex_subunit_TEN1_(Protein_MERISTEM_DISORGANIZATION_1)_(Protein_telomeric_pathways_with_STN1_homolog);TEN1_MDO1_At1g56260_F14G9.13	963@517-906@129,40%,complete-utrbad@alt	NonamEVm030858t2	ID=TRINITY_DN10075_c0_g1_i3.p2;TRINITY_DN10075_c0_g1~~TRINITY_DN10075_c0_g1_i3.p2;ORF_type:complete_len:126_(-),score=16.30,UniRef90_UPI0009E1968B@78828|80.0|3.2e-65,Ten1_2|PF15490.7|1.1e-33,Rep_fac-A_3|PF08661.12|0.0035	VIT_14s0060g02060	NA	1.6	3.5	2.9	2.4	1.9	2.8	2.3	1.7	1.6	1.6	1.8	2.1	1.3	0.9	1.2	1.1	2.9	2.3	2.4	2	2.5	1.6	1.8	2.6	3.2	0.6	1.1	1.6	0.3	0.6	0.9	2.6	1.2	1.7	1.2	1.8	1.5
TRINITY_DN10075_c1_g1_i14	TRINITY_DN10075_c1_g1_i14 | O-fucosyltransferase 30 OS=Arabidopsis thaliana (sp|q1jpm5|oft30_arath : 434.0) : 35.1 : mapman4.2.0	O-fucosyltransferase_30_(O-FucT-30)_(EC_2.4.1.-)_(O-fucosyltransferase_family_protein);OFUT30_At4g17430_dl4750c_FCAALL.1	2631@293-1777@494,56%,complete-utrpoor@main	NonamEVm005294t1	ID=TRINITY_DN10075_c1_g1_i14.p1;TRINITY_DN10075_c1_g1~~TRINITY_DN10075_c1_g1_i14.p1;ORF_type:complete_len:495_(-),score=38.41,UniRef90_A0A2I0VNS2@906689|67.5|2.9e-221,O-FucT|PF10250.10|2.9e-07	VIT_0s0299g00070	NA	0.7	0.5	0.5	1.2	0.7	0.7	0.8	0.3	0.5	0.3	0.3	0.4	0.3	0.3	0.2	0.2	0.7	0.3	0.3	0.4	0.3	0.4	0.4	0.3	0.3	0.1	0.2	0.4	0.1	0.2	0.2	0.5	0.3	0.2	0.3	0.4	0.5
TRINITY_DN10075_c1_g1_i6	TRINITY_DN10075_c1_g1_i6 | O-fucosyltransferase 30 OS=Arabidopsis thaliana (sp|q1jpm5|oft30_arath : 434.0) : 35.1 : mapman4.2.0	O-fucosyltransferase_30_(O-FucT-30)_(EC_2.4.1.-)_(O-fucosyltransferase_family_protein);OFUT30_At4g17430_dl4750c_FCAALL.1	2308@2-1495@497,64%,partial5@althim	NonamEVm005294t9	ID=TRINITY_DN10075_c1_g1_i6.p1;TRINITY_DN10075_c1_g1~~TRINITY_DN10075_c1_g1_i6.p1;ORF_type:5prime_partial_len:498_(-),score=33.23,UniRef90_A0A2I0VNS2@906689|67.5|3.1e-219,O-FucT|PF10250.10|3e-07	VIT_0s0299g00070	AT4G17430.1	0.9	0.7	0.4	0.9	0.6	0.8	0.6	0.2	0.3	0.3	0.4	0.4	0.5	0.3	0.3	0.4	0.9	0.6	0.8	0.4	0.4	0.5	0.5	0.5	0.4	0.1	0.1	0.5	0.2	0.3	0.3	0.6	0.3	0.6	0.2	0.6	0.4
TRINITY_DN10075_c1_g1_i9	TRINITY_DN10075_c1_g1_i9 | O-fucosyltransferase 30 OS=Arabidopsis thaliana (sp|q1jpm5|oft30_arath : 434.0) : 35.1 : mapman4.2.0	O-fucosyltransferase_30_(O-FucT-30)_(EC_2.4.1.-)_(O-fucosyltransferase_family_protein);OFUT30_At4g17430_dl4750c_FCAALL.1	2650@312-1796@494,56%,complete-utrpoor@alt	NonamEVm005294t10	ID=TRINITY_DN10075_c1_g1_i9.p1;TRINITY_DN10075_c1_g1~~TRINITY_DN10075_c1_g1_i9.p1;ORF_type:complete_len:495_(-),score=39.70,UniRef90_A0A2I0VNS2@906689|67.5|2.9e-221,O-FucT|PF10250.10|2.9e-07	VIT_0s0299g00070	NA	1.1	0.7	0.6	0.9	0.5	0.9	0.7	0.3	0.4	0.4	0.3	0.3	0.3	0.3	0.2	0.4	0.6	0.3	0.8	0.4	0.5	0.5	0.5	0.4	0.4	0.1	0.3	0.5	0.1	0.2	0.4	0.5	0.1	0.4	0.2	0.4	0.3
TRINITY_DN10076_c0_g1_i1	TRINITY_DN10076_c0_g1_i1 | Fruit protein pKIWI502 OS=Actinidia deliciosa (sp|p43394|k502_actde : 233.0) : 35.1 : mapman4.2.0	Fruit_protein_pKIWI502;pKIWI502	1699@256-1017@253,44%,complete-utrpoor@alt	NonamEVm010868t2	ID=TRINITY_DN10076_c0_g1_i1.p1;TRINITY_DN10076_c0_g1~~TRINITY_DN10076_c0_g1_i1.p1;ORF_type:complete_len:254_(-),score=23.11,UniRef90_UPI0009E1DDF6@78828|77.2|2.4e-125,NAD_binding_1|PF00175.22|3.2e-10,FAD_binding_6|PF00970.25|0.0021,Phage-tail_3|PF13550.7|0.26	NA	NA	6.9	6.6	5.5	9.8	7	7.6	6.7	3.5	3.2	3	3.2	3.8	3.1	4	3.2	3.9	5.2	4.4	6	4.5	4.1	3.4	3.9	4	5.8	2.3	2.2	7.6	2.4	2.9	6.1	5.3	1.9	4.6	5.7	6.8	5.3
TRINITY_DN10076_c0_g1_i5	TRINITY_DN10076_c0_g1_i5 | Fruit protein pKIWI502 OS=Actinidia deliciosa (sp|p43394|k502_actde : 129.0) : 35.1 : mapman4.2.0	Fruit_protein_pKIWI502;pKIWI502	1978@256-801@181,27%,complete-utrbad@alt	NonamEVm010868t3	ID=TRINITY_DN10076_c0_g1_i5.p1;TRINITY_DN10076_c0_g1~~TRINITY_DN10076_c0_g1_i5.p1;ORF_type:complete_len:182_(-),score=16.03,UniRef90_UPI0009E1DDF6@78828|74.7|1.7e-79,FAD_binding_6|PF00970.25|0.00093,Phage-tail_3|PF13550.7|0.16	NA	NA	2	1.3	1.2	1.8	2.5	1.6	1.3	0.9	0.8	0.4	1.1	1.3	1.2	1	1.1	0.9	1.3	1.3	1.7	0.8	0.8	1.1	0.9	1.2	1.1	0.2	0.3	1.7	1.1	0.8	1.4	0.8	0.7	1.2	1.7	2	1.3
TRINITY_DN10076_c0_g1_i7	TRINITY_DN10076_c0_g1_i7 | Fruit protein pKIWI502 OS=Actinidia deliciosa (sp|p43394|k502_actde : 247.0) : 35.1 : mapman4.2.0	Fruit_protein_pKIWI502;pKIWI502	1396@256-1137@293,63%,complete@main	NonamEVm010868t1	ID=TRINITY_DN10076_c0_g1_i7.p1;TRINITY_DN10076_c0_g1~~TRINITY_DN10076_c0_g1_i7.p1;ORF_type:complete_len:294_(-),score=36.61,UniRef90_UPI0009E1DDF6@78828|79.0|8.5e-155,NAD_binding_1|PF00175.22|8.4e-15,FAD_binding_6|PF00970.25|0.0028	VIT_1s0011g04500	AT1G15140.1	7.5	5.9	4.8	7.1	6.3	9.1	5.9	2.8	4.3	2.9	3.6	3.3	3.2	3.4	3.5	3.7	5.1	3.9	6	4.4	3.1	4.3	3.6	4	4.7	1.7	2.3	7.5	2.8	3	7.5	3.9	2.1	5.1	7	6.6	6.7
TRINITY_DN10076_c0_g2_i2	TRINITY_DN10076_c0_g2_i2 | Fruit protein pKIWI502 OS=Actinidia deliciosa (sp|p43394|k502_actde : 248.0) : 35.1 : mapman4.2.0	Fruit_protein_pKIWI502;pKIWI502	1226@153-1034@293,71%,complete@althim	NonamEVm010868t4	ID=TRINITY_DN10076_c0_g2_i2.p1;TRINITY_DN10076_c0_g2~~TRINITY_DN10076_c0_g2_i2.p1;ORF_type:complete_len:294_(+),score=39.25,UniRef90_UPI0009E1DDF6@78828|79.7|7.3e-156,NAD_binding_1|PF00175.22|1.5e-15,FAD_binding_6|PF00970.25|0.0028,NAD_binding_6|PF08030.13|3.1e+02,NAD_binding_6|PF08030.13|1.2,Phage-tail_3|PF13550.7|0.32,Phage-tail_3|PF13550.7|8.7e+03	VIT_1s0011g04500	AT1G15140.1	8	7	6.3	12	7.8	7.8	8.7	4	3.6	3	4	4.5	4.4	4.3	4.6	4.1	6.3	6.4	7	5	4.7	5.7	4.2	4.3	5.4	2.4	2.2	10.8	3.3	3.9	8.5	7.3	1.2	6.7	6.5	9.3	7.2
TRINITY_DN10076_c0_g2_i4	TRINITY_DN10076_c0_g2_i4 | Fruit protein pKIWI502 OS=Actinidia deliciosa (sp|p43394|k502_actde : 233.0) : 35.1 : mapman4.2.0	Fruit_protein_pKIWI502;pKIWI502	2239@153-1022@289,38%,complete-utrbad@alt	NonamEVm010868t5	ID=TRINITY_DN10076_c0_g2_i4.p1;TRINITY_DN10076_c0_g2~~TRINITY_DN10076_c0_g2_i4.p1;ORF_type:complete_len:290_(+),score=32.15,UniRef90_UPI0009E1DDF6@78828|78.9|5.4e-143,NAD_binding_1|PF00175.22|4.1e-15,FAD_binding_6|PF00970.25|0.0027	VIT_1s0011g04500	NA	3.6	3.3	3	4.2	4.3	3.8	3.5	2.2	2.1	1.7	2	2.2	1.7	1.8	2.2	2.1	2.7	2.8	3.1	2.1	1.9	2.6	2	1.9	2.6	1.1	1.1	3.7	1.2	1.6	3.1	2.4	0.8	2.9	3	3.3	3
TRINITY_DN10077_c0_g1_i10	TRINITY_DN10077_c0_g1_i10 | mapman4 classification: 35.2 not assigned.not annotated	NA	1920@603-1652@349,54%,complete-utrpoor@main	NonamEVm008994t1	ID=TRINITY_DN10077_c0_g1_i10.p1;TRINITY_DN10077_c0_g1~~TRINITY_DN10077_c0_g1_i10.p1;ORF_type:complete_len:350_(+),score=39.22,UniRef90_UPI0009E25AB0@78828|75.8|5.2e-151,His_Phos_1|PF00300.23|2.6e-11	VIT_17s0000g08200	AT5G62840.1	0.6	0.2	0.7	0.4	0.4	0.6	0.7	0.3	0.7	0.6	0.5	0.6	0.6	0.5	0.8	0.3	1.6	0.7	1.4	0.4	0.3	0.5	0.6	0.5	0.3	0.1	0.2	0.6	1.7	0.8	0.7	0.6	0.5	0.5	0.4	1	0.5
TRINITY_DN10077_c0_g1_i17	TRINITY_DN10077_c0_g1_i17 | mapman4 classification: 35.2 not assigned.not annotated	NA	1199@47-931@294,73%,complete@alt	NonamEVm008994t5	ID=TRINITY_DN10077_c0_g1_i17.p1;TRINITY_DN10077_c0_g1~~TRINITY_DN10077_c0_g1_i17.p1;ORF_type:5prime_partial_len:310_(+),score=32.64,UniRef90_UPI0009E25AB0@78828|74.8|4.3e-149,His_Phos_1|PF00300.23|1.9e-11	VIT_17s0000g08200	AT5G62840.1	1	0.7	0.2	1	0.3	0.6	0.3	0.3	0.3	0.6	0.1	0.2	0.3	0.1	0.2	0.1	0.8	0.4	0.3	0.2	0.1	0.1	0.1	0.4	0.4	0.1	0.2	0.8	0.2	0.2	0.3	0.2	0	0.3	0.6	0.7	0.4
TRINITY_DN10077_c0_g1_i19	TRINITY_DN10077_c0_g1_i19 | mapman4 classification: 35.2 not assigned.not annotated	NA	3323@2088-2816@242,21%,complete-utrbad@alt	NonamEVm008994t4	ID=TRINITY_DN10077_c0_g1_i19.p1;TRINITY_DN10077_c0_g1~~TRINITY_DN10077_c0_g1_i19.p1;ORF_type:complete_len:243_(+),score=19.88,UniRef90_UPI0009E25AB0@78828|70.1|3.6e-64,His_Phos_1|PF00300.23|0.001	VIT_17s0000g08200	AT5G62840.1	0.6	0.7	0.4	0.6	0.6	0.9	0.5	0.2	0.2	0.3	0.1	0.1	0.2	0.2	0.1	0.3	0.4	0.2	0.3	0.2	0.2	0.1	0.2	0.3	0.5	0.2	0.2	0.6	0.2	0.2	0.5	0.2	0.3	0.2	0.3	0.2	0.3
TRINITY_DN10077_c0_g1_i23	TRINITY_DN10077_c0_g1_i23 | mapman4 classification: 35.2 not assigned.not annotated	NA	2964@1715-2599@294,29%,complete-utrbad@alt	NonamEVm008994t2	ID=TRINITY_DN10077_c0_g1_i23.p1;TRINITY_DN10077_c0_g1~~TRINITY_DN10077_c0_g1_i23.p1;ORF_type:complete_len:295_(-),score=32.66,UniRef90_UPI0009E25AB0@78828|77.2|4.0e-155,His_Phos_1|PF00300.23|1.6e-11	VIT_17s0000g08200	AT5G62840.1	0.8	0.7	0.3	0.7	0.7	0.8	0.6	0.1	0.1	0.3	0.1	0.2	0.1	0.1	0.2	0.1	0.2	0.3	0.2	0.2	0.2	0.1	0.1	0.2	0.2	0.3	0.1	0.5	0.2	0.2	0.3	0.2	0.2	0.2	0.2	0.2	0.4
TRINITY_DN10079_c0_g1_i10	TRINITY_DN10079_c0_g1_i10 | Retrovirus-related Pol polyprotein from transposon TNT 1-94 OS=Nicotiana tabacum (sp|p10978|polx_tobac : 579.0) : 35.1 : mapman4.2.0	Retrovirus-related_Pol_polyprotein_from_transposon_TNT_1-94_[Includes:_Protease_(EC_3.4.23.-);_Reverse_transcriptase_(EC_2.7.7.49);_Endonuclease];	1862@1-1860@620,99%,partial@alt	NonamEVm001181t6	ID=TRINITY_DN10079_c0_g1_i10.p1;TRINITY_DN10079_c0_g1~~TRINITY_DN10079_c0_g1_i10.p1;ORF_type:internal_len:621_(-),score=126.86,UniRef90_A0A5B7BAK4@16924|62.8|2.0e-277,RVT_2|PF07727.15|3.2e-37,gag_pre-integrs|PF13976.7|5e-14,rve|PF00665.27|2.6e-10,rve_3|PF13683.7|0.0017	VIT_10s0042g00610	NA	0.3	0.2	0.3	0.4	0.2	0.6	0.6	0.2	0.4	0.4	0.5	0.2	0.3	0.2	0.3	0.5	0.5	0.4	0.6	0.2	0.1	0.2	0.2	0.2	0.3	0	0.1	0.2	0.6	0.1	0.6	0.6	0.3	0.3	0.4	0.7	0.3
TRINITY_DN10079_c0_g1_i2	TRINITY_DN10079_c0_g1_i2 | Retrovirus-related Pol polyprotein from transposon TNT 1-94 OS=Nicotiana tabacum (sp|p10978|polx_tobac : 533.0) : 35.1 : mapman4.2.0	Retrovirus-related_Pol_polyprotein_from_transposon_TNT_1-94_[Includes:_Protease_(EC_3.4.23.-);_Reverse_transcriptase_(EC_2.7.7.49);_Endonuclease];	1862@331-1860@510,82%,partial3@alt	NonamEVm001181t2	ID=TRINITY_DN10079_c0_g1_i2.p1;TRINITY_DN10079_c0_g1~~TRINITY_DN10079_c0_g1_i2.p1;ORF_type:3prime_partial_len:511_(-),score=105.69,UniRef90_A0A5B7BAK4@16924|63.6|4.1e-226,RVT_2|PF07727.15|2.3e-37,rve|PF00665.27|1.9e-10,rve_3|PF13683.7|0.0013,gag_pre-integrs|PF13976.7|0.015	VIT_10s0042g00610	NA	0.4	0.6	0.6	0.4	0.1	0.6	0.6	0.2	0.1	0.6	0.2	0.1	0.1	0.3	0.4	0.4	0.5	0.3	0.5	0.2	0.1	0.3	0.3	0.3	0.7	0.1	0.1	0.3	0.3	0.3	0.3	0.2	0.2	0.4	0.2	0.8	0.5
TRINITY_DN10079_c0_g1_i7	TRINITY_DN10079_c0_g1_i7 | Retrovirus-related Pol polyprotein from transposon TNT 1-94 OS=Nicotiana tabacum (sp|p10978|polx_tobac : 533.0) : 35.1 : mapman4.2.0	Retrovirus-related_Pol_polyprotein_from_transposon_TNT_1-94_[Includes:_Protease_(EC_3.4.23.-);_Reverse_transcriptase_(EC_2.7.7.49);_Endonuclease];	1657@126-1655@510,92%,partial3@alt	NonamEVm001181t4	ID=TRINITY_DN10079_c0_g1_i7.p1;TRINITY_DN10079_c0_g1~~TRINITY_DN10079_c0_g1_i7.p1;ORF_type:internal_len:552_(-),score=116.52,UniRef90_A0A5B7BAK4@16924|62.7|1.5e-243,RVT_2|PF07727.15|2.7e-37,gag_pre-integrs|PF13976.7|4.2e-14,rve|PF00665.27|2.1e-10,rve_3|PF13683.7|0.0015	VIT_10s0042g00610	NA	0.9	0.6	0.3	0.1	0.3	0.7	0.5	0.3	0.2	0.4	0.2	0.3	0.1	0.2	0.4	0.5	0.8	0.4	0.4	0.2	0.1	0.2	0.4	0.2	0.4	0.1	0.1	0.2	0.3	0.3	0.4	0.5	0.4	0.4	0.4	0.6	0.2
TRINITY_DN10079_c0_g1_i8	TRINITY_DN10079_c0_g1_i8 | Retrovirus-related Pol polyprotein from transposon TNT 1-94 OS=Nicotiana tabacum (sp|p10978|polx_tobac : 205.0) : 35.1 : mapman4.2.0	Retrovirus-related_Pol_polyprotein_from_transposon_TNT_1-94_[Includes:_Protease_(EC_3.4.23.-);_Reverse_transcriptase_(EC_2.7.7.49);_Endonuclease];	1653@869-1651@261,47%,partial3-utrbad@alt	NonamEVm001181t5	ID=TRINITY_DN10079_c0_g1_i8.p1;TRINITY_DN10079_c0_g1~~TRINITY_DN10079_c0_g1_i8.p1;ORF_type:3prime_partial_len:262_(-),score=64.41,UniRef90_A0A438FJR2@29760|57.6|3.2e-92,RVT_2|PF07727.15|6.1e-38	VIT_10s0042g00610	NA	1	0.9	0.3	0.4	0.3	0.8	0.4	0.2	0.2	0.2	0.2	0.1	0	0.1	0.2	0.2	0.7	0.2	0.4	0.2	0.1	0.3	0.1	0.2	0.2	0.1	0	0.2	0.2	0.1	0.3	0.3	0.1	0.5	0.5	0.3	0.5
TRINITY_DN1008_c0_g1_i16	TRINITY_DN1008_c0_g1_i16 | beta-N-acetylhexosaminidase (HEXO) : 18.1.1.7.1 : Protein modification.glycosylation.N-linked glycosylation.paucimannosidic N-glycan formation.beta-N-acetylhexosaminidase (HEXO) : mapman4.2.0	Beta-hexosaminidase_1_(EC_3.2.1.52)_(Beta-GlcNAcase_1)_(Beta-N-acetylhexosaminidase_1)_(Beta-hexosaminidase_2)_(AtHEX2)_(N-acetyl-beta-glucosaminidase_1);HEXO1_HEX2_At3g55260_T26I12.140	7211@825-1664@279,11%,complete-utrbad@alt	NonamEVm007447t2	ID=TRINITY_DN1008_c0_g1_i16.p1;TRINITY_DN1008_c0_g1~~TRINITY_DN1008_c0_g1_i16.p1;ORF_type:complete_len:280_(-),score=32.00,UniRef90_A0A2I0WJD3@906689|78.5|3.4e-144,Glyco_hydro_20|PF00728.23|1.7e-25,Glycohydro_20b2|PF14845.7|5.7e-17,Glyco_hydro_20b|PF02838.16|0.017,KaiB|PF07689.13|1.9e+02,KaiB|PF07689.13|2.3	VIT_13s0019g00040	AT3G55260.1	1.2	1.6	1.5	2.4	1.7	2.9	2.9	0.7	1.2	1.1	1.1	1.5	1.2	1.1	1	1.1	1.9	1.7	1.7	1.1	1	1	0.8	0.8	1.3	0.6	0.6	1.3	0.8	0.8	1.1	0.9	0.5	0.9	0.9	1.4	1
TRINITY_DN1008_c0_g1_i18	TRINITY_DN1008_c0_g1_i18 | beta-N-acetylhexosaminidase (HEXO) : 18.1.1.7.1 : Protein modification.glycosylation.N-linked glycosylation.paucimannosidic N-glycan formation.beta-N-acetylhexosaminidase (HEXO) : mapman4.2.0	Beta-hexosaminidase_1_(EC_3.2.1.52)_(Beta-GlcNAcase_1)_(Beta-N-acetylhexosaminidase_1)_(Beta-hexosaminidase_2)_(AtHEX2)_(N-acetyl-beta-glucosaminidase_1);HEXO1_HEX2_At3g55260_T26I12.140	7205@825-1688@287,11%,complete-utrbad@main	NonamEVm007447t1	ID=TRINITY_DN1008_c0_g1_i18.p1;TRINITY_DN1008_c0_g1~~TRINITY_DN1008_c0_g1_i18.p1;ORF_type:complete_len:288_(-),score=24.04,UniRef90_A0A2I0WJD3@906689|76.9|1.3e-108,Glycohydro_20b2|PF14845.7|6.1e-17,Glyco_hydro_20|PF00728.23|6.4e-08,Glyco_hydro_20b|PF02838.16|0.019,KaiB|PF07689.13|2e+02,KaiB|PF07689.13|2.4	VIT_13s0019g00040	AT3G55260.1	1.1	1.4	1.3	2.7	1.8	3.1	2.8	0.9	1.1	1.3	1.1	1.4	1.2	1.2	1.1	1.2	1.9	1.6	1.9	1.3	1.1	1.2	0.8	1.1	1.5	0.6	0.6	1.8	0.7	0.8	1.4	1.1	0.4	1.1	0.8	1.5	1
TRINITY_DN1008_c0_g1_i23	TRINITY_DN1008_c0_g1_i23 | beta-N-acetylhexosaminidase (HEXO) : 18.1.1.7.1 : Protein modification.glycosylation.N-linked glycosylation.paucimannosidic N-glycan formation.beta-N-acetylhexosaminidase (HEXO) : mapman4.2.0	Beta-hexosaminidase_1_(EC_3.2.1.52)_(Beta-GlcNAcase_1)_(Beta-N-acetylhexosaminidase_1)_(Beta-hexosaminidase_2)_(AtHEX2)_(N-acetyl-beta-glucosaminidase_1);HEXO1_HEX2_At3g55260_T26I12.140	6807@825-1664@279,12%,complete-utrbad@alt	NonamEVm007447t4	ID=TRINITY_DN1008_c0_g1_i23.p1;TRINITY_DN1008_c0_g1~~TRINITY_DN1008_c0_g1_i23.p1;ORF_type:complete_len:280_(-),score=31.20,UniRef90_A0A2I0WJD3@906689|78.1|1.4e-143,Glyco_hydro_20|PF00728.23|1.7e-25,Glycohydro_20b2|PF14845.7|8.5e-17,Glyco_hydro_20b|PF02838.16|0.019,KaiB|PF07689.13|1.9e+02,KaiB|PF07689.13|2.3	VIT_13s0019g00040	AT3G55260.1	1.4	1.9	1.7	2.3	1.8	3.3	3	1	1.4	1.1	1.1	1.5	1.2	1.2	1.4	1.3	2.1	1.9	1.8	1.4	1.1	1.2	0.8	1	1.5	0.7	0.7	1.7	0.9	0.8	1.8	1.3	0.6	1	1.2	1.8	1.4
TRINITY_DN1008_c0_g1_i35	TRINITY_DN1008_c0_g1_i35 | beta-N-acetylhexosaminidase (HEXO) : 18.1.1.7.1 : Protein modification.glycosylation.N-linked glycosylation.paucimannosidic N-glycan formation.beta-N-acetylhexosaminidase (HEXO) : mapman4.2.0	Beta-hexosaminidase_1_(EC_3.2.1.52)_(Beta-GlcNAcase_1)_(Beta-N-acetylhexosaminidase_1)_(Beta-hexosaminidase_2)_(AtHEX2)_(N-acetyl-beta-glucosaminidase_1);HEXO1_HEX2_At3g55260_T26I12.140	1520@1-1212@403,79%,partial5@althim	NonamEVm007447t3	ID=TRINITY_DN1008_c0_g1_i35.p1;TRINITY_DN1008_c0_g1~~TRINITY_DN1008_c0_g1_i35.p1;ORF_type:5prime_partial_len:404_(-),score=68.44,UniRef90_A0A2I0WJD3@906689|84.1|1.6e-268,Glyco_hydro_20|PF00728.23|1.2e-75,Glycohydro_20b2|PF14845.7|0.0041	VIT_13s0019g00040	AT3G55260.1	4.9	6.8	6.2	8	4.6	10.2	8.2	3.8	4.7	4.7	3.6	4.4	3.4	4.6	5.4	4.7	6.4	6.8	6.6	4.9	4.1	3.9	3.4	3.5	5	2.4	3	6.2	3.4	3.4	6.1	5.3	2.6	4.7	5.1	8.6	5.4
TRINITY_DN10080_c0_g1_i1	TRINITY_DN10080_c0_g1_i1 | RNA-directed DNA polymerase homolog OS=Oenothera berteroana (sp|p31843|rrpo_oenbe : 132.0) : 35.1 : mapman4.2.0	Transposon_Ty3-I_Gag-Pol_polyprotein_(Gag3-Pol3)_(Transposon_Ty3-2_TYA-TYB_polyprotein)_[Cleaved_into:_Capsid_protein_(CA)_(p24);_Spacer_peptide_p3;_Nucleocapsid_protein_p11_(NC);_Ty3_protease_(PR)_(EC_3.4.23.-)_(p16);_Spacer_peptide_J;_Reverse_transcriptase/ribonuclease_H_(RT)_(RT-RH)_(EC_2.7.7.49)_(EC_2.7.7.7)_(EC_3.1.26.4)_(p55);_Integrase_p52_(IN);_Integrase_p49_(IN)];TY3B-I_YILWTy3-1_POL_YIL…	5040@1108-4539@1143,68%,complete@main	NonamEVm000514t1	ID=TRINITY_DN10080_c0_g1_i1.p1;TRINITY_DN10080_c0_g1~~TRINITY_DN10080_c0_g1_i1.p1;ORF_type:complete_len:1144_(-),score=87.55,UniRef90_A0A2U1Q3X0@35608|64.1|0.0e+00,RT_RNaseH_2|PF17919.2|2.7e-32,RT_RNaseH|PF17917.2|5.5e-31,RVT_1|PF00078.28|3.6e-30,Integrase_H2C2|PF17921.2|4.2e-15,rve|PF00665.27|1.7e-09,Retrotrans_gag|PF03732.18|1.2e-07,Retrotrans_gag|PF03732.18|1.4e+04,zf-H2C2|PF09337.11|8.9e+03,z…	NA	NA	0.3	0.2	0.2	0.1	0.1	0.3	0.2	0.2	0.1	0.2	0.2	0.1	0.2	0.1	0.1	0.1	0.4	0.3	0.3	0.1	0.1	0.1	0.1	0.2	0.3	0	0	0.3	0.2	0.1	0.1	0.2	0.2	0.2	0.2	0.2	0.1
TRINITY_DN10080_c0_g1_i3	TRINITY_DN10080_c0_g1_i3 | RNA-directed DNA polymerase homolog OS=Oenothera berteroana (sp|p31843|rrpo_oenbe : 129.0) : 35.1 : mapman4.2.0	Transposon_Ty3-I_Gag-Pol_polyprotein_(Gag3-Pol3)_(Transposon_Ty3-2_TYA-TYB_polyprotein)_[Cleaved_into:_Capsid_protein_(CA)_(p24);_Spacer_peptide_p3;_Nucleocapsid_protein_p11_(NC);_Ty3_protease_(PR)_(EC_3.4.23.-)_(p16);_Spacer_peptide_J;_Reverse_transcriptase/ribonuclease_H_(RT)_(RT-RH)_(EC_2.7.7.49)_(EC_2.7.7.7)_(EC_3.1.26.4)_(p55);_Integrase_p52_(IN);_Integrase_p49_(IN)];TY3B-I_YILWTy3-1_POL_YIL…	5040@1108-4539@1143,68%,complete@alt	NonamEVm000514t2	ID=TRINITY_DN10080_c0_g1_i3.p1;TRINITY_DN10080_c0_g1~~TRINITY_DN10080_c0_g1_i3.p1;ORF_type:complete_len:1144_(-),score=84.08,UniRef90_A0A2U1Q3X0@35608|63.8|0.0e+00,RT_RNaseH_2|PF17919.2|2.7e-32,RT_RNaseH|PF17917.2|5.5e-31,RVT_1|PF00078.28|1.7e-30,Integrase_H2C2|PF17921.2|4.2e-15,rve|PF00665.27|1.7e-09,Retrotrans_gag|PF03732.18|1.2e-07,Retrotrans_gag|PF03732.18|1.4e+04,zf-H2C2|PF09337.11|8.9e+03,z…	NA	NA	0.2	0.1	0.3	0.2	0.1	0.2	0.3	0.1	0.1	0.4	0.3	0.3	0.3	0.1	0.1	0.1	0.5	0.4	0.4	0.2	0.2	0.1	0.2	0.1	0.2	0	0	0.2	0.1	0.1	0.2	0.3	0.2	0.2	0.1	0.3	0.2
TRINITY_DN10080_c1_g1_i1	TRINITY_DN10080_c1_g1_i1 | Uncharacterized mitochondrial protein AtMg00860 OS=Arabidopsis thaliana (sp|p92523|m860_arath : 96.7) : 35.1 : mapman4.2.0	Retrovirus-related_Pol_polyprotein_from_transposon_17.6_[Includes:_Protease_(EC_3.4.23.-);_Reverse_transcriptase_(EC_2.7.7.49);_Endonuclease];pol	3595@1469-2305@278,23%,complete-utrbad@alt	NonamEVm010990t2	ID=TRINITY_DN10080_c1_g1_i1.p1;TRINITY_DN10080_c1_g1~~TRINITY_DN10080_c1_g1_i1.p1;ORF_type:complete_len:279_(-),score=17.85,UniRef90_A0A5N6PV90@192012|64.6|4.9e-115,rve|PF00665.27|2.4e-06	NA	NA	0.1	0.1	0	0.1	0.1	0.2	0.3	0	0	0.1	0	0.1	0.1	0	0.1	0.1	0.2	0.1	0.3	0	0	0.1	0.1	0.2	0	0	0	0.2	0.2	0.1	0.1	0.2	0	0	0.1	0.3	0.1
TRINITY_DN10081_c0_g1_i10	TRINITY_DN10081_c0_g1_i10 | component THOC5 of mRNP trafficking THO subcomplex : 16.11.1.1.4 : RNA processing.messenger ribonucleoparticle (mRNP) export.TREX/THO mRNP trafficking complex.THO subcomplex.component THOC5 : mapman4.2.0 | transcription factor (bZIP) : 15.5.4.1 : RNA biosynthesis.transcriptional regulation.bZIP transcription factor superfamily.transcription factor (bZIP) : mapman4.2.0	THO_complex_subunit_5B_(THO_complex_subunit_5)_(AtTHO5);THO5B_THO5_THOC5A_At5g42920_MBD2.12	1906@10-1257@415,65%,complete@main	NonamEVm007147t1	ID=TRINITY_DN10081_c0_g1_i10.p1;TRINITY_DN10081_c0_g1~~TRINITY_DN10081_c0_g1_i10.p1;ORF_type:complete_len:774_(+),score=170.57,UniRef90_UPI0009E2ABFF@78828|75.7|0.0e+00,FmiP_Thoc5|PF09766.10|5.5e-103,FmiP_Thoc5|PF09766.10|2.3e+03	VIT_18s0001g10440	AT5G42920.2	1.5	2.1	1.4	2	1.3	2.1	1.8	1	1.4	1	1	1	1	0.8	1	0.9	1.2	0.9	1.2	1.2	1.2	1.5	1.3	1.3	1.5	0.4	0.4	1.1	0.7	0.7	1.3	1.6	0.7	1.5	1.1	1.2	1
TRINITY_DN10081_c0_g1_i11	TRINITY_DN10081_c0_g1_i11 | component THOC5 of mRNP trafficking THO subcomplex : 16.11.1.1.4 : RNA processing.messenger ribonucleoparticle (mRNP) export.TREX/THO mRNP trafficking complex.THO subcomplex.component THOC5 : mapman4.2.0	THO_complex_subunit_5B_(THO_complex_subunit_5)_(AtTHO5);THO5B_THO5_THOC5A_At5g42920_MBD2.12	3124@7-939@310,29%,complete-utrbad@alt	NonamEVm001850t5	ID=TRINITY_DN10081_c0_g1_i11.p1;TRINITY_DN10081_c0_g1~~TRINITY_DN10081_c0_g1_i11.p1;ORF_type:5prime_partial_len:313_(+),score=59.40,UniRef90_UPI0009E2ABFF@78828|65.3|6.7e-128	NA	NA	0.6	0.8	0.8	1.1	0.5	1.4	0.9	0.3	0.6	0.5	0.1	0.3	0.3	0.4	0.4	0.4	0.6	0.4	0.6	0.7	0.4	0.4	0.4	0.2	0.7	0.1	0.3	0.7	0.2	0.2	0.6	0.5	0.3	0.8	0.5	0.6	0.5
TRINITY_DN10081_c0_g1_i20	TRINITY_DN10081_c0_g1_i20 | component THOC5 of mRNP trafficking THO subcomplex : 16.11.1.1.4 : RNA processing.messenger ribonucleoparticle (mRNP) export.TREX/THO mRNP trafficking complex.THO subcomplex.component THOC5 : mapman4.2.0 | transcription factor (bZIP) : 15.5.4.1 : RNA biosynthesis.transcriptional regulation.bZIP transcription factor superfamily.transcription factor (bZIP) : mapman4.2.0	THO_complex_subunit_5B_(THO_complex_subunit_5)_(AtTHO5);THO5B_THO5_THOC5A_At5g42920_MBD2.12	4811@83-2404@773,48%,complete-utrbad@main	NonamEVm001850t1	ID=TRINITY_DN10081_c0_g1_i20.p1;TRINITY_DN10081_c0_g1~~TRINITY_DN10081_c0_g1_i20.p1;ORF_type:complete_len:774_(+),score=170.57,UniRef90_UPI0009E2ABFF@78828|75.7|0.0e+00,FmiP_Thoc5|PF09766.10|5.5e-103,FmiP_Thoc5|PF09766.10|2.3e+03	VIT_18s0001g10440	AT5G42920.2	2	2.3	1.4	2	1.1	2.2	1.7	0.9	1	1.3	1	1	0.9	0.9	0.7	0.8	1.3	0.9	1.2	1.3	1	1.4	1	1.5	1.4	0.4	0.4	1.3	0.7	0.7	1.8	1.5	0.9	1.6	1.1	1.3	1
TRINITY_DN10081_c0_g1_i39	TRINITY_DN10081_c0_g1_i39 | component THOC5 of mRNP trafficking THO subcomplex : 16.11.1.1.4 : RNA processing.messenger ribonucleoparticle (mRNP) export.TREX/THO mRNP trafficking complex.THO subcomplex.component THOC5 : mapman4.2.0 | transcription factor (bZIP) : 15.5.4.1 : RNA biosynthesis.transcriptional regulation.bZIP transcription factor superfamily.transcription factor (bZIP) : mapman4.2.0	THO_complex_subunit_5B_(THO_complex_subunit_5)_(AtTHO5);THO5B_THO5_THOC5A_At5g42920_MBD2.12	1594@10-1197@395,74%,complete@alt	NonamEVm007147t3	ID=TRINITY_DN10081_c0_g1_i39.p1;TRINITY_DN10081_c0_g1~~TRINITY_DN10081_c0_g1_i39.p1;ORF_type:complete_len:774_(+),score=170.57,UniRef90_UPI0009E2ABFF@78828|75.7|0.0e+00,FmiP_Thoc5|PF09766.10|5.5e-103,FmiP_Thoc5|PF09766.10|2.3e+03	VIT_18s0001g10440	AT5G42920.2	1.5	1.7	1.1	1.7	1.1	1.8	1.8	0.8	0.9	1.3	0.6	1	1	1	0.7	0.8	1.1	0.9	1.3	1.2	1	1.2	0.8	1.2	1.1	0.5	0.4	1.2	0.6	0.5	1.2	1.3	0.7	1.6	1.1	1.4	1.1
TRINITY_DN10081_c0_g1_i4	TRINITY_DN10081_c0_g1_i4 | component THOC5 of mRNP trafficking THO subcomplex : 16.11.1.1.4 : RNA processing.messenger ribonucleoparticle (mRNP) export.TREX/THO mRNP trafficking complex.THO subcomplex.component THOC5 : mapman4.2.0 | transcription factor (bZIP) : 15.5.4.1 : RNA biosynthesis.transcriptional regulation.bZIP transcription factor superfamily.transcription factor (bZIP) : mapman4.2.0	THO_complex_subunit_5B_(THO_complex_subunit_5)_(AtTHO5);THO5B_THO5_THOC5A_At5g42920_MBD2.12	4414@83-1483@466,31%,complete-utrbad@alt	NonamEVm001850t4	ID=TRINITY_DN10081_c0_g1_i4.p1;TRINITY_DN10081_c0_g1~~TRINITY_DN10081_c0_g1_i4.p1;ORF_type:complete_len:467_(+),score=112.73,UniRef90_UPI0009E2ABFF@78828|82.7|1.0e-255,FmiP_Thoc5|PF09766.10|1.3e-103	VIT_18s0001g10440	AT5G42920.2	1.8	1.8	1.5	1.8	1	2	1.8	0.8	1.3	1.5	1.1	1.2	1.1	0.9	0.9	0.8	0.9	1.4	1.3	1.4	1.2	0.9	1	1.3	1.5	0.2	0.4	1	0.9	0.6	1.4	1.9	0.4	1.7	1.1	1.1	1.1
TRINITY_DN10081_c0_g1_i52	TRINITY_DN10081_c0_g1_i52 | component THOC5 of mRNP trafficking THO subcomplex : 16.11.1.1.4 : RNA processing.messenger ribonucleoparticle (mRNP) export.TREX/THO mRNP trafficking complex.THO subcomplex.component THOC5 : mapman4.2.0 | transcription factor (bZIP) : 15.5.4.1 : RNA biosynthesis.transcriptional regulation.bZIP transcription factor superfamily.transcription factor (bZIP) : mapman4.2.0	THO_complex_subunit_5B_(THO_complex_subunit_5)_(AtTHO5);THO5B_THO5_THOC5A_At5g42920_MBD2.12	5178@729-2771@680,39%,complete-utrbad@alt	NonamEVm001850t2	ID=TRINITY_DN10081_c0_g1_i52.p1;TRINITY_DN10081_c0_g1~~TRINITY_DN10081_c0_g1_i52.p1;ORF_type:complete_len:681_(+),score=145.89,UniRef90_UPI0009E2ABFF@78828|74.7|0.0e+00,FmiP_Thoc5|PF09766.10|1.3e-89,FmiP_Thoc5|PF09766.10|1.9e+03	VIT_18s0001g10440	AT5G42920.2	1.7	1.3	1.3	1.3	1.1	1.8	1.6	0.8	1	1.2	1	1.1	1	0.8	0.8	0.8	1.1	0.8	1.1	1.2	1.1	1	0.8	1.2	1.2	0.4	0.4	1.3	0.5	0.5	1.3	1.6	0.6	1.5	0.8	1.1	1.1
TRINITY_DN10081_c0_g1_i9	TRINITY_DN10081_c0_g1_i9 | transcription factor (bZIP) : 15.5.4.1 : RNA biosynthesis.transcriptional regulation.bZIP transcription factor superfamily.transcription factor (bZIP) : mapman4.2.0	ABSCISIC_ACID-INSENSITIVE_5-like_protein_5_(ABA-responsive_element-binding_protein_1)_(Abscisic_acid_responsive_elements-binding_factor_2)_(ABRE-binding_factor_2)_(bZIP_transcription_factor_36)_(AtbZIP36);ABF2_AREB1_BZIP36_At1g45249_T2P3	1527@457-1527@357,70%,partial3@alt	NonamEVm007147t5	ID=TRINITY_DN10081_c0_g1_i9.p1;TRINITY_DN10081_c0_g1~~TRINITY_DN10081_c0_g1_i9.p1;ORF_type:3prime_partial_len:358_(+),score=57.95,UniRef90_A0A2I0WW66@906689|70.8|2.0e-158,bZIP_1|PF00170.22|0.0011,bZIP_2|PF07716.16|0.02	VIT_8s0007g03420	NA	0.9	0.9	0.6	0.6	0.6	0.8	1	1	1.5	1	1	0.6	1.1	0.4	0.5	0.8	1	0.7	1	0.9	0.8	0.4	1.1	1	1	0.2	0.3	0.6	0.2	0.4	0.9	1.2	0.7	1.1	0.3	0.6	0.4
TRINITY_DN10081_c0_g2_i10	TRINITY_DN10081_c0_g2_i10 | component THOC5 of mRNP trafficking THO subcomplex : 16.11.1.1.4 : RNA processing.messenger ribonucleoparticle (mRNP) export.TREX/THO mRNP trafficking complex.THO subcomplex.component THOC5 : mapman4.2.0 | transcription factor (bZIP) : 15.5.4.1 : RNA biosynthesis.transcriptional regulation.bZIP transcription factor superfamily.transcription factor (bZIP) : mapman4.2.0	ABSCISIC_ACID-INSENSITIVE_5-like_protein_5_(ABA-responsive_element-binding_protein_1)_(Abscisic_acid_responsive_elements-binding_factor_2)_(ABRE-binding_factor_2)_(bZIP_transcription_factor_36)_(AtbZIP36);ABF2_AREB1_BZIP36_At1g45249_T2P3	3557@1564-2733@389,32%,complete-utrbad@alt	NonamEVm007147t4	ID=TRINITY_DN10081_c0_g2_i10.p1;TRINITY_DN10081_c0_g2~~TRINITY_DN10081_c0_g2_i10.p1;ORF_type:complete_len:390_(-),score=61.43,UniRef90_A0A2I0WW66@906689|70.8|8.4e-159,bZIP_1|PF00170.22|8.7e-05,bZIP_2|PF07716.16|0.0016	VIT_3s0063g00310	AT1G45249.1	1.3	1.7	1.4	1.5	1	2	1.8	0.9	1.4	1.7	1	0.9	1	1.1	0.9	0.7	1.2	1.1	1.3	1.4	1.2	1.2	1.4	1.2	1.4	0.5	0.4	0.9	0.7	0.6	1.2	1.6	0.7	1.5	0.9	1	0.8
TRINITY_DN10081_c0_g2_i3	TRINITY_DN10081_c0_g2_i3 | component THOC5 of mRNP trafficking THO subcomplex : 16.11.1.1.4 : RNA processing.messenger ribonucleoparticle (mRNP) export.TREX/THO mRNP trafficking complex.THO subcomplex.component THOC5 : mapman4.2.0	THO_complex_subunit_5B_(THO_complex_subunit_5)_(AtTHO5);THO5B_THO5_THOC5A_At5g42920_MBD2.12	5237@718-1842@374,21%,complete-utrbad@alt	NonamEVm001850t6	ID=TRINITY_DN10081_c0_g2_i3.p1;TRINITY_DN10081_c0_g2~~TRINITY_DN10081_c0_g2_i3.p1;ORF_type:complete_len:375_(-),score=90.15,UniRef90_UPI0009E2ABFF@78828|82.6|1.3e-205,FmiP_Thoc5|PF09766.10|2.3e-90	VIT_18s0001g10440	NA	1.4	1.2	0.8	1.1	1	1.5	1.1	0.5	0.4	0.7	0.3	0.5	0.4	0.6	0.5	0.5	0.6	0.6	0.8	0.8	0.6	0.9	0.4	0.5	1	0.4	0.3	0.8	0.4	0.4	0.8	0.9	0.7	1	0.7	0.8	0.9
TRINITY_DN10081_c0_g2_i5	TRINITY_DN10081_c0_g2_i5 | component THOC5 of mRNP trafficking THO subcomplex : 16.11.1.1.4 : RNA processing.messenger ribonucleoparticle (mRNP) export.TREX/THO mRNP trafficking complex.THO subcomplex.component THOC5 : mapman4.2.0	THO_complex_subunit_5B_(THO_complex_subunit_5)_(AtTHO5);THO5B_THO5_THOC5A_At5g42920_MBD2.12	4870@72-1475@467,28%,complete-utrbad@alt	NonamEVm001850t3	ID=TRINITY_DN10081_c0_g2_i5.p1;TRINITY_DN10081_c0_g2~~TRINITY_DN10081_c0_g2_i5.p1;ORF_type:complete_len:491_(-),score=120.54,UniRef90_UPI0009E2ABFF@78828|82.7|7.0e-258,FmiP_Thoc5|PF09766.10|1.6e-103	VIT_18s0001g10440	AT5G42920.2	1.6	1.4	1	1.4	0.9	1.7	1.2	0.5	0.7	1.1	0.4	0.6	0.4	0.6	0.5	0.5	1	0.8	1	0.8	0.7	0.9	0.7	0.7	0.9	0.5	0.4	1.1	0.4	0.4	0.7	0.9	0.6	0.9	0.9	1.1	1.1
TRINITY_DN10081_c0_g2_i6	TRINITY_DN10081_c0_g2_i6 | component THOC5 of mRNP trafficking THO subcomplex : 16.11.1.1.4 : RNA processing.messenger ribonucleoparticle (mRNP) export.TREX/THO mRNP trafficking complex.THO subcomplex.component THOC5 : mapman4.2.0 | transcription factor (bZIP) : 15.5.4.1 : RNA biosynthesis.transcriptional regulation.bZIP transcription factor superfamily.transcription factor (bZIP) : mapman4.2.0	ABSCISIC_ACID-INSENSITIVE_5-like_protein_5_(ABA-responsive_element-binding_protein_1)_(Abscisic_acid_responsive_elements-binding_factor_2)_(ABRE-binding_factor_2)_(bZIP_transcription_factor_36)_(AtbZIP36);ABF2_AREB1_BZIP36_At1g45249_T2P3	3022@1564-2772@402,40%,complete-utrbad@alt	NonamEVm007147t2	ID=TRINITY_DN10081_c0_g2_i6.p1;TRINITY_DN10081_c0_g2~~TRINITY_DN10081_c0_g2_i6.p1;ORF_type:complete_len:403_(-),score=59.27,UniRef90_A0A2I0WW66@906689|70.8|1.4e-158,bZIP_1|PF00170.22|9.1e-05,bZIP_2|PF07716.16|0.0017	NA	NA	2.1	1.6	1.1	1.8	0.9	1.7	1.5	0.9	1	1.2	0.7	1.1	0.9	1.2	0.7	0.7	1.4	1	1.5	1.1	0.9	1	0.8	0.7	1.5	0.3	0.2	0.9	0.5	0.6	1.1	1.3	0.7	1.4	0.8	1.5	0.9
TRINITY_DN10082_c0_g1_i1	TRINITY_DN10082_c0_g1_i1 | ABC transporter G family member 25 OS=Arabidopsis thaliana (sp|q84th5|ab25g_arath : 209.0) : 35.1 : mapman4.2.0	ABC_transporter_G_family_member_25_(ABC_transporter_ABCG.25)_(AtABCG25)_(White-brown_complex_homolog_protein_26)_(AtWBC26);ABCG25_WBC26_At1g71960_F17M19.11	744@52-744@231,93%,partial3@alt	NonamEVm006706t3	ID=TRINITY_DN10082_c0_g1_i1.p1;TRINITY_DN10082_c0_g1~~TRINITY_DN10082_c0_g1_i1.p1;ORF_type:internal_len:249_(-),score=24.61,UniRef90_A0A2H9ZUL8@1088818|70.8|8.4e-96,ABC_tran|PF00005.28|1.7e-25,AAA_16|PF13191.7|0.001,AAA_29|PF13555.7|0.0029,AAA_21|PF13304.7|0.12,AAA_21|PF13304.7|31,RsgA_GTPase|PF03193.17|0.042,AAA_25|PF13481.7|0.092,AAA_22|PF13401.7|0.11,AAA_22|PF13401.7|7.5e+03,AAA_33|PF13671.7|0…	NA	NA	0.3	1.1	0.6	0.8	1.1	0.7	0.6	1	1	1	0.4	0.9	0.3	0.7	0.5	0.8	0.3	0.3	0.1	0.5	0.4	0.3	1	1.1	1.2	0	0	0.2	0.3	0.1	0.8	0.9	0.5	1.2	0.4	1	0.8
TRINITY_DN10082_c0_g2_i1	TRINITY_DN10082_c0_g2_i1 | ABC transporter G family member 25 OS=Arabidopsis thaliana (sp|q84th5|ab25g_arath : 170.0) : 35.1 : mapman4.2.0	ABC_transporter_G_family_member_25_(ABC_transporter_ABCG.25)_(AtABCG25)_(White-brown_complex_homolog_protein_26)_(AtWBC26);ABCG25_WBC26_At1g71960_F17M19.11	636@46-636@197,92%,partial3@alt	NonamEVm006706t4	ID=TRINITY_DN10082_c0_g2_i1.p1;TRINITY_DN10082_c0_g2~~TRINITY_DN10082_c0_g2_i1.p1;ORF_type:internal_len:213_(+),score=20.56,UniRef90_A0A2H9ZUL8@1088818|68.5|1.3e-76,ABC_tran|PF00005.28|9.2e-21,AAA_16|PF13191.7|0.001,AAA_29|PF13555.7|0.0023,RsgA_GTPase|PF03193.17|0.033,AAA_25|PF13481.7|0.07,Mg_chelatase|PF01078.22|0.065,AAA_33|PF13671.7|0.068,AAA_22|PF13401.7|0.083,AAA_21|PF13304.7|0.095,Cytidylat…	NA	NA	0.3	0.4	0.8	0.7	0.7	0.8	0.5	1.1	1.6	0.8	0.4	0.7	0.5	0.5	0.8	0.7	0.2	0.6	0.6	0.7	0.3	0.2	0.5	0.9	1.1	0.1	0	0	0.4	0.5	1.1	0.4	0.7	1.4	1.1	0.8	1
TRINITY_DN10082_c0_g3_i2	TRINITY_DN10082_c0_g3_i2 | subfamily ABCG transporter : 24.1.3.2.2 : Solute transport.primary active transport.ABC superfamily.ABC2 family.subfamily ABCG transporter : mapman4.2.0	ABC_transporter_G_family_member_9_(ABC_transporter_ABCG.9)_(AtABCG9)_(Probable_white-brown_complex_homolog_protein_9)_(AtWBC9);ABCG9_WBC9_At4g27420_F27G19.20	1516@6-1412@468,92%,complete@main	NonamEVm003058t1	ID=TRINITY_DN10082_c0_g3_i2.p1;TRINITY_DN10082_c0_g3~~TRINITY_DN10082_c0_g3_i2.p1;ORF_type:5prime_partial_len:470_(+),score=56.40,UniRef90_A0A5P1FC41@4686|68.8|8.3e-216,ABC2_membrane|PF01061.25|2.7e-40,ABC2_membrane|PF01061.25|3.8e+03,ABC2_membrane_7|PF19055.1|1.2e-08,ABC2_membrane_7|PF19055.1|1.9e-07,ABC_tran|PF00005.28|1e-06,ABC_tran|PF00005.28|1.1e+04,ABC2_membrane_3|PF12698.8|1.2e-06,AAA_21|P…	VIT_19s0014g03280	AT4G27420.1	0	0	0	0	0	0	0	0.6	0.2	0.1	0	0.1	0.9	0	0.2	0.1	0	0	0.1	0	0.2	0.2	0	0.3	1.4	0	0	0.7	0	0	0.1	0	0.1	0	0.2	0.1	0
TRINITY_DN10082_c0_g4_i1	TRINITY_DN10082_c0_g4_i1 | subfamily ABCG transporter : 24.1.3.2.2 : Solute transport.primary active transport.ABC superfamily.ABC2 family.subfamily ABCG transporter : mapman4.2.0	ABC_transporter_G_family_member_9_(ABC_transporter_ABCG.9)_(AtABCG9)_(Probable_white-brown_complex_homolog_protein_9)_(AtWBC9);ABCG9_WBC9_At4g27420_F27G19.20	2183@210-2114@634,87%,complete@althim	NonamEVm003058t3	ID=TRINITY_DN10082_c0_g4_i1.p1;TRINITY_DN10082_c0_g4~~TRINITY_DN10082_c0_g4_i1.p1;ORF_type:complete_len:635_(-),score=73.46,UniRef90_A0A5P1FC41@4686|66.6|3.3e-278,ABC2_membrane|PF01061.25|9.3e-40,ABC_tran|PF00005.28|3.7e-28,ABC2_membrane_7|PF19055.1|2.4e-08,ABC2_membrane_7|PF19055.1|2.6e-07,ABC2_membrane_3|PF12698.8|2.7e-06,AAA_21|PF13304.7|0.24,AAA_21|PF13304.7|0.022,SMC_N|PF02463.20|0.79,SMC_N|…	VIT_19s0014g03280	AT4G27420.1	0	0	0	0	0	0	0	0.3	0.3	0.1	0	0	1	0	0.3	0.1	0.1	0.1	0.1	0.1	0.2	0	0	0.3	2.4	0	0	0.9	0.1	0.1	0	0.1	0	0	0.1	0.1	0.2
TRINITY_DN10083_c0_g1_i1	TRINITY_DN10083_c0_g1_i1 | mapman4 classification: 35.2 not assigned.not annotated	NA	641@241-591@116,54%,complete@main	NonamEVm039827t1	ID=TRINITY_DN10083_c0_g1_i1.p1;TRINITY_DN10083_c0_g1~~TRINITY_DN10083_c0_g1_i1.p1;ORF_type:5prime_partial_len:118_(-),score=32.60,UniRef90_UPI0009E393C6@78828|57.5|1.1e-24,TSP9|PF11493.9|5.3e-29	NA	NA	20.4	21.4	15.6	44.3	48.2	40.8	28.3	90	71.6	61.8	18.3	35.1	27.2	91.3	100.7	75.9	41.8	60.1	54.4	13.5	19.6	11.8	33.7	31.1	33.9	11.4	15	36.2	44.3	44	87.3	36.8	42.2	40.2	56.3	61.4	49.9
TRINITY_DN10083_c0_g1_i2	TRINITY_DN10083_c0_g1_i2 | mapman4 classification: 35.2 not assigned.not annotated	NA	641@241-591@116,54%,complete@alt	NonamEVm039827t2	ID=TRINITY_DN10083_c0_g1_i2.p1;TRINITY_DN10083_c0_g1~~TRINITY_DN10083_c0_g1_i2.p1;ORF_type:5prime_partial_len:118_(-),score=30.83,UniRef90_UPI0009E393C6@78828|57.5|1.1e-24,TSP9|PF11493.9|5.3e-29	VIT_6s0004g06170	NA	19.4	22.8	14.9	36.3	42.4	36.8	31.1	81.3	72.2	59.1	18.7	29.7	23.2	87.4	92.2	65.4	39.9	57.4	47.8	14	16.6	12.3	32.8	29	32.3	11.6	13.1	32.3	36.9	42.1	76.7	32.8	31.9	40.7	52.3	60.8	45.8
TRINITY_DN100834_c0_g1_i1	TRINITY_DN100834_c0_g1_i1 | mapman4 classification: 35.2 not assigned.not annotated	NA	914@240-584@114,37%,complete-utrpoor@main	NonamEVm041757t1	NA	NA	NA	0.9	0.6	0.7	0	0.2	0.2	0.2	1.7	0.8	0.7	0.2	1.3	0.9	1.3	1	0.5	1.2	1.1	1	0.5	0.8	0.3	1.5	1.5	0.8	0.2	0.4	1	1.3	1.4	1.8	1	1.4	0.9	0.7	2.1	0.7
TRINITY_DN10084_c0_g1_i1	TRINITY_DN10084_c0_g1_i1 | mapman4 classification: 35.2 not assigned.not annotated	NA	1125@267-584@105,28%,complete-utrbad@main	NonamEVm052039t1	ID=TRINITY_DN10084_c0_g1_i1.p1;TRINITY_DN10084_c0_g1~~TRINITY_DN10084_c0_g1_i1.p1;ORF_type:complete_len:106_(-),score=3.34,YqgF|PF14639.7|0.077	NA	NA	0.4	0.5	0.4	2.6	2.1	1.3	2.4	0.7	0.4	0.3	0.9	0.7	0.3	1.7	1.4	1.5	2.2	1.4	1.9	0.4	0.4	0.2	0.8	0.9	0.6	0.5	0.8	0.6	0.8	0.9	2.3	0.1	0	0.4	1.3	1.5	1.3
TRINITY_DN10085_c0_g1_i10	TRINITY_DN10085_c0_g1_i10 | Rhodanese-like domain-containing protein 11, chloroplastic OS=Arabidopsis thaliana (sp|q0wwt7|str11_arath : 179.0) : 35.1 : mapman4.2.0	Rhodanese-like_domain-containing_protein_11,_chloroplastic_(Sulfurtransferase_11)_(AtStr11);STR11_At4g24750_F22K18.50	5385@61-669@202,11%,complete-utrbad@alt	NonamEVm010832t7	ID=TRINITY_DN10085_c0_g1_i10.p1;TRINITY_DN10085_c0_g1~~TRINITY_DN10085_c0_g1_i10.p1;ORF_type:complete_len:203_(-),score=21.02,UniRef90_UPI0009E61340@78828|78.3|3.5e-100,Rhodanese|PF00581.21|2.4e+03,Rhodanese|PF00581.21|7.5e-06	VIT_17s0000g09620	AT4G24750.1	2.3	1.5	1.8	2.5	2	2.3	2.1	0.9	1.2	1.1	0.8	1	1	0.9	0.8	0.9	1.4	1.4	2.2	1.1	1.2	1.1	0.7	1.1	1.2	0.5	0.4	1.5	0.6	0.5	1.1	1.2	0.6	1	0.8	1	1.1
TRINITY_DN10085_c0_g1_i4	TRINITY_DN10085_c0_g1_i4 | Rhodanese-like domain-containing protein 11, chloroplastic OS=Arabidopsis thaliana (sp|q0wwt7|str11_arath : 297.0) : 35.1 : mapman4.2.0	Rhodanese-like_domain-containing_protein_11,_chloroplastic_(Sulfurtransferase_11)_(AtStr11);STR11_At4g24750_F22K18.50	1158@24-815@263,68%,complete@alt	NonamEVm010832t3	ID=TRINITY_DN10085_c0_g1_i4.p1;TRINITY_DN10085_c0_g1~~TRINITY_DN10085_c0_g1_i4.p1;ORF_type:5prime_partial_len:271_(-),score=44.11,UniRef90_UPI0009E48BFC@78828|92.3|5.1e-157,Rhodanese|PF00581.21|1.2e-09	VIT_17s0000g09620	AT4G24750.1	5.3	4.1	3.2	7.2	3.7	5.2	4.2	1.8	2.8	2.2	1.7	1.8	1.7	2.2	2.2	2.1	4	2.2	4.1	2.3	3.3	2.5	1.1	2.1	4	1.4	1.3	3.3	1.8	1.2	3.4	1.5	1.2	2.3	2.1	3.1	3.4
TRINITY_DN10085_c0_g1_i5	TRINITY_DN10085_c0_g1_i5 | Rhodanese-like domain-containing protein 11, chloroplastic OS=Arabidopsis thaliana (sp|q0wwt7|str11_arath : 187.0) : 35.1 : mapman4.2.0	Rhodanese-like_domain-containing_protein_11,_chloroplastic_(Sulfurtransferase_11)_(AtStr11);STR11_At4g24750_F22K18.50	1878@1089-1535@148,23%,complete-utrbad@alt	NonamEVm010832t6	ID=TRINITY_DN10085_c0_g1_i5.p1;TRINITY_DN10085_c0_g1~~TRINITY_DN10085_c0_g1_i5.p1;ORF_type:complete_len:149_(-),score=28.58,UniRef90_A0A2I0VDU8@906689|94.4|1.4e-91,Rhodanese|PF00581.21|0.0013	VIT_17s0000g09620	AT4G24750.1	1.8	1.5	1.5	2.2	1.4	1.9	1.7	1	1.1	1.9	0.5	1.1	0.9	0.7	0.7	1.1	1.6	1.3	1.7	1	1.1	1.1	0.8	0.9	1.5	0.5	0.4	1.1	0.4	0.5	1.4	1.4	0.5	1.3	0.7	1.9	1.2
TRINITY_DN10085_c0_g1_i8	TRINITY_DN10085_c0_g1_i8 | mapman4 classification: 35.2 not assigned.not annotated	Rhodanese-like_domain-containing_protein_11,_chloroplastic_(Sulfurtransferase_11)_(AtStr11);STR11_At4g24750_F22K18.50	4137@1985-2464@159,11%,complete-utrbad@main	NonamEVm020689t1	NA	VIT_17s0000g09620	NA	0.7	0.4	0.6	1.1	0.5	0.7	0.8	0.2	0.3	0.4	0.2	0.3	0.2	0.1	0.1	0.1	0.7	0.5	0.5	0.6	0.4	0.5	0.3	0.3	0.7	0.4	0.3	0.7	0.1	0.1	0.2	0.4	0.2	0.3	0.1	0.3	0.1
TRINITY_DN10086_c0_g1_i19	TRINITY_DN10086_c0_g1_i19 | mapman4 classification: 35.2 not assigned.not annotated	NA	347@1-345@115,99%,partial@althim	NonamEVm040135t2	ID=TRINITY_DN10086_c0_g1_i19.p1;TRINITY_DN10086_c0_g1~~TRINITY_DN10086_c0_g1_i19.p1;ORF_type:internal_len:116_(+),score=0.48	NA	NA	18.5	13.9	16.2	22	24.7	18	16.7	26.3	12.1	16.4	16.2	28.6	28	10	10.5	12.7	24.9	31.2	30.3	12.2	9.6	16.1	15.1	13.3	12.6	2.5	2.5	11.8	4.2	4.2	9.9	11.1	6.4	15.9	8.5	6.9	5.3
TRINITY_DN10086_c0_g1_i24	TRINITY_DN10086_c0_g1_i24 | mapman4 classification: 35.2 not assigned.not annotated	NA	326@10-324@105,96%,partial3@main	NonamEVm040135t1	ID=TRINITY_DN10086_c0_g1_i24.p1;TRINITY_DN10086_c0_g1~~TRINITY_DN10086_c0_g1_i24.p1;ORF_type:complete_len:106_(-),score=10.13	NA	NA	6.5	6.2	6	6.9	5.2	6.5	7	5.7	4.3	6.1	4.4	7.4	7.1	3.5	2.8	3.8	7.9	8.3	7.2	3.9	4.4	5.3	4.4	4.8	4.6	1.8	1.5	4.1	1.4	1.8	3.9	5.4	3	5.9	2	3.1	2.1
TRINITY_DN10087_c0_g1_i1	TRINITY_DN10087_c0_g1_i1 | mapman4 classification: 35.2 not assigned.not annotated	Transposon_Ty3-G_Gag-Pol_polyprotein_(Gag3-Pol3)_(Transposon_Ty3-1_TYA-TYB_polyprotein)_[Cleaved_into:_Capsid_protein_(CA)_(p24);_Spacer_peptide_p3;_Nucleocapsid_protein_p11_(NC);_Ty3_protease_(PR)_(EC_3.4.23.-)_(p16);_Spacer_peptide_J;_Reverse_transcriptase/ribonuclease_H_(RT)_(RT-RH)_(EC_2.7.7.49)_(EC_2.7.7.7)_(EC_3.1.26.4)_(p55);_Integrase_p61_(IN);_Integrase_p58_(IN)];TY3B-G_YGRWTy3-1_POL_YGR…	1563@554-1069@171,33%,complete-utrbad@alt	NonamEVm014524t2	ID=TRINITY_DN10087_c0_g1_i1.p1;TRINITY_DN10087_c0_g1~~TRINITY_DN10087_c0_g1_i1.p1;ORF_type:complete_len:172_(+),score=-7.25,UniRef90_A0A2N9FCK9@28930|73.8|8.4e-32,Myb_DNA-binding|PF00249.32|0.083,DUF4962|PF16332.6|0.18	NA	NA	1.3	1.3	1.3	2.4	1.1	2.8	1.9	0.4	0.7	1.2	0.2	0.8	0.5	0.7	0.6	0.8	1.2	1.7	1.3	0.4	0.4	0.5	0.5	0.6	0.4	0.3	0.3	0.8	0	0.2	0.6	0.4	0.2	0.8	0.3	0.9	0.8
TRINITY_DN10087_c0_g1_i13	TRINITY_DN10087_c0_g1_i13 | mapman4 classification: 35.2 not assigned.not annotated	Transposon_Ty3-I_Gag-Pol_polyprotein_(Gag3-Pol3)_(Transposon_Ty3-2_TYA-TYB_polyprotein)_[Cleaved_into:_Capsid_protein_(CA)_(p24);_Spacer_peptide_p3;_Nucleocapsid_protein_p11_(NC);_Ty3_protease_(PR)_(EC_3.4.23.-)_(p16);_Spacer_peptide_J;_Reverse_transcriptase/ribonuclease_H_(RT)_(RT-RH)_(EC_2.7.7.49)_(EC_2.7.7.7)_(EC_3.1.26.4)_(p55);_Integrase_p52_(IN);_Integrase_p49_(IN)];TY3B-I_YILWTy3-1_POL_YIL…	5519@3137-3778@213,11%,complete-utrbad@main	NonamEVm014524t1	ID=TRINITY_DN10087_c0_g1_i13.p1;TRINITY_DN10087_c0_g1~~TRINITY_DN10087_c0_g1_i13.p1;ORF_type:complete_len:214_(+),score=-7.80,UniRef90_A0A2I0A6U9@1088818|65.6|2.6e-58,rve|PF00665.27|2.6e-09,Myb_DNA-binding|PF00249.32|2.8e+03,Myb_DNA-binding|PF00249.32|4.4e+02,Myb_DNA-binding|PF00249.32|0.12	NA	NA	0.6	0.4	0.4	0.6	0.3	0.7	0.6	0.2	0.2	0.2	0.2	0.2	0.2	0.2	0.3	0.3	0.5	0.7	0.4	0.2	0.2	0.2	0.1	0.4	0.3	0.1	0.1	0.2	0.2	0.2	0.2	0.3	0.2	0.3	0.2	0.4	0.2
TRINITY_DN10089_c0_g2_i4	TRINITY_DN10089_c0_g2_i4 | mapman4 classification: 35.2 not assigned.not annotated	NA	800@158-568@136,51%,complete-utrpoor@alt	NonamEVm027427t2	ID=TRINITY_DN10089_c0_g2_i4.p1;TRINITY_DN10089_c0_g2~~TRINITY_DN10089_c0_g2_i4.p1;ORF_type:complete_len:137_(-),score=23.13,UniRef90_A0A2I0ANQ3@1088818|71.3|4.4e-30,KRTAP|PF11759.9|5.6	NA	NA	10.3	10.4	6.1	11.6	9.5	14.2	10.1	2.8	3.1	2.3	3.1	2.7	2.6	2	1.9	2.1	3.9	3	4.3	5.2	5.7	3.2	5.7	4.8	5.6	1.5	1.4	3.2	1.8	2.2	5.2	2.5	2.9	3.4	4	5	4.1
TRINITY_DN1009_c0_g1_i1	TRINITY_DN1009_c0_g1_i1 | anion channel / anion:proton antiporter (CLC) : 24.2.16 : Solute transport.carrier-mediated transport.anion channel / anion:proton antiporter (CLC) : mapman4.2.0	Chloride_channel_protein_CLC-d_(AtCLC-d)_(CBS_domain-containing_protein_CBSCLC2);CLC-D_CBSCLC2_At5g26240_F9D12.10_T19G15.90	3001@409-2673@754,75%,complete@alt	NonamEVm001733t2	ID=TRINITY_DN1009_c0_g1_i1.p1;TRINITY_DN1009_c0_g1~~TRINITY_DN1009_c0_g1_i1.p1;ORF_type:complete_len:755_(-),score=115.14,UniRef90_A0A2I0W331@158332|93.0|0.0e+00,Voltage_CLC|PF00654.21|1.3e+03,Voltage_CLC|PF00654.21|6.9e-95,CBS|PF00571.29|0.0094,CBS|PF00571.29|1.2e-05	VIT_5s0020g03090	AT5G26240.1	1.8	1.8	1.9	2.2	1.2	2.6	2.6	1.1	2	1.6	1.4	1.9	1.8	1.3	1.4	1.6	2.4	1.8	2.2	1.6	1.1	1.8	1.2	1.2	1.7	0.8	0.7	1.6	0.9	0.7	1.4	1.5	1	1.8	1.2	2	1.1
TRINITY_DN1009_c0_g1_i12	TRINITY_DN1009_c0_g1_i12 | anion channel / anion:proton antiporter (CLC) : 24.2.16 : Solute transport.carrier-mediated transport.anion channel / anion:proton antiporter (CLC) : mapman4.2.0	Chloride_channel_protein_CLC-d_(AtCLC-d)_(CBS_domain-containing_protein_CBSCLC2);CLC-D_CBSCLC2_At5g26240_F9D12.10_T19G15.90	3017@208-1209@333,33%,complete-utrbad@alt	NonamEVm001733t13	ID=TRINITY_DN1009_c0_g1_i12.p1;TRINITY_DN1009_c0_g1~~TRINITY_DN1009_c0_g1_i12.p1;ORF_type:complete_len:334_(-),score=54.07,UniRef90_A0A2I0W331@158332|93.9|5.3e-204,Voltage_CLC|PF00654.21|2.4e+02,Voltage_CLC|PF00654.21|1.6e-46	VIT_5s0020g03090	AT5G26240.1	1.5	1.9	1.6	2	1.1	1.7	2	1.2	1.5	1.7	1.2	1.7	1.3	1.2	1.1	1.1	2.1	1.4	2.2	1.5	1.3	1.6	1	1.1	1.7	0.4	0.5	1.1	0.7	0.6	1.1	1.5	0.9	1.6	0.9	1.4	1.1
TRINITY_DN1009_c0_g1_i13	TRINITY_DN1009_c0_g1_i13 | anion channel / anion:proton antiporter (CLC) : 24.2.16 : Solute transport.carrier-mediated transport.anion channel / anion:proton antiporter (CLC) : mapman4.2.0	Chloride_channel_protein_CLC-d_(AtCLC-d)_(CBS_domain-containing_protein_CBSCLC2);CLC-D_CBSCLC2_At5g26240_F9D12.10_T19G15.90	3132@409-2250@613,58%,complete-utrpoor@alt	NonamEVm001733t4	ID=TRINITY_DN1009_c0_g1_i13.p1;TRINITY_DN1009_c0_g1~~TRINITY_DN1009_c0_g1_i13.p1;ORF_type:complete_len:614_(-),score=100.12,UniRef90_A0A2I0W331@158332|93.7|0.0e+00,Voltage_CLC|PF00654.21|1e+03,Voltage_CLC|PF00654.21|4.1e-95,CBS|PF00571.29|0.41	VIT_5s0020g03090	AT5G26240.1	1.8	1.5	1.5	1.8	1	1.9	1.8	0.9	1.5	1.3	1.3	1.4	1.2	1.2	1.2	1	1.7	1.9	2	1.3	1.2	1.7	1.2	1.2	1.2	0.4	0.6	1.3	0.6	0.7	1.5	1.3	0.8	1.4	0.9	1.4	0.9
TRINITY_DN1009_c0_g1_i17	TRINITY_DN1009_c0_g1_i17 | Chloride channel protein CLC-d OS=Arabidopsis thaliana (sp|p92943|clcd_arath : 281.0) : 35.1 : mapman4.2.0	Chloride_channel_protein_CLC-d_(AtCLC-d)_(CBS_domain-containing_protein_CBSCLC2);CLC-D_CBSCLC2_At5g26240_F9D12.10_T19G15.90	1228@208-831@207,50%,complete-utrpoor@alt	NonamEVm001733t14	ID=TRINITY_DN1009_c0_g1_i17.p1;TRINITY_DN1009_c0_g1~~TRINITY_DN1009_c0_g1_i17.p1;ORF_type:complete_len:208_(-),score=35.45,UniRef90_A0A2I0W331@158332|92.2|1.2e-123,Voltage_CLC|PF00654.21|90,Voltage_CLC|PF00654.21|5e-20,FtsX|PF02687.22|2.5	VIT_5s0020g03090	AT5G26240.1	1	0.1	0.7	0.7	0.5	1	0.9	0.9	1.2	0.6	1.2	0.7	0.9	0.8	0.7	0.7	1.4	1	1.4	0.7	0.5	0.5	0.8	0.5	1.1	0.1	0.2	0.8	0.5	0.3	0.7	1.2	0.5	0.8	0.3	1.4	0.4
TRINITY_DN1009_c0_g1_i27	TRINITY_DN1009_c0_g1_i27 | anion channel / anion:proton antiporter (CLC) : 24.2.16 : Solute transport.carrier-mediated transport.anion channel / anion:proton antiporter (CLC) : mapman4.2.0	Chloride_channel_protein_CLC-d_(AtCLC-d)_(CBS_domain-containing_protein_CBSCLC2);CLC-D_CBSCLC2_At5g26240_F9D12.10_T19G15.90	2981@677-2653@658,66%,complete@alt	NonamEVm001733t5	ID=TRINITY_DN1009_c0_g1_i27.p1;TRINITY_DN1009_c0_g1~~TRINITY_DN1009_c0_g1_i27.p1;ORF_type:complete_len:659_(-),score=105.25,UniRef90_A0A2I0W331@158332|93.9|0.0e+00,Voltage_CLC|PF00654.21|1.5e-84,CBS|PF00571.29|0.0078,CBS|PF00571.29|1e-05	VIT_5s0020g03090	AT5G26240.1	2	1.8	2.2	2.2	1.4	2.5	2.5	1.1	2.3	1.8	1.3	1.8	1.6	1.3	1.3	1.2	1.9	2	2.3	1.8	1.7	1.9	0.9	1.2	2.2	0.6	0.4	1.4	0.6	0.7	1.2	1.9	1.2	1.7	1	1.5	1.1
TRINITY_DN1009_c0_g1_i3	TRINITY_DN1009_c0_g1_i3 | anion channel / anion:proton antiporter (CLC) : 24.2.16 : Solute transport.carrier-mediated transport.anion channel / anion:proton antiporter (CLC) : mapman4.2.0	Chloride_channel_protein_CLC-d_(AtCLC-d)_(CBS_domain-containing_protein_CBSCLC2);CLC-D_CBSCLC2_At5g26240_F9D12.10_T19G15.90	3042@208-2160@650,64%,complete@alt	NonamEVm001733t3	ID=TRINITY_DN1009_c0_g1_i3.p1;TRINITY_DN1009_c0_g1~~TRINITY_DN1009_c0_g1_i3.p1;ORF_type:complete_len:651_(-),score=109.60,UniRef90_A0A2I0W331@158332|93.9|0.0e+00,Voltage_CLC|PF00654.21|5.9e+02,Voltage_CLC|PF00654.21|5.2e-95,CBS|PF00571.29|0.44	VIT_5s0020g03090	AT5G26240.1	1.8	1.6	1.4	1.6	1	2.1	2.6	1.1	1.5	2	1.5	1.7	1.6	1.2	1.1	1.2	1.8	1.9	1.9	1.5	1.1	1.6	1.2	0.9	1.4	0.7	0.4	1.2	0.6	0.7	1	1.4	0.9	1.6	0.9	1.5	0.9
TRINITY_DN1009_c0_g1_i31	TRINITY_DN1009_c0_g1_i31 | anion channel / anion:proton antiporter (CLC) : 24.2.16 : Solute transport.carrier-mediated transport.anion channel / anion:proton antiporter (CLC) : mapman4.2.0	Chloride_channel_protein_CLC-d_(AtCLC-d)_(CBS_domain-containing_protein_CBSCLC2);CLC-D_CBSCLC2_At5g26240_F9D12.10_T19G15.90	2911@208-2583@791,81%,complete@main	NonamEVm001733t1	ID=TRINITY_DN1009_c0_g1_i31.p1;TRINITY_DN1009_c0_g1~~TRINITY_DN1009_c0_g1_i31.p1;ORF_type:complete_len:792_(-),score=124.63,UniRef90_A0A2I0W331@158332|93.2|0.0e+00,Voltage_CLC|PF00654.21|7.4e+02,Voltage_CLC|PF00654.21|7.2e-95,CBS|PF00571.29|0.0099,CBS|PF00571.29|1.3e-05	VIT_5s0020g03090	AT5G26240.1	1.6	2.2	2.1	2.2	1.3	2.3	2.6	1.4	1.7	1.9	1.7	2	1.8	1.5	1.6	1.4	2.1	2.1	2.4	1.8	1.5	1.8	1.4	1.3	2.1	0.6	0.6	1.6	0.9	0.7	1.4	1.7	0.7	1.4	1.2	1.9	1
TRINITY_DN1009_c0_g1_i4	TRINITY_DN1009_c0_g1_i4 | anion channel / anion:proton antiporter (CLC) : 24.2.16 : Solute transport.carrier-mediated transport.anion channel / anion:proton antiporter (CLC) : mapman4.2.0	Chloride_channel_protein_CLC-d_(AtCLC-d)_(CBS_domain-containing_protein_CBSCLC2);CLC-D_CBSCLC2_At5g26240_F9D12.10_T19G15.90	2886@1143-2558@471,49%,complete-utrpoor@alt	NonamEVm001733t12	ID=TRINITY_DN1009_c0_g1_i4.p1;TRINITY_DN1009_c0_g1~~TRINITY_DN1009_c0_g1_i4.p1;ORF_type:complete_len:472_(-),score=67.02,UniRef90_A0A2I0B0N9@1088818|88.5|2.2e-291,Voltage_CLC|PF00654.21|1.4e-40,CBS|PF00571.29|0.005,CBS|PF00571.29|6.5e-06	VIT_5s0020g03090	AT5G26240.1	1.8	1.2	1.7	2.4	1	2.5	2.3	1.1	1.7	1.6	1.5	2.1	1.5	1.3	1.3	1.4	2.3	2.2	2.3	1.7	1.6	1.9	1.3	1.6	2	0.4	0.7	1.6	0.9	0.7	1.4	1.6	1.1	1.9	0.9	1.4	1.1
TRINITY_DN1009_c0_g1_i8	TRINITY_DN1009_c0_g1_i8 | anion channel / anion:proton antiporter (CLC) : 24.2.16 : Solute transport.carrier-mediated transport.anion channel / anion:proton antiporter (CLC) : mapman4.2.0	Chloride_channel_protein_CLC-d_(AtCLC-d)_(CBS_domain-containing_protein_CBSCLC2);CLC-D_CBSCLC2_At5g26240_F9D12.10_T19G15.90	3112@677-2230@517,49%,complete-utrpoor@alt	NonamEVm001733t6	ID=TRINITY_DN1009_c0_g1_i8.p1;TRINITY_DN1009_c0_g1~~TRINITY_DN1009_c0_g1_i8.p1;ORF_type:complete_len:518_(-),score=90.23,UniRef90_A0A2I0W331@158332|95.0|0.0e+00,Voltage_CLC|PF00654.21|7.2e-85,CBS|PF00571.29|0.33	VIT_5s0020g03090	AT5G26240.1	1.5	1.5	1.4	1.5	1.1	2.1	2.2	1.1	1.5	1.5	1	1.7	1.2	1.3	1.1	1.2	1.9	1.6	1.7	1.4	1.1	1.3	0.7	1	1.6	0.4	0.4	1.1	0.7	0.5	1.2	1.2	1.1	1.2	0.7	1	0.7
TRINITY_DN1009_c0_g3_i1	TRINITY_DN1009_c0_g3_i1 | anion channel / anion:proton antiporter (CLC) : 24.2.16 : Solute transport.carrier-mediated transport.anion channel / anion:proton antiporter (CLC) : mapman4.2.0	Chloride_channel_protein_CLC-d_(AtCLC-d)_(CBS_domain-containing_protein_CBSCLC2);CLC-D_CBSCLC2_At5g26240_F9D12.10_T19G15.90	3043@194-2569@791,78%,complete@alt	NonamEVm001733t7	ID=TRINITY_DN1009_c0_g3_i1.p1;TRINITY_DN1009_c0_g3~~TRINITY_DN1009_c0_g3_i1.p1;ORF_type:complete_len:792_(+),score=125.10,UniRef90_A0A2I0W331@158332|93.2|0.0e+00,Voltage_CLC|PF00654.21|7.4e+02,Voltage_CLC|PF00654.21|7.2e-95,CBS|PF00571.29|0.0099,CBS|PF00571.29|1.3e-05	VIT_5s0020g03090	AT5G26240.1	2.3	2.5	2.6	2.6	1.6	3	3.1	1.7	2.3	2.6	1.7	2.2	1.6	1.7	1.4	1.6	3	2.6	2.8	2	1.7	2.2	1.5	1.6	2.2	0.6	0.8	2.2	0.9	1	1.2	2.1	1.2	2	1.5	1.9	1.2
TRINITY_DN1009_c0_g3_i10	TRINITY_DN1009_c0_g3_i10 | anion channel / anion:proton antiporter (CLC) : 24.2.16 : Solute transport.carrier-mediated transport.anion channel / anion:proton antiporter (CLC) : mapman4.2.0	Chloride_channel_protein_CLC-d_(AtCLC-d)_(CBS_domain-containing_protein_CBSCLC2);CLC-D_CBSCLC2_At5g26240_F9D12.10_T19G15.90	3113@663-2639@658,63%,complete@alt	NonamEVm001733t9	ID=TRINITY_DN1009_c0_g3_i10.p1;TRINITY_DN1009_c0_g3~~TRINITY_DN1009_c0_g3_i10.p1;ORF_type:complete_len:659_(+),score=105.73,UniRef90_A0A2I0W331@158332|93.9|0.0e+00,Voltage_CLC|PF00654.21|1.5e-84,CBS|PF00571.29|0.0078,CBS|PF00571.29|1e-05	VIT_5s0020g03090	AT5G26240.1	2.1	2.1	2.5	2.5	1.4	2.8	3	1.6	2.5	2.4	1.6	2.2	1.7	1.8	1.7	1.4	2.4	2.5	2.8	2.3	1.9	2.5	1.1	1.4	2.3	0.4	0.8	1.8	0.9	1	1.3	2.2	1.3	1.8	1.2	1.9	1.3
TRINITY_DN1009_c0_g3_i20	TRINITY_DN1009_c0_g3_i20 | anion channel / anion:proton antiporter (CLC) : 24.2.16 : Solute transport.carrier-mediated transport.anion channel / anion:proton antiporter (CLC) : mapman4.2.0	Chloride_channel_protein_CLC-d_(AtCLC-d)_(CBS_domain-containing_protein_CBSCLC2);CLC-D_CBSCLC2_At5g26240_F9D12.10_T19G15.90	4256@194-1705@503,35%,complete-utrbad@alt	NonamEVm001733t8	ID=TRINITY_DN1009_c0_g3_i20.p1;TRINITY_DN1009_c0_g3~~TRINITY_DN1009_c0_g3_i20.p1;ORF_type:complete_len:504_(+),score=89.17,UniRef90_A0A2I0W331@158332|94.4|0.0e+00,Voltage_CLC|PF00654.21|5.1e+02,Voltage_CLC|PF00654.21|2.6e-76,FtsX|PF02687.22|13,FtsX|PF02687.22|3.6e+02,FtsX|PF02687.22|25	VIT_5s0020g03090	AT5G26240.1	1	1.2	0.9	1	0.5	1.1	1.1	0.6	0.9	0.6	0.7	0.9	0.7	0.6	0.4	0.6	0.9	0.8	0.9	0.7	0.5	0.7	0.5	0.4	0.7	0.4	0.2	0.5	0.4	0.2	0.5	0.8	0.5	0.6	0.4	0.6	0.5
TRINITY_DN1009_c0_g3_i23	TRINITY_DN1009_c0_g3_i23 | anion channel / anion:proton antiporter (CLC) : 24.2.16 : Solute transport.carrier-mediated transport.anion channel / anion:proton antiporter (CLC) : mapman4.2.0	Chloride_channel_protein_CLC-d_(AtCLC-d)_(CBS_domain-containing_protein_CBSCLC2);CLC-D_CBSCLC2_At5g26240_F9D12.10_T19G15.90	3174@194-2146@650,61%,complete@alt	NonamEVm001733t10	ID=TRINITY_DN1009_c0_g3_i23.p1;TRINITY_DN1009_c0_g3~~TRINITY_DN1009_c0_g3_i23.p1;ORF_type:complete_len:651_(+),score=110.08,UniRef90_A0A2I0W331@158332|93.9|0.0e+00,Voltage_CLC|PF00654.21|5.9e+02,Voltage_CLC|PF00654.21|5.2e-95,CBS|PF00571.29|0.44	VIT_5s0020g03090	AT5G26240.1	2.1	1.7	1.6	2.2	1.4	2.7	2.8	1.5	1.9	1.8	1.5	1.9	1.4	1.7	1.2	1.6	2.5	1.9	2.2	1.9	1.5	1.8	1.1	1.3	2	0.3	0.7	1.4	1	0.7	1.2	1.8	1.1	1.7	1.2	1.5	1
TRINITY_DN1009_c0_g3_i8	TRINITY_DN1009_c0_g3_i8 | anion channel / anion:proton antiporter (CLC) : 24.2.16 : Solute transport.carrier-mediated transport.anion channel / anion:proton antiporter (CLC) : mapman4.2.0	Chloride_channel_protein_CLC-d_(AtCLC-d)_(CBS_domain-containing_protein_CBSCLC2);CLC-D_CBSCLC2_At5g26240_F9D12.10_T19G15.90	3178@194-1429@411,38%,complete-utrbad@alt	NonamEVm001733t11	ID=TRINITY_DN1009_c0_g3_i8.p1;TRINITY_DN1009_c0_g3~~TRINITY_DN1009_c0_g3_i8.p1;ORF_type:complete_len:412_(+),score=70.54,UniRef90_A0A2I0W331@158332|93.9|2.8e-275,Voltage_CLC|PF00654.21|3.8e+02,Voltage_CLC|PF00654.21|4e-61	VIT_5s0020g03090	AT5G26240.1	2	1.9	2.1	2.3	1.9	2.3	3	1.6	2.1	2.5	2	2.3	1.7	1.6	1.4	1.4	2.5	2.4	2.6	2	1.8	1.8	1.1	1.4	2.1	0.8	0.9	1.6	1.1	0.8	1.2	2.1	1.1	1.9	1.2	1.8	1.3
TRINITY_DN10090_c0_g1_i2	TRINITY_DN10090_c0_g1_i2 | Cell division protein FtsZ homolog 1, chloroplastic OS=Arabidopsis thaliana (sp|q42545|ftsz1_arath : 149.0) : 35.1 : mapman4.2.0	Cell_division_protein_FtsZ_homolog_1,_chloroplastic_(AtFtsZ1)_(AtFtsZ1-1)_(Chloroplast_FtsZ)_(CpFtsZ)_(Protein_ACCUMULATION_AND_REPLICATION_OF_CHLOROPLASTS_10)_(Protein_PLASTID_MOVEMENT_IMPAIRED4);FTSZ1_ARC10_FTSZ1-1_PMI4_At5g55280_MCO15.23	1511@79-681@200,39%,complete-utrbad@alt	NonamEVm007226t6	ID=TRINITY_DN10090_c0_g1_i2.p1;TRINITY_DN10090_c0_g1~~TRINITY_DN10090_c0_g1_i2.p1;ORF_type:complete_len:201_(-),score=44.60,UniRef90_A0A2I0WLE9@158332|86.6|2.3e-105,Tubulin|PF00091.26|1.4e-31,AlaDh_PNT_C|PF01262.22|0.00062,Tubulin_2|PF13809.7|1.1e+02,Tubulin_2|PF13809.7|0.038,NAD_binding_10|PF13460.7|0.18,ThiF|PF00899.22|0.35	VIT_19s0090g01320	AT5G55280.1	0.9	0.4	0.3	0.7	0.2	0.4	0.6	0	0.2	0	0	0	0.1	0	0	0.1	0.1	0	0.1	0.1	0	0.3	0.1	0.1	0.3	0.1	0.1	0.3	0	0.1	0	0.1	0.1	0.1	0.1	0.3	0.3
TRINITY_DN10090_c0_g1_i3	TRINITY_DN10090_c0_g1_i3 | Cell division protein FtsZ homolog 1, chloroplastic OS=Arabidopsis thaliana (sp|q42545|ftsz1_arath : 221.0) : 35.1 : mapman4.2.0	Cell_division_protein_FtsZ_homolog_1,_chloroplastic_(AtFtsZ1)_(AtFtsZ1-1)_(Chloroplast_FtsZ)_(CpFtsZ)_(Protein_ACCUMULATION_AND_REPLICATION_OF_CHLOROPLASTS_10)_(Protein_PLASTID_MOVEMENT_IMPAIRED4);FTSZ1_ARC10_FTSZ1-1_PMI4_At5g55280_MCO15.23	1724@995-1435@146,25%,complete-utrbad@alt	NonamEVm007226t4	ID=TRINITY_DN10090_c0_g1_i3.p1;TRINITY_DN10090_c0_g1~~TRINITY_DN10090_c0_g1_i3.p1;ORF_type:complete_len:147_(-),score=21.04,UniRef90_A0A2I0WLE9@158332|86.3|2.6e-72,FtsZ_C|PF12327.9|3.1e-31,dUTPase|PF00692.20|39,dUTPase|PF00692.20|6.1	VIT_19s0090g01320	AT5G55280.1	1.8	1.4	1.1	1.9	1	1.7	1.1	0.1	0.1	0.1	0.1	0.1	0.2	0.1	0.2	0.1	0.3	0.4	0.3	0.4	0.3	0.2	0.4	0.2	0.4	0.1	0.2	0.6	0.4	0.3	0.6	0.3	0.4	0.5	0.5	0.8	0.5
TRINITY_DN10090_c0_g1_i4	TRINITY_DN10090_c0_g1_i4 | component FtsZ1 of plastid division FtsZ prokaryotic-tubulin filaments : 13.6.1.1.1 : Cell cycle organisation.organelle division.plastid division.FtsZ prokaryotic-tubulin filaments.component FtsZ1 : mapman4.2.0	Cell_division_protein_FtsZ_homolog_1,_chloroplastic_(AtFtsZ1)_(AtFtsZ1-1)_(Chloroplast_FtsZ)_(CpFtsZ)_(Protein_ACCUMULATION_AND_REPLICATION_OF_CHLOROPLASTS_10)_(Protein_PLASTID_MOVEMENT_IMPAIRED4);FTSZ1_ARC10_FTSZ1-1_PMI4_At5g55280_MCO15.23	1746@678-1457@259,44%,complete-utrpoor@alt	NonamEVm007226t2	ID=TRINITY_DN10090_c0_g1_i4.p1;TRINITY_DN10090_c0_g1~~TRINITY_DN10090_c0_g1_i4.p1;ORF_type:complete_len:260_(-),score=46.17,UniRef90_A0A2I0WLE9@158332|90.0|1.8e-150,FtsZ_C|PF12327.9|1.3e-30,Tubulin|PF00091.26|1.1e-18,Tubulin|PF00091.26|4.5e+03,dUTPase|PF00692.20|2.5e+02,dUTPase|PF00692.20|82,dUTPase|PF00692.20|15	VIT_19s0090g01320	AT5G55280.1	1.6	1.9	1.2	2	1.2	2.2	1.6	0.1	0.2	0.1	0.1	0.2	0.1	0.2	0.3	0.2	0.4	0.2	0.3	0.4	0.3	0.4	0.6	0.3	0.4	0.2	0.2	0.7	0.3	0.3	0.3	0.4	0.3	0.7	0.6	1.1	0.9
TRINITY_DN10090_c0_g1_i6	TRINITY_DN10090_c0_g1_i6 | Cell division protein FtsZ homolog 1, chloroplastic OS=Arabidopsis thaliana (sp|q42545|ftsz1_arath : 248.0) : 35.1 : mapman4.2.0	Cell_division_protein_FtsZ_homolog_1,_chloroplastic_(AtFtsZ1)_(AtFtsZ1-1)_(Chloroplast_FtsZ)_(CpFtsZ)_(Protein_ACCUMULATION_AND_REPLICATION_OF_CHLOROPLASTS_10)_(Protein_PLASTID_MOVEMENT_IMPAIRED4);FTSZ1_ARC10_FTSZ1-1_PMI4_At5g55280_MCO15.23	1688@79-879@266,47%,complete-utrbad@alt	NonamEVm007226t5	ID=TRINITY_DN10090_c0_g1_i6.p1;TRINITY_DN10090_c0_g1~~TRINITY_DN10090_c0_g1_i6.p1;ORF_type:complete_len:267_(-),score=58.78,UniRef90_A0A2I0WLE9@158332|85.9|1.1e-143,Tubulin|PF00091.26|9.3e-42,AlaDh_PNT_C|PF01262.22|0.0013,Tubulin_2|PF13809.7|1.6e+02,Tubulin_2|PF13809.7|0.064,Amidohydro_3|PF07969.12|0.23	VIT_19s0090g01320	AT5G55280.1	1.1	1.5	1.4	2.4	1.1	2	1.3	0.1	0.2	0.1	0.2	0.2	0	0.1	0.1	0.2	0.4	0.3	0.3	0.4	0.3	0.5	0.2	0.4	0.8	0.3	0.2	1	0.3	0.2	0.4	0.3	0.1	0.5	0.7	1.2	0.5
TRINITY_DN10090_c0_g2_i1	TRINITY_DN10090_c0_g2_i1 | Cell division protein FtsZ homolog 1, chloroplastic OS=Arabidopsis thaliana (sp|q42545|ftsz1_arath : 149.0) : 35.1 : mapman4.2.0	Cell_division_protein_FtsZ_homolog_1,_chloroplastic_(AtFtsZ1)_(AtFtsZ1-1)_(Chloroplast_FtsZ)_(CpFtsZ)_(Protein_ACCUMULATION_AND_REPLICATION_OF_CHLOROPLASTS_10)_(Protein_PLASTID_MOVEMENT_IMPAIRED4);FTSZ1_ARC10_FTSZ1-1_PMI4_At5g55280_MCO15.23	1524@85-687@200,39%,complete-utrbad@alt	NonamEVm007226t3	ID=TRINITY_DN10090_c0_g2_i1.p1;TRINITY_DN10090_c0_g2~~TRINITY_DN10090_c0_g2_i1.p1;ORF_type:complete_len:201_(+),score=44.92,UniRef90_A0A2I0WLE9@158332|86.6|2.3e-105,Tubulin|PF00091.26|1.4e-31,AlaDh_PNT_C|PF01262.22|0.00062,Tubulin_2|PF13809.7|1.1e+02,Tubulin_2|PF13809.7|0.038,NAD_binding_10|PF13460.7|0.18,ThiF|PF00899.22|0.35	VIT_19s0090g01320	AT5G55280.1	0.7	0.8	0.7	0.3	0.6	0.4	0.8	0	0.2	0	0.1	0.1	0.1	0.1	0.1	0	0.4	0.2	0.1	0.2	0.3	0.1	0.2	0.2	0.3	0	0.2	0.2	0	0.2	0.2	0.2	0.2	0.3	0.3	0.3	0.2
TRINITY_DN10090_c0_g2_i6	TRINITY_DN10090_c0_g2_i6 | component FtsZ1 of plastid division FtsZ prokaryotic-tubulin filaments : 13.6.1.1.1 : Cell cycle organisation.organelle division.plastid division.FtsZ prokaryotic-tubulin filaments.component FtsZ1 : mapman4.2.0	Cell_division_protein_FtsZ_homolog_1,_chloroplastic_(AtFtsZ1)_(AtFtsZ1-1)_(Chloroplast_FtsZ)_(CpFtsZ)_(Protein_ACCUMULATION_AND_REPLICATION_OF_CHLOROPLASTS_10)_(Protein_PLASTID_MOVEMENT_IMPAIRED4);FTSZ1_ARC10_FTSZ1-1_PMI4_At5g55280_MCO15.23	1605@85-1320@411,77%,complete@main	NonamEVm007226t1	ID=TRINITY_DN10090_c0_g2_i6.p1;TRINITY_DN10090_c0_g2~~TRINITY_DN10090_c0_g2_i6.p1;ORF_type:complete_len:412_(+),score=79.73,UniRef90_A0A2I0WLE9@158332|87.8|3.9e-241,Tubulin|PF00091.26|2.7e-41,Tubulin|PF00091.26|1e+04,FtsZ_C|PF12327.9|8.3e+03,FtsZ_C|PF12327.9|3.2e-30,AlaDh_PNT_C|PF01262.22|0.0031,Tubulin_2|PF13809.7|2.7e+02,Tubulin_2|PF13809.7|0.11	VIT_19s0090g01320	AT5G55280.1	1.9	3.2	1.8	2.3	1.1	2.2	1.8	0.2	0.2	0.2	0.1	0.1	0	0.4	0.4	0.3	0.6	0.3	0.4	0.4	0.5	0.4	0.5	0.4	0.4	0.2	0.1	0.5	0.5	0.4	0.7	0.8	0.3	0.4	0.7	0.6	1
TRINITY_DN10091_c0_g1_i13	TRINITY_DN10091_c0_g1_i13 | Protein FLX-like 3 OS=Arabidopsis thaliana (sp|q9c717|flxl3_arath : 228.0) : 35.1 : mapman4.2.0	Protein_FLX-like_3_(AtFLXL3);FLXL3_FLL3_At1g55170_F7A10.21_T7N22.12	1545@21-815@264,51%,complete-utrpoor@alt	NonamEVm010640t4	ID=TRINITY_DN10091_c0_g1_i13.p1;TRINITY_DN10091_c0_g1~~TRINITY_DN10091_c0_g1_i13.p1;ORF_type:5prime_partial_len:271_(-),score=75.08,UniRef90_A0A2I0ACA6@1088818|84.1|2.2e-138,Spc7|PF08317.12|1.5,Spc7|PF08317.12|2.4e-05,Crescentin|PF19220.1|0.0024,Filament|PF00038.22|0.0041,Filament|PF00038.22|15,AAA_13|PF13166.7|0.009,Seryl_tRNA_N|PF02403.23|0.6,Seryl_tRNA_N|PF02403.23|0.13,Seryl_tRNA_N|PF02403.23…	NA	AT1G55170.1	15.5	16.8	15.8	16.9	10.7	16.7	15.4	6.6	6.7	7.5	5.6	6.4	6.6	6.8	5.4	6.2	10.9	7.7	11.1	7.3	6.3	7.6	8.5	8	9.4	2.9	2.8	9.3	3.1	3.8	7.9	10.6	5.5	9.6	8.8	10.6	6.9
TRINITY_DN10091_c0_g1_i18	TRINITY_DN10091_c0_g1_i18 | Protein FLX-like 3 OS=Arabidopsis thaliana (sp|q9c717|flxl3_arath : 230.0) : 35.1 : mapman4.2.0	Protein_FLX-like_3_(AtFLXL3);FLXL3_FLL3_At1g55170_F7A10.21_T7N22.12	2131@499-1401@300,42%,complete-utrpoor@main	NonamEVm010640t1	ID=TRINITY_DN10091_c0_g1_i18.p1;TRINITY_DN10091_c0_g1~~TRINITY_DN10091_c0_g1_i18.p1;ORF_type:complete_len:301_(-),score=83.16,UniRef90_A0A2I0ACA6@1088818|77.0|3.7e-154,Spc7|PF08317.12|24,Spc7|PF08317.12|3.6e-05,Filament|PF00038.22|0.0063,Filament|PF00038.22|22,AAA_13|PF13166.7|0.022,DUF4407|PF14362.7|0.11,TMF_TATA_bd|PF12325.9|34,TMF_TATA_bd|PF12325.9|0.12,TMF_TATA_bd|PF12325.9|17,LPP|PF04728.14|…	NA	NA	16.9	16.6	15.7	16.8	11.5	14.5	13.9	7.5	6.9	7.8	7	6.4	6.1	6.8	6.6	6.8	10	7.3	11.2	8	7	8	7.1	9.4	10.6	2.9	2.6	8.7	2.5	3.9	7.3	8.8	5.3	10.3	7.5	9.9	7.6
TRINITY_DN10091_c0_g1_i20	TRINITY_DN10091_c0_g1_i20 | DNA-directed RNA polymerase subunit beta OS=Sorghum bicolor (sp|a1e9r4|rpob_sorbi : 220.0) : 35.1 : mapman4.2.0	DNA-directed_RNA_polymerase_subunit_beta_(EC_2.7.7.6)_(PEP)_(Plastid-encoded_RNA_polymerase_subunit_beta)_(RNA_polymerase_subunit_beta);rpoB	5469@4087-4893@268,14%,complete-utrbad@alt	NonamEVm010640t3	ID=TRINITY_DN10091_c0_g1_i20.p1;TRINITY_DN10091_c0_g1~~TRINITY_DN10091_c0_g1_i20.p1;ORF_type:complete_len:269_(-),score=58.50,UniRef90_A0A2I0ACA6@1088818|58.6|1.7e-66,Filament|PF00038.22|0.0014,Seryl_tRNA_N|PF02403.23|0.89,Seryl_tRNA_N|PF02403.23|0.27,Rootletin|PF15035.7|0.026,TMF_TATA_bd|PF12325.9|30,TMF_TATA_bd|PF12325.9|0.029,CENP-F_leu_zip|PF10473.10|3,CENP-F_leu_zip|PF10473.10|0.23,Crescenti…	VIT_9s0002g02070	ATCG00190.1	2.4	2.6	1.9	2	1.7	2.2	2.1	0.9	1.3	1.1	0.8	0.9	1	0.8	0.7	0.9	1.4	1	1.5	1	0.8	0.8	1.1	1.1	1.6	0.4	0.5	0.8	0.5	0.6	0.9	1.5	0.9	1.3	1	1.2	0.9
TRINITY_DN10093_c0_g1_i4	TRINITY_DN10093_c0_g1_i4 | mapman4 classification: 35.2 not assigned.not annotated	Fluoroacetate_dehalogenase_(EC_3.8.1.3);fac-dex	1819@154-708@184,30%,complete-utrbad@main	NonamEVm008202t1	ID=TRINITY_DN10093_c0_g1_i4.p1;TRINITY_DN10093_c0_g1~~TRINITY_DN10093_c0_g1_i4.p1;ORF_type:complete_len:185_(+),score=24.86,UniRef90_A0A2I0VBT5@906689|64.8|3.0e-70,Abhydrolase_1|PF00561.21|6.3e-07,Abhydrolase_6|PF12697.8|8.1e+03,Abhydrolase_6|PF12697.8|1.5e-05,Hydrolase_4|PF12146.9|0.009	VIT_18s0089g01420	AT5G38520.2	1.9	1.9	1.2	3.1	2.1	3.7	2.8	1.1	1.7	2	0.9	1.1	1.1	1.7	1	1.5	3.5	2.1	3.9	1.3	1	1.8	1.1	0.6	1.5	0.6	0.5	1.8	1.1	1.1	1.3	1.3	1.1	1.2	1	1.7	1.5
TRINITY_DN10094_c0_g2_i10	TRINITY_DN10094_c0_g2_i10 | mapman4 classification: 35.2 not assigned.not annotated	Leucine-rich_repeat-containing_protein_9;LRRC9	2405@660-2168@502,62%,complete@alt	NonamEVm003089t4	ID=TRINITY_DN10094_c0_g2_i10.p1;TRINITY_DN10094_c0_g2~~TRINITY_DN10094_c0_g2_i10.p1;ORF_type:complete_len:503_(-),score=95.99,UniRef90_UPI0009F72721@906689|70.8|1.8e-217,LRR_8|PF13855.7|2.1e+03,LRR_8|PF13855.7|8.5e-11,LRR_4|PF12799.8|1.4e+03,LRR_4|PF12799.8|0.97,LRR_4|PF12799.8|2.8e-08,LRR_9|PF14580.7|4.4e+03,LRR_9|PF14580.7|1.4e-05,LRR_6|PF13516.7|42,LRR_6|PF13516.7|6.9,LRR_6|PF13516.7|1.1,LRR_1…	NA	NA	1.3	2	1.6	3.2	1.8	2.3	2.9	2.6	5.6	5.7	4.6	2.2	3.4	1.5	1.6	2.2	4.1	3.4	4	3.7	2.6	3.5	3.3	3.1	3.5	1.4	1.9	3.5	1.6	1.6	4.3	3.4	1.6	3.5	1.9	2.7	2.1
TRINITY_DN10094_c0_g2_i2	TRINITY_DN10094_c0_g2_i2 | mapman4 classification: 35.2 not assigned.not annotated	Leucine-rich_repeat-containing_protein_9;LRRC9	2301@871-2064@397,51%,complete-utrpoor@alt	NonamEVm003089t7	ID=TRINITY_DN10094_c0_g2_i2.p1;TRINITY_DN10094_c0_g2~~TRINITY_DN10094_c0_g2_i2.p1;ORF_type:complete_len:398_(-),score=66.97,UniRef90_A0A2I0W1Y8@906689|73.5|2.5e-178,LRR_8|PF13855.7|1.6e+03,LRR_8|PF13855.7|9.4e+03,LRR_8|PF13855.7|6.1e-11,LRR_4|PF12799.8|1e+03,LRR_4|PF12799.8|0.7,LRR_4|PF12799.8|2.1e-08,LRR_9|PF14580.7|3.3e+03,LRR_9|PF14580.7|8.9e-06,LRR_6|PF13516.7|32,LRR_6|PF13516.7|5.2,LRR_6|PF1…	NA	NA	1.3	0.8	2	2.8	1.3	2.8	2.9	2.5	4.9	4.8	4	2.5	3.2	1.7	1.4	2	4.5	2.5	3.7	3.7	2.6	3.2	3	2.4	2.4	1.4	1.5	3.7	1.6	1.8	4.2	2.4	1.6	2.8	1.9	2.9	1.9
TRINITY_DN10094_c0_g2_i8	TRINITY_DN10094_c0_g2_i8 | mapman4 classification: 35.2 not assigned.not annotated	Leucine-rich_repeat-containing_protein_9;Lrrc9	1728@428-1162@244,42%,complete-utrpoor@alt	NonamEVm003089t8	ID=TRINITY_DN10094_c0_g2_i8.p1;TRINITY_DN10094_c0_g2~~TRINITY_DN10094_c0_g2_i8.p1;ORF_type:complete_len:245_(-),score=39.56,UniRef90_A0A2I0AVA7@1088818|73.1|9.7e-62,LRR_4|PF12799.8|0.00043,LRR_4|PF12799.8|5.8e+02,LRR_4|PF12799.8|1.4e+04,LRR_8|PF13855.7|0.0019,LRR_8|PF13855.7|9.3e+02,LRR_9|PF14580.7|0.0021,LRR_6|PF13516.7|1.1e+02,LRR_6|PF13516.7|7.3,LRR_6|PF13516.7|1.3e+03,LRR_6|PF13516.7|1.4e+04	NA	NA	0.9	1.1	2	3.2	2.6	2	2.7	3.1	4.2	5.2	4.4	3.3	3.9	1.9	2.4	2.5	5.1	4.4	4.7	2.9	3	3.4	3.4	2.9	2.8	0.8	2.1	3.7	1.9	2.2	4.7	3.3	1.4	3	2.2	3	1.8
TRINITY_DN10094_c0_g2_i9	TRINITY_DN10094_c0_g2_i9 | mapman4 classification: 35.2 not assigned.not annotated	Protein_phosphatase_1_regulatory_subunit_pprA;pprA_DDB_G0284039	3124@660-2558@632,60%,complete@alt	NonamEVm003089t2	ID=TRINITY_DN10094_c0_g2_i9.p1;TRINITY_DN10094_c0_g2~~TRINITY_DN10094_c0_g2_i9.p1;ORF_type:complete_len:633_(-),score=123.66,UniRef90_UPI0009F72721@906689|74.5|5.0e-278,LRR_4|PF12799.8|1.8e+03,LRR_4|PF12799.8|1.3,LRR_4|PF12799.8|6e-08,LRR_4|PF12799.8|0.0015,LRR_4|PF12799.8|1.8e+03,LRR_8|PF13855.7|2.8e+03,LRR_8|PF13855.7|1.3e-10,LRR_8|PF13855.7|0.0019,LRR_8|PF13855.7|8.9,LRR_9|PF14580.7|6.6e+03,LR…	NA	NA	1.8	1.9	2.8	4	3	3.5	4	3.9	7.9	6.9	5.5	4.4	4.7	3.2	3.5	3.3	6.9	5.4	6.3	4.5	4.5	5.1	4.4	4	4.3	1.9	2.6	5.8	3.1	2.8	6.4	4.7	2.3	4.6	3.2	4.5	3.6
TRINITY_DN10095_c0_g2_i1	TRINITY_DN10095_c0_g2_i1 | Protein RETICULATA-RELATED 3, chloroplastic OS=Arabidopsis thaliana (sp|q9c9z2|rer3_arath : 277.0) : 35.1 : mapman4.2.0	Protein_RETICULATA-RELATED_3,_chloroplastic;RER3_At3g08640_F17O14.11	1638@163-1224@353,64%,complete@noclass	NonamEVm008856t1	ID=TRINITY_DN10095_c0_g2_i1.p1;TRINITY_DN10095_c0_g2~~TRINITY_DN10095_c0_g2_i1.p1;ORF_type:complete_len:408_(+),score=49.35,UniRef90_A0A2I0WK99@906689|80.3|7.7e-172,RETICULATA-like|PF11891.9|1.8e-58	VIT_8s0056g00560	AT3G08640.1	32.6	32.1	30.7	31	26.7	32.4	30.7	28.3	26.9	20.3	27.9	28.2	34	21.1	17.8	21.3	27.2	25	31.1	25.7	22.6	25.9	23.1	27	27.4	8.3	7.9	25.2	11.1	11.9	26.2	22.3	11.8	26.6	22.3	22.9	21.3
TRINITY_DN10096_c0_g2_i9	TRINITY_DN10096_c0_g2_i9 | CASP-like protein 5B3 OS=Oryza sativa subsp. japonica (sp|q6k478|csplq_orysj : 211.0) : 35.1 : mapman4.2.0	CASP-like_protein_5B3_(OsCASPL5B3);OsI_30532	1020@251-715@154,45%,complete-utrpoor@main	NonamEVm021738t1	ID=TRINITY_DN10096_c0_g2_i9.p1;TRINITY_DN10096_c0_g2~~TRINITY_DN10096_c0_g2_i9.p1;ORF_type:complete_len:155_(+),score=11.13,UniRef90_A0A2I0VUT6@906689|88.3|2.8e-91,DUF588|PF04535.13|7.6e-28,MARVEL|PF01284.24|0.47,MARVEL|PF01284.24|3.8e+02	VIT_8s0007g00980	AT3G53850.1	10.2	10.4	6.9	9.5	7.6	10.5	7.5	4.8	6.7	5.1	4.4	6	6.6	3.4	3.9	4.8	11.5	6.2	11	6.6	5.9	7.8	4.9	6.9	8.3	2.7	2.3	8.6	2.4	2.8	8.4	9	5.7	9.4	6.1	7.6	6.9
TRINITY_DN101_c0_g1_i14	TRINITY_DN101_c0_g1_i14 | Carbon catabolite repressor protein 4 homolog 6 OS=Arabidopsis thaliana (sp|q8vyu4|ccr4f_arath : 328.0) : 35.1 : mapman4.2.0	Carbon_catabolite_repressor_protein_4_homolog_6_(CCR4_homolog_6)_(EC_3.1.13.4);CCR4-6_At5g11350_F2I11_240	3297@104-2938@944,85%,complete@main	NonamEVm001046t1	ID=TRINITY_DN101_c0_g1_i14.p1;TRINITY_DN101_c0_g1~~TRINITY_DN101_c0_g1_i14.p1;ORF_type:complete_len:945_(-),score=152.83,UniRef90_UPI0009E2F268@78828|49.1|1.1e-232,Exo_endo_phos|PF03372.24|8.1e-17,Exo_endo_phos|PF03372.24|0.029	VIT_4s0008g04720	NA	0.3	0.2	0.2	0.5	0.4	0.5	0.3	0.1	0.2	0.3	0.1	0.2	0.2	0.1	0.1	0.1	0.3	0.4	0.2	0.2	0.1	0.3	0.2	0.3	0.3	0.1	0.1	0.3	0.1	0.2	0.3	0.3	0.2	0.3	0.2	0.6	0.2
TRINITY_DN101_c0_g1_i17	TRINITY_DN101_c0_g1_i17 | Carbon catabolite repressor protein 4 homolog 6 OS=Arabidopsis thaliana (sp|q8vyu4|ccr4f_arath : 140.0) : 35.1 : mapman4.2.0	Carbon_catabolite_repressor_protein_4_homolog_6_(CCR4_homolog_6)_(EC_3.1.13.4);CCR4-6_At5g11350_F2I11_240	2572@786-2213@475,55%,complete-utrpoor@alt	NonamEVm001046t17	ID=TRINITY_DN101_c0_g1_i17.p1;TRINITY_DN101_c0_g1~~TRINITY_DN101_c0_g1_i17.p1;ORF_type:complete_len:476_(-),score=105.42,UniRef90_A0A2I0VNY7@906689|41.3|4.6e-77,Exo_endo_phos|PF03372.24|0.0097	NA	NA	0.4	0.6	0.2	0.7	0.6	0.7	0.5	0.3	0.3	0.6	0.2	0.1	0.1	0.2	0.3	0.2	0.4	0.4	0.6	0.4	0.4	0.3	0.3	0.3	0.4	0.1	0.2	0.2	0.1	0.3	0.7	0.4	0.2	0.4	0.4	0.4	0.4
TRINITY_DN101_c0_g1_i2	TRINITY_DN101_c0_g1_i2 | Carbon catabolite repressor protein 4 homolog 6 OS=Arabidopsis thaliana (sp|q8vyu4|ccr4f_arath : 141.0) : 35.1 : mapman4.2.0	Carbon_catabolite_repressor_protein_4_homolog_6_(CCR4_homolog_6)_(EC_3.1.13.4);CCR4-6_At5g11350_F2I11_240	2464@1074-2105@343,41%,complete-utrbad@alt	NonamEVm001046t18	ID=TRINITY_DN101_c0_g1_i2.p1;TRINITY_DN101_c0_g1~~TRINITY_DN101_c0_g1_i2.p1;ORF_type:complete_len:344_(-),score=71.01,UniRef90_A0A2I0VNY7@906689|45.9|2.2e-67,Exo_endo_phos|PF03372.24|0.0049	NA	NA	1	0.4	0.5	1	1	1.3	0.7	0.3	0.4	0.4	0.4	0.5	0.4	0.3	0.2	0.2	0.6	0.7	0.8	0.5	0.4	0.4	0.3	0.7	0.7	0.2	0.3	0.7	0.2	0.2	0.7	0.8	0.4	0.4	0.4	0.4	0.4
TRINITY_DN101_c0_g1_i21	TRINITY_DN101_c0_g1_i21 | Carbon catabolite repressor protein 4 homolog 6 OS=Arabidopsis thaliana (sp|q8vyu4|ccr4f_arath : 141.0) : 35.1 : mapman4.2.0	Carbon_catabolite_repressor_protein_4_homolog_6_(CCR4_homolog_6)_(EC_3.1.13.4);CCR4-6_At5g11350_F2I11_240	2571@857-2212@451,52%,complete-utrpoor@alt	NonamEVm001046t15	ID=TRINITY_DN101_c0_g1_i21.p1;TRINITY_DN101_c0_g1~~TRINITY_DN101_c0_g1_i21.p1;ORF_type:complete_len:452_(-),score=99.53,UniRef90_A0A2I0VNY7@906689|41.5|3.0e-74,Exo_endo_phos|PF03372.24|0.0086	NA	NA	0.9	0.7	0.3	0.5	0.5	0.9	0.5	0.2	0.4	0.2	0.3	0.1	0.4	0.3	0.2	0.3	0.5	0.4	0.5	0.3	0.4	0.5	0.3	0.5	0.6	0.2	0.1	0.4	0.3	0.1	0.5	0.5	0.3	0.4	0.3	0.3	0.3
TRINITY_DN101_c0_g1_i29	TRINITY_DN101_c0_g1_i29 | Carbon catabolite repressor protein 4 homolog 6 OS=Arabidopsis thaliana (sp|q8vyu4|ccr4f_arath : 328.0) : 35.1 : mapman4.2.0	Carbon_catabolite_repressor_protein_4_homolog_6_(CCR4_homolog_6)_(EC_3.1.13.4);CCR4-6_At5g11350_F2I11_240	3135@104-2776@890,85%,complete@alt	NonamEVm001046t7	ID=TRINITY_DN101_c0_g1_i29.p1;TRINITY_DN101_c0_g1~~TRINITY_DN101_c0_g1_i29.p1;ORF_type:complete_len:891_(-),score=146.92,UniRef90_UPI0009E2F268@78828|48.7|2.1e-232,Exo_endo_phos|PF03372.24|7.3e-17,Exo_endo_phos|PF03372.24|0.026	VIT_4s0008g04720	AT5G11350.1	0.5	0.4	0.2	0.3	0.2	0.5	0.3	0.1	0.2	0.2	0.2	0.2	0.2	0.2	0.2	0.1	0.2	0.1	0.2	0.3	0.2	0.3	0.4	0.3	0.5	0.1	0.1	0.4	0.2	0.1	0.3	0.4	0.1	0.4	0.4	0.2	0.2
TRINITY_DN101_c0_g1_i34	TRINITY_DN101_c0_g1_i34 | Carbon catabolite repressor protein 4 homolog 6 OS=Arabidopsis thaliana (sp|q8vyu4|ccr4f_arath : 328.0) : 35.1 : mapman4.2.0	Carbon_catabolite_repressor_protein_4_homolog_6_(CCR4_homolog_6)_(EC_3.1.13.4);CCR4-6_At5g11350_F2I11_240	3225@104-2866@920,85%,complete@alt	NonamEVm001046t3	ID=TRINITY_DN101_c0_g1_i34.p1;TRINITY_DN101_c0_g1~~TRINITY_DN101_c0_g1_i34.p1;ORF_type:complete_len:921_(-),score=146.94,UniRef90_UPI0009E2F268@78828|49.2|3.3e-228,Exo_endo_phos|PF03372.24|7.7e-17,Exo_endo_phos|PF03372.24|0.028	VIT_4s0008g04720	NA	0.4	0.5	0.3	0.5	0.2	0.5	0.2	0.1	0.1	0.2	0.1	0.1	0.2	0.1	0.1	0.1	0.3	0.1	0.2	0.4	0.2	0.3	0.2	0.2	0.4	0	0.2	0.4	0.2	0.1	0.3	0.3	0.1	0.2	0.3	0.3	0.2
TRINITY_DN101_c0_g1_i45	TRINITY_DN101_c0_g1_i45 | Carbon catabolite repressor protein 4 homolog 6 OS=Arabidopsis thaliana (sp|q8vyu4|ccr4f_arath : 328.0) : 35.1 : mapman4.2.0	Carbon_catabolite_repressor_protein_4_homolog_6_(CCR4_homolog_6)_(EC_3.1.13.4);CCR4-6_At5g11350_F2I11_240	3261@104-2653@849,78%,complete@alt	NonamEVm001046t10	ID=TRINITY_DN101_c0_g1_i45.p1;TRINITY_DN101_c0_g1~~TRINITY_DN101_c0_g1_i45.p1;ORF_type:complete_len:850_(-),score=147.88,UniRef90_UPI0009E2F268@78828|47.4|3.1e-218,Exo_endo_phos|PF03372.24|6.7e-17	VIT_4s0008g04720	NA	0.4	0.5	0.3	0.5	0.2	0.5	0.3	0.1	0.2	0.3	0.2	0.2	0.2	0.1	0.2	0.1	0.2	0.2	0.3	0.3	0.2	0.4	0.4	0.3	0.4	0.2	0.1	0.3	0.2	0.3	0.3	0.3	0.2	0.2	0.2	0.2	0.2
TRINITY_DN101_c0_g1_i51	TRINITY_DN101_c0_g1_i51 | Carbon catabolite repressor protein 4 homolog 6 OS=Arabidopsis thaliana (sp|q8vyu4|ccr4f_arath : 328.0) : 35.1 : mapman4.2.0	Carbon_catabolite_repressor_protein_4_homolog_6_(CCR4_homolog_6)_(EC_3.1.13.4);CCR4-6_At5g11350_F2I11_240	3189@104-2581@825,77%,complete@alt	NonamEVm001046t12	ID=TRINITY_DN101_c0_g1_i51.p1;TRINITY_DN101_c0_g1~~TRINITY_DN101_c0_g1_i51.p1;ORF_type:complete_len:826_(-),score=141.99,UniRef90_UPI0009E2F268@78828|47.4|9.0e-214,Exo_endo_phos|PF03372.24|6.3e-17	VIT_4s0008g04720	NA	0.5	0.5	0.3	0.7	0.3	0.6	0.5	0.1	0.2	0.1	0.1	0.1	0.1	0.2	0.1	0.2	0.2	0.2	0.1	0.3	0.3	0.4	0.3	0.2	0.4	0.3	0.1	0.3	0.1	0.2	0.4	0.4	0.2	0.3	0.2	0.2	0.2
TRINITY_DN101_c0_g1_i52	TRINITY_DN101_c0_g1_i52 | Carbon catabolite repressor protein 4 homolog 6 OS=Arabidopsis thaliana (sp|q8vyu4|ccr4f_arath : 328.0) : 35.1 : mapman4.2.0	Carbon_catabolite_repressor_protein_4_homolog_6_(CCR4_homolog_6)_(EC_3.1.13.4);CCR4-6_At5g11350_F2I11_240	3207@104-2848@914,85%,complete@alt	NonamEVm001046t5	ID=TRINITY_DN101_c0_g1_i52.p1;TRINITY_DN101_c0_g1~~TRINITY_DN101_c0_g1_i52.p1;ORF_type:complete_len:915_(-),score=152.81,UniRef90_UPI0009E2F268@78828|48.7|7.2e-237,Exo_endo_phos|PF03372.24|7.7e-17,Exo_endo_phos|PF03372.24|0.028	VIT_4s0008g04720	NA	0.4	0.6	0.3	0.4	0.2	0.5	0.3	0.2	0.2	0.1	0	0.3	0.2	0.2	0.1	0.1	0.2	0.2	0.2	0.3	0.5	0.4	0.2	0.2	0.3	0.1	0.1	0.3	0.2	0.2	0.5	0.2	0.2	0.4	0.2	0.4	0.3
TRINITY_DN101_c0_g2_i4	TRINITY_DN101_c0_g2_i4 | mapman4 classification: 35.2 not assigned.not annotated	NA	960@143-553@136,42%,complete-utrpoor@main	NonamEVm027480t1	ID=TRINITY_DN101_c0_g2_i4.p1;TRINITY_DN101_c0_g2~~TRINITY_DN101_c0_g2_i4.p1;ORF_type:complete_len:137_(+),score=30.19	NA	NA	4.1	2	2.1	5.6	3.7	7.2	6.9	2.3	1.4	1.8	2.1	2.2	2.1	3	1.5	2	3	6.1	5.5	2.3	1.7	1.2	2.2	1.6	1.8	0.4	0.5	1.8	0.7	0.9	1.4	2.3	2.5	1.6	1.3	2	0.7
TRINITY_DN101_c0_g3_i9	TRINITY_DN101_c0_g3_i9 | Protein root UVB sensitive 5 OS=Arabidopsis thaliana (sp|b6idh3|rus5_arath : 269.0) : 35.1 : mapman4.2.0	Protein_root_UVB_sensitive_5;RUS5_At5g01510_F7A7.30	1970@798-1619@273,41%,complete-utrpoor@alt	NonamEVm005084t4	ID=TRINITY_DN101_c0_g3_i9.p1;TRINITY_DN101_c0_g3~~TRINITY_DN101_c0_g3_i9.p1;ORF_type:complete_len:274_(-),score=40.00,UniRef90_A0A2I0WH82@906689|76.7|5.6e-137,DUF647|PF04884.15|2.1e-18	NA	NA	2.2	2.3	1.6	2.1	1.2	2.4	1.9	0.7	0.8	1.1	0.8	1	0.7	0.7	0.9	0.6	1.8	1.3	2.2	1.1	1.4	1.2	1.1	0.9	1.6	0.2	0.6	1.2	1.2	0.5	1.1	1.5	0.7	1.3	0.9	1.2	0.8
TRINITY_DN101_c1_g1_i10	TRINITY_DN101_c1_g1_i10 | mapman4 classification: 35.2 not assigned.not annotated	NA	816@1-408@135,50%,partial5-utrpoor@main	NonamEVm027891t1	NA	NA	NA	6.2	3.8	5.5	10	6.6	12.6	11.8	2.4	3.6	3.7	2.1	3.3	3.4	4.8	4	3.1	6.6	6.3	5.7	3.8	3.6	2.3	3	2.9	5	0.9	1.1	4.2	2.6	1.4	4.4	5	4.2	4.6	3	3.8	3.7
TRINITY_DN101_c1_g1_i4	TRINITY_DN101_c1_g1_i4 | mapman4 classification: 35.2 not assigned.not annotated	GPALPP_motifs-containing_protein_1;Gpalpp1	329@10-327@106,96%,partial3@alt	NonamEVm049957t3	ID=TRINITY_DN101_c1_g1_i4.p1;TRINITY_DN101_c1_g1~~TRINITY_DN101_c1_g1_i4.p1;ORF_type:complete_len:577_(+),score=126.93,UniRef90_A0A2I0WKZ4@906689|75.8|7.4e-255,DUF3752|PF12572.9|7e+02,DUF3752|PF12572.9|1.4e-25,DnaJ|PF00226.32|1.8e-16	VIT_18s0072g01080	NA	6.4	5.2	4	6.4	4.5	6.3	5.8	2.1	2.3	2.7	2.7	3.2	2.7	2	2	2.2	4	3.3	3.9	5.3	4.5	4.1	3.7	4.1	4.8	1.5	1.4	3.4	2.4	2	3.5	3.6	2.4	4.3	2.1	3.1	2.7
TRINITY_DN101_c1_g1_i6	TRINITY_DN101_c1_g1_i6 | mapman4 classification: 35.2 not assigned.not annotated	GPALPP_motifs-containing_protein_1;Gpalpp1	2585@662-2392@576,66%,complete@noclass	NonamEVm003825t1	ID=TRINITY_DN101_c1_g1_i6.p1;TRINITY_DN101_c1_g1~~TRINITY_DN101_c1_g1_i6.p1;ORF_type:complete_len:577_(+),score=126.93,UniRef90_A0A2I0WKZ4@906689|75.8|7.4e-255,DUF3752|PF12572.9|7e+02,DUF3752|PF12572.9|1.4e-25,DnaJ|PF00226.32|1.8e-16	VIT_18s0072g01080	NA	5.8	4.4	4	6	4.2	5.9	5.9	2.2	2.8	2	2.5	2.8	2.7	2.2	2.1	2	3.5	3.1	3.4	4.3	3.4	3.9	3.5	3.9	4.2	1.2	1.5	2.8	1.5	1.7	3.2	3.6	2.1	3.2	2	3.2	2.2
TRINITY_DN101_c4_g1_i12	TRINITY_DN101_c4_g1_i12 | Soluble inorganic pyrophosphatase 1 OS=Arabidopsis thaliana (sp|q93v56|ipyr1_arath : 134.0) : 35.1 : mapman4.2.0	Soluble_inorganic_pyrophosphatase_1_(EC_3.6.1.1)_(Pyrophosphate_phospho-hydrolase_1)_(PPase_1);PPA1_At1g01050_T25K16.5	346@3-344@114,98%,partial@alt	NonamEVm014387t4	ID=TRINITY_DN101_c4_g1_i12.p1;TRINITY_DN101_c4_g1~~TRINITY_DN101_c4_g1_i12.p1;ORF_type:internal_len:115_(+),score=20.58,UniRef90_UPI0009E41300@78828|89.8|1.4e-49,Pyrophosphatase|PF00719.20|5.5e-07	VIT_8s0040g02470	AT1G01050.1	5.9	10.5	9.6	12.2	8.8	17	20.6	10.1	8.2	10	6.1	7.4	8.5	10.1	11.4	10.7	13.9	12.6	19.5	4.6	3.8	6.7	5.5	7.5	8.2	2.3	2.8	5.6	3.1	4.4	9.8	8.3	7.1	8.3	9	11.8	7.6
TRINITY_DN101_c4_g1_i7	TRINITY_DN101_c4_g1_i7 | Soluble inorganic pyrophosphatase 4 OS=Arabidopsis thaliana (sp|q9lff9|ipyr4_arath : 355.0) : 35.1 : mapman4.2.0	Soluble_inorganic_pyrophosphatase_4_(EC_3.6.1.1)_(Pyrophosphate_phospho-hydrolase_4)_(PPase_4);PPA4_At3g53620_F4P12.320	1086@481-1086@202,55%,partial3-utrpoor@alt	NonamEVm014387t3	ID=TRINITY_DN101_c4_g1_i7.p1;TRINITY_DN101_c4_g1~~TRINITY_DN101_c4_g1_i7.p1;ORF_type:3prime_partial_len:203_(+),score=46.52,UniRef90_A0A2I0A0F8@4747|90.6|1.9e-135,Pyrophosphatase|PF00719.20|5.3e-54	VIT_8s0040g02470	AT3G53620.1	13.4	16	21.1	12.5	8.8	17.5	20.7	10.9	12.7	14.4	8.8	9	9	11.8	9	8.9	13.8	11.8	14.1	9.3	5.4	9.9	7.2	9.1	10.5	3.4	3.1	7.5	3.8	4.2	9	15.2	6.6	14.3	9.1	10.3	9.1
TRINITY_DN101_c7_g1_i1	TRINITY_DN101_c7_g1_i1 | GTPase effector (RIP) : 27.4.5.1 : Multi-process regulation.Rop-GTPase regulatory system.ROP GTPase effector activities.GTPase effector (RIP) : mapman4.2.0	Interactor_of_constitutive_active_ROPs_3_(ROP-interactive_partner_5);ICR3_RIP5_At5g60210_F15L12.15	2431@158-1996@612,75%,complete@main	NonamEVm003342t1	ID=TRINITY_DN101_c7_g1_i1.p1;TRINITY_DN101_c7_g1~~TRINITY_DN101_c7_g1_i1.p1;ORF_type:complete_len:613_(-),score=192.11,UniRef90_A0A2I0W0M9@906689|63.1|3.0e-188,HrpB7|PF09486.11|0.00017,HrpB7|PF09486.11|1.6e+03,HrpB7|PF09486.11|9.4e+02,HrpB7|PF09486.11|1e+03,HrpB7|PF09486.11|1.8e+04,Crescentin|PF19220.1|0.31,Crescentin|PF19220.1|5.5,DUF713|PF05218.15|96,DUF713|PF05218.15|2.8e+02,DUF713|PF05218.15|…	NA	AT2G37080.1	1.5	2	2.3	3.7	2.4	3	4.6	0.1	0.1	0.2	0.1	0.1	0.1	0.4	0.4	0.4	1.1	1	0.8	0.1	0.1	0.1	0	0	0.1	0.1	0.1	0.1	0	0.1	0.1	0.1	0.1	0.2	0.2	0.2	0.1
TRINITY_DN101_c7_g1_i3	TRINITY_DN101_c7_g1_i3 | GTPase effector (RIP) : 27.4.5.1 : Multi-process regulation.Rop-GTPase regulatory system.ROP GTPase effector activities.GTPase effector (RIP) : mapman4.2.0	Interactor_of_constitutive_active_ROPs_3_(ROP-interactive_partner_5);ICR3_RIP5_At5g60210_F15L12.15	2445@158-1765@535,65%,complete@alt	NonamEVm003342t3	ID=TRINITY_DN101_c7_g1_i3.p1;TRINITY_DN101_c7_g1~~TRINITY_DN101_c7_g1_i3.p1;ORF_type:complete_len:536_(-),score=166.99,UniRef90_A0A2I0W0M9@906689|62.8|2.7e-152,HrpB7|PF09486.11|0.00014,HrpB7|PF09486.11|1.4e+03,HrpB7|PF09486.11|7.7e+02,HrpB7|PF09486.11|9e+02,HrpB7|PF09486.11|1.8e+04,Crescentin|PF19220.1|0.18,Crescentin|PF19220.1|1.4,DUF713|PF05218.15|75,DUF713|PF05218.15|2e+02,DUF713|PF05218.15|0.…	NA	NA	1.8	1.7	2.5	3.4	2.1	3	4.6	0	0	0.1	0.2	0.3	0.1	0.4	0.5	0.3	1	0.8	0.8	0.1	0.1	0	0.2	0.1	0.1	0.2	0.1	0.1	0.1	0.1	0.1	0.1	0.1	0.1	0.1	0.3	0.3
TRINITY_DN1010_c0_g1_i21	TRINITY_DN1010_c0_g1_i21 | mapman4 classification: 35.2 not assigned.not annotated	NA	1521@463-1401@312,61%,complete@alt	NonamEVm010176t8	ID=TRINITY_DN1010_c0_g1_i21.p1;TRINITY_DN1010_c0_g1~~TRINITY_DN1010_c0_g1_i21.p1;ORF_type:complete_len:313_(+),score=48.09,DUF1664|PF07889.13|0.43,XhlA|PF10779.10|1.1,XhlA|PF10779.10|1.1e+03	NA	NA	3.8	2.1	3.8	3.7	2.4	3.7	4.4	2.8	3.5	4.8	2.2	2	1.7	3.3	3.2	3.2	5.3	3.1	3.9	3.1	2.1	1.9	3.2	3.7	4.1	0.9	0.8	2.7	5.5	2.6	3.2	4.5	4.3	4	4.4	7.1	4
TRINITY_DN1010_c0_g1_i22	TRINITY_DN1010_c0_g1_i22 | Putative disease resistance protein RGA3 OS=Solanum bulbocastanum (sp|q7xa40|rga3_solbu : 453.0) : 35.1 : mapman4.2.0	Putative_disease_resistance_protein_RGA3_(Blight_resistance_protein_B149)_(RGA1-blb);RGA3_177O13.36_CB3A14.6	3462@56-3226@1056,91%,complete@main	NonamEVm000690t1	ID=TRINITY_DN1010_c0_g1_i22.p1;TRINITY_DN1010_c0_g1~~TRINITY_DN1010_c0_g1_i22.p1;ORF_type:complete_len:1075_(+),score=168.11,UniRef90_A0A2I0X6L9@906689|64.5|0.0e+00,NB-ARC|PF00931.23|3.6e-48,Rx_N|PF18052.2|4.3e-24,LRR_8|PF13855.7|2.3e-06,LRR_8|PF13855.7|2e-06,LRR_8|PF13855.7|1.7e-05,LRR_8|PF13855.7|0.093,LRR_8|PF13855.7|6.4,LRR_8|PF13855.7|21,LRR_8|PF13855.7|2.9e+03,LRR_4|PF12799.8|0.0031,LRR_4|P…	VIT_13s0019g01880	AT3G14470.1	4.2	4.5	3.8	2.4	1.8	2.5	3.5	0.9	1.2	1.3	0.5	0.5	0.6	1.6	1.2	1.6	1.3	0.9	1.8	0.4	0.4	0.3	1.8	1.1	2	0.4	0.3	0.9	2.4	2	3.7	2.5	1	4.1	4.9	6.9	6.5
TRINITY_DN1010_c1_g1_i1	TRINITY_DN1010_c1_g1_i1 | mapman4 classification: 35.2 not assigned.not annotated	NA	1233@3-1043@346,84%,partial5@alt	NonamEVm008730t5	ID=TRINITY_DN1010_c1_g1_i1.p1;TRINITY_DN1010_c1_g1~~TRINITY_DN1010_c1_g1_i1.p1;ORF_type:5prime_partial_len:347_(+),score=47.97,DivIC|PF04977.16|69,DivIC|PF04977.16|0.0053,Mod_r|PF07200.14|5.1,Mod_r|PF07200.14|0.22,Patched|PF02460.19|0.072,CENP-H|PF05837.13|6.3,CENP-H|PF05837.13|1,Csm1_N|PF18504.2|0.29,Csm1_N|PF18504.2|24,Spc24|PF08286.12|21,Spc24|PF08286.12|2.6,KASH_CCD|PF14662.7|0.28,KASH_CCD|PF…	NA	NA	0.2	0.5	0.3	0.5	0.5	0.7	1	0.4	1	1.3	0.9	0.5	0.5	0.8	1	0.9	1.2	0.4	1.3	0.6	0.7	0.3	0.7	0.5	0.7	0.3	0.2	0.5	1.4	0.5	0.9	1	1.1	0.5	0.9	1.7	0.7
TRINITY_DN1010_c1_g1_i2	TRINITY_DN1010_c1_g1_i2 | mapman4 classification: 35.2 not assigned.not annotated	NA	972@3-689@228,70%,partial5@alt	NonamEVm008730t2	ID=TRINITY_DN1010_c1_g1_i2.p1;TRINITY_DN1010_c1_g1~~TRINITY_DN1010_c1_g1_i2.p1;ORF_type:5prime_partial_len:229_(+),score=20.03,Csm1_N|PF18504.2|0.0079	NA	NA	0.8	1.3	1.1	1.9	1.4	1.6	2	0.9	1.3	1.2	0.6	0.6	0.6	1.1	0.9	1.1	1.7	1.2	0.8	0.9	0.9	0.5	0.5	0.9	0.4	0.1	0.1	1.1	1.4	0.9	1	1.7	1	1	1.2	2.6	1.1
TRINITY_DN1010_c1_g1_i3	TRINITY_DN1010_c1_g1_i3 | mapman4 classification: 35.2 not assigned.not annotated	NA	1265@2-1075@357,84%,partial5@main	NonamEVm008730t1	ID=TRINITY_DN1010_c1_g1_i3.p1;TRINITY_DN1010_c1_g1~~TRINITY_DN1010_c1_g1_i3.p1;ORF_type:5prime_partial_len:358_(+),score=45.35,DivIC|PF04977.16|74,DivIC|PF04977.16|0.0059,Mod_r|PF07200.14|5.4,Mod_r|PF07200.14|0.23,Patched|PF02460.19|0.076,CENP-H|PF05837.13|6.6,CENP-H|PF05837.13|1.1,Csm1_N|PF18504.2|0.31,Csm1_N|PF18504.2|25,Spc24|PF08286.12|22,Spc24|PF08286.12|2.7,KASH_CCD|PF14662.7|0.29,KASH_CCD|…	NA	NA	1.2	0.7	0.6	0.7	0.8	1	0.9	1	1.2	1.2	0.6	0.8	0.5	1.3	1	1.3	1.2	0.8	1.2	0.5	0.6	0.3	0.9	0.5	1	0.1	0.1	0.5	1.3	0.8	0.7	1.3	1.1	0.8	1.2	2.2	0.6
TRINITY_DN1010_c1_g2_i1	TRINITY_DN1010_c1_g2_i1 | mapman4 classification: 35.2 not assigned.not annotated	NA	1726@228-920@230,40%,complete-utrbad@alt	NonamEVm013509t5	ID=TRINITY_DN1010_c1_g2_i1.p1;TRINITY_DN1010_c1_g2~~TRINITY_DN1010_c1_g2_i1.p1;ORF_type:complete_len:231_(+),score=34.53,UniRef90_A0A2I0BE71@1088818|30.9|4.4e-10,Transposase_28|PF04195.13|1.2e-10,Transposase_28|PF04195.13|1.9e+03	NA	NA	1.3	0.6	0.9	1.5	0.9	1.7	2	1	1.4	1.7	1	0.9	0.7	1.2	1.2	1.4	2.4	1.4	1.5	1.7	1.6	1.1	1.2	1	1.4	0.5	0.6	1	2.3	1	1.4	2.5	1.8	1.7	1.1	2.2	1.3
TRINITY_DN10102_c0_g1_i1	TRINITY_DN10102_c0_g1_i1 | diaminopimelate decarboxylase : 4.1.2.2.3.5 : Amino acid metabolism.biosynthesis.aspartate family.aspartate-derived amino acids.lysine.diaminopimelate decarboxylase : mapman4.2.0	Diaminopimelate_decarboxylase_2,_chloroplastic_(DAP_decarboxylase_2)_(DAPDC_2)_(EC_4.1.1.20);LYSA2_diDi_18A-1f_At5g11880_F14F18.50	1871@115-1569@484,77%,complete@main	NonamEVm005566t1	ID=TRINITY_DN10102_c0_g1_i1.p1;TRINITY_DN10102_c0_g1~~TRINITY_DN10102_c0_g1_i1.p1;ORF_type:complete_len:485_(-),score=80.01,UniRef90_UPI0009E2836C@78828|82.0|2.4e-295,Orn_Arg_deC_N|PF02784.17|3.7e-50,Orn_DAP_Arg_deC|PF00278.23|7.6e-24,Ala_racemase_N|PF01168.21|4e-06,AAL_decarboxy|PF03306.14|1.9e+03,AAL_decarboxy|PF03306.14|0.1	VIT_3s0038g04490	AT5G11880.1	6.6	6.3	5.6	5.9	4.2	4.9	3.8	0.9	1.7	1.4	1.2	1.8	1.6	1	1.1	0.7	1.5	1.4	1.6	2.5	2	3	2.1	2.1	3.2	0.5	0.7	2.2	1.1	1	1.9	2.4	1.1	2.6	1.6	1.9	1.1
TRINITY_DN10102_c0_g1_i2	TRINITY_DN10102_c0_g1_i2 | diaminopimelate decarboxylase : 4.1.2.2.3.5 : Amino acid metabolism.biosynthesis.aspartate family.aspartate-derived amino acids.lysine.diaminopimelate decarboxylase : mapman4.2.0	Diaminopimelate_decarboxylase_2,_chloroplastic_(DAP_decarboxylase_2)_(DAPDC_2)_(EC_4.1.1.20);LYSA2_diDi_18A-1f_At5g11880_F14F18.50	2276@115-1326@403,53%,complete-utrpoor@alt	NonamEVm005566t2	ID=TRINITY_DN10102_c0_g1_i2.p1;TRINITY_DN10102_c0_g1~~TRINITY_DN10102_c0_g1_i2.p1;ORF_type:complete_len:404_(-),score=52.95,UniRef90_UPI0009E2836C@78828|80.2|6.7e-225,Orn_Arg_deC_N|PF02784.17|2.3e-50,Orn_DAP_Arg_deC|PF00278.23|8.8e-09,Ala_racemase_N|PF01168.21|2.6e-06,AAL_decarboxy|PF03306.14|1.5e+03,AAL_decarboxy|PF03306.14|0.075	VIT_3s0038g04490	AT5G11880.1	3.2	3.7	2.9	2.9	2.1	2.3	2.8	0.7	1.1	1.1	0.6	0.7	0.7	0.8	0.6	0.5	1	0.9	0.9	1.3	1.2	1.9	1.4	1.4	1.3	0.3	0.5	1.4	0.5	0.6	1.1	1.2	0.7	1.2	1	0.9	1
TRINITY_DN10102_c0_g1_i4	TRINITY_DN10102_c0_g1_i4 | diaminopimelate decarboxylase : 4.1.2.2.3.5 : Amino acid metabolism.biosynthesis.aspartate family.aspartate-derived amino acids.lysine.diaminopimelate decarboxylase : mapman4.2.0	Diaminopimelate_decarboxylase_2,_chloroplastic_(DAP_decarboxylase_2)_(DAPDC_2)_(EC_4.1.1.20);LYSA2_diDi_18A-1f_At5g11880_F14F18.50	1340@115-1293@392,87%,complete@alt	NonamEVm005566t4	ID=TRINITY_DN10102_c0_g1_i4.p1;TRINITY_DN10102_c0_g1~~TRINITY_DN10102_c0_g1_i4.p1;ORF_type:complete_len:393_(-),score=53.84,UniRef90_UPI0009E2836C@78828|79.9|7.9e-221,Orn_Arg_deC_N|PF02784.17|2.1e-50,Ala_racemase_N|PF01168.21|2.4e-06,Orn_DAP_Arg_deC|PF00278.23|6.2e-06,AAL_decarboxy|PF03306.14|1.4e+03,AAL_decarboxy|PF03306.14|0.072	VIT_3s0038g04490	AT5G11880.1	4.2	3.1	2.8	2.5	2.4	3.3	2.7	1	1.3	0.9	1.1	1	0.9	0.6	0.6	0.7	0.8	0.6	1	2.1	0.9	1.7	1.4	1.5	2.1	0.5	0.7	1.2	0.5	0.8	1.8	1.4	0.6	1.6	0.8	1.4	0.9
TRINITY_DN10102_c0_g1_i5	TRINITY_DN10102_c0_g1_i5 | diaminopimelate decarboxylase : 4.1.2.2.3.5 : Amino acid metabolism.biosynthesis.aspartate family.aspartate-derived amino acids.lysine.diaminopimelate decarboxylase : mapman4.2.0	Diaminopimelate_decarboxylase_2,_chloroplastic_(DAP_decarboxylase_2)_(DAPDC_2)_(EC_4.1.1.20);LYSA2_diDi_18A-1f_At5g11880_F14F18.50	1014@115-1005@296,87%,complete@alt	NonamEVm005566t6	ID=TRINITY_DN10102_c0_g1_i5.p1;TRINITY_DN10102_c0_g1~~TRINITY_DN10102_c0_g1_i5.p1;ORF_type:complete_len:297_(-),score=42.27,UniRef90_A0A2H9ZQQ7@1088818|76.7|7.8e-143,Orn_Arg_deC_N|PF02784.17|6.7e-37,Ala_racemase_N|PF01168.21|8.4e-06,AAL_decarboxy|PF03306.14|9e+02,AAL_decarboxy|PF03306.14|0.043	VIT_3s0038g04490	AT5G11880.1	3.7	3.3	2.3	1.8	2.9	1.9	2.2	0.8	0.7	0.7	0.9	0.8	0.6	0.5	0.6	0.5	0.4	0.6	0.9	1	0.8	1	0.8	0.8	1	0.6	0.3	1.4	0.6	0.4	1.2	0.6	0.7	1.1	0.3	0.9	0.9
TRINITY_DN10102_c0_g2_i2	TRINITY_DN10102_c0_g2_i2 | diaminopimelate decarboxylase : 4.1.2.2.3.5 : Amino acid metabolism.biosynthesis.aspartate family.aspartate-derived amino acids.lysine.diaminopimelate decarboxylase : mapman4.2.0	Diaminopimelate_decarboxylase_2,_chloroplastic_(DAP_decarboxylase_2)_(DAPDC_2)_(EC_4.1.1.20);LYSA2_diDi_18A-1f_At5g11880_F14F18.50	2385@125-1579@484,61%,complete@alt	NonamEVm005566t5	ID=TRINITY_DN10102_c0_g2_i2.p1;TRINITY_DN10102_c0_g2~~TRINITY_DN10102_c0_g2_i2.p1;ORF_type:complete_len:485_(+),score=79.56,UniRef90_UPI0009E2836C@78828|83.6|3.9e-294,Orn_Arg_deC_N|PF02784.17|3.7e-50,Orn_DAP_Arg_deC|PF00278.23|7.6e-24,Ala_racemase_N|PF01168.21|4e-06,AAL_decarboxy|PF03306.14|1.9e+03,AAL_decarboxy|PF03306.14|0.1	VIT_3s0038g04490	AT5G11880.1	8.1	6.3	5	5.4	4.3	4.9	4.2	1.2	2.1	1.3	1.5	1.3	1.4	1.3	1	1.1	1.6	1.6	2	2.7	1.8	2.5	2.2	2.4	2.6	0.9	1	2	1	1.2	2.2	2.3	1	2.1	1.5	1.9	1.5
TRINITY_DN10102_c0_g2_i3	TRINITY_DN10102_c0_g2_i3 | diaminopimelate decarboxylase : 4.1.2.2.3.5 : Amino acid metabolism.biosynthesis.aspartate family.aspartate-derived amino acids.lysine.diaminopimelate decarboxylase : mapman4.2.0	Diaminopimelate_decarboxylase_2,_chloroplastic_(DAP_decarboxylase_2)_(DAPDC_2)_(EC_4.1.1.20);LYSA2_diDi_18A-1f_At5g11880_F14F18.50	2382@125-1576@483,60%,complete@alt	NonamEVm005566t3	ID=TRINITY_DN10102_c0_g2_i3.p1;TRINITY_DN10102_c0_g2~~TRINITY_DN10102_c0_g2_i3.p1;ORF_type:complete_len:484_(+),score=78.80,UniRef90_A0A2H9ZQQ7@1088818|83.0|2.5e-295,Orn_Arg_deC_N|PF02784.17|3.7e-50,Orn_DAP_Arg_deC|PF00278.23|1.8e-24,Ala_racemase_N|PF01168.21|4e-06,AAL_decarboxy|PF03306.14|1.9e+03,AAL_decarboxy|PF03306.14|0.1	VIT_3s0038g04490	AT5G11880.1	4.6	4.5	4	4.7	3.3	3.4	3.9	1.2	1.5	1	1	1.1	1.4	1	1.1	1	1.4	1	1.6	2.1	2.2	2.1	1.8	2	1.9	0.5	0.8	1.6	1	0.8	1.8	1.5	1.2	1.6	1	1.6	1.5
TRINITY_DN10102_c0_g2_i4	TRINITY_DN10102_c0_g2_i4 | diaminopimelate decarboxylase : 4.1.2.2.3.5 : Amino acid metabolism.biosynthesis.aspartate family.aspartate-derived amino acids.lysine.diaminopimelate decarboxylase : mapman4.2.0	Diaminopimelate_decarboxylase_2,_chloroplastic_(DAP_decarboxylase_2)_(DAPDC_2)_(EC_4.1.1.20);LYSA2_diDi_18A-1f_At5g11880_F14F18.50	1318@125-1015@296,67%,complete@alt	NonamEVm005566t7	ID=TRINITY_DN10102_c0_g2_i4.p1;TRINITY_DN10102_c0_g2~~TRINITY_DN10102_c0_g2_i4.p1;ORF_type:complete_len:297_(+),score=41.83,UniRef90_A0A2H9ZQQ7@1088818|76.7|2.2e-142,Orn_Arg_deC_N|PF02784.17|6.7e-37,Ala_racemase_N|PF01168.21|8.4e-06,AAL_decarboxy|PF03306.14|9e+02,AAL_decarboxy|PF03306.14|0.043	VIT_3s0038g04490	AT5G11880.1	3.9	4.3	3.3	3.3	2.6	3.9	2.9	1.1	1.1	1	1	0.9	1.3	0.8	1	1.2	1.2	1	1.3	1.8	1.8	1.6	1.3	2.1	2	0.5	0.6	1	0.7	0.6	1.1	1.2	0.8	2.1	1.1	1.5	1.3
TRINITY_DN10103_c0_g2_i13	TRINITY_DN10103_c0_g2_i13 | ubiquitin-conjugating E2 protein : 19.2.2.1.4 : Protein homeostasis.ubiquitin-proteasome system.ubiquitin-fold protein conjugation.ubiquitin conjugation (ubiquitylation).ubiquitin-conjugating E2 protein (UBC) : mapman4.2.0	Ubiquitin-conjugating_enzyme_E2_5_(EC_2.3.2.23)_(E2_ubiquitin-conjugating_enzyme_5)_(Ubiquitin_carrier_protein_5)_(Ubiquitin-conjugating_enzyme_E2-21_kDa_2)_(Ubiquitin-protein_ligase_5);UBC5_At1g63800_F24D7.1_T12P18.18	1631@174-599@141,26%,complete-utrbad@alt	NonamEVm016957t2	ID=TRINITY_DN10103_c0_g2_i13.p1;TRINITY_DN10103_c0_g2~~TRINITY_DN10103_c0_g2_i13.p1;ORF_type:complete_len:142_(-),score=33.23,UniRef90_A0A2I0WAZ3@906689|94.3|2.4e-97,UQ_con|PF00179.27|1.4e-38,UEV|PF05743.14|0.21	VIT_2s0025g00070	AT1G63800.1	10.9	7.8	12.8	4.6	2.4	3.2	4.8	8.2	14.8	12.9	11.5	8	10.1	2.3	2.8	2.6	8.7	3.1	4.8	5.3	3.4	4.4	7.2	4.7	5.3	1.1	1.6	2.2	2.3	1.1	1.9	5.4	2.6	5.1	2.2	3.8	2.8
TRINITY_DN10103_c0_g2_i14	TRINITY_DN10103_c0_g2_i14 | subunit beta of co-translational insertion system Sec61 subcomplex : 23.3.1.3.2 : Protein translocation.endoplasmic reticulum.co-translational insertion system.Sec61 subcomplex.subunit beta : mapman4.2.0	Protein_transport_protein_Sec61_subunit_beta;At2g45070_T14P1.12	1568@2-436@144,27%,partial5-utrbad@noclass	NonamEVm024555t1	ID=TRINITY_DN10103_c0_g2_i14.p1;TRINITY_DN10103_c0_g2~~TRINITY_DN10103_c0_g2_i14.p1;ORF_type:5prime_partial_len:145_(-),score=3.97,UniRef90_Q156E3@4747|74.8|3.0e-34,Sec61_beta|PF03911.17|9.1e-17	VIT_13s0019g04080	NA	34.6	33.4	28.7	28	23	27	27.5	20.1	18.8	16.8	15.8	21.9	18.9	15.7	15.2	15.1	33.6	32.3	42.9	14.9	17	19.9	15.8	16.3	16.1	5.6	6.7	17.6	6.7	6.1	13.6	18.9	16.6	22.5	14.3	15.9	15.4
TRINITY_DN10103_c0_g2_i3	TRINITY_DN10103_c0_g2_i3 | ubiquitin-conjugating E2 protein : 19.2.2.1.4 : Protein homeostasis.ubiquitin-proteasome system.ubiquitin-fold protein conjugation.ubiquitin conjugation (ubiquitylation).ubiquitin-conjugating E2 protein (UBC) : mapman4.2.0	Ubiquitin-conjugating_enzyme_E2_5_(EC_2.3.2.23)_(E2_ubiquitin-conjugating_enzyme_5)_(Ubiquitin_carrier_protein_5)_(Ubiquitin-conjugating_enzyme_E2-21_kDa_2)_(Ubiquitin-protein_ligase_5);UBC5_At1g63800_F24D7.1_T12P18.18	1820@241-555@104,17%,complete-utrbad@alt	NonamEVm016957t4	ID=TRINITY_DN10103_c0_g2_i3.p1;TRINITY_DN10103_c0_g2~~TRINITY_DN10103_c0_g2_i3.p1;ORF_type:complete_len:105_(-),score=19.34,UniRef90_A0A1D1XUY1@1678845|93.1|7.7e-66,UQ_con|PF00179.27|7.2e-28,Prok-E2_E|PF14462.7|0.14	VIT_15s0046g02280	AT1G63800.1	6.7	4.9	7.4	3.9	1.6	2.4	4.2	6.2	12.4	10.7	8.8	5.7	8.6	2.3	2	1.8	6.4	2.9	3.6	3.4	3.2	4	4.5	2.8	3.4	0.8	1.4	1.3	0.9	0.9	1.8	3.5	1.5	3.6	1.8	2.3	1.4
TRINITY_DN10104_c0_g1_i4	TRINITY_DN10104_c0_g1_i4 | UPF0496 protein 4 OS=Oryza sativa subsp. indica (sp|a2z9a6|u496d_orysi : 273.0) : 35.1 : mapman4.2.0	UPF0496_protein_4;OsI_033149	4345@2900-4000@366,25%,complete-utrbad@main	NonamEVm008488t1	ID=TRINITY_DN10104_c0_g1_i4.p1;TRINITY_DN10104_c0_g1~~TRINITY_DN10104_c0_g1_i4.p1;ORF_type:complete_len:367_(-),score=48.61,UniRef90_A0A2I0X763@906689|62.0|2.3e-150,BPS1|PF05633.12|0.00016,BPS1|PF05633.12|5.8e-06,DUF241|PF03087.15|2.3,DUF241|PF03087.15|0.28	NA	NA	5.6	4.5	5.1	4.1	3	4.3	5	4.3	6.2	5.3	3.8	3.7	3.9	3.7	3.1	3.1	5.5	3.9	5.9	4	3.3	3.5	3.7	4	5	1.1	1.3	3.6	1.7	1.7	4.4	5	3.2	5.2	3.1	4.1	3.4
TRINITY_DN10104_c0_g1_i9	TRINITY_DN10104_c0_g1_i9 | UPF0496 protein 4 OS=Oryza sativa subsp. indica (sp|a2z9a6|u496d_orysi : 273.0) : 35.1 : mapman4.2.0	UPF0496_protein_4;OsI_033149	1624@245-1279@344,63%,complete@alt	NonamEVm008488t2	ID=TRINITY_DN10104_c0_g1_i9.p1;TRINITY_DN10104_c0_g1~~TRINITY_DN10104_c0_g1_i9.p1;ORF_type:complete_len:345_(-),score=48.72,UniRef90_A0A2I0X763@906689|62.0|6.9e-151,BPS1|PF05633.12|0.00014,BPS1|PF05633.12|5.8e-06,DUF241|PF03087.15|2.1,DUF241|PF03087.15|0.24	VIT_15s0046g02020	NA	11	11.9	13.1	10.3	7.8	10.7	11.7	9.7	14.5	12.1	9	9.1	9.3	8.7	8.1	7.6	13	9.9	14.5	9	7.1	8.1	9.3	9.8	11.9	3.1	3.2	7.3	5	3.7	9.7	9.4	5.7	12	7.8	8.7	9.5
TRINITY_DN10105_c0_g1_i6	TRINITY_DN10105_c0_g1_i6 | mapman4 classification: 35.2 not assigned.not annotated	Altered_inheritance_of_mitochondria_protein_32;AIM32_DEHA2E10956g	2429@141-1394@417,51%,complete-utrpoor@alt	NonamEVm004113t4	ID=TRINITY_DN10105_c0_g1_i6.p1;TRINITY_DN10105_c0_g1~~TRINITY_DN10105_c0_g1_i6.p1;ORF_type:complete_len:418_(-),score=68.55,UniRef90_UPI0009F254C7@906689|68.7|7.5e-187,Suc_Fer-like|PF06999.13|3e-39	NA	NA	3.1	1.4	3.8	3.6	2.5	1.4	2.6	2.8	4.8	5.1	4.9	3.3	4.3	1	1.2	1.4	3.2	1.4	2.3	2.5	2.8	2.6	3.9	3.2	3.9	0.5	0.9	1.5	1.9	0.8	1.8	3.7	1.9	3.9	2	2.4	2
TRINITY_DN10106_c0_g1_i1	TRINITY_DN10106_c0_g1_i1 | protein kinase (MAPKK) : 18.4.2.1 : Protein modification.phosphorylation.STE protein kinase superfamily.protein kinase (MAPKK) : mapman4.2.0	Mitogen-activated_protein_kinase_kinase_5_(AtMAP2Kalpha)_(AtMEK5)_(AtMKK5)_(MAP_kinase_kinase_5)_(EC_2.7.12.2);MKK5_MEK5_At3g21220_MXL8.8	2012@361-1377@338,50%,complete-utrpoor@alt	NonamEVm009328t2	ID=TRINITY_DN10106_c0_g1_i1.p1;TRINITY_DN10106_c0_g1~~TRINITY_DN10106_c0_g1_i1.p1;ORF_type:complete_len:339_(+),score=33.93,UniRef90_A0A2I0VA57@158332|86.0|1.5e-194,Pkinase|PF00069.26|5.2e-61,PK_Tyr_Ser-Thr|PF07714.18|8e-35,Pkinase_fungal|PF17667.2|5.1e+02,Pkinase_fungal|PF17667.2|0.00048,APH|PF01636.24|4.2,APH|PF01636.24|0.053,Kinase-like|PF14531.7|0.0031,FTA2|PF13095.7|4.4,FTA2|PF13095.7|1.4	VIT_9s0018g01820	AT1G51660.1	10.9	10.1	7.9	11.8	14.6	11.5	10.6	8.9	7	5.4	7.4	7.9	9.2	8.5	8.1	10.1	12.1	11.3	14.5	6.6	5.3	6	6.7	7	6.7	2.3	2.4	8.1	4.3	3.8	8.6	7.4	4.3	9.3	8.5	8.6	8.3
TRINITY_DN10107_c0_g1_i12	TRINITY_DN10107_c0_g1_i12 | mapman4 classification: 35.2 not assigned.not annotated	Ferredoxin_C_2,_chloroplastic_(AtFdC2);FDC2_At1g32550_T9G5.4	558@46-360@104,56%,complete@alt	NonamEVm016964t4	NA	NA	NA	0.9	1.2	1.6	3.4	2.9	3.3	2.8	0.5	1.2	1.1	0.4	0.9	0.7	0.5	0.9	0.5	1.2	1.4	1.2	0.8	1	1	1.3	0.7	0.9	0.5	0.5	1.4	0.7	1.2	1.7	0.9	0.4	1.2	1.3	1	1.1
TRINITY_DN10107_c0_g1_i3	TRINITY_DN10107_c0_g1_i3 | Ferredoxin C 2, chloroplastic OS=Arabidopsis thaliana (sp|q9c7y4|fdc2_arath : 246.0) : 35.1 : mapman4.2.0	Ferredoxin_C_2,_chloroplastic_(AtFdC2);FDC2_At1g32550_T9G5.4	1156@151-678@175,45%,complete-utrpoor@alt	NonamEVm016964t5	ID=TRINITY_DN10107_c0_g1_i3.p1;TRINITY_DN10107_c0_g1~~TRINITY_DN10107_c0_g1_i3.p1;ORF_type:complete_len:176_(+),score=26.54,UniRef90_UPI0009F389C8@906689|84.4|1.1e-102,Fer2|PF00111.28|2.5e-12,Fer2_3|PF13085.7|0.12	VIT_2s0012g00980	AT1G32550.1	8.3	7.6	5.5	14.1	11.2	11.7	10.8	2.3	3.1	2.5	2	1.9	2.1	2.1	2.4	2.6	4.2	2.4	4	3.9	2.7	2.4	3.1	3.8	4.9	2.4	2.2	8.2	2.5	3.8	9.8	3	1	4	3.6	3.9	3.1
TRINITY_DN10107_c0_g1_i4	TRINITY_DN10107_c0_g1_i4 | Ferredoxin C 2, chloroplastic OS=Arabidopsis thaliana (sp|q9c7y4|fdc2_arath : 246.0) : 35.1 : mapman4.2.0	Ferredoxin_C_2,_chloroplastic_(AtFdC2);FDC2_At1g32550_T9G5.4	1269@200-727@175,41%,complete-utrbad@alt	NonamEVm016964t2	ID=TRINITY_DN10107_c0_g1_i4.p1;TRINITY_DN10107_c0_g1~~TRINITY_DN10107_c0_g1_i4.p1;ORF_type:complete_len:176_(-),score=26.82,UniRef90_UPI0009F389C8@906689|84.4|1.1e-102,Fer2|PF00111.28|2.5e-12,Fer2_3|PF13085.7|0.12	VIT_2s0012g00980	AT1G32550.1	4	3.2	2.7	6.9	5.7	5.9	6.2	0.9	0.9	0.4	1.1	0.9	1	0.8	1.4	1	2.1	1	1.8	1.9	1.7	1.3	1.6	1.8	2.2	1.4	1.2	3.5	1.3	2.1	4.4	2.6	1.4	1.9	2.2	3.8	2.6
TRINITY_DN10107_c0_g1_i6	TRINITY_DN10107_c0_g1_i6 | Ferredoxin C 2, chloroplastic OS=Arabidopsis thaliana (sp|q9c7y4|fdc2_arath : 185.0) : 35.1 : mapman4.2.0	Ferredoxin_C_2,_chloroplastic_(AtFdC2);FDC2_At1g32550_T9G5.4	1312@200-664@154,35%,complete-utrbad@alt	NonamEVm016964t3	ID=TRINITY_DN10107_c0_g1_i6.p1;TRINITY_DN10107_c0_g1~~TRINITY_DN10107_c0_g1_i6.p1;ORF_type:complete_len:155_(-),score=21.08,UniRef90_UPI0009F389C8@906689|82.1|6.5e-78,Fer2|PF00111.28|1.9e-12,Fer2_3|PF13085.7|0.099	VIT_2s0012g00980	AT1G32550.1	2.6	1.4	2.2	4.5	3.7	3.9	3	1	0.5	0.8	0.7	0.9	0.6	0.6	0.9	0.8	1.6	0.7	1.1	1.1	1.3	1	1.6	1.1	1.1	0.9	0.9	1.7	1.1	1.2	2.5	1.1	1	1.5	0.9	1.6	1.8
TRINITY_DN10107_c0_g1_i9	TRINITY_DN10107_c0_g1_i9 | Ferredoxin C 2, chloroplastic OS=Arabidopsis thaliana (sp|q9c7y4|fdc2_arath : 189.0) : 35.1 : mapman4.2.0	Ferredoxin_C_2,_chloroplastic_(AtFdC2);FDC2_At1g32550_T9G5.4	1233@200-751@183,44%,complete-utrpoor@main	NonamEVm016964t1	ID=TRINITY_DN10107_c0_g1_i9.p1;TRINITY_DN10107_c0_g1~~TRINITY_DN10107_c0_g1_i9.p1;ORF_type:complete_len:184_(-),score=20.89,UniRef90_UPI0009F389C8@906689|81.3|8.7e-79,Fer2|PF00111.28|2.8e-12,Fer2_3|PF13085.7|0.14	VIT_2s0012g00980	AT1G32550.1	2.4	2.5	1.9	5.2	3.9	5.8	5.3	0.9	1	1.2	0.6	0.9	0.7	0.5	0.8	0.9	1.5	1.4	1.1	1.1	1.4	1.3	0.8	1.7	1.9	1.1	1.4	2.6	1.1	1.4	2.3	1.4	1.1	2	1.6	2.2	1.6
TRINITY_DN1011_c0_g1_i16	TRINITY_DN1011_c0_g1_i16 | trehalose-6-phosphate synthase : 3.3.1 : Carbohydrate metabolism.trehalose metabolism.trehalose-6-phosphate synthase : mapman4.2.0	Alpha,alpha-trehalose-phosphate_synthase_[UDP-forming]_1_(EC_2.4.1.15)_(Trehalose-6-phosphate_synthase_1)_(AtTPS1);TPS1_At1g78580_T30F21.9	2738@183-1904@573,62%,complete@alt	NonamEVm000912t4	ID=TRINITY_DN1011_c0_g1_i16.p1;TRINITY_DN1011_c0_g1~~TRINITY_DN1011_c0_g1_i16.p1;ORF_type:complete_len:574_(+),score=113.53,UniRef90_A0A2I0VHD0@158332|89.2|0.0e+00,Glyco_transf_20|PF00982.22|1.3e-183,Glyco_trans_1_2|PF13524.7|0.042,Glyco_transf_5|PF08323.12|0.2	VIT_19s0014g00300	AT1G78580.1	1.6	1.7	1.2	4.2	3.5	5.2	5.1	0.7	0.6	1.2	1	1.3	0.9	2.3	2.1	2.1	3.3	2.8	3.1	0.6	0.2	0.2	0.2	0.5	0.7	0.4	0.3	1	1	0.9	1.3	0.9	0.4	1.1	1.5	2.2	1.7
TRINITY_DN1011_c0_g1_i27	TRINITY_DN1011_c0_g1_i27 | Alpha,alpha-trehalose-phosphate synthase [UDP-forming] 1 OS=Arabidopsis thaliana (sp|q9sym4|tps1_arath : 493.0) & Enzyme classification.EC_2 transferases.EC_2.4 glycosyltransferase(50.2.4 : 147.2) : 50.2.4 : Enzyme classification.EC_2 transferases.EC_2.4 glycosyltransferase : mapman4.2.0	Alpha,alpha-trehalose-phosphate_synthase_[UDP-forming]_1_(EC_2.4.1.15)_(Trehalose-6-phosphate_synthase_1)_(AtTPS1);TPS1_At1g78580_T30F21.9	1450@392-1249@285,59%,complete-utrpoor@alt	NonamEVm000912t7	ID=TRINITY_DN1011_c0_g1_i27.p1;TRINITY_DN1011_c0_g1~~TRINITY_DN1011_c0_g1_i27.p1;ORF_type:complete_len:286_(+),score=48.80,UniRef90_A0A2I0VHD0@158332|92.9|5.3e-184,Glyco_transf_20|PF00982.22|4e-48,Trehalose_PPase|PF02358.17|5.5e-33,US6|PF17616.3|0.013,Glyco_trans_1_2|PF13524.7|0.012,Bac_globin|PF01152.22|0.28,Glyco_trans_1_4|PF13692.7|0.36	VIT_10s0003g02160	AT1G78580.1	0.9	2	1.2	4	2.5	3.8	4.6	0.8	0.5	0.7	0.9	1.1	1	2.3	1.8	2.1	2.7	2.8	2.7	0.4	0.4	0.2	0.3	0.1	0.8	0.4	0.5	0.5	0.7	0.7	1	0.6	1.1	0.8	1	2.3	1.3
TRINITY_DN1011_c0_g1_i28	TRINITY_DN1011_c0_g1_i28 | Alpha,alpha-trehalose-phosphate synthase [UDP-forming] 1 OS=Arabidopsis thaliana (sp|q9sym4|tps1_arath : 453.0) & Enzyme classification.EC_2 transferases.EC_2.4 glycosyltransferase(50.2.4 : 228.5) : 50.2.4 : Enzyme classification.EC_2 transferases.EC_2.4 glycosyltransferase : mapman4.2.0	Alpha,alpha-trehalose-phosphate_synthase_[UDP-forming]_1_(EC_2.4.1.15)_(Trehalose-6-phosphate_synthase_1)_(AtTPS1);TPS1_At1g78580_T30F21.9	2475@1174-2238@354,43%,complete-utrbad@alt	NonamEVm000912t9	ID=TRINITY_DN1011_c0_g1_i28.p1;TRINITY_DN1011_c0_g1~~TRINITY_DN1011_c0_g1_i28.p1;ORF_type:complete_len:355_(+),score=80.49,UniRef90_A0A2I0VHD0@158332|84.4|2.4e-202,Glyco_transf_20|PF00982.22|1.5e-78,Glyco_transf_5|PF08323.12|0.097	VIT_19s0014g00300	AT1G78580.1	1	0.7	1.2	3.9	3.2	3.9	4.1	0.6	1	0.9	0.7	1.2	0.7	2	1.6	2	2	2.5	2.3	0.4	0.2	0.2	0.2	0.3	0.6	0.4	0.3	0.6	0.7	0.5	0.7	0.4	0.3	0.8	0.9	1.6	1.2
TRINITY_DN1011_c0_g1_i8	TRINITY_DN1011_c0_g1_i8 | trehalose-6-phosphate synthase : 3.3.1 : Carbohydrate metabolism.trehalose metabolism.trehalose-6-phosphate synthase : mapman4.2.0	Alpha,alpha-trehalose-phosphate_synthase_[UDP-forming]_1_(EC_2.4.1.15)_(Trehalose-6-phosphate_synthase_1)_(AtTPS1);TPS1_At1g78580_T30F21.9	1965@183-1634@483,73%,complete@alt	NonamEVm000912t6	ID=TRINITY_DN1011_c0_g1_i8.p1;TRINITY_DN1011_c0_g1~~TRINITY_DN1011_c0_g1_i8.p1;ORF_type:complete_len:484_(+),score=105.12,UniRef90_A0A2I0VHD0@158332|87.7|3.5e-300,Glyco_transf_20|PF00982.22|1.7e-134,Glyco_transf_5|PF08323.12|0.16	VIT_19s0014g00300	AT1G78580.1	1.8	1.3	1.4	4.8	3.3	6.2	4.3	0.8	1.1	0.8	0.6	1.6	0.7	2.3	1.7	2.3	2.7	2.8	3.3	0.5	0.4	0.4	0.3	0.4	0.4	0.4	0.5	0.4	0.9	0.7	1.5	1	0.4	1.2	1.3	2.9	1.9
TRINITY_DN1011_c0_g2_i1	TRINITY_DN1011_c0_g2_i1 | trehalose-6-phosphate synthase : 3.3.1 : Carbohydrate metabolism.trehalose metabolism.trehalose-6-phosphate synthase : mapman4.2.0	Alpha,alpha-trehalose-phosphate_synthase_[UDP-forming]_1_(EC_2.4.1.15)_(Trehalose-6-phosphate_synthase_1)_(AtTPS1);TPS1_At1g78580_T30F21.9	1744@34-1476@480,82%,complete@alt	NonamEVm001031t2	ID=TRINITY_DN1011_c0_g2_i1.p1;TRINITY_DN1011_c0_g2~~TRINITY_DN1011_c0_g2_i1.p1;ORF_type:5prime_partial_len:492_(+),score=93.17,UniRef90_UPI0009E631F7@78828|88.0|1.9e-303,Trehalose_PPase|PF02358.17|8.3e-55,Trehalose_PPase|PF02358.17|3.8e+03,Glyco_transf_20|PF00982.22|5.8e-42,Glyco_trans_1_2|PF13524.7|0.048,US6|PF17616.3|0.17,HDNR|PF15115.7|1.7e+03,HDNR|PF15115.7|0.21	VIT_10s0003g02160	AT1G78580.1	11.6	18.3	10.5	37.7	20.9	52.1	34.3	6.5	8.6	7.5	6.6	7.9	5.9	6.9	6.1	6.7	10.5	9.4	10.1	7.2	5.9	7.2	4.3	4.3	7.7	3.1	2.9	8.1	3.4	4.2	7.2	8	4.1	9.1	6.2	8.1	5
TRINITY_DN1011_c1_g1_i17	TRINITY_DN1011_c1_g1_i17 | Alpha,alpha-trehalose-phosphate synthase [UDP-forming] 1 OS=Arabidopsis thaliana (sp|q9sym4|tps1_arath : 315.0) & Enzyme classification.EC_2 transferases.EC_2.4 glycosyltransferase(50.2.4 : 143.8) : 50.2.4 : Enzyme classification.EC_2 transferases.EC_2.4 glycosyltransferase : mapman4.2.0	Alpha,alpha-trehalose-phosphate_synthase_[UDP-forming]_1_(EC_2.4.1.15)_(Trehalose-6-phosphate_synthase_1)_(AtTPS1);TPS1_At1g78580_T30F21.9	2290@845-1690@281,36%,complete-utrpoor@alt	NonamEVm000912t5	ID=TRINITY_DN1011_c1_g1_i17.p1;TRINITY_DN1011_c1_g1~~TRINITY_DN1011_c1_g1_i17.p1;ORF_type:complete_len:282_(-),score=53.07,UniRef90_UPI0009E3694C@78828|66.6|6.8e-130,Trehalose_PPase|PF02358.17|1.3e-34,Trehalose_PPase|PF02358.17|3.9e+03,Coronavirus_5|PF05528.12|8.1,Coronavirus_5|PF05528.12|25	VIT_10s0003g02160	NA	1.2	1.1	1	3.5	2.2	3.1	3.3	0.5	0.8	1	0.6	1.1	0.4	1.8	1.4	1.5	2.4	1.8	2	0.3	0.4	0.2	0.3	0.2	0.5	0.3	0.3	0.7	0.9	0.6	1	0.8	0.3	0.7	1	2.1	1
TRINITY_DN1011_c1_g1_i35	TRINITY_DN1011_c1_g1_i35 | trehalose-6-phosphate synthase : 3.3.1 : Carbohydrate metabolism.trehalose metabolism.trehalose-6-phosphate synthase : mapman4.2.0	Alpha,alpha-trehalose-phosphate_synthase_[UDP-forming]_1_(EC_2.4.1.15)_(Trehalose-6-phosphate_synthase_1)_(AtTPS1);TPS1_At1g78580_T30F21.9	3701@34-1422@462,37%,complete-utrbad@alt	NonamEVm000912t10	ID=TRINITY_DN1011_c1_g1_i35.p1;TRINITY_DN1011_c1_g1~~TRINITY_DN1011_c1_g1_i35.p1;ORF_type:complete_len:463_(-),score=99.89,UniRef90_A0A2I0VHD0@158332|87.4|3.3e-287,Glyco_transf_20|PF00982.22|2.8e-129,Glyco_transf_5|PF08323.12|0.15	VIT_19s0014g00300	AT1G78580.1	1	0.9	1.2	3.5	2.5	3.7	4.4	0.8	0.9	1	0.7	1.3	0.7	2.1	1.8	1.9	2.6	2	2.7	0.4	0.4	0.3	0.3	0.3	0.6	0.2	0.4	0.7	1.2	0.5	1.1	0.7	0.8	0.6	1.2	2	1.5
TRINITY_DN1011_c1_g1_i4	TRINITY_DN1011_c1_g1_i4 | trehalose-6-phosphate synthase : 3.3.1 : Carbohydrate metabolism.trehalose metabolism.trehalose-6-phosphate synthase : mapman4.2.0	Alpha,alpha-trehalose-phosphate_synthase_[UDP-forming]_1_(EC_2.4.1.15)_(Trehalose-6-phosphate_synthase_1)_(AtTPS1);TPS1_At1g78580_T30F21.9	3516@437-3283@948,80%,complete@main	NonamEVm001031t1	ID=TRINITY_DN1011_c1_g1_i4.p1;TRINITY_DN1011_c1_g1~~TRINITY_DN1011_c1_g1_i4.p1;ORF_type:complete_len:949_(-),score=169.34,UniRef90_UPI0009E631F7@78828|88.0|0.0e+00,Glyco_transf_20|PF00982.22|6.1e-186,Trehalose_PPase|PF02358.17|3.1e-54,Glyco_transf_5|PF08323.12|0.052,Glyco_trans_1_2|PF13524.7|0.18,US6|PF17616.3|0.4,HDNR|PF15115.7|9.5e+03,HDNR|PF15115.7|4e+03,HDNR|PF15115.7|0.56	VIT_19s0014g00300	AT1G78580.1	12	15.7	9.2	35.4	23.2	51.2	35.2	6.2	9.1	7.5	7	8	6.6	7.1	6.7	6.3	10.3	8.9	10.4	7.6	6.2	6.8	4.8	5.2	6.6	3.3	3	7.4	3.9	3.9	6.6	9.2	3.8	8.9	5.6	7.1	6.3
TRINITY_DN1011_c1_g1_i64	TRINITY_DN1011_c1_g1_i64 | trehalose-6-phosphate synthase : 3.3.1 : Carbohydrate metabolism.trehalose metabolism.trehalose-6-phosphate synthase : mapman4.2.0	Alpha,alpha-trehalose-phosphate_synthase_[UDP-forming]_1_(EC_2.4.1.15)_(Trehalose-6-phosphate_synthase_1)_(AtTPS1);TPS1_At1g78580_T30F21.9	4710@1295-4234@979,62%,complete@main	NonamEVm000912t1	ID=TRINITY_DN1011_c1_g1_i64.p1;TRINITY_DN1011_c1_g1~~TRINITY_DN1011_c1_g1_i64.p1;ORF_type:complete_len:980_(-),score=192.57,UniRef90_A0A2I0VHD0@158332|85.6|0.0e+00,Glyco_transf_20|PF00982.22|2.5e-184,Trehalose_PPase|PF02358.17|2.8e-56,Glyco_trans_1_2|PF13524.7|0.091,US6|PF17616.3|0.083	VIT_19s0014g00300	AT1G78580.1	1.2	1.5	1.1	4	2.8	4.4	4.6	0.5	1.1	1.1	0.7	1.2	0.9	2	1.9	2.3	2.3	2.4	2.9	0.5	0.3	0.2	0.3	0.3	0.3	0.3	0.1	0.7	0.8	0.5	1.1	0.6	0.6	0.6	1.3	2.1	1.6
TRINITY_DN1011_c1_g1_i73	TRINITY_DN1011_c1_g1_i73 | trehalose-6-phosphate synthase : 3.3.1 : Carbohydrate metabolism.trehalose metabolism.trehalose-6-phosphate synthase : mapman4.2.0	Alpha,alpha-trehalose-phosphate_synthase_[UDP-forming]_1_(EC_2.4.1.15)_(Trehalose-6-phosphate_synthase_1)_(AtTPS1);TPS1_At1g78580_T30F21.9	3525@34-2088@684,58%,complete-utrpoor@alt	NonamEVm000912t8	ID=TRINITY_DN1011_c1_g1_i73.p1;TRINITY_DN1011_c1_g1~~TRINITY_DN1011_c1_g1_i73.p1;ORF_type:complete_len:685_(-),score=133.65,UniRef90_A0A2I0VHD0@158332|88.9|0.0e+00,Glyco_transf_20|PF00982.22|9.4e-185,Trehalose_PPase|PF02358.17|0.0011,Glyco_trans_1_2|PF13524.7|0.055,US6|PF17616.3|0.052	VIT_19s0014g00300	AT1G78580.1	1	1.1	0.8	3.9	2.5	4.3	4.4	0.7	1	0.7	0.8	1.4	0.7	1.7	1.8	2	2.2	1.9	2.1	0.3	0.5	0.2	0.2	0.4	0.5	0.3	0.3	0.9	1	0.6	1.2	0.8	0.6	0.8	1.2	2.1	1.6
TRINITY_DN1011_c1_g1_i82	TRINITY_DN1011_c1_g1_i82 | Alpha,alpha-trehalose-phosphate synthase [UDP-forming] 1 OS=Arabidopsis thaliana (sp|q9sym4|tps1_arath : 377.0) & Enzyme classification.EC_2 transferases.EC_2.4 glycosyltransferase(50.2.4 : 168.1) : 50.2.4 : Enzyme classification.EC_2 transferases.EC_2.4 glycosyltransferase : mapman4.2.0	Alpha,alpha-trehalose-phosphate_synthase_[UDP-forming]_1_(EC_2.4.1.15)_(Trehalose-6-phosphate_synthase_1)_(AtTPS1);TPS1_At1g78580_T30F21.9	1297@34-963@309,71%,complete@alt	NonamEVm000912t11	ID=TRINITY_DN1011_c1_g1_i82.p1;TRINITY_DN1011_c1_g1~~TRINITY_DN1011_c1_g1_i82.p1;ORF_type:complete_len:310_(-),score=74.94,UniRef90_A0A2I0VHD0@158332|82.5|1.8e-172,Glyco_transf_20|PF00982.22|1.6e-63,Glyco_transf_5|PF08323.12|0.082	VIT_19s0014g00300	AT1G78580.1	1.7	2.7	1	3.9	2.6	2.6	3.3	0.7	1.2	0.9	0.7	0.7	0.6	2.1	1.7	1.7	1.7	2.2	2.3	0.4	0.8	0.5	0.6	0.3	0.4	0.5	0.3	0.3	0.4	0.6	0.5	0.9	0.5	0.7	1.2	2	1.5
TRINITY_DN1011_c1_g1_i84	TRINITY_DN1011_c1_g1_i84 | Alpha,alpha-trehalose-phosphate synthase [UDP-forming] 1 OS=Arabidopsis thaliana (sp|q9sym4|tps1_arath : 591.0) & Enzyme classification.EC_2 transferases.EC_2.4 glycosyltransferase(50.2.4 : 349.9) : 50.2.4 : Enzyme classification.EC_2 transferases.EC_2.4 glycosyltransferase : mapman4.2.0	Alpha,alpha-trehalose-phosphate_synthase_[UDP-forming]_1_(EC_2.4.1.15)_(Trehalose-6-phosphate_synthase_1)_(AtTPS1);TPS1_At1g78580_T30F21.9	3385@1313-2785@490,43%,complete-utrpoor@alt	NonamEVm000912t2	ID=TRINITY_DN1011_c1_g1_i84.p1;TRINITY_DN1011_c1_g1~~TRINITY_DN1011_c1_g1_i84.p1;ORF_type:complete_len:491_(-),score=85.77,UniRef90_A0A2I0VHD0@158332|77.7|6.3e-270,Glyco_transf_20|PF00982.22|1.1e-47,Trehalose_PPase|PF02358.17|6.6e-45,Glyco_trans_1_2|PF13524.7|0.033,US6|PF17616.3|0.032,Coronavirus_5|PF05528.12|16,Coronavirus_5|PF05528.12|54	VIT_10s0003g02160	AT1G78580.1	1.3	1.2	0.9	4	2.6	4.1	4.2	0.7	1.1	0.9	0.9	1.4	0.8	2.1	1.5	1.8	2.2	2.3	2.6	0.4	0.3	0.3	0.1	0.2	0.4	0.3	0.2	0.8	1	0.6	1.3	0.7	0.6	0.7	1.3	1.8	1.5
TRINITY_DN1011_c1_g1_i86	TRINITY_DN1011_c1_g1_i86 | trehalose-6-phosphate synthase : 3.3.1 : Carbohydrate metabolism.trehalose metabolism.trehalose-6-phosphate synthase : mapman4.2.0	Alpha,alpha-trehalose-phosphate_synthase_[UDP-forming]_1_(EC_2.4.1.15)_(Trehalose-6-phosphate_synthase_1)_(AtTPS1);TPS1_At1g78580_T30F21.9	3565@34-2331@765,64%,complete@alt	NonamEVm000912t3	ID=TRINITY_DN1011_c1_g1_i86.p1;TRINITY_DN1011_c1_g1~~TRINITY_DN1011_c1_g1_i86.p1;ORF_type:complete_len:766_(-),score=149.84,UniRef90_A0A2I0VHD0@158332|89.7|0.0e+00,Glyco_transf_20|PF00982.22|1.3e-184,Trehalose_PPase|PF02358.17|2.1e-31,Glyco_trans_1_2|PF13524.7|0.065,US6|PF17616.3|0.06	VIT_19s0014g00300	AT1G78580.1	1.3	1	1.1	3.9	2.6	4.7	5	0.8	0.9	0.7	0.9	1.2	0.8	2.1	2.1	2.1	2.6	2.3	2.7	0.4	0.5	0.5	0.2	0.3	0.5	0.4	0.2	0.8	1.1	0.8	1.3	0.8	0.8	0.7	1.4	2.5	1.6
TRINITY_DN1011_c1_g2_i1	TRINITY_DN1011_c1_g2_i1 | trehalose-6-phosphate synthase : 3.3.1 : Carbohydrate metabolism.trehalose metabolism.trehalose-6-phosphate synthase : mapman4.2.0	Alpha,alpha-trehalose-phosphate_synthase_[UDP-forming]_1_(EC_2.4.1.15)_(Trehalose-6-phosphate_synthase_1)_(AtTPS1);TPS1_At1g78580_T30F21.9	368@3-359@118,97%,partial5@noclass	NonamEVm037772t1	ID=TRINITY_DN1011_c1_g2_i1.p1;TRINITY_DN1011_c1_g2~~TRINITY_DN1011_c1_g2_i1.p1;ORF_type:3prime_partial_len:479_(+),score=78.56,UniRef90_UPI0009E631F7@78828|88.3|3.1e-303,Glyco_transf_20|PF00982.22|3.4e-149,Glyco_transf_5|PF08323.12|0.02	VIT_19s0014g00300	AT1G78580.1	9.1	11.8	7.1	24.9	19.2	38.7	26.5	5	5.7	5.3	5.4	5.5	5.5	4.7	5	4.8	7.4	7.1	7.3	5.9	3.7	5.4	2.7	3.2	4.4	2.1	2	4.9	3.5	2.2	4.6	7.5	2.4	6.7	3.7	4.3	4.3
TRINITY_DN10110_c0_g1_i3	TRINITY_DN10110_c0_g1_i3 | Late embryogenesis abundant protein Lea14-A OS=Gossypium hirsutum (sp|p46518|lea14_goshi : 199.0) : 35.1 : mapman4.2.0	Late_embryogenesis_abundant_protein_Lea14-A;LEA14-A	1378@466-930@154,33%,complete-utrpoor@alt	NonamEVm016260t2	ID=TRINITY_DN10110_c0_g1_i3.p2;TRINITY_DN10110_c0_g1~~TRINITY_DN10110_c0_g1_i3.p2;ORF_type:complete_len:155_(+),score=10.50,UniRef90_A0A2I0WUI0@906689|79.2|3.6e-86,LEA_2|PF03168.14|1.8e-15	VIT_15s0046g02110	NA	13.3	17.3	14.4	14.4	14.9	21.2	22.8	16.8	9.4	10	9.3	9.9	10	36.5	30.7	33.1	27.9	29.1	30.7	5.5	5.5	5.6	6.7	6.3	8.1	4.1	3.6	17.9	8.3	6.6	14.9	12.4	7.5	16.6	16.4	20	23
TRINITY_DN10110_c0_g1_i6	TRINITY_DN10110_c0_g1_i6 | transcription factor (WRKY) : 15.5.22 : RNA biosynthesis.transcriptional regulation.transcription factor (WRKY) : mapman4.2.0	Late_embryogenesis_abundant_protein_Lea14-A;LEA14-A	1700@437-766@109,19%,complete-utrbad@alt	NonamEVm016260t3	ID=TRINITY_DN10110_c0_g1_i6.p1;TRINITY_DN10110_c0_g1~~TRINITY_DN10110_c0_g1_i6.p1;ORF_type:complete_len:110_(-),score=6.97,UniRef90_A0A0P0V0B5@39947|50.6|4.3e-16,GTP1_OBG|PF01018.23|0.098	VIT_15s0046g02110	AT1G01470.1	7.5	7.7	6.8	7.3	7.5	11.4	11.2	8.7	5.2	6.4	3.8	5.1	4.8	21.9	15	17.5	16.5	20.8	20	2.7	3	3.8	3.9	3.4	4.1	2.8	1.9	7.6	4	3.8	9.1	5.5	3.5	8.1	9.2	9.9	11.3
TRINITY_DN10110_c0_g1_i8	TRINITY_DN10110_c0_g1_i8 | Late embryogenesis abundant protein Lea14-A OS=Gossypium hirsutum (sp|p46518|lea14_goshi : 185.0) : 35.1 : mapman4.2.0	Late_embryogenesis_abundant_protein_Lea14-A;LEA14-A	1032@3-575@190,55%,complete-utrpoor@main	NonamEVm016260t1	ID=TRINITY_DN10110_c0_g1_i8.p1;TRINITY_DN10110_c0_g1~~TRINITY_DN10110_c0_g1_i8.p1;ORF_type:complete_len:191_(+),score=11.43,UniRef90_A0A2I0WUI0@906689|81.1|2.7e-81,LEA_2|PF03168.14|3.2e-15,DUF4981|PF16353.6|2e+03,DUF4981|PF16353.6|0.57	NA	NA	12.3	15.8	11	10.9	13.5	20.2	18.7	16.6	9.7	11.1	10.1	10.7	8.6	37.8	34.4	28.7	28.8	33	33.5	4.6	4.6	4.5	8.2	5.4	4.6	4.4	3.3	14.4	8	6.7	15.6	10.4	11.1	15.3	21.2	22.3	23.3
TRINITY_DN10110_c0_g2_i4	TRINITY_DN10110_c0_g2_i4 | Late embryogenesis abundant protein Lea14-A OS=Gossypium hirsutum (sp|p46518|lea14_goshi : 199.0) : 35.1 : mapman4.2.0	Late_embryogenesis_abundant_protein_Lea14-A;LEA14-A	1581@513-977@154,29%,complete-utrbad@alt	NonamEVm016260t4	ID=TRINITY_DN10110_c0_g2_i4.p2;TRINITY_DN10110_c0_g2~~TRINITY_DN10110_c0_g2_i4.p2;ORF_type:complete_len:155_(-),score=9.92,UniRef90_A0A2I0WUI0@906689|79.2|3.6e-86,LEA_2|PF03168.14|1.8e-15	NA	NA	16.8	15	12.9	13.4	15.7	18.4	18.6	20.1	8.7	11.9	12	10.8	11.9	47.9	25.9	39.9	32.5	35.7	42.8	5.3	5.8	5.6	8.6	7.1	7.4	4.7	4.8	24.7	7.9	8.8	23.7	15.4	9.5	18	25.4	31.1	29.8
TRINITY_DN10112_c0_g1_i19	TRINITY_DN10112_c0_g1_i19 | Pentatricopeptide repeat-containing protein At1g52620 OS=Arabidopsis thaliana (sp|q9ssr4|ppr77_arath : 572.0) : 35.1 : mapman4.2.0	Pentatricopeptide_repeat-containing_protein_At1g52620;At1g52620_F6D8.16	3070@160-2607@815,79%,complete@main	NonamEVm001599t1	ID=TRINITY_DN10112_c0_g1_i19.p1;TRINITY_DN10112_c0_g1~~TRINITY_DN10112_c0_g1_i19.p1;ORF_type:complete_len:816_(-),score=129.78,UniRef90_UPI0009E5BE7F@78828|82.0|3.8e-103,PPR_2|PF13041.7|0.14,PPR_2|PF13041.7|1.9e+02,PPR_2|PF13041.7|0.00034,PPR_2|PF13041.7|4.1,PPR_2|PF13041.7|4.3e-13,PPR_2|PF13041.7|1e-10,PPR_2|PF13041.7|1.3e-11,PPR_2|PF13041.7|4.3e-12,PPR_2|PF13041.7|6e-10,PPR_2|PF13041.7|0.00033,…	VIT_9s0002g06530	AT1G52620.1	0.6	0.2	0.1	0.6	0.3	0.3	0.1	0.1	0.2	0.1	0.1	0.1	0.2	0.1	0.2	0.1	0.2	0.2	0.1	0.3	0.3	0.2	0.2	0.3	0.2	0.1	0.2	0.4	0.2	0.2	0.3	0.6	0.3	0.3	0.4	0.2	0.4
TRINITY_DN10112_c0_g1_i22	TRINITY_DN10112_c0_g1_i22 | Pentatricopeptide repeat-containing protein At1g52620 OS=Arabidopsis thaliana (sp|q9ssr4|ppr77_arath : 572.0) : 35.1 : mapman4.2.0	Pentatricopeptide_repeat-containing_protein_At1g52620;At1g52620_F6D8.16	3658@160-2580@806,66%,complete@alt	NonamEVm001599t4	ID=TRINITY_DN10112_c0_g1_i22.p1;TRINITY_DN10112_c0_g1~~TRINITY_DN10112_c0_g1_i22.p1;ORF_type:complete_len:807_(-),score=131.01,UniRef90_UPI0009E5BE7F@78828|81.8|3.5e-108,PPR_2|PF13041.7|0.13,PPR_2|PF13041.7|1.9e+02,PPR_2|PF13041.7|0.00033,PPR_2|PF13041.7|4,PPR_2|PF13041.7|4.2e-13,PPR_2|PF13041.7|9.8e-11,PPR_2|PF13041.7|1.3e-11,PPR_2|PF13041.7|4.2e-12,PPR_2|PF13041.7|6e-10,PPR_2|PF13041.7|0.00033,…	VIT_9s0002g06530	AT1G52620.1	0.5	0.4	0.2	0.5	0.3	0.5	0.2	0.1	0.2	0.1	0.1	0.1	0.1	0.2	0.1	0.1	0.3	0.2	0.2	0.4	0.3	0.4	0.2	0.2	0.6	0.2	0.3	0.5	0.1	0.2	0.5	0.5	0.6	0.4	0.4	0.5	0.3
TRINITY_DN10112_c0_g1_i7	TRINITY_DN10112_c0_g1_i7 | Pentatricopeptide repeat-containing protein At1g52620 OS=Arabidopsis thaliana (sp|q9ssr4|ppr77_arath : 425.0) : 35.1 : mapman4.2.0	Pentatricopeptide_repeat-containing_protein_At1g52620;At1g52620_F6D8.16	3424@160-1905@581,50%,complete-utrpoor@alt	NonamEVm001599t5	ID=TRINITY_DN10112_c0_g1_i7.p1;TRINITY_DN10112_c0_g1~~TRINITY_DN10112_c0_g1_i7.p1;ORF_type:complete_len:582_(-),score=89.19,UniRef90_UPI0009E5BE7F@78828|66.0|3.6e-93,PPR_2|PF13041.7|0.089,PPR_2|PF13041.7|1.2e+02,PPR_2|PF13041.7|0.00022,PPR_2|PF13041.7|3.5,PPR_2|PF13041.7|2.8e-13,PPR_2|PF13041.7|6.4e-11,PPR_2|PF13041.7|8.3e-12,PPR_2|PF13041.7|1.1e-09,PPR_2|PF13041.7|4e-10,PPR_2|PF13041.7|0.0029,PP…	VIT_9s0002g06530	AT1G52620.1	0.5	0.2	0.1	0.4	0.3	0.3	0.2	0.2	0	0.2	0.1	0.1	0.1	0.1	0.1	0.2	0.2	0.2	0.2	0.3	0.4	0.3	0.2	0.3	0.3	0.2	0.3	0.6	0.1	0.2	0.6	0.5	0.3	0.3	0.4	0.4	0.3
TRINITY_DN10116_c0_g2_i1	TRINITY_DN10116_c0_g2_i1 | mapman4 classification: 35.2 not assigned.not annotated	NA	1549@832-1170@112,21%,complete-utrbad@noclass	NonamEVm043838t1	ID=TRINITY_DN10116_c0_g2_i1.p1;TRINITY_DN10116_c0_g2~~TRINITY_DN10116_c0_g2_i1.p1;ORF_type:complete_len:113_(-),score=18.59	NA	NA	16.7	12.6	82.1	13.4	10.5	11	26	34.8	46.4	48.1	4.9	4.1	5.1	5.8	8.7	5.3	3.8	3.7	3.6	10	17.1	8.6	17.4	13.2	14.6	5.6	15.7	22.7	5.7	5.4	11.9	49	36.5	48.9	33.3	33.9	23.3
TRINITY_DN10117_c0_g1_i18	TRINITY_DN10117_c0_g1_i18 | no description available(sp|q65xs5|bc10_orysj : 182.0) : 35.1 : mapman4.2.0	Glycosyltransferase_BC10_(EC_2.4.-.-)_(Protein_BRITTLE_CULM_10)_(Protein_FRAGILE_CULM_116);BC10_FC116_Os05g0170000_LOC_Os05g07790_OsJ_17281_P0685E10.4	1998@357-1487@376,56%,complete-utrpoor@althim	NonamEVm008174t4	ID=TRINITY_DN10117_c0_g1_i18.p1;TRINITY_DN10117_c0_g1~~TRINITY_DN10117_c0_g1_i18.p1;ORF_type:complete_len:377_(+),score=26.57,UniRef90_A0A2I0W280@158332|82.2|1.5e-235,Branch|PF02485.22|1.3e-78,FSIP1|PF15554.7|0.2	VIT_11s0103g00490	AT4G31350.2	0.9	1.5	1	1.5	0.7	1.9	1.7	0.2	0.3	0.3	0.3	0.3	0.2	0.2	0.2	0.3	0.7	0.7	1	0.2	0.3	0.3	0.2	0.4	0.7	0.3	0.2	0.5	0.3	0.1	0.4	0.5	0	0.4	0.2	0.4	0.2
TRINITY_DN10117_c0_g1_i2	TRINITY_DN10117_c0_g1_i2 | no description available(sp|q65xs5|bc10_orysj : 135.0) : 35.1 : mapman4.2.0	Glycosyltransferase_BC10_(EC_2.4.-.-)_(Protein_BRITTLE_CULM_10)_(Protein_FRAGILE_CULM_116);BC10_FC116_Os05g0170000_LOC_Os05g07790_OsJ_17281_P0685E10.4	2506@869-1708@279,33%,complete-utrbad@alt	NonamEVm008174t2	ID=TRINITY_DN10117_c0_g1_i2.p2;TRINITY_DN10117_c0_g1~~TRINITY_DN10117_c0_g1_i2.p2;ORF_type:complete_len:115_(+),score=15.03,UniRef90_A0A2I0W280@158332|84.2|8.9e-67,Branch|PF02485.22|1.2e-14	VIT_11s0103g00490	AT4G31350.2	0.8	0.6	0.5	0.9	0.5	1.3	1.2	0.1	0.3	0.3	0.2	0.3	0.2	0.2	0.1	0.2	0.5	0.3	0.6	0.2	0.2	0.1	0.1	0.1	0.2	0.2	0.2	0.4	0.2	0.1	0.2	0.2	0.1	0.2	0.2	0.4	0.1
TRINITY_DN10117_c0_g1_i9	TRINITY_DN10117_c0_g1_i9 | no description available(sp|q65xs5|bc10_orysj : 120.0) : 35.1 : mapman4.2.0	Glycosyltransferase_BC10_(EC_2.4.-.-)_(Protein_BRITTLE_CULM_10)_(Protein_FRAGILE_CULM_116);BC10_FC116_Os05g0170000_LOC_Os05g07790_OsJ_17281_P0685E10.4	1507@833-1339@168,33%,complete-utrbad@alt	NonamEVm008174t5	ID=TRINITY_DN10117_c0_g1_i9.p1;TRINITY_DN10117_c0_g1~~TRINITY_DN10117_c0_g1_i9.p1;ORF_type:complete_len:169_(+),score=12.00,UniRef90_A0A2I0W280@158332|87.6|1.3e-90,Branch|PF02485.22|2e-49,FSIP1|PF15554.7|0.055	VIT_4s0008g02630	AT4G31350.2	0.4	0.4	0.8	1.2	0.4	0.9	0.8	0.1	0.2	0.2	0.3	0.2	0.2	0.1	0.1	0.3	0.6	0.3	0.7	0.1	0	0.1	0.1	0.1	0.1	0	0.2	0.1	0	0.1	0.1	0.1	0	0.2	0.1	0.2	0
TRINITY_DN10117_c0_g2_i3	TRINITY_DN10117_c0_g2_i3 | no description available(sp|q65xs5|bc10_orysj : 182.0) : 35.1 : mapman4.2.0	Glycosyltransferase_BC10_(EC_2.4.-.-)_(Protein_BRITTLE_CULM_10)_(Protein_FRAGILE_CULM_116);BC10_FC116_Os05g0170000_LOC_Os05g07790_OsJ_17281_P0685E10.4	2097@455-1585@376,53%,complete-utrpoor@main	NonamEVm008174t1	ID=TRINITY_DN10117_c0_g2_i3.p1;TRINITY_DN10117_c0_g2~~TRINITY_DN10117_c0_g2_i3.p1;ORF_type:complete_len:377_(-),score=26.46,UniRef90_A0A2I0W280@158332|82.2|1.2e-234,Branch|PF02485.22|1.3e-78,FSIP1|PF15554.7|0.2	VIT_11s0103g00490	AT4G31350.2	1.3	1.2	0.9	1.5	1	2.1	1.4	0.4	0.3	0.3	0.3	0.3	0.4	0.2	0.3	0.4	0.8	0.5	0.9	0.3	0.5	0.4	0.4	0.2	0.6	0.3	0.2	0.6	0.4	0.1	0.4	0.6	0.1	0.3	0.2	0.5	0.2
TRINITY_DN10117_c0_g2_i4	TRINITY_DN10117_c0_g2_i4 | no description available(sp|q65xs5|bc10_orysj : 140.0) : 35.1 : mapman4.2.0	Glycosyltransferase_BC10_(EC_2.4.-.-)_(Protein_BRITTLE_CULM_10)_(Protein_FRAGILE_CULM_116);BC10_FC116_Os05g0170000_LOC_Os05g07790_OsJ_17281_P0685E10.4	2758@967-1818@283,30%,complete-utrbad@alt	NonamEVm008174t3	ID=TRINITY_DN10117_c0_g2_i4.p1;TRINITY_DN10117_c0_g2~~TRINITY_DN10117_c0_g2_i4.p1;ORF_type:complete_len:284_(-),score=12.91,UniRef90_A0A2I0W280@158332|80.9|1.2e-168,Branch|PF02485.22|6.2e-66,DUF2430|PF10353.10|49,DUF2430|PF10353.10|6.9,FSIP1|PF15554.7|0.13	VIT_11s0103g00490	AT2G19160.1	0.6	0.7	0.7	1.1	0.4	1.2	1.2	0.1	0.3	0.3	0.2	0.2	0.2	0.3	0.3	0.2	0.8	0.3	0.5	0.2	0.3	0.3	0.2	0.1	0.4	0.1	0.2	0.3	0.2	0.1	0.2	0.3	0	0.2	0.1	0.3	0.3
TRINITY_DN10119_c0_g1_i2	TRINITY_DN10119_c0_g1_i2 | Protein CHROMATIN REMODELING 24 OS=Arabidopsis thaliana (sp|q8w103|chr24_arath : 101.0) : 35.1 : mapman4.2.0	Protein_CHROMATIN_REMODELING_24_(AtCHR24)_(EC_3.6.4.-)_(DNA_excision_repair_protein_CHR24);CHR24_At5g63950_MBM17.5	857@20-562@180,63%,complete@alt	NonamEVm017303t2	ID=TRINITY_DN10119_c0_g1_i2.p1;TRINITY_DN10119_c0_g1~~TRINITY_DN10119_c0_g1_i2.p1;ORF_type:5prime_partial_len:187_(+),score=38.17,UniRef90_A0A2I0VF92@906689|58.7|1.0e-48,DUF4404|PF14357.7|1,DUF4404|PF14357.7|4.7e+03,cwf21|PF08312.13|0.71,cwf21|PF08312.13|1.4e+03,cwf21|PF08312.13|3.4e+02,XhlA|PF10779.10|1.2e+04,XhlA|PF10779.10|1.3	NA	NA	2.9	1.4	2.1	2.7	2.2	2.9	2.7	1.4	1.4	2.4	1.2	2	1.7	1.7	2.6	1.6	1.8	1.9	3.4	1.8	2.4	2.3	0.8	1.2	2.4	0.6	0.8	1.5	0.6	0.7	1.8	1.3	0.6	1.6	1.2	1.5	0.6
TRINITY_DN1012_c0_g1_i1	TRINITY_DN1012_c0_g1_i1 | mapman4 classification: 35.2 not assigned.not annotated	Transposon_Tf2-11_polyprotein_(Retrotransposable_element_Tf2_155_kDa_protein);Tf2-11_SPBC1289.17_SPBC8E4.11c	419@27-419@131,93%,partial3@alt	NonamEVm001483t37	ID=TRINITY_DN1012_c0_g1_i1.p1;TRINITY_DN1012_c0_g1~~TRINITY_DN1012_c0_g1_i1.p1;ORF_type:internal_len:140_(+),score=17.31,UniRef90_UPI0011D1E880@219896|55.0|3.0e-34	NA	NA	0.6	0.9	0.5	1.2	0.8	1.2	0.6	1.6	1	1.5	0.8	0.5	0.7	1.4	1.1	1.6	3.6	1.4	2.4	0.3	0.3	0.6	1.9	0.9	0	0.3	0.3	0.2	3.3	0.4	0.7	1.6	1.1	0.5	0.8	0.6	0.3
TRINITY_DN1012_c0_g1_i2	TRINITY_DN1012_c0_g1_i2 | mapman4 classification: 35.2 not assigned.not annotated	Transposon_Tf2-11_polyprotein_(Retrotransposable_element_Tf2_155_kDa_protein);Tf2-11_SPBC1289.17_SPBC8E4.11c	419@27-419@131,93%,partial3@alt	NonamEVm001483t38	ID=TRINITY_DN1012_c0_g1_i2.p1;TRINITY_DN1012_c0_g1~~TRINITY_DN1012_c0_g1_i2.p1;ORF_type:internal_len:140_(+),score=14.94,UniRef90_UPI0011D1E880@219896|54.3|1.4e-33	NA	NA	0.4	1.2	1.5	0.9	1.3	1.2	0.9	1.1	1.2	1.9	1.1	0.8	0.3	2.1	1.5	1.3	3.3	2.4	1.9	0.4	0.3	0.6	0.5	1.6	0.5	0.2	0.5	0.3	1.1	0.5	1.3	0.6	2.6	0.7	0.9	1.3	0.8
TRINITY_DN1012_c0_g2_i2	TRINITY_DN1012_c0_g2_i2 | mapman4 classification: 35.2 not assigned.not annotated	Transposon_Tf2-11_polyprotein_(Retrotransposable_element_Tf2_155_kDa_protein);Tf2-11_SPBC1289.17_SPBC8E4.11c	477@3-470@155,98%,partial5@althim	NonamEVm021405t2	ID=TRINITY_DN1012_c0_g2_i2.p1;TRINITY_DN1012_c0_g2~~TRINITY_DN1012_c0_g2_i2.p1;ORF_type:5prime_partial_len:156_(+),score=17.54,UniRef90_A0A2N9HY92@28930|64.9|2.5e-72,Integrase_H2C2|PF17921.2|6.2e-18	NA	NA	5.6	6.3	8.6	2.9	3.8	4.2	6.3	6.3	5.4	8	9.6	8.6	11.4	4.9	7.3	7.9	12	8.3	8.8	8.5	2.9	6.5	11.5	6.9	6.2	1.2	0.8	3.8	7.1	3.9	6.6	12.3	5.7	6.9	3.5	8.9	5.8
TRINITY_DN1012_c0_g2_i4	TRINITY_DN1012_c0_g2_i4 | mapman4 classification: 35.2 not assigned.not annotated	Transposon_Tf2-11_polyprotein_(Retrotransposable_element_Tf2_155_kDa_protein);Tf2-11_SPBC1289.17_SPBC8E4.11c	435@3-428@141,97%,partial5@main	NonamEVm021405t1	ID=TRINITY_DN1012_c0_g2_i4.p1;TRINITY_DN1012_c0_g2~~TRINITY_DN1012_c0_g2_i4.p1;ORF_type:5prime_partial_len:142_(+),score=17.55,UniRef90_A0A2N9HY92@28930|67.6|1.4e-66,Integrase_H2C2|PF17921.2|2e-17	NA	NA	0.6	0.3	1.3	0.8	1.2	0.4	1.4	1.8	1.5	4.5	1.9	1.3	1.6	2.5	2.9	2.6	4.7	3	3.5	0.8	1.1	0.3	1.9	0.8	0.7	0.2	0.9	0.4	3.2	1	2.9	3.3	2.2	1.5	2.1	2.9	1.7
TRINITY_DN10120_c0_g1_i1	TRINITY_DN10120_c0_g1_i1 | mapman4 classification: 35.2 not assigned.not annotated	NA	387@1-384@127,99%,partial5@noclass	NonamEVm031511t1	NA	NA	NA	4.2	4	3.6	4.9	8.5	3.8	3.6	3.1	1.9	1.8	5.8	4.8	7.1	1.7	2.8	3	6.3	3.8	5.3	4.2	2.9	2.8	2.1	0.7	1.6	2.1	1.5	2.1	0.8	1	1.8	2.4	3.7	4.4	1.2	2.5	1.6
TRINITY_DN10121_c7_g1_i6	TRINITY_DN10121_c7_g1_i6 | mapman4 classification: 35.2 not assigned.not annotated	NA	554@3-554@184,99%,partial@main	NonamEVm016774t1	ID=TRINITY_DN10121_c7_g1_i6.p1;TRINITY_DN10121_c7_g1~~TRINITY_DN10121_c7_g1_i6.p1;ORF_type:internal_len:185_(+),score=22.96,UniRef90_UPI000763AB61@2711|39.7|1.2e-35,RVP_2|PF08284.12|7.9e-05	NA	NA	1.2	1.4	0.9	0.9	1.2	1.5	1.1	1.8	0.6	2.6	1	1.7	1.6	1.8	1.8	2.3	3	2.3	3.4	0.9	1.1	0.9	1.1	0.9	2	0	0.1	0.8	2.6	1.3	2.3	1.4	1.9	1.2	1.7	3.2	0.9
TRINITY_DN10122_c0_g1_i10	TRINITY_DN10122_c0_g1_i10 | monosaccharide transporter (STP) : 24.2.2.1.6 : Solute transport.carrier-mediated transport.MFS superfamily.SP family.monosaccharide transporter (STP) : mapman4.2.0	Sugar_transport_protein_MST3_(Monosaccharide_transporter_3)_(OsMST3)_(Sugar:proton_symporter_MST3);MST3_Os07g0106200_LOC_Os07g01560_B1317D11.119-1_OsJ_22802_P0617C02.124-1	5340@4010-5119@369,20%,complete-utrbad@alt	NonamEVm004617t2	ID=TRINITY_DN10122_c0_g1_i10.p1;TRINITY_DN10122_c0_g1~~TRINITY_DN10122_c0_g1_i10.p1;ORF_type:complete_len:370_(+),score=23.95,UniRef90_A0A2I0WZ14@906689|83.3|4.4e-207,Sugar_tr|PF00083.25|4.4e-96	VIT_0s0181g00010	AT3G19940.1	2.9	0.4	29.1	12.6	14.5	1.6	48.5	44.2	24.3	21.2	14.1	9.8	11.6	6	1.9	2.5	22.5	9.3	8.8	0.1	0.1	0	3.4	3.1	2.4	0.2	0.1	0.1	0.2	0.1	0.2	1.2	1	2.1	0.1	0.1	0.1
TRINITY_DN10122_c0_g1_i14	TRINITY_DN10122_c0_g1_i14 | monosaccharide transporter (STP) : 24.2.2.1.6 : Solute transport.carrier-mediated transport.MFS superfamily.SP family.monosaccharide transporter (STP) : mapman4.2.0	Sugar_transport_protein_MST3_(Monosaccharide_transporter_3)_(OsMST3)_(Sugar:proton_symporter_MST3);MST3_Os07g0106200_LOC_Os07g01560_B1317D11.119-1_OsJ_22802_P0617C02.124-1	2229@563-2005@480,64%,complete@alt	NonamEVm004617t3	ID=TRINITY_DN10122_c0_g1_i14.p1;TRINITY_DN10122_c0_g1~~TRINITY_DN10122_c0_g1_i14.p1;ORF_type:complete_len:481_(-),score=24.04,UniRef90_A0A2I0WZ14@906689|84.3|1.1e-281,Sugar_tr|PF00083.25|1.6e-123,MFS_1|PF07690.17|1.4e-25,MFS_1|PF07690.17|80,TMEM141|PF15110.7|1.5e+02,TMEM141|PF15110.7|13	VIT_14s0083g00030	AT1G11260.1	4.6	0.7	45.2	18.8	23.5	1.9	69.6	62	35.6	29.2	20.6	13.3	18.4	9.5	2.9	3.9	32.6	13.2	14.2	0.2	0.2	0.1	5.3	4.2	3.5	0.3	0.1	0.4	0.3	0.1	0.3	1.8	1.4	3.1	0.3	0.1	0.2
TRINITY_DN10122_c0_g1_i19	TRINITY_DN10122_c0_g1_i19 | monosaccharide transporter (STP) : 24.2.2.1.6 : Solute transport.carrier-mediated transport.MFS superfamily.SP family.monosaccharide transporter (STP) : mapman4.2.0	Sugar_transport_protein_MST3_(Monosaccharide_transporter_3)_(OsMST3)_(Sugar:proton_symporter_MST3);MST3_Os07g0106200_LOC_Os07g01560_B1317D11.119-1_OsJ_22802_P0617C02.124-1	2522@712-2301@529,63%,complete@main	NonamEVm004617t1	ID=TRINITY_DN10122_c0_g1_i19.p1;TRINITY_DN10122_c0_g1~~TRINITY_DN10122_c0_g1_i19.p1;ORF_type:complete_len:530_(+),score=19.75,UniRef90_A0A2I0WZ14@906689|83.9|1.9e-311,Sugar_tr|PF00083.25|2.9e-131,MFS_1|PF07690.17|1.3e-24,MFS_1|PF07690.17|90,DUF983|PF06170.13|6.3e+03,DUF983|PF06170.13|5.5e+03,DUF983|PF06170.13|0.43,TMEM141|PF15110.7|1.7e+02,TMEM141|PF15110.7|15	VIT_14s0083g00030	AT1G11260.1	5.3	0.8	46.2	21.3	24	2	77.8	65.4	40.7	32.5	22.4	15.7	19.3	9.1	2.9	3.6	33	13.3	13.1	0.3	0.3	0.2	4.4	4.4	4.5	0.3	0.2	0.1	0.2	0.1	0.4	2.1	1.2	3.3	0.3	0.2	0.3
TRINITY_DN10123_c0_g1_i4	TRINITY_DN10123_c0_g1_i4 | component psRPL31 of large ribosomal subunit proteome : 17.7.2.1.26 : Protein biosynthesis.organelle machinery.plastidial ribosome.large ribosomal subunit proteome.component psRPL31 : mapman4.2.0	50S_ribosomal_protein_L31,_chloroplastic_(CL31)_(Chloroplastic_large_ribosomal_subunit_protein_bL31c);RPL31_SOVF_125040	850@225-641@138,49%,complete-utrpoor@alt	NonamEVm018557t2	ID=TRINITY_DN10123_c0_g1_i4.p1;TRINITY_DN10123_c0_g1~~TRINITY_DN10123_c0_g1_i4.p1;ORF_type:complete_len:139_(-),score=22.69,UniRef90_A0A2I0WQM0@906689|78.3|5.5e-72,Ribosomal_L31|PF01197.19|9e+03,Ribosomal_L31|PF01197.19|2.6e-15	VIT_18s0001g12850	AT1G75350.1	22.3	21.3	24	34	38.7	32.6	30.5	44.2	24.3	22.8	27.1	30.9	23.7	54.2	52.3	46	24.9	33.3	27.4	15.5	16.7	13.6	19.8	19.2	12.7	20.6	21	23	66.8	25.8	38.6	20.8	67.3	20.8	31.8	29.9	32.8
TRINITY_DN10123_c0_g2_i1	TRINITY_DN10123_c0_g2_i1 | component psRPL31 of large ribosomal subunit proteome : 17.7.2.1.26 : Protein biosynthesis.organelle machinery.plastidial ribosome.large ribosomal subunit proteome.component psRPL31 : mapman4.2.0	50S_ribosomal_protein_L31,_chloroplastic_(CL31)_(Chloroplastic_large_ribosomal_subunit_protein_bL31c);RPL31_SOVF_125040	1743@1-516@171,29%,partial5-utrbad@main	NonamEVm018557t1	ID=TRINITY_DN10123_c0_g2_i1.p1;TRINITY_DN10123_c0_g2~~TRINITY_DN10123_c0_g2_i1.p1;ORF_type:5prime_partial_len:172_(+),score=23.59,UniRef90_A0A2I0WQM0@906689|78.3|1.7e-72,Ribosomal_L31|PF01197.19|6.3e+03,Ribosomal_L31|PF01197.19|4.2e-15	VIT_16s0050g00860	AT1G75350.1	11.2	10.1	10.4	17.9	16.3	15.5	13.6	6.2	7.7	5.1	5.7	8.1	7.7	7	9.3	8.3	10.3	10.7	11.6	5.5	5.3	5.3	5.8	6.4	5.9	3.8	3.5	10.3	4.7	5.8	11.9	6.6	5.1	8	8.4	9.9	10.3
TRINITY_DN10123_c0_g2_i2	TRINITY_DN10123_c0_g2_i2 | component psRPL31 of large ribosomal subunit proteome : 17.7.2.1.26 : Protein biosynthesis.organelle machinery.plastidial ribosome.large ribosomal subunit proteome.component psRPL31 : mapman4.2.0	50S_ribosomal_protein_L31,_chloroplastic_(CL31)_(Chloroplastic_large_ribosomal_subunit_protein_bL31c);RPL31_SOVF_125040	1826@1-369@122,20%,partial5-utrbad@alt	NonamEVm018557t3	NA	VIT_18s0001g12850	AT1G75350.1	7.6	7.1	6.8	11.5	9.5	10.7	8	4.3	4	3.2	3.9	5.3	4.6	5.1	6.3	5.4	6.8	7.1	7.3	3.4	3.5	3.6	3.6	3.6	3.9	2.6	2.5	6.1	4	3.6	7.3	4.9	5.2	5.1	5.7	7.7	6.1
TRINITY_DN10126_c0_g1_i1	TRINITY_DN10126_c0_g1_i1 | peroxisomal polyamine oxidase (PAO2/3/4) : 8.5.2.2 : Polyamine metabolism.polyamine degradation.FAD-dependent polyamine oxidase activities.peroxisomal polyamine oxidase (PAO2/3/4) : mapman4.2.0	Polyamine_oxidase_5_(OsPAO5)_(EC_1.5.3.-);PAO5_Os04g0671300_LOC_Os04g57560_OsJ_16579_OSJNBb0004A17.1	2164@364-1125@253,35%,complete-utrbad@alt	NonamEVm005378t3	ID=TRINITY_DN10126_c0_g1_i1.p1;TRINITY_DN10126_c0_g1~~TRINITY_DN10126_c0_g1_i1.p1;ORF_type:complete_len:254_(+),score=55.42,UniRef90_A0A2I0XIP1@158332|90.2|5.7e-155,Amino_oxidase|PF01593.25|2.7e-29,NAD_binding_8|PF13450.7|4.6e-16,NAD_binding_8|PF13450.7|5.8e+03,DAO|PF01266.25|1.7e-07,FAD_oxidored|PF12831.8|5.9e-06,Pyr_redox|PF00070.28|2.5e-05,Pyr_redox_2|PF07992.15|2.7e-05,FAD_binding_2|PF00890.2…	VIT_4s0043g00220	AT1G65840.1	3.2	3.1	4.2	2.5	1.7	2.4	1.9	3.5	4.1	3.5	8.9	5.7	7.4	0.9	0.8	1.8	9.5	4.4	7.3	3.8	3.6	4	2.1	2.6	2.5	0.7	1.4	2.8	0.4	0.6	1.5	2.7	0.7	2.4	0.7	1.2	1
TRINITY_DN10126_c0_g1_i2	TRINITY_DN10126_c0_g1_i2 | peroxisomal polyamine oxidase (PAO2/3/4) : 8.5.2.2 : Polyamine metabolism.polyamine degradation.FAD-dependent polyamine oxidase activities.peroxisomal polyamine oxidase (PAO2/3/4) : mapman4.2.0	Polyamine_oxidase_5_(OsPAO5)_(EC_1.5.3.-);PAO5_Os04g0671300_LOC_Os04g57560_OsJ_16579_OSJNBb0004A17.1	2153@848-1927@359,50%,complete-utrpoor@alt	NonamEVm005378t2	ID=TRINITY_DN10126_c0_g1_i2.p1;TRINITY_DN10126_c0_g1~~TRINITY_DN10126_c0_g1_i2.p1;ORF_type:complete_len:360_(+),score=67.08,UniRef90_A0A2I0XIP1@158332|85.0|3.9e-208,Amino_oxidase|PF01593.25|5.8e-58	VIT_4s0043g00220	AT1G65840.1	4.8	3	4.6	3.1	1.8	2.3	2.4	3.2	4.7	4.6	10.3	6	8.2	1	0.9	2	9.8	4.1	7.5	4.2	4.1	4.2	2.6	2.4	3.5	0.9	1.4	3.5	0.7	0.7	1.2	3.2	0.7	2.8	1.1	1.6	0.9
TRINITY_DN10126_c0_g1_i3	TRINITY_DN10126_c0_g1_i3 | peroxisomal polyamine oxidase (PAO2/3/4) : 8.5.2.2 : Polyamine metabolism.polyamine degradation.FAD-dependent polyamine oxidase activities.peroxisomal polyamine oxidase (PAO2/3/4) : mapman4.2.0	Polyamine_oxidase_5_(OsPAO5)_(EC_1.5.3.-);PAO5_Os04g0671300_LOC_Os04g57560_OsJ_16579_OSJNBb0004A17.1	2071@364-1845@493,71%,complete@main	NonamEVm005378t1	ID=TRINITY_DN10126_c0_g1_i3.p1;TRINITY_DN10126_c0_g1~~TRINITY_DN10126_c0_g1_i3.p1;ORF_type:complete_len:494_(+),score=98.19,UniRef90_A0A2I0XIP1@158332|87.8|6.7e-314,Amino_oxidase|PF01593.25|8.1e-84,NAD_binding_8|PF13450.7|1.3e-15,NAD_binding_8|PF13450.7|1.5e+03,DAO|PF01266.25|4.1e-07,DAO|PF01266.25|60,DAO|PF01266.25|3.4e+03,FAD_binding_2|PF00890.25|0.00024,FAD_binding_2|PF00890.25|39,FAD_binding_…	VIT_4s0043g00220	AT1G65840.1	5.8	3.7	6.1	2.6	2.1	2.5	2.8	4.1	5	6.3	11.7	6.9	9.4	1.6	1	2.2	10.4	4.1	8.8	5.2	4.4	6.5	2.9	3.2	4.1	1.1	1.9	4	0.5	0.9	1.7	2.9	0.8	3.3	1	1.1	1.6
TRINITY_DN10126_c0_g2_i3	TRINITY_DN10126_c0_g2_i3 | peroxisomal polyamine oxidase (PAO2/3/4) : 8.5.2.2 : Polyamine metabolism.polyamine degradation.FAD-dependent polyamine oxidase activities.peroxisomal polyamine oxidase (PAO2/3/4) : mapman4.2.0	Polyamine_oxidase_5_(OsPAO5)_(EC_1.5.3.-);PAO5_Os04g0671300_LOC_Os04g57560_OsJ_16579_OSJNBb0004A17.1	2148@1088-1924@278,38%,complete-utrbad@alt	NonamEVm005378t5	ID=TRINITY_DN10126_c0_g2_i3.p1;TRINITY_DN10126_c0_g2~~TRINITY_DN10126_c0_g2_i3.p1;ORF_type:complete_len:279_(-),score=45.17,UniRef90_A0A2I0XIP1@158332|85.7|1.0e-142,Amino_oxidase|PF01593.25|1.5e-46	VIT_4s0043g00220	AT1G65840.1	3.7	2.9	4.2	2.4	1.4	1.8	1.9	3.1	4.5	3.9	7.9	4.3	7.3	1.1	1.1	1.8	9.5	4.1	7.8	4.4	3.6	4.5	2	2.2	2.6	1.1	1.9	2.8	1.2	0.7	1.3	2.4	1.4	2.5	1	0.9	0.9
TRINITY_DN10126_c0_g2_i5	TRINITY_DN10126_c0_g2_i5 | peroxisomal polyamine oxidase (PAO2/3/4) : 8.5.2.2 : Polyamine metabolism.polyamine degradation.FAD-dependent polyamine oxidase activities.peroxisomal polyamine oxidase (PAO2/3/4) : mapman4.2.0	Polyamine_oxidase_5_(OsPAO5)_(EC_1.5.3.-);PAO5_Os04g0671300_LOC_Os04g57560_OsJ_16579_OSJNBb0004A17.1	2054@349-1830@493,72%,complete@althim	NonamEVm005378t4	ID=TRINITY_DN10126_c0_g2_i5.p1;TRINITY_DN10126_c0_g2~~TRINITY_DN10126_c0_g2_i5.p1;ORF_type:complete_len:494_(-),score=97.12,UniRef90_A0A2I0XIP1@158332|87.8|6.7e-314,Amino_oxidase|PF01593.25|8.1e-84,NAD_binding_8|PF13450.7|1.3e-15,NAD_binding_8|PF13450.7|1.5e+03,DAO|PF01266.25|4.1e-07,DAO|PF01266.25|60,DAO|PF01266.25|3.4e+03,FAD_binding_2|PF00890.25|0.00024,FAD_binding_2|PF00890.25|39,FAD_binding_…	VIT_4s0043g00220	AT1G65840.1	5.3	4.1	5.2	2.3	2	2.7	2.7	3.7	5.5	5.6	11.1	6.4	9.1	1.4	1.3	2.8	9.7	5.1	9.5	5	4.5	5.5	3.6	2.8	3.5	1	1.8	4.2	0.7	1	1.3	2.7	1.8	3.7	1	1.3	1.3
TRINITY_DN10127_c1_g1_i1	TRINITY_DN10127_c1_g1_i1 | mapman4 classification: 35.2 not assigned.not annotated	NA	371@1-369@123,99%,partial@alt	NonamEVm027338t2	ID=TRINITY_DN10127_c1_g1_i1.p2;TRINITY_DN10127_c1_g1~~TRINITY_DN10127_c1_g1_i1.p2;ORF_type:5prime_partial_len:106_(-),score=4.07,AAA_16|PF13191.7|0.089	NA	NA	1.4	1.8	2.5	1.6	1.6	2.3	3.4	1.4	2	3.3	1.8	1.2	1.9	1.9	3.1	3.3	3	2.6	3.3	1	0.9	1.4	0.6	0.7	0.5	0.4	0.2	1.4	4.9	2.1	0.2	2.7	5.3	1.4	1.5	2.2	0.4
TRINITY_DN10128_c1_g1_i18	TRINITY_DN10128_c1_g1_i18 | Calcium-binding protein CP1 OS=Arabidopsis thaliana (sp|q9fdx6|cp1_arath : 110.0) : 35.1 : mapman4.2.0	Calcium-binding_protein_CP1_(NaCl-inducible_Ca2+-binding_protein)_(AtCP1);CP1_ACP1_At5g49480_K6M13.2	1245@348-923@191,46%,complete-utrpoor@althim	NonamEVm016177t3	ID=TRINITY_DN10128_c1_g1_i18.p2;TRINITY_DN10128_c1_g1~~TRINITY_DN10128_c1_g1_i18.p2;ORF_type:complete_len:157_(+),score=28.27,UniRef90_A0A2I0X4V8@906689|61.1|2.1e-51,EF-hand_1|PF00036.33|4e-05,EF-hand_1|PF00036.33|0.00016,EF-hand_1|PF00036.33|3.3e-06,EF-hand_6|PF13405.7|7e-06,EF-hand_6|PF13405.7|0.098,EF-hand_6|PF13405.7|4.8e-05,EF-hand_6|PF13405.7|4.4e+03,EF-hand_5|PF13202.7|8.1e-06,EF-hand_5|PF…	VIT_5s0077g00810	NA	5.1	1.3	8.9	2.3	2.1	1.4	3.9	23.5	23.9	14.7	3.5	3.5	3.8	22.1	35.3	22.6	2.7	2.2	2.5	7.1	6.8	7.3	23.8	14.8	19.4	0.9	0.7	2	20.4	15.3	25.1	50.2	30.5	62.8	38.9	49	39.8
TRINITY_DN10128_c4_g1_i1	TRINITY_DN10128_c4_g1_i1 | Gibberellin 2-beta-dioxygenase 8 OS=Arabidopsis thaliana (sp|o49561|g2ox8_arath : 214.0) & Enzyme classification.EC_1 oxidoreductases.EC_1.14 oxidoreductase acting on paired donor with incorporation or reduction of molecular oxygen(50.1.13 : 80.5) : 50.1.13 : Enzyme classification.EC_1 oxidoreductases.EC_1.14 oxidoreductase acting on paired donor with incorporation or r…	Gibberellin_2-beta-dioxygenase_8_(EC_1.14.11.13)_(GA_2-oxidase_8)_(Gibberellin_2-beta-hydroxylase_8)_(Gibberellin_2-oxidase_8);GA2OX8_At4g21200_F7J7.140	1035@93-632@179,52%,complete-utrpoor@alt	NonamEVm009383t4	ID=TRINITY_DN10128_c4_g1_i1.p1;TRINITY_DN10128_c4_g1~~TRINITY_DN10128_c4_g1_i1.p1;ORF_type:complete_len:180_(-),score=20.66,UniRef90_UPI0009E29D24@78828|81.7|4.9e-102,2OG-FeII_Oxy|PF03171.21|7.2e-27	VIT_10s0116g00410	AT4G21200.1	2	0	0.5	0.6	0.1	0	0.1	2.9	2.7	2.2	0	0	0.1	0.8	0.6	0.4	0.1	0.1	0.2	0.1	0	0.1	0.9	0.6	0.4	0	0	0	0	0.1	0.2	0.6	0.4	1.6	2.7	1.1	2.1
TRINITY_DN1013_c0_g1_i10	TRINITY_DN1013_c0_g1_i10 | mapman4 classification: 35.2 not assigned.not annotated	NA	2286@1074-1775@233,30%,complete-utrbad@main	NonamEVm012377t1	ID=TRINITY_DN1013_c0_g1_i10.p1;TRINITY_DN1013_c0_g1~~TRINITY_DN1013_c0_g1_i10.p1;ORF_type:complete_len:234_(+),score=26.72,UniRef90_A0A2I0A6V4@1088818|33.5|3.6e-30,zf-RVT|PF13966.7|8.6e-10,zf-RVT|PF13966.7|1.8e+04	NA	NA	0.4	0.3	0.2	0.1	0.1	0.3	0.1	0.2	0.4	0.4	0.4	0.4	0.2	0.2	0.2	0.1	0.2	0.3	0.2	1.1	1.2	1.9	0.6	1.1	0.8	0	0.1	0.2	0.2	0.1	0.2	0.6	0.5	0.7	0.3	0.6	0.3
TRINITY_DN1013_c0_g1_i11	TRINITY_DN1013_c0_g1_i11 | metal cation transporter (MRS/MGT) : 24.3.3.1 : Solute transport.channels.CorA family.metal cation transporter (MRS/MGT) : mapman4.2.0	Magnesium_transporter_MRS2-1_(Magnesium_Transporter_2)_(AtMGT2);MRS2-1_MGT2_At1g16010_T24D18.11	1705@131-1417@428,75%,complete@main	NonamEVm006787t1	ID=TRINITY_DN1013_c0_g1_i11.p1;TRINITY_DN1013_c0_g1~~TRINITY_DN1013_c0_g1_i11.p1;ORF_type:complete_len:472_(+),score=62.95,UniRef90_A0A2I0VIP0@158332|90.9|1.1e-270,CorA|PF01544.19|5.2,CorA|PF01544.19|2.2e-08,Filament|PF00038.22|7.9,Filament|PF00038.22|0.029,Uds1|PF15456.7|0.081,Spc29|PF17082.6|96,Spc29|PF17082.6|0.4,Polysacc_synt_C|PF14667.7|0.12,Cast|PF10174.10|6.5,Cast|PF10174.10|2.1,CENP-F_leu…	VIT_9s0018g00600	AT1G16010.3	2.5	2.5	2.4	2.2	1.5	3.3	3.3	1.5	1.9	1.5	1.9	2.4	2.2	0.8	1	1	2.2	2	2.1	2.1	1.6	1.5	1.9	1.9	1.6	0.6	0.7	1.7	0.8	0.4	1	1.8	1.1	1.9	1	1	1.3
TRINITY_DN1013_c0_g1_i2	TRINITY_DN1013_c0_g1_i2 | metal cation transporter (MRS/MGT) : 24.3.3.1 : Solute transport.channels.CorA family.metal cation transporter (MRS/MGT) : mapman4.2.0	Magnesium_transporter_MRS2-1_(Magnesium_Transporter_2)_(AtMGT2);MRS2-1_MGT2_At1g16010_T24D18.11	2982@1748-2449@233,23%,complete-utrbad@alt	NonamEVm012377t6	ID=TRINITY_DN1013_c0_g1_i2.p1;TRINITY_DN1013_c0_g1~~TRINITY_DN1013_c0_g1_i2.p1;ORF_type:complete_len:234_(+),score=26.30,UniRef90_A0A2I0A6V4@1088818|33.1|5.2e-29,zf-RVT|PF13966.7|4.7e-09,zf-RVT|PF13966.7|1.8e+04	NA	NA	0.6	0.5	0.7	0.4	0.4	0.5	0.6	0.8	0.6	1	0.7	0.6	1	0.4	0.2	0.3	0.5	0.7	0.6	1.8	1.8	2.4	1.2	1.3	1.8	0.2	0.2	0.5	0.5	0.2	0.3	1.4	0.5	0.9	0.4	0.3	0.3
TRINITY_DN1013_c0_g1_i3	TRINITY_DN1013_c0_g1_i3 | mapman4 classification: 35.2 not assigned.not annotated	NA	544@3-455@150,83%,partial5@alt	NonamEVm018386t2	ID=TRINITY_DN1013_c0_g1_i3.p1;TRINITY_DN1013_c0_g1~~TRINITY_DN1013_c0_g1_i3.p1;ORF_type:5prime_partial_len:151_(-),score=12.48	NA	NA	4.2	1	7.4	0.5	0.2	0.3	0.6	2.5	1.1	2.1	1.1	3.1	2.9	1.2	0.2	0.7	0.7	2	2.3	1.2	0.3	1.3	0.8	1.2	0.6	0.1	0.4	0.2	0.5	0.1	0.2	1.9	0.9	0.9	0	0.2	0.2
TRINITY_DN1013_c0_g1_i6	TRINITY_DN1013_c0_g1_i6 | mapman4 classification: 35.2 not assigned.not annotated	NA	356@3-347@114,96%,partial5@alt	NonamEVm018386t4	ID=TRINITY_DN1013_c0_g1_i6.p1;TRINITY_DN1013_c0_g1~~TRINITY_DN1013_c0_g1_i6.p1;ORF_type:complete_len:255_(+),score=33.09,UniRef90_A0A2I0A6V4@1088818|33.5|1.3e-28,zf-RVT|PF13966.7|4.3e-09	NA	NA	0.6	0.3	0.6	0.2	0.2	0.4	0.2	0.3	0.3	0.5	0.4	0.3	0.3	0.4	0.3	0.4	0.3	0.4	0.5	0.8	0.6	1	0.6	0.6	0.9	0.1	0.2	0.4	0.2	0.2	0.5	0.6	0.5	0.4	0.6	0.3	0.4
TRINITY_DN1013_c0_g1_i7	TRINITY_DN1013_c0_g1_i7 | mapman4 classification: 35.2 not assigned.not annotated	NA	2246@1074-1838@254,34%,complete-utrbad@althim	NonamEVm012377t5	ID=TRINITY_DN1013_c0_g1_i7.p1;TRINITY_DN1013_c0_g1~~TRINITY_DN1013_c0_g1_i7.p1;ORF_type:complete_len:255_(+),score=33.09,UniRef90_A0A2I0A6V4@1088818|33.5|1.3e-28,zf-RVT|PF13966.7|4.3e-09	NA	NA	0.5	0.3	0.9	1	0.5	0.9	0.6	0.9	0.8	1.1	0.4	0.5	0.6	0.5	0.4	0.5	0.7	0.7	0.5	0.9	1	1.5	0.9	0.8	1	0.3	0.2	0.6	0.4	0.3	0.6	1	0.8	1	0.8	0.9	0.6
TRINITY_DN1013_c0_g1_i9	TRINITY_DN1013_c0_g1_i9 | metal cation transporter (MRS/MGT) : 24.3.3.1 : Solute transport.channels.CorA family.metal cation transporter (MRS/MGT) : mapman4.2.0	Magnesium_transporter_MRS2-1_(Magnesium_Transporter_2)_(AtMGT2);MRS2-1_MGT2_At1g16010_T24D18.11	3267@1748-2440@230,21%,complete-utrbad@alt	NonamEVm012377t2	ID=TRINITY_DN1013_c0_g1_i9.p1;TRINITY_DN1013_c0_g1~~TRINITY_DN1013_c0_g1_i9.p1;ORF_type:complete_len:231_(+),score=27.65,UniRef90_A0A2I0A6V4@1088818|36.0|6.9e-27,zf-RVT|PF13966.7|8.4e-10	NA	NA	1.5	2	1.9	1.4	0.8	1.5	1.3	1	1.5	1.8	1.3	1.3	1.2	0.8	0.7	0.7	1.7	1.2	1.7	1.6	2.5	2.6	1.9	1.9	2	0.4	0.4	0.8	0.6	0.5	1.1	2.3	1.3	2.4	1.3	1.7	1
TRINITY_DN1013_c1_g1_i11	TRINITY_DN1013_c1_g1_i11 | 65-kDa microtubule-associated protein 6 OS=Arabidopsis thaliana (sp|q9sis3|ma656_arath : 585.0) : 35.1 : mapman4.2.0	65-kDa_microtubule-associated_protein_6_(AtMAP65-6);MAP65-6_At2g01910_T23K3.10	4012@572-2371@599,44%,complete-utrpoor@alt	NonamEVm003499t3	ID=TRINITY_DN1013_c1_g1_i11.p1;TRINITY_DN1013_c1_g1~~TRINITY_DN1013_c1_g1_i11.p1;ORF_type:complete_len:600_(-),score=124.89,UniRef90_A0A2I0WGA7@906689|71.0|6.2e-279,MAP65_ASE1|PF03999.13|8.3e-65,rRNA_proc-arch|PF13234.7|0.082,rRNA_proc-arch|PF13234.7|13,FlxA|PF14282.7|0.013,FlxA|PF14282.7|1.2e+04,FlxA|PF14282.7|1.8e+04,Wx5_PLAF3D7|PF09688.11|0.2,Wx5_PLAF3D7|PF09688.11|3.6e+03,LMBR1|PF04791.17|0.0…	VIT_1s0011g06330	AT2G01910.1	2.5	1.8	1.6	3.5	1.7	3.3	2.5	0.7	0.9	1	0.5	1.3	0.8	0.7	0.7	0.9	1.4	0.8	1.5	0.7	0.8	0.5	0.5	0.7	0.8	0.6	0.3	0.9	0.5	0.6	0.9	0.9	0.4	0.6	1.1	1.4	1.1
TRINITY_DN1013_c1_g1_i12	TRINITY_DN1013_c1_g1_i12 | 65-kDa microtubule-associated protein 6 OS=Arabidopsis thaliana (sp|q9sis3|ma656_arath : 343.0) : 35.1 : mapman4.2.0	65-kDa_microtubule-associated_protein_6_(AtMAP65-6);MAP65-6_At2g01910_T23K3.10	1588@142-948@268,50%,complete-utrpoor@alt	NonamEVm003499t5	ID=TRINITY_DN1013_c1_g1_i12.p1;TRINITY_DN1013_c1_g1~~TRINITY_DN1013_c1_g1_i12.p1;ORF_type:complete_len:316_(-),score=73.27,UniRef90_A0A2I0WGA7@906689|68.8|3.1e-138,MAP65_ASE1|PF03999.13|3.7e-36,rRNA_proc-arch|PF13234.7|0.043,rRNA_proc-arch|PF13234.7|4,APG6_N|PF17675.2|0.011,APG6_N|PF17675.2|3.1e+02,APG6_N|PF17675.2|3.9e+03,LMBR1|PF04791.17|0.025,FAM184|PF15665.6|0.03,FAM184|PF15665.6|1.1e+03,FlxA…	VIT_1s0011g06330	AT1G14690.2	1.8	1.6	0.8	2.6	2.2	3.6	2.6	0.5	0.6	1	0.6	1.3	0.6	1	0.8	0.9	1.5	1.1	1.8	0.4	0.6	0.7	0.6	0.5	0.5	0.5	0.5	0.9	0.7	0.7	1.5	1.2	0.3	0.8	1.2	2.2	1.1
TRINITY_DN1013_c2_g1_i2	TRINITY_DN1013_c2_g1_i2 | mapman4 classification: 35.2 not assigned.not annotated	Testis-expressed_protein_2_(Transmembrane_protein_96);TEX2_KIAA1738_TMEM96	1662@786-1661@292,52%,partial3-utrpoor@alt	NonamEVm001647t5	ID=TRINITY_DN1013_c2_g1_i2.p1;TRINITY_DN1013_c2_g1~~TRINITY_DN1013_c2_g1_i2.p1;ORF_type:3prime_partial_len:293_(+),score=62.80,UniRef90_A0A2I0VUY8@906689|72.1|4.5e-129,MMM1|PF10296.10|0.023	VIT_16s0039g00080	NA	6	3.9	3	2.5	1.7	2.5	2.9	2.2	3.3	2.3	3	2.6	2.3	1.7	1.4	1.6	4.6	2.1	4.2	3.7	2.5	4.5	3.1	2.5	4.1	1.4	1.5	3.3	0.7	1.3	2.6	5.7	2.4	5.4	2.7	3.7	3.4
TRINITY_DN1013_c2_g1_i4	TRINITY_DN1013_c2_g1_i4 | mapman4 classification: 35.2 not assigned.not annotated	Testis-expressed_protein_2_(Transmembrane_protein_96);TEX2_KIAA1738_TMEM96	2446@361-1830@489,60%,complete@alt	NonamEVm001647t4	ID=TRINITY_DN1013_c2_g1_i4.p1;TRINITY_DN1013_c2_g1~~TRINITY_DN1013_c2_g1_i4.p1;ORF_type:complete_len:490_(+),score=90.58,UniRef90_A0A2I0VUY8@906689|73.8|2.2e-225,Syndecan|PF01034.21|0.00091,PH|PF00169.30|0.012,MMM1|PF10296.10|83,MMM1|PF10296.10|0.083,Myc_target_1|PF15179.7|0.1	NA	NA	4.7	4.3	3.2	3.4	1.8	3.2	2.9	2.1	2.5	2.6	2.3	2.4	2.8	1.6	1.4	1.7	4.7	2.4	4.1	4.3	2.8	3.8	3	2.9	3.7	1.3	1.4	3.2	1	1.1	2.3	5.1	1.5	5.6	3	4	3.5
TRINITY_DN1013_c2_g1_i6	TRINITY_DN1013_c2_g1_i6 | mapman4 classification: 35.2 not assigned.not annotated	Testis-expressed_protein_2_(Transmembrane_protein_96);TEX2_KIAA1738_TMEM96	2597@361-2595@745,86%,partial3@alt	NonamEVm001647t3	ID=TRINITY_DN1013_c2_g1_i6.p1;TRINITY_DN1013_c2_g1~~TRINITY_DN1013_c2_g1_i6.p1;ORF_type:3prime_partial_len:746_(+),score=130.24,UniRef90_UPI0009E1A3E5@78828|69.5|0.0e+00,Syndecan|PF01034.21|0.0015,MMM1|PF10296.10|1.6e+02,MMM1|PF10296.10|0.17,MMM1|PF10296.10|1.2e+02,PH|PF00169.30|0.022	NA	NA	12.9	12.3	9.1	8.4	5.5	8.8	7	5.8	7.8	7.1	8.4	8.6	8	4.8	4.6	6	13.3	9.6	14.2	10.9	10.3	12.4	7.5	7.6	10	4.1	3.5	11.1	2.6	3.5	6.3	13.5	6.1	16.9	8.6	11	10.7
TRINITY_DN10131_c0_g1_i2	TRINITY_DN10131_c0_g1_i2 | mapman4 classification: 35.2 not assigned.not annotated	NA	624@2-415@137,66%,partial5@main	NonamEVm026988t1	ID=TRINITY_DN10131_c0_g1_i2.p2;TRINITY_DN10131_c0_g1~~TRINITY_DN10131_c0_g1_i2.p2;ORF_type:5prime_partial_len:130_(+),score=12.84,UniRef90_A0A2I0ARH2@1088818|52.7|2.7e-15	NA	NA	1.6	1.5	1.4	4.5	3.4	6.2	5.7	0.8	1.3	1.3	1.8	1.9	1.3	1.7	0.3	1.6	3.5	3.1	3.5	1.5	1.4	0.5	1.1	1.4	1.5	0.6	0.4	1.4	0.5	0.5	1.7	2.2	0.9	1.9	0.3	1.8	0.9
TRINITY_DN10132_c0_g1_i1	TRINITY_DN10132_c0_g1_i1 | component beta type-7 of 26S proteasome : 19.2.6.1.2.7 : Protein homeostasis.ubiquitin-proteasome system.26S proteasome.20S core particle.beta-type components.component beta type-7 : mapman4.2.0	Proteasome_subunit_beta_type-4_(EC_3.4.25.1)_(20S_proteasome_beta_subunit_G-1)_(Proteasome_component_H)_(Proteasome_subunit_beta_type-7);PBG1_PRCH_At1g56450_F13N6.3	3617@407-1027@206,17%,complete-utrbad@alt	NonamEVm013963t2	ID=TRINITY_DN10132_c0_g1_i1.p1;TRINITY_DN10132_c0_g1~~TRINITY_DN10132_c0_g1_i1.p1;ORF_type:complete_len:207_(+),score=30.41,UniRef90_A0A1S6YFZ9@4747|91.4|5.9e-123,Proteasome|PF00227.27|2.1e-33	VIT_6s0004g03190	AT1G56450.1	17.4	16.1	13.2	14.5	8.7	14.8	13	5.3	7.7	6.4	5.1	5.9	5.7	5.3	4.9	5	8.8	6.4	9	7.9	6.5	7.5	6.7	6.9	7.7	2.6	2.5	7.6	2.8	3.2	7.5	8	4.1	8.7	6	6.4	6.2
TRINITY_DN10132_c0_g1_i4	TRINITY_DN10132_c0_g1_i4 | component beta type-7 of 26S proteasome : 19.2.6.1.2.7 : Protein homeostasis.ubiquitin-proteasome system.26S proteasome.20S core particle.beta-type components.component beta type-7 : mapman4.2.0	Proteasome_subunit_beta_type-4_(EC_3.4.25.1)_(20S_proteasome_beta_subunit_G-1)_(Proteasome_component_H)_(Proteasome_subunit_beta_type-7);PBG1_PRCH_At1g56450_F13N6.3	1566@407-1075@222,42%,complete-utrpoor@main	NonamEVm013963t1	ID=TRINITY_DN10132_c0_g1_i4.p1;TRINITY_DN10132_c0_g1~~TRINITY_DN10132_c0_g1_i4.p1;ORF_type:complete_len:223_(+),score=29.64,UniRef90_A0A2I0AAB0@1088818|91.9|6.6e-151,Proteasome|PF00227.27|1.9e-34	VIT_6s0004g03190	AT1G56450.1	63.5	62.9	52.2	58.2	33.2	59.2	52.5	21.5	28.2	28.3	22.2	24.7	22.3	23.2	20.8	21.7	37	28.1	38.6	32	29	31.9	26.9	26.7	37.9	12	9.5	30.9	10.5	13.7	29.8	33.8	18.4	35.5	22.8	30.4	26.7
TRINITY_DN10132_c0_g1_i5	TRINITY_DN10132_c0_g1_i5 | component beta type-7 of 26S proteasome : 19.2.6.1.2.7 : Protein homeostasis.ubiquitin-proteasome system.26S proteasome.20S core particle.beta-type components.component beta type-7 : mapman4.2.0	Proteasome_subunit_beta_type-4_(EC_3.4.25.1)_(20S_proteasome_beta_subunit_G-1)_(Proteasome_component_H)_(Proteasome_subunit_beta_type-7);PBG1_PRCH_At1g56450_F13N6.3	1718@619-1227@202,35%,complete-utrbad@alt	NonamEVm013963t3	ID=TRINITY_DN10132_c0_g1_i5.p1;TRINITY_DN10132_c0_g1~~TRINITY_DN10132_c0_g1_i5.p1;ORF_type:complete_len:203_(+),score=26.58,UniRef90_A0A2I0AAB0@1088818|92.6|3.2e-139,Proteasome|PF00227.27|2e-25	VIT_6s0004g03190	AT1G56450.1	42.6	42.3	37.6	40.6	22	40	38.8	15.4	22.3	21.2	14.7	17.4	14.1	18.5	16.7	16.6	27.5	21.3	29.2	19.6	20	23.2	18.9	19.7	24.9	8.3	8.2	21.6	9.1	10.4	22.1	23.3	12.2	24.7	17.5	21.4	20.2
TRINITY_DN10132_c0_g3_i6	TRINITY_DN10132_c0_g3_i6 | mapman4 classification: 35.2 not assigned.not annotated	NA	1491@701-1072@123,24%,complete-utrbad@main	NonamEVm034538t1	ID=TRINITY_DN10132_c0_g3_i6.p1;TRINITY_DN10132_c0_g3~~TRINITY_DN10132_c0_g3_i6.p1;ORF_type:complete_len:124_(-),score=21.19	NA	NA	0.6	0.4	0.8	0.8	0.2	1.2	0.5	0.5	0.6	0.5	0.1	0.3	0.5	0.9	0.7	0.5	0.7	0.5	1.4	0.2	0	0.5	0.4	0.4	0.3	0.2	0.2	0.4	0.7	0.5	0.6	0.8	0.7	0.8	0.5	1.1	0.7
TRINITY_DN10134_c0_g1_i9	TRINITY_DN10134_c0_g1_i9 | component mtRPL19 of large ribosomal subunit proteome : 17.7.1.1.17 : Protein biosynthesis.organelle machinery.mitochondrial ribosome.large ribosomal subunit proteome.component mtRPL19 : mapman4.2.0	50S_ribosomal_protein_L19,_chloroplastic_(CL19)_(Chloroplastic_large_ribosomal_subunit_protein_bL19c);RPL19_PRPL19_SOVF_150800	1887@636-1379@247,39%,complete-utrpoor@main	NonamEVm012714t1	ID=TRINITY_DN10134_c0_g1_i9.p1;TRINITY_DN10134_c0_g1~~TRINITY_DN10134_c0_g1_i9.p1;ORF_type:complete_len:248_(+),score=33.60,UniRef90_A0A2I0V9E8@906689|67.5|1.7e-100,Ribosomal_L19|PF01245.21|2.3e-31,DUF3906|PF13046.7|0.043	VIT_17s0000g09390	AT4G11630.1	7.3	6.6	5	3.8	2.6	4.3	3.2	1.6	1.9	2.5	1.8	2.1	2.3	0.6	0.7	1.2	2.8	1.6	2.5	3.3	2.7	4.8	2.7	3.5	4.6	1	1.2	2.7	0.3	0.8	1.7	3.2	1	3.6	1.2	1.9	1.8
TRINITY_DN10134_c0_g2_i11	TRINITY_DN10134_c0_g2_i11 | component mtRPL19 of large ribosomal subunit proteome : 17.7.1.1.17 : Protein biosynthesis.organelle machinery.mitochondrial ribosome.large ribosomal subunit proteome.component mtRPL19 : mapman4.2.0	50S_ribosomal_protein_L19,_chloroplastic_(CL19)_(Chloroplastic_large_ribosomal_subunit_protein_bL19c);RPL19_PRPL19_SOVF_150800	1507@520-1149@209,41%,complete-utrpoor@alt	NonamEVm012714t2	ID=TRINITY_DN10134_c0_g2_i11.p1;TRINITY_DN10134_c0_g2~~TRINITY_DN10134_c0_g2_i11.p1;ORF_type:complete_len:210_(-),score=33.15,UniRef90_A0A2I0V9E8@906689|61.0|4.4e-86,Ribosomal_L19|PF01245.21|1.5e-31,DUF3906|PF13046.7|6.9e+03,DUF3906|PF13046.7|0.034	VIT_17s0000g09390	AT4G11630.1	5.7	7.5	4.4	4.3	2.6	3.5	2.6	1.3	1.6	1.9	1.5	1.8	2.5	0.4	0.6	0.8	2.3	1.6	1.8	3.8	2.7	4.1	2.1	3.7	3.6	1	0.7	2.6	0.8	0.7	1.8	2.6	1.4	3.8	1	2.2	1.3
TRINITY_DN10134_c0_g2_i5	TRINITY_DN10134_c0_g2_i5 | component mtRPL19 of large ribosomal subunit proteome : 17.7.1.1.17 : Protein biosynthesis.organelle machinery.mitochondrial ribosome.large ribosomal subunit proteome.component mtRPL19 : mapman4.2.0	50S_ribosomal_protein_L19,_chloroplastic_(CL19)_(Chloroplastic_large_ribosomal_subunit_protein_bL19c);RPL19_PRPL19_SOVF_150800	1386@531-1028@165,35%,complete-utrbad@alt	NonamEVm012714t3	ID=TRINITY_DN10134_c0_g2_i5.p1;TRINITY_DN10134_c0_g2~~TRINITY_DN10134_c0_g2_i5.p1;ORF_type:complete_len:166_(-),score=24.37,UniRef90_A0A2I0V9E8@906689|78.4|3.5e-83,Ribosomal_L19|PF01245.21|8.1e-32,DUF3906|PF13046.7|0.024	NA	AT4G11630.1	4.1	6.5	4	3.8	1.9	2.8	2.2	0.9	1.2	1.6	1.5	1.5	2.4	0.5	0.8	0.5	1.4	1.5	2.1	2.3	2	3.1	2	2.2	2.6	1	0.5	2.5	0.5	0.8	1	2.4	1	2.4	1	1.5	1.2
TRINITY_DN10135_c0_g1_i1	TRINITY_DN10135_c0_g1_i1 | aromatic amino acid transporter (HAAAP) : 24.2.3.8 : Solute transport.carrier-mediated transport.APC superfamily.aromatic amino acid transporter (HAAAP) : mapman4.2.0	NA	1865@176-1126@316,50%,complete-utrpoor@alt	NonamEVm004528t2	ID=TRINITY_DN10135_c0_g1_i1.p2;TRINITY_DN10135_c0_g1~~TRINITY_DN10135_c0_g1_i1.p2;ORF_type:complete_len:249_(-),score=37.62,UniRef90_A0A2I0WG38@906689|59.7|1.9e-93,Trp_Tyr_perm|PF03222.14|3.8e-38	VIT_8s0007g07630	NA	1.7	1	0.6	1.1	0.6	1	0.3	0.5	0.4	0.4	0.2	0.3	0.2	0.2	0.2	0.2	0.4	0.4	0.5	0.3	0.3	0.6	0.2	0.1	0.4	0.2	0.1	0.3	0.1	0.2	0.2	0.6	0.3	0.5	0.3	0.3	0.1
TRINITY_DN10135_c0_g1_i3	TRINITY_DN10135_c0_g1_i3 | aromatic amino acid transporter (HAAAP) : 24.2.3.8 : Solute transport.carrier-mediated transport.APC superfamily.aromatic amino acid transporter (HAAAP) : mapman4.2.0	Tyrosine-specific_transport_protein_(Tyrosine_permease);tyrP_b1907_JW1895	1928@176-1777@533,83%,complete@main	NonamEVm004528t1	ID=TRINITY_DN10135_c0_g1_i3.p1;TRINITY_DN10135_c0_g1~~TRINITY_DN10135_c0_g1_i3.p1;ORF_type:complete_len:534_(-),score=67.71,UniRef90_A0A2I0WG38@906689|62.4|2.0e-214,Trp_Tyr_perm|PF03222.14|1.5e-83,Aa_trans|PF01490.19|3.1e-06,Aa_trans|PF01490.19|0.29	VIT_8s0007g07630	AT2G33260.1	1.8	1.4	0.5	1	0.9	1.2	1	0.2	0.3	0.1	0.4	0.3	0.2	0.5	0.4	0.3	0.6	0.3	0.4	0.4	0.5	0.3	0.3	0.3	0.4	0.2	0.3	0.3	0.1	0.2	0.2	0.4	0.2	0.4	0.3	0.5	0.2
TRINITY_DN10136_c0_g1_i1	TRINITY_DN10136_c0_g1_i1 | Protein EXECUTER 2, chloroplastic OS=Oryza sativa subsp. japonica (sp|q657x6|exec2_orysj : 417.0) : 35.1 : mapman4.2.0	Protein_EXECUTER_2,_chloroplastic_(OsEX2);EX2_Os01g0107900_OsJ_00066_P0005A05.36_P0482C06.14	5221@117-1862@581,33%,complete-utrbad@alt	NonamEVm002967t3	ID=TRINITY_DN10136_c0_g1_i1.p1;TRINITY_DN10136_c0_g1~~TRINITY_DN10136_c0_g1_i1.p1;ORF_type:complete_len:620_(-),score=133.10,UniRef90_A0A2I0XIZ0@906689|73.7|5.8e-272,DUF3506|PF12014.9|3.3e+03,DUF3506|PF12014.9|4.7e-15,UVR|PF02151.20|0.088,UVR|PF02151.20|25,BUD22|PF09073.11|1.9	NA	NA	1.9	1.7	1.2	2.9	1.7	1.8	1.8	0.7	1.2	1	0.8	0.8	1	0.6	0.7	0.7	1	0.7	1	1.8	1.3	1.6	1.6	1.6	2.3	0.5	0.7	1.5	0.9	0.7	1.9	2	1.4	2.1	1.1	1.9	1.6
TRINITY_DN10136_c0_g1_i10	TRINITY_DN10136_c0_g1_i10 | Protein EXECUTER 2, chloroplastic OS=Oryza sativa subsp. japonica (sp|q657x6|exec2_orysj : 550.0) : 35.1 : mapman4.2.0	Protein_EXECUTER_2,_chloroplastic_(OsEX2);EX2_Os01g0107900_OsJ_00066_P0005A05.36_P0482C06.14	2579@117-2051@644,75%,complete@main	NonamEVm002967t1	ID=TRINITY_DN10136_c0_g1_i10.p1;TRINITY_DN10136_c0_g1~~TRINITY_DN10136_c0_g1_i10.p1;ORF_type:complete_len:683_(-),score=150.88,UniRef90_A0A2I0XIZ0@906689|76.4|0.0e+00,DUF3506|PF12014.9|3.8e+03,DUF3506|PF12014.9|2.3e-27,UVR|PF02151.20|0.099,UVR|PF02151.20|28,BUD22|PF09073.11|2.2	VIT_17s0000g08220	AT1G27510.1	5.5	4	4.1	7.1	4.9	4.8	5.4	2.3	3.1	2.6	2.6	2.3	2.2	1.7	2.2	2.1	3.2	2	2.9	4.8	4.6	5.1	3.8	4.5	5.7	1.2	1.6	4.9	1.9	2.4	4.9	4	3.2	5	3.5	5.1	4.2
TRINITY_DN10136_c0_g1_i6	TRINITY_DN10136_c0_g1_i6 | Protein EXECUTER 2, chloroplastic OS=Oryza sativa subsp. japonica (sp|q657x6|exec2_orysj : 456.0) : 35.1 : mapman4.2.0	Protein_EXECUTER_2,_chloroplastic_(OsEX2);EX2_Os01g0107900_OsJ_00066_P0005A05.36_P0482C06.14	5151@117-1898@593,34%,complete-utrbad@alt	NonamEVm002967t2	ID=TRINITY_DN10136_c0_g1_i6.p1;TRINITY_DN10136_c0_g1~~TRINITY_DN10136_c0_g1_i6.p1;ORF_type:complete_len:632_(-),score=145.45,UniRef90_A0A2I0XIZ0@906689|74.5|3.8e-290,DUF3506|PF12014.9|3.4e+03,DUF3506|PF12014.9|1.3e-18,UVR|PF02151.20|0.09,UVR|PF02151.20|25,BUD22|PF09073.11|1.9	NA	NA	3.1	1.9	2.1	2.8	1.7	2.2	1.8	0.8	1.5	1.2	0.9	0.8	0.9	0.7	0.6	0.7	1	0.7	1.2	1.8	1.6	1.9	1.4	1.6	1.8	0.6	0.9	1.6	0.8	0.8	1.9	2.3	1.3	2.1	1.2	1.7	1.7
TRINITY_DN10136_c0_g2_i5	TRINITY_DN10136_c0_g2_i5 | Protein EXECUTER 2, chloroplastic OS=Oryza sativa subsp. japonica (sp|q657x6|exec2_orysj : 548.0) : 35.1 : mapman4.2.0	Protein_EXECUTER_2,_chloroplastic_(OsEX2);EX2_Os01g0107900_OsJ_00066_P0005A05.36_P0482C06.14	2596@132-2066@644,74%,complete@alt	NonamEVm002967t4	ID=TRINITY_DN10136_c0_g2_i5.p1;TRINITY_DN10136_c0_g2~~TRINITY_DN10136_c0_g2_i5.p1;ORF_type:complete_len:645_(+),score=148.17,UniRef90_A0A2I0XIZ0@906689|76.4|0.0e+00,DUF3506|PF12014.9|3.5e+03,DUF3506|PF12014.9|2.1e-27,UVR|PF02151.20|0.093,UVR|PF02151.20|26,BUD22|PF09073.11|0.38	VIT_17s0000g08220	NA	8.2	6.1	6.2	10.3	6.3	7.2	6.5	2.6	3.8	3.6	2.9	2.9	3	2.3	2.6	2.7	4.9	2.5	4.1	6.3	6.1	6.5	5.2	6.4	7.4	1.6	2.5	6.3	3.2	3.2	6.6	7.2	4.2	6.5	4.1	6.4	5
TRINITY_DN10136_c0_g2_i7	TRINITY_DN10136_c0_g2_i7 | Protein EXECUTER 2, chloroplastic OS=Oryza sativa subsp. japonica (sp|q657x6|exec2_orysj : 454.0) : 35.1 : mapman4.2.0	Protein_EXECUTER_2,_chloroplastic_(OsEX2);EX2_Os01g0107900_OsJ_00066_P0005A05.36_P0482C06.14	5178@132-1913@593,34%,complete-utrbad@alt	NonamEVm002967t5	ID=TRINITY_DN10136_c0_g2_i7.p1;TRINITY_DN10136_c0_g2~~TRINITY_DN10136_c0_g2_i7.p1;ORF_type:complete_len:594_(+),score=142.75,UniRef90_A0A2I0XIZ0@906689|74.5|1.0e-289,DUF3506|PF12014.9|2.8e+03,DUF3506|PF12014.9|1.2e-18,UVR|PF02151.20|0.084,UVR|PF02151.20|24,BUD22|PF09073.11|0.32	NA	NA	3.7	2.7	2.5	3.8	2.5	2.9	2.8	1.1	1.7	1.7	1.1	1.1	1.2	0.9	1	1.3	1.6	1.1	1.6	2.7	2.5	2.9	2.1	2.5	2.6	0.9	1.2	2.3	1.4	1.3	2.6	2.6	1.9	2.8	1.9	2.4	2.3
TRINITY_DN10138_c0_g1_i1	TRINITY_DN10138_c0_g1_i1 | HOX-like transcription factor : 15.5.3.7 : RNA biosynthesis.transcriptional regulation.Homeobox transcription factor superfamily.transcription factor (HOX) : mapman4.2.0	Homeobox-DDT_domain_protein_RLT2_(Protein_RINGLET_2);RLT2_At5g44180_MLN1.10	2839@383-2125@580,61%,complete@alt	NonamEVm000102t5	ID=TRINITY_DN10138_c0_g1_i1.p1;TRINITY_DN10138_c0_g1~~TRINITY_DN10138_c0_g1_i1.p1;ORF_type:complete_len:581_(-),score=147.10,UniRef90_A0A2I0A293@1088818|67.2|1.6e-152,Homeodomain|PF00046.30|2.2e-15,Homeobox_KN|PF05920.12|0.00069	VIT_12s0028g03090	NA	0.9	0.7	0.7	0.9	0.6	0.6	0.7	0.4	0.3	0.5	0.7	0.3	0.6	0.4	0.3	0.3	0.7	0.5	0.7	0.9	0.2	0.6	0.6	0.5	0.4	0.2	0.2	0.4	0.4	0.4	0.4	0.5	0.6	0.7	0.4	0.7	0.3
TRINITY_DN10138_c0_g1_i14	TRINITY_DN10138_c0_g1_i14 | HOX-like transcription factor : 15.5.3.7 : RNA biosynthesis.transcriptional regulation.Homeobox transcription factor superfamily.transcription factor (HOX) : mapman4.2.0	Homeobox-DDT_domain_protein_RLT1_(Protein_HOMEOBOX-1)_(Protein_RINGLET_1);RLT1_HB-1_At1g28420	8778@2629-8160@1843,63%,complete@alt	NonamEVm000102t2	ID=TRINITY_DN10138_c0_g1_i14.p1;TRINITY_DN10138_c0_g1~~TRINITY_DN10138_c0_g1_i14.p1;ORF_type:complete_len:1844_(-),score=456.21,UniRef90_A0A2I0XGX4@906689|64.8|0.0e+00,DDT|PF02791.18|1.4e-16,HARE-HTH|PF05066.14|6.7e-16,Homeodomain|PF00046.30|9.1e-15,WSD|PF15613.7|1.5e-13,WHIM1|PF15612.7|3.1e-06,Homeobox_KN|PF05920.12|0.0026	VIT_12s0028g03090	AT5G44180.1	3	2	1.6	2.7	1.7	2.3	2.2	1.1	1.4	1.5	1.3	1.5	1.7	0.9	1	1	2	1.5	1.9	2.6	1.7	1.9	1.1	1.4	1.7	0.7	0.6	1.6	1	0.7	1.5	2.1	1.2	1.9	1.2	1.5	1.2
TRINITY_DN10138_c0_g1_i15	TRINITY_DN10138_c0_g1_i15 | HOX-like transcription factor : 15.5.3.7 : RNA biosynthesis.transcriptional regulation.Homeobox transcription factor superfamily.transcription factor (HOX) : mapman4.2.0	Homeobox-DDT_domain_protein_RLT2_(Protein_RINGLET_2);RLT2_At5g44180_MLN1.10	2587@383-2335@650,75%,complete@alt	NonamEVm000102t4	ID=TRINITY_DN10138_c0_g1_i15.p1;TRINITY_DN10138_c0_g1~~TRINITY_DN10138_c0_g1_i15.p1;ORF_type:complete_len:651_(-),score=160.77,UniRef90_A0A2I0A293@1088818|68.5|1.4e-189,Homeodomain|PF00046.30|2.6e-15,DDT|PF02791.18|8.3e-10,Homeobox_KN|PF05920.12|0.00079	NA	NA	1	0.7	0.6	1	0.6	0.8	0.7	0.4	0.8	0.8	0.8	0.4	0.7	0.3	0.4	0.3	0.7	0.5	0.6	1	0.4	0.6	0.5	0.8	0.7	0.4	0.3	0.3	0.3	0.4	0.7	0.9	0.7	0.6	0.5	0.5	0.6
TRINITY_DN10138_c0_g1_i20	TRINITY_DN10138_c0_g1_i20 | HOX-like transcription factor : 15.5.3.7 : RNA biosynthesis.transcriptional regulation.Homeobox transcription factor superfamily.transcription factor (HOX) : mapman4.2.0	Homeobox-DDT_domain_protein_RLT1_(Protein_HOMEOBOX-1)_(Protein_RINGLET_1);RLT1_HB-1_At1g28420	6812@654-6194@1846,81%,complete@main	NonamEVm000102t1	ID=TRINITY_DN10138_c0_g1_i20.p1;TRINITY_DN10138_c0_g1~~TRINITY_DN10138_c0_g1_i20.p1;ORF_type:complete_len:1847_(-),score=457.65,UniRef90_A0A2I0XGX4@906689|64.9|0.0e+00,DDT|PF02791.18|1.4e-16,HARE-HTH|PF05066.14|6.7e-16,Homeodomain|PF00046.30|9.1e-15,WSD|PF15613.7|1.5e-13,WHIM1|PF15612.7|3.1e-06,Homeobox_KN|PF05920.12|0.0026	VIT_12s0028g03090	AT5G44180.1	2.7	2.2	2	2.6	1.7	2.8	2.5	1	1.5	1.9	1.5	1.6	1.6	1	1	1	2.1	1.7	2.1	2.6	2.1	2.1	1.1	1.4	2.1	0.6	0.7	1.9	1.1	0.8	1.6	2	1.4	2	1.2	1.8	1.1
TRINITY_DN10138_c0_g1_i3	TRINITY_DN10138_c0_g1_i3 | Homeobox-DDT domain protein RLT2 OS=Arabidopsis thaliana (sp|q9ffh1|rlt2_arath : 151.0) : 35.1 : mapman4.2.0	Homeobox-DDT_domain_protein_RLT2_(Protein_RINGLET_2);RLT2_At5g44180_MLN1.10	1416@822-1415@198,41%,partial3-utrbad@alt	NonamEVm000102t7	ID=TRINITY_DN10138_c0_g1_i3.p1;TRINITY_DN10138_c0_g1~~TRINITY_DN10138_c0_g1_i3.p1;ORF_type:3prime_partial_len:199_(+),score=43.49,UniRef90_A0A2I0XGX4@906689|67.3|1.2e-70,Homeodomain|PF00046.30|4.1e-16,Homeobox_KN|PF05920.12|0.00013,Homez|PF11569.9|0.14,GlgS|PF08971.12|0.12	VIT_12s0028g03080	NA	1	0.8	0.9	1.1	0.7	1.2	0.7	0.6	0.9	0.6	0.8	0.5	0.7	0.4	0.4	0.7	0.6	0.3	1.1	1.1	0.7	0.6	0.6	0.6	0.6	0.2	0.2	1	0.8	0.4	1.2	0.7	0.7	1	0.4	0.9	0.6
TRINITY_DN10138_c0_g1_i5	TRINITY_DN10138_c0_g1_i5 | HOX-like transcription factor : 15.5.3.7 : RNA biosynthesis.transcriptional regulation.Homeobox transcription factor superfamily.transcription factor (HOX) : mapman4.2.0	Homeobox-DDT_domain_protein_RLT1_(Protein_HOMEOBOX-1)_(Protein_RINGLET_1);RLT1_HB-1_At1g28420	6506@383-4012@1209,55%,complete-utrpoor@alt	NonamEVm000102t3	ID=TRINITY_DN10138_c0_g1_i5.p1;TRINITY_DN10138_c0_g1~~TRINITY_DN10138_c0_g1_i5.p1;ORF_type:complete_len:1210_(-),score=298.99,UniRef90_A0A2I0A293@1088818|67.5|0.0e+00,DDT|PF02791.18|8.5e-17,HARE-HTH|PF05066.14|4.1e-16,Homeodomain|PF00046.30|5.6e-15,WHIM1|PF15612.7|1.9e-06,WSD|PF15613.7|1.8e+04,WSD|PF15613.7|0.00037,Homeobox_KN|PF05920.12|0.0016	VIT_12s0028g03090	AT5G44180.2	3	2.1	1.5	2.9	1.8	2.6	2.2	1.2	1.4	1.7	1.5	1.6	1.5	1	1	1	1.9	1.5	2	2.2	1.8	1.8	1.2	1.3	1.9	0.5	0.7	1.6	1	0.7	1.4	2.1	1.5	1.8	1.1	1.4	1.1
TRINITY_DN10139_c0_g1_i10	TRINITY_DN10139_c0_g1_i10 | co-chaperone (ERdj3a) : 19.1.1.2.2 : Protein homeostasis.protein quality control.ER Quality Control (ERQC) machinery.BiP chaperone system.co-chaperone (ERdj3a) : mapman4.2.0	DnaJ_protein_ERDJ3A_(Chaperone_protein_dnaJ_C27)_(OsDjC27)_(Endoplasmic_reticulum_dnaJ_domain-containing_protein_3A)_(OsERdj3A);ERDJ3A_DJC27_Os03g0293000_LOC_Os03g18200	2295@238-1977@579,75%,complete@main	NonamEVm003773t1	ID=TRINITY_DN10139_c0_g1_i10.p1;TRINITY_DN10139_c0_g1~~TRINITY_DN10139_c0_g1_i10.p1;ORF_type:complete_len:580_(+),score=79.02,UniRef90_A0A2I0WZW2@906689|68.0|3.7e-265,DnaJ|PF00226.32|3.8e-25,Thioredoxin_6|PF13848.7|0.037,Thioredoxin_6|PF13848.7|3.3e+03,Thioredoxin_6|PF13848.7|0.61,Thioredoxin|PF00085.21|0.015,Thioredoxin|PF00085.21|2.9e+02	VIT_8s0217g00090	NA	6.3	4.1	5.2	7.2	4.3	5.3	4.9	7.9	9.3	8.2	7.3	9.5	11.1	3.5	3.1	4.1	10.2	10.6	14.3	5.8	5.3	7.2	4.6	4.9	6.4	1.5	1.4	6	1.8	1.4	3	6.9	3.7	6.8	2.9	5	2.9
TRINITY_DN10139_c0_g1_i14	TRINITY_DN10139_c0_g1_i14 | co-chaperone (ERdj3a) : 19.1.1.2.2 : Protein homeostasis.protein quality control.ER Quality Control (ERQC) machinery.BiP chaperone system.co-chaperone (ERdj3a) : mapman4.2.0	DnaJ_protein_ERDJ3A_(Chaperone_protein_dnaJ_C27)_(OsDjC27)_(Endoplasmic_reticulum_dnaJ_domain-containing_protein_3A)_(OsERdj3A);ERDJ3A_DJC27_Os03g0293000_LOC_Os03g18200	1574@241-1371@376,71%,complete@alt	NonamEVm003773t4	ID=TRINITY_DN10139_c0_g1_i14.p1;TRINITY_DN10139_c0_g1~~TRINITY_DN10139_c0_g1_i14.p1;ORF_type:complete_len:377_(+),score=47.75,UniRef90_A0A2I0WZW2@906689|67.2|6.9e-160,DnaJ|PF00226.32|2e-25,Thioredoxin|PF00085.21|0.0072,Thioredoxin_6|PF13848.7|0.018	NA	NA	6	3.4	4	5.1	2.6	4.4	3.6	5.5	5.4	5.9	6	6.7	7.2	2.3	2	2.8	7.6	7	9.7	4.2	3.4	5.7	3.6	3.5	4.7	1.1	1	3.6	1.5	1	2	5.6	2.3	4.7	2.3	3.1	2.1
TRINITY_DN10139_c0_g1_i2	TRINITY_DN10139_c0_g1_i2 | co-chaperone (ERdj3a) : 19.1.1.2.2 : Protein homeostasis.protein quality control.ER Quality Control (ERQC) machinery.BiP chaperone system.co-chaperone (ERdj3a) : mapman4.2.0	DnaJ_protein_ERDJ3A_(Chaperone_protein_dnaJ_C27)_(OsDjC27)_(Endoplasmic_reticulum_dnaJ_domain-containing_protein_3A)_(OsERdj3A);ERDJ3A_DJC27_Os03g0293000_LOC_Os03g18200	2368@238-1917@559,70%,complete@alt	NonamEVm003773t3	ID=TRINITY_DN10139_c0_g1_i2.p1;TRINITY_DN10139_c0_g1~~TRINITY_DN10139_c0_g1_i2.p1;ORF_type:complete_len:560_(+),score=73.04,UniRef90_A0A2I0WZW2@906689|66.9|3.3e-217,DnaJ|PF00226.32|3.6e-25,Thioredoxin|PF00085.21|0.014,Thioredoxin|PF00085.21|2.8e+02,Thioredoxin_6|PF13848.7|0.035,Thioredoxin_6|PF13848.7|3.2e+03,Thioredoxin_6|PF13848.7|3.4e+03	NA	NA	5.6	4.4	4.5	5.3	4	4.8	3.9	6.6	8.4	8.2	6.2	7.9	8.8	3.2	2	3.5	9.4	8.1	11.9	5.1	4.5	6.4	4.3	4.6	5.6	1.1	1.6	5.5	1.5	1.3	2	5.5	3.1	5.5	2.7	3.4	2.6
[truncated: 69,741 more rows]

## Sheet: group
Sample	Development Stage	Tissue	condition	Contrast(Dev)	Contrast(TS)	Reference		Notes
CT000023	VYB	CAL	1	A	A	Frontiers in Plant Science (2018) 9: 839		Highligted in green are developmental stage
CT000021	VYB	CAL	1	A	A	Frontiers in Plant Science (2018) 9: 839		and tissue-specific contrast relevant to this study
CT000009	VYB	CAL	1	A	A	Frontiers in Plant Science (2018) 9: 839
[truncated: 34 more rows]

## Sheet: Selected_candidate_genes
Gene	Symbol
[truncated: 48 more rows]
