# Supplementary material for: Anthocyanin and Flavonol Glycoside Metabolic Pathways Underpin Floral Color Mimicry and Contrast in a Sexually Deceptive Orchid
Source: Front Plant Sci. 2022 Mar 23;13:860997. doi: 10.3389/fpls.2022.860997 (PMC8983864; doi:10.3389/fpls.2022.860997)
Supplement: Supplementary file 2 [file Table_2.XLSX]

## Sheet: group
Sample	Development Stage	Tissue	condition	Contrast(Dev)	Contrast(TS)	Reference		Notes
CT000023	VYB	CAL	1	A	A	Frontiers in Plant Science (2018) 9: 839		Highligted in green are developmental stage
CT000021	VYB	CAL	1	A	A	Frontiers in Plant Science (2018) 9: 839		and tissue-specific contrast relevant to this study
CT000009	VYB	CAL	1	A	A	Frontiers in Plant Science (2018) 9: 839
CT000024	VYB	LAM	2	E	B	Frontiers in Plant Science (2018) 9: 839
CT000037	VYB	LAM	2	E	B	Frontiers in Plant Science (2018) 9: 839
CT000022	VYB	LAM	2	E	B	Frontiers in Plant Science (2018) 9: 839
CT000010	VYB	LAM	2	E	B	Frontiers in Plant Science (2018) 9: 839
CT000029	VMB	CAL	3	B	C	Frontiers in Plant Science (2017) 8: 1260
CT000027	VMB	CAL	3	B	C	Frontiers in Plant Science (2017) 8: 1260
CT000025	VMB	CAL	3	B	C	Frontiers in Plant Science (2017) 8: 1260
CT000035	VMB	CAL	5	B	C	Frontiers in Plant Science (2017) 8: 1260
CT000033	VMB	CAL	5	B	C	Frontiers in Plant Science (2017) 8: 1260
CT000031	VMB	CAL	5	B	C	Frontiers in Plant Science (2017) 8: 1260
CT000030	VMB	LAM	4	F	D	Frontiers in Plant Science (2017) 8: 1260
CT000028	VMB	LAM	4	F	D	Frontiers in Plant Science (2017) 8: 1260
CT000026	VMB	LAM	4	F	D	Frontiers in Plant Science (2017) 8: 1260
CT000036	VMB	LAM	6	F	D	Frontiers in Plant Science (2017) 8: 1260
CT000034	VMB	LAM	6	F	D	Frontiers in Plant Science (2017) 8: 1260
CT000032	VMB	LAM	6	F	D	Frontiers in Plant Science (2017) 8: 1260
CT000019	FLW	CAL	7	C	E	Frontiers in Plant Science (2017) 8: 1260
CT000007	FLW	CAL	7	C	E	Frontiers in Plant Science (2017) 8: 1260
CT000005	FLW	CAL	7	C	E	Frontiers in Plant Science (2017) 8: 1260
CT000017	FLW	CAL	9	C	E	Frontiers in Plant Science (2017) 8: 1260
CT000003	FLW	CAL	9	C	E	Frontiers in Plant Science (2017) 8: 1260
CT000001	FLW	CAL	9	C	E	Frontiers in Plant Science (2017) 8: 1260
CT000020	FLW	LAM	8	G	F	Frontiers in Plant Science (2017) 8: 1260
CT000008	FLW	LAM	8	G	F	Frontiers in Plant Science (2017) 8: 1260
CT000006	FLW	LAM	8	G	F	Frontiers in Plant Science (2017) 8: 1260
CT000018	FLW	LAM	10	G	F	Frontiers in Plant Science (2017) 8: 1260
CT000004	FLW	LAM	10	G	F	Frontiers in Plant Science (2017) 8: 1260
CT000002	FLW	LAM	10	G	F	Frontiers in Plant Science (2017) 8: 1260
CT000015	SFLW	CAL	11	D	G	this study
CT000013	SFLW	CAL	11	D	G	this study
CT000011	SFLW	CAL	11	D	G	this study
CT000016	SFLW	LAM	12	H	H	this study
CT000014	SFLW	LAM	12	H	H	this study
CT000012	SFLW	LAM	12	H	H	this study

## Sheet: devC1(B-A)
Gene	baseMean	log2FoldChange	lfcSE	stat	pvalue	padj
TRINITY_DN9999_c0_g2_i9	78.2953	0.0406668	0.184342	0.220605	0.8254	0.875464
TRINITY_DN9999_c0_g2_i5	85.0725	-0.0451056	0.167637	-0.269067	0.787878	0.84743
TRINITY_DN9999_c0_g1_i6	28.676	0.176575	0.244014	0.723624	0.469296	0.576757
TRINITY_DN9999_c0_g1_i21	39.463	0.409761	0.261804	1.56515	0.117549	0.193286
TRINITY_DN9999_c0_g1_i16	34.4188	0.235822	0.257828	0.914647	0.360377	0.470717
TRINITY_DN9999_c0_g1_i12	67.1789	0.109012	0.199964	0.545157	0.585645	0.681883
TRINITY_DN9999_c0_g1_i10	37.3584	0.00299986	0.255195	0.0117552	0.990621	0.994062
TRINITY_DN9999_c0_g1_i1	84.4589	-0.0311761	0.178209	-0.174941	0.861126	0.902039
TRINITY_DN9998_c0_g2_i5	50.4538	-0.447636	0.179684	-2.49124	0.0127299	0.0303379
TRINITY_DN9998_c0_g2_i13	48.1027	-0.151617	0.202605	-0.748337	0.454257	0.562179
TRINITY_DN9998_c0_g2_i11	50.7838	-0.335446	0.211472	-1.58624	0.112684	0.186831
TRINITY_DN9998_c0_g1_i8	22.1165	-0.725709	0.256361	-2.8308	0.00464311	0.0128231
TRINITY_DN9998_c0_g1_i4	27.7285	-0.290383	0.255088	-1.13836	0.25497	0.35966
TRINITY_DN9998_c0_g1_i1	34.3987	-0.427284	0.214672	-1.99041	0.0465462	0.0901995
TRINITY_DN9997_c0_g3_i6	171.254	-0.466667	0.13886	-3.36069	0.000777466	0.00272902
TRINITY_DN9997_c0_g3_i18	241.663	-0.464863	0.130635	-3.55847	0.000373019	0.00143826
TRINITY_DN9997_c0_g3_i15	78.4224	-0.338725	0.161499	-2.09738	0.0359597	0.0726686
TRINITY_DN9996_c0_g2_i2	66.3882	-1.2872	0.321491	-4.00384	6.23219e-05	0.000298378
TRINITY_DN99941_c0_g1_i3	12.3219	0.379827	1.4621	0.259782	0.795032	0.852692
TRINITY_DN9993_c0_g2_i3	16.7807	1.71323	0.450971	3.79898	0.000145293	0.000630396
TRINITY_DN9993_c0_g2_i1	21.1832	1.29016	0.373889	3.45064	0.000559259	0.00204557
TRINITY_DN9993_c0_g1_i9	13.353	-2.93856	0.564416	-5.20636	1.92576e-07	1.63672e-06
TRINITY_DN9993_c0_g1_i5	14.5573	0.706633	0.473356	1.49281	0.135486	0.216807
TRINITY_DN9993_c0_g1_i4	14.9955	-2.76195	0.564019	-4.89691	9.73545e-07	7.14263e-06
TRINITY_DN9993_c0_g1_i3	18.2327	-3.27058	0.559637	-5.84411	5.09273e-09	5.79053e-08
TRINITY_DN9993_c0_g1_i2	18.8947	1.38593	0.392139	3.5343	0.000408862	0.00155878
TRINITY_DN9993_c0_g1_i11	18.6509	1.32332	0.421184	3.1419	0.00167854	0.00533375
TRINITY_DN9991_c0_g2_i9	9.43822	-0.0581201	0.394957	-0.147156	0.883009	0.918293
TRINITY_DN9991_c0_g2_i6	11.7953	0.949587	0.396236	2.39652	0.0165518	0.0379181
TRINITY_DN9991_c0_g2_i28	18.3183	-0.368347	0.27114	-1.35852	0.1743	0.26555
TRINITY_DN9991_c0_g2_i25	19.774	-0.0468153	0.291498	-0.160602	0.872407	0.910366
TRINITY_DN9991_c0_g2_i22	18.5185	0.152929	0.307872	0.496728	0.619381	0.711096
TRINITY_DN9991_c0_g1_i9	20.4372	0.288439	0.285383	1.01071	0.312155	0.421331
TRINITY_DN9991_c0_g1_i42	7.78356	0.342841	0.452976	0.756864	0.449131	0.557338
TRINITY_DN9991_c0_g1_i38	20.0407	0.309138	0.276858	1.11659	0.264168	0.369858
TRINITY_DN9991_c0_g1_i19	8.67661	0.226367	0.475805	0.475757	0.634247	0.723775
TRINITY_DN9991_c0_g1_i13	18.6211	-0.0271057	0.317327	-0.085419	0.931928	0.953247
TRINITY_DN999_c1_g1_i6	66.0085	-0.141246	0.203226	-0.69502	0.487043	0.59315
TRINITY_DN999_c1_g1_i5	64.0763	-0.0881654	0.164642	-0.535498	0.592306	0.687699
TRINITY_DN999_c1_g1_i4	88.5901	-0.137934	0.168636	-0.817938	0.413393	0.52308
TRINITY_DN999_c1_g1_i2	16.3551	0.163159	0.410272	0.397684	0.690863	0.770777
TRINITY_DN999_c1_g1_i1	74.358	-0.133305	0.150846	-0.883717	0.376849	0.487644
TRINITY_DN9989_c0_g1_i10	349.364	-0.734442	0.298548	-2.46005	0.0138917	0.0326833
TRINITY_DN9987_c0_g1_i1	56.9067	2.07422	0.491549	4.21976	2.44562e-05	0.000130383
TRINITY_DN9986_c0_g2_i9	46.8452	-0.237431	0.217427	-1.092	0.274832	0.38151
TRINITY_DN9986_c0_g2_i8	17.7189	0.0126404	0.27722	0.045597	0.963631	0.975603
TRINITY_DN9986_c0_g2_i3	8.24429	-0.500336	0.446687	-1.12011	0.262669	0.368169
TRINITY_DN9986_c0_g2_i1	44.1559	-0.154683	0.183005	-0.845239	0.397977	0.508391
TRINITY_DN9986_c0_g1_i20	17.2209	-0.305197	0.326124	-0.935832	0.34936	0.459505
TRINITY_DN9986_c0_g1_i2	14.8167	-0.390462	0.362088	-1.07836	0.280872	0.388084
TRINITY_DN9986_c0_g1_i16	17.6931	0.0290912	0.296161	0.0982276	0.921752	0.946075
TRINITY_DN9985_c0_g1_i5	1274.3	-0.277951	0.119023	-2.33526	0.0195298	0.0435916
TRINITY_DN9985_c0_g1_i11	11.6716	0.654281	0.47761	1.36991	0.170716	0.261142
TRINITY_DN9985_c0_g1_i10	698.958	-0.37622	0.104643	-3.59527	0.000324057	0.00127163
TRINITY_DN9981_c0_g1_i9	122.817	-0.0784247	0.14715	-0.532958	0.594063	0.689079
TRINITY_DN9981_c0_g1_i6	62.325	-0.500238	0.197043	-2.53873	0.0111256	0.0270711
TRINITY_DN9981_c0_g1_i31	46.8709	-0.648714	0.170343	-3.80828	0.000139936	0.000610129
TRINITY_DN9981_c0_g1_i30	53.9722	-0.380204	0.176059	-2.15952	0.0308097	0.0639226
TRINITY_DN9981_c0_g1_i27	53.8351	-0.39501	0.217551	-1.81571	0.0694153	0.125734
TRINITY_DN9981_c0_g1_i26	87.5851	-0.308541	0.185236	-1.66567	0.0957799	0.163548
TRINITY_DN9981_c0_g1_i22	48.1252	-0.272408	0.175916	-1.54851	0.1215	0.198566
TRINITY_DN9981_c0_g1_i15	102.325	-0.294206	0.131141	-2.24343	0.0248693	0.0534939
TRINITY_DN9981_c0_g1_i12	92.8237	-0.443814	0.133946	-3.31339	0.000921728	0.00316502
TRINITY_DN9980_c0_g2_i1	286.497	0.147776	0.116341	1.2702	0.204013	0.301418
TRINITY_DN9980_c0_g1_i6	284.553	0.268531	0.114386	2.34759	0.0188955	0.0423899
TRINITY_DN9980_c0_g1_i4	110.183	0.503924	0.154042	3.27133	0.00107042	0.00361221
TRINITY_DN998_c1_g1_i3	10.1268	1.00296	0.587357	1.70758	0.0877148	0.152268
TRINITY_DN998_c1_g1_i1	7.78455	2.39114	0.937579	2.55033	0.010762	0.026336
TRINITY_DN998_c0_g3_i6	172.375	-0.16416	0.124012	-1.32374	0.18559	0.279393
TRINITY_DN998_c0_g1_i2	136.04	0.277274	0.216818	1.27883	0.200956	0.297696
TRINITY_DN9979_c1_g2_i8	82.009	-1.32972	0.267246	-4.97564	6.50326e-07	4.95844e-06
TRINITY_DN9979_c1_g2_i6	139.85	-1.37552	0.255116	-5.39173	6.97845e-08	6.45248e-07
TRINITY_DN9979_c1_g2_i11	190.383	-1.56003	0.214695	-7.26625	3.69594e-13	7.77775e-12
TRINITY_DN9979_c1_g2_i1	212.532	-1.29163	0.233553	-5.53036	3.19581e-08	3.1384e-07
TRINITY_DN9979_c1_g1_i5	118.21	-0.633545	0.220447	-2.87391	0.00405424	0.0114268
TRINITY_DN9979_c1_g1_i4	186.897	-0.885038	0.198454	-4.45967	8.20856e-06	4.9203e-05
TRINITY_DN9979_c0_g1_i53	40.0742	0.130059	0.277675	0.468385	0.639509	0.728242
TRINITY_DN9979_c0_g1_i44	35.8024	0.178946	0.287652	0.622091	0.533882	0.635809
TRINITY_DN9979_c0_g1_i10	9.96634	-0.299618	0.394804	-0.758902	0.447911	0.556246
TRINITY_DN9979_c0_g1_i1	34.1857	0.0725328	0.29738	0.243906	0.807303	0.861865
TRINITY_DN9978_c0_g4_i1	80.5509	0.966401	0.30535	3.1649	0.00155138	0.00497976
TRINITY_DN9978_c0_g3_i2	91.3254	0.953097	0.345132	2.76154	0.00575292	0.0154227
TRINITY_DN9978_c0_g3_i1	90.5418	1.14673	0.307321	3.73137	0.000190441	0.00080057
TRINITY_DN9976_c0_g1_i46	19.7704	-0.769992	0.268586	-2.86684	0.00414596	0.0116433
TRINITY_DN9976_c0_g1_i45	18.577	-1.33024	0.267166	-4.97908	6.38884e-07	4.88074e-06
TRINITY_DN9976_c0_g1_i21	19.6237	-1.00909	0.282699	-3.56947	0.00035771	0.0013868
TRINITY_DN9975_c1_g1_i2	13.2872	0.185194	0.31942	0.579783	0.562061	0.661261
TRINITY_DN9975_c0_g2_i4	38.8624	-0.337225	0.223185	-1.51097	0.130797	0.210788
TRINITY_DN9975_c0_g2_i3	32.2031	-0.190574	0.214183	-0.889768	0.37359	0.484257
TRINITY_DN9975_c0_g2_i2	23.8309	-0.306872	0.297829	-1.03036	0.30284	0.41143
TRINITY_DN9975_c0_g2_i1	27.0234	-0.249877	0.237637	-1.05151	0.293026	0.401139
TRINITY_DN9975_c0_g1_i6	20.8138	-0.877718	0.253326	-3.46477	0.000530684	0.00195705
TRINITY_DN9975_c0_g1_i4	23.3272	-0.703749	0.277294	-2.53791	0.0111516	0.0271279
TRINITY_DN9975_c0_g1_i29	27.5625	-1.88679	0.258097	-7.3104	2.66348e-13	5.72859e-12
TRINITY_DN9975_c0_g1_i27	49.0211	-0.769439	0.177542	-4.33385	1.46526e-05	8.23416e-05
TRINITY_DN9975_c0_g1_i22	48.8738	-0.706964	0.1832	-3.85896	0.000113869	0.000508306
TRINITY_DN9975_c0_g1_i18	44.3981	-0.270141	0.20638	-1.30895	0.190553	0.285311
TRINITY_DN9975_c0_g1_i11	12.3624	-0.261318	0.361228	-0.723417	0.469424	0.576843
TRINITY_DN9975_c0_g1_i10	42.3533	-0.586464	0.20789	-2.82103	0.004787	0.013163
TRINITY_DN9973_c0_g2_i7	33.2346	0.830777	0.466889	1.77939	0.0751761	0.134138
TRINITY_DN9973_c0_g2_i4	28.3693	1.07462	0.40539	2.65083	0.00802937	0.0204648
TRINITY_DN9973_c0_g2_i2	12.5141	1.49756	0.519764	2.88123	0.0039613	0.0112012
TRINITY_DN9972_c0_g2_i2	193.979	-0.274754	0.149623	-1.83631	0.0663125	0.121094
TRINITY_DN9972_c0_g2_i1	162.051	-0.297891	0.156825	-1.89951	0.0574975	0.107624
TRINITY_DN9971_c1_g1_i8	17.7683	-0.736454	0.330948	-2.22529	0.0260619	0.0556433
TRINITY_DN9971_c1_g1_i7	15.9443	-0.338042	0.300225	-1.12596	0.260182	0.365405
TRINITY_DN9971_c1_g1_i3	6.13514	-0.614103	0.450626	-1.36278	0.172953	0.263892
TRINITY_DN9971_c1_g1_i10	14.8236	-0.874591	0.340789	-2.56637	0.0102769	0.0253112
TRINITY_DN9971_c1_g1_i1	18.1845	-0.209349	0.321849	-0.650459	0.515396	0.619507
TRINITY_DN9971_c0_g2_i8	41.087	-1.19003	0.356398	-3.33906	0.000840617	0.00291961
TRINITY_DN9971_c0_g2_i4	23.351	-1.71099	0.398422	-4.29442	1.75149e-05	9.67167e-05
TRINITY_DN9971_c0_g2_i3	38.3701	-0.947509	0.324619	-2.91883	0.00351343	0.0100925
TRINITY_DN9971_c0_g2_i2	28.2441	-1.28728	0.347749	-3.70176	0.000214107	0.000886841
TRINITY_DN9971_c0_g2_i10	39.4781	-1.44177	0.316869	-4.55006	5.36312e-06	3.35918e-05
TRINITY_DN997_c0_g1_i31	77.8746	0.585025	0.229257	2.55184	0.0107157	0.026241
TRINITY_DN997_c0_g1_i23	89.7414	0.288905	0.279423	1.03394	0.301167	0.409584
TRINITY_DN997_c0_g1_i11	57.4897	0.463785	0.397946	1.16545	0.243838	0.347213
TRINITY_DN9969_c0_g2_i12	12.8032	0.21765	0.391724	0.555622	0.578469	0.675812
TRINITY_DN9969_c0_g2_i1	10.2146	0.0890044	0.421199	0.211312	0.832644	0.881005
TRINITY_DN9969_c0_g1_i16	14.9689	-0.49669	0.38492	-1.29037	0.196922	0.292962
TRINITY_DN9969_c0_g1_i1	13.2602	-0.236783	0.394351	-0.600436	0.548216	0.648875
TRINITY_DN9967_c0_g2_i2	31.9982	-2.60781	0.328228	-7.94513	1.93986e-15	5.41811e-14
TRINITY_DN9967_c0_g1_i18	29.8387	-2.72085	0.366995	-7.41386	1.22674e-13	2.76106e-12
TRINITY_DN9967_c0_g1_i16	25.3878	-2.779	0.407791	-6.81475	9.44266e-12	1.62176e-10
TRINITY_DN9966_c0_g1_i2	46.5337	0.858514	0.436303	1.9677	0.0491026	0.0942806
TRINITY_DN9965_c0_g3_i1	64.4419	0.832537	0.371984	2.2381	0.0252146	0.0541286
TRINITY_DN9965_c0_g2_i2	182.835	1.22908	0.21371	5.75117	8.86263e-09	9.66101e-08
TRINITY_DN9965_c0_g2_i1	148.162	1.753	0.276948	6.32969	2.45657e-10	3.41977e-09
TRINITY_DN9965_c0_g1_i4	57.7309	-0.0445966	0.208951	-0.213431	0.830991	0.879853
TRINITY_DN9965_c0_g1_i1	57.4324	0.027131	0.240489	0.112816	0.910176	0.93782
TRINITY_DN9964_c1_g2_i7	197.551	-0.255147	0.130421	-1.95633	0.0504261	0.09642
TRINITY_DN9964_c1_g2_i3	233.588	-0.409349	0.110156	-3.7161	0.000202323	0.000843403
TRINITY_DN9964_c1_g2_i2	45.7119	-0.387619	0.186951	-2.07337	0.038138	0.0763683
TRINITY_DN9964_c1_g2_i1	286.903	-0.325532	0.111001	-2.93268	0.00336048	0.00971148
TRINITY_DN9964_c1_g1_i4	45.5167	-0.340639	0.187237	-1.8193	0.0688662	0.124928
TRINITY_DN9961_c0_g2_i7	76.4498	-0.551285	0.192201	-2.86828	0.00412715	0.0115969
TRINITY_DN9961_c0_g2_i6	74.0778	-0.384124	0.181848	-2.11234	0.0346576	0.0705067
TRINITY_DN9961_c0_g2_i3	142.008	-0.820467	0.151824	-5.40407	6.51451e-08	6.05306e-07
TRINITY_DN9961_c0_g2_i2	143.148	-0.64263	0.136545	-4.70635	2.52197e-06	1.6943e-05
TRINITY_DN9961_c0_g1_i4	10.3108	-0.0538647	0.475096	-0.113377	0.909732	0.937506
TRINITY_DN9961_c0_g1_i2	177.866	-0.643822	0.135871	-4.73848	2.15328e-06	1.46823e-05
TRINITY_DN9960_c0_g1_i9	31.0751	0.528266	0.37924	1.39296	0.163632	0.2525
TRINITY_DN9960_c0_g1_i8	50.8907	0.726269	0.199007	3.64947	0.000262783	0.00106051
TRINITY_DN9960_c0_g1_i6	63.368	0.131597	0.206307	0.637868	0.523559	0.626739
TRINITY_DN9960_c0_g1_i22	187.63	-0.141285	0.189561	-0.745325	0.456075	0.563893
TRINITY_DN9960_c0_g1_i14	70.4015	0.208444	0.224338	0.929152	0.35281	0.463072
TRINITY_DN9960_c0_g1_i12	52.8183	0.0270345	0.168427	0.160511	0.872478	0.910427
TRINITY_DN9960_c0_g1_i11	25.4304	0.645799	0.315644	2.04597	0.0407595	0.0807362
TRINITY_DN996_c0_g2_i9	57.3394	2.89366	0.434955	6.65277	2.87621e-11	4.62227e-10
TRINITY_DN996_c0_g2_i3	80.0708	2.75156	0.39645	6.94049	3.90741e-12	7.09058e-11
TRINITY_DN996_c0_g2_i2	92.4356	2.41093	0.39641	6.08191	1.18763e-09	1.48522e-08
TRINITY_DN996_c0_g1_i13	1079.55	5.17046	0.25316	20.4237	1.02951e-92	1.2053e-88
TRINITY_DN996_c0_g1_i11	39.0988	2.3975	0.343829	6.97294	3.10377e-12	5.72693e-11
TRINITY_DN9959_c0_g2_i4	21.4219	-0.363331	0.264927	-1.37144	0.170238	0.260599
TRINITY_DN9959_c0_g2_i24	22.7569	-0.203439	0.271538	-0.749209	0.453731	0.561707
TRINITY_DN9959_c0_g2_i2	22.3437	-0.0693576	0.270698	-0.256218	0.797782	0.854819
TRINITY_DN9959_c0_g2_i19	8.00908	0.0394199	0.477369	0.0825774	0.934188	0.954821
TRINITY_DN9959_c0_g2_i18	14.9495	-0.689627	0.346899	-1.98798	0.0468142	0.0906237
TRINITY_DN9959_c0_g2_i1	22.3208	0.0753378	0.297171	0.253516	0.799869	0.856357
TRINITY_DN9959_c0_g1_i9	20.9327	0.0985166	0.302414	0.325768	0.7446	0.813459
TRINITY_DN9959_c0_g1_i6	21.5799	0.248513	0.313922	0.79164	0.428571	0.537492
TRINITY_DN9959_c0_g1_i5	20.6609	-0.164339	0.280683	-0.585497	0.558214	0.657815
TRINITY_DN9959_c0_g1_i3	21.5781	0.387	0.300564	1.28758	0.197893	0.294096
TRINITY_DN9959_c0_g1_i2	22.4888	-0.0515381	0.285514	-0.18051	0.856752	0.898717
TRINITY_DN9959_c0_g1_i19	15.023	0.147236	0.369954	0.397985	0.690641	0.770566
TRINITY_DN9959_c0_g1_i10	8.58115	-0.160886	0.459166	-0.350387	0.726048	0.798179
TRINITY_DN9958_c0_g1_i6	14.3806	1.26296	0.644101	1.96081	0.0499017	0.0955629
TRINITY_DN9958_c0_g1_i2	9.13926	2.78832	0.764078	3.64927	0.00026299	0.00106107
TRINITY_DN9958_c0_g1_i1	14.6043	1.3223	0.581536	2.2738	0.022978	0.0500337
TRINITY_DN9956_c0_g2_i9	7.64483	1.28615	0.839453	1.53212	0.125492	0.203876
TRINITY_DN9956_c0_g2_i7	12.6661	0.326106	0.740083	0.440635	0.659477	0.744871
TRINITY_DN9956_c0_g2_i4	19.3253	0.434117	0.596504	0.727769	0.466755	0.574257
TRINITY_DN9956_c0_g1_i5	15.849	0.173526	0.653489	0.265538	0.790595	0.849489
TRINITY_DN9956_c0_g1_i10	11.8225	-0.105689	0.747089	-0.141468	0.8875	0.921544
TRINITY_DN9954_c0_g2_i11	184.415	0.0152366	0.170206	0.0895184	0.92867	0.951017
TRINITY_DN9954_c0_g1_i6	125.113	-0.207332	0.163035	-1.2717	0.20348	0.300775
TRINITY_DN9954_c0_g1_i2	165.036	-0.0755061	0.147738	-0.511081	0.609294	0.702296
TRINITY_DN9953_c0_g2_i6	60.6523	0.821267	0.252186	3.25659	0.00112759	0.00378063
TRINITY_DN9953_c0_g2_i5	57.9386	0.494445	0.229621	2.15331	0.0312945	0.0647448
TRINITY_DN9953_c0_g2_i3	58.8234	0.484558	0.2212	2.19059	0.0284818	0.0598744
TRINITY_DN9953_c0_g1_i8	49.6633	0.446153	0.247532	1.8024	0.0714822	0.128777
TRINITY_DN9953_c0_g1_i6	49.6409	0.616511	0.281069	2.19345	0.0282747	0.0595103
TRINITY_DN9953_c0_g1_i5	48.9423	0.255117	0.306972	0.831077	0.40593	0.516036
TRINITY_DN9953_c0_g1_i4	42.1705	0.427313	0.263449	1.62199	0.104805	0.176025
TRINITY_DN9953_c0_g1_i3	46.3901	0.823875	0.248933	3.30963	0.00093419	0.00320218
TRINITY_DN9952_c0_g2_i3	36.2634	-0.408873	0.248725	-1.64388	0.100202	0.169762
TRINITY_DN9952_c0_g2_i2	24.4815	-0.465331	0.300082	-1.55068	0.120979	0.19788
TRINITY_DN9952_c0_g2_i1	27.0049	-0.615287	0.293347	-2.09747	0.0359519	0.0726599
TRINITY_DN9952_c0_g1_i1	27.054	-0.320567	0.300048	-1.06838	0.285348	0.393009
TRINITY_DN9950_c0_g2_i6	32.61	-0.205525	0.229369	-0.896045	0.370229	0.481
TRINITY_DN9950_c0_g2_i5	65.8221	-0.874193	0.183072	-4.77513	1.79592e-06	1.24351e-05
TRINITY_DN9950_c0_g1_i2	48.246	-0.46306	0.202791	-2.28344	0.0224047	0.0489676
TRINITY_DN9950_c0_g1_i15	50.5013	-0.418198	0.184631	-2.26505	0.0235096	0.0510252
TRINITY_DN9950_c0_g1_i11	52.1752	-0.747012	0.197082	-3.79036	0.000150431	0.000649798
TRINITY_DN995_c0_g2_i7	18.0255	-0.53792	0.330952	-1.62537	0.104084	0.175061
TRINITY_DN995_c0_g2_i6	16.6743	-0.0476122	0.334101	-0.142508	0.886678	0.921004
TRINITY_DN995_c0_g2_i5	16.1803	-0.524833	0.384421	-1.36526	0.172173	0.262899
TRINITY_DN995_c0_g2_i4	93.9621	-0.511364	0.179659	-2.84631	0.00442287	0.0123029
TRINITY_DN995_c0_g2_i3	92.0295	-0.38249	0.182932	-2.09088	0.0365386	0.0736379
TRINITY_DN995_c0_g2_i2	77.3926	-0.374758	0.20819	-1.80008	0.0718477	0.129287
TRINITY_DN995_c0_g2_i1	90.4425	-0.418083	0.156761	-2.66701	0.00765305	0.0196545
TRINITY_DN995_c0_g1_i8	90.0796	-0.366698	0.154028	-2.38072	0.0172788	0.0393041
TRINITY_DN995_c0_g1_i5	101.699	-0.253575	0.187307	-1.35379	0.175804	0.267377
TRINITY_DN995_c0_g1_i3	19.2114	-0.848809	0.36254	-2.34128	0.0192176	0.0430015
TRINITY_DN995_c0_g1_i13	19.2147	-0.112502	0.318712	-0.352989	0.724097	0.79672
TRINITY_DN995_c0_g1_i12	88.8892	-0.266741	0.183069	-1.45705	0.145102	0.22924
TRINITY_DN995_c0_g1_i10	90.2923	-0.149817	0.192366	-0.778811	0.436091	0.544668
TRINITY_DN9949_c0_g2_i7	255.891	0.238755	0.133466	1.78888	0.0736338	0.131887
TRINITY_DN9949_c0_g2_i6	212.715	0.393887	0.172072	2.28908	0.022075	0.0483462
TRINITY_DN9949_c0_g2_i5	365.873	0.301722	0.146334	2.06187	0.0392202	0.0781682
TRINITY_DN9949_c0_g1_i4	936.492	0.150215	0.120501	1.24659	0.212549	0.311332
TRINITY_DN9949_c0_g1_i2	153.449	0.375923	0.163408	2.30052	0.021419	0.0471329
TRINITY_DN9949_c0_g1_i1	828.366	0.107274	0.113587	0.944416	0.344957	0.455163
TRINITY_DN9947_c0_g1_i2	153.068	-0.397453	0.321581	-1.23593	0.216483	0.315964
TRINITY_DN9947_c0_g1_i1	6.58062	1.26648	0.579844	2.18417	0.02895	0.0606807
TRINITY_DN9946_c0_g2_i5	46.2251	-0.306018	0.235964	-1.29688	0.194671	0.290284
TRINITY_DN9946_c0_g1_i7	16.4491	-0.526491	0.285547	-1.8438	0.065213	0.119359
TRINITY_DN9946_c0_g1_i15	54.7865	-0.356241	0.166425	-2.14055	0.0323104	0.0664836
TRINITY_DN9946_c0_g1_i14	31.155	0.210259	0.258915	0.812078	0.416747	0.526224
TRINITY_DN9945_c0_g1_i1	410.246	2.42959	0.75436	3.22074	0.00127862	0.00420903
TRINITY_DN9942_c0_g1_i9	43.8079	-0.705522	0.224068	-3.1487	0.00164	0.00522742
TRINITY_DN9942_c0_g1_i3	104.581	-0.4715	0.161126	-2.92628	0.00343038	0.00988664
TRINITY_DN9942_c0_g1_i13	52.6622	-0.657581	0.236063	-2.78562	0.00534262	0.0144616
TRINITY_DN9942_c0_g1_i11	63.0073	-0.486803	0.176818	-2.75313	0.00590286	0.0157624
TRINITY_DN9942_c0_g1_i10	74.7814	-0.662839	0.182849	-3.62506	0.000288891	0.00115039
TRINITY_DN9940_c1_g1_i6	47.3349	0.960126	0.225345	4.26069	2.03798e-05	0.000110649
TRINITY_DN9940_c1_g1_i5	148.916	0.586211	0.13426	4.36625	1.26398e-05	7.21213e-05
TRINITY_DN9940_c1_g1_i2	59.2114	1.12331	0.249642	4.4997	6.80492e-06	4.15193e-05
TRINITY_DN9940_c1_g1_i12	147.695	0.487564	0.152768	3.19154	0.00141517	0.00459907
TRINITY_DN9940_c1_g1_i1	21.5515	1.02044	0.263164	3.8776	0.000105492	0.000475261
TRINITY_DN994_c2_g2_i1	174.694	-0.684887	0.251558	-2.72258	0.00647745	0.0170594
TRINITY_DN994_c2_g1_i18	37.8733	-2.02107	0.322277	-6.27121	3.58252e-10	4.86006e-09
TRINITY_DN994_c2_g1_i12	53.4601	0.591724	0.271901	2.17625	0.0295368	0.0616952
TRINITY_DN994_c2_g1_i1	58.9086	0.437047	0.241971	1.8062	0.0708876	0.12786
TRINITY_DN994_c0_g1_i5	67.141	-0.0521807	0.238497	-0.21879	0.826814	0.876566
TRINITY_DN9939_c0_g3_i5	295.277	0.590984	0.158807	3.72138	0.000198134	0.000828447
TRINITY_DN9939_c0_g3_i4	69.0338	0.939974	0.224542	4.18618	2.8369e-05	0.000148904
TRINITY_DN9939_c0_g3_i3	45.2119	-0.000897088	0.195464	-0.00458952	0.996338	0.997602
TRINITY_DN9939_c0_g3_i2	89.2147	1.24974	0.238255	5.24539	1.5595e-07	1.34877e-06
TRINITY_DN9939_c0_g3_i1	341.494	0.535355	0.149104	3.59048	0.000330065	0.00129239
TRINITY_DN9939_c0_g1_i17	663.166	0.675647	0.15948	4.23657	2.2696e-05	0.000121905
TRINITY_DN9939_c0_g1_i10	621.79	0.646762	0.15162	4.26568	1.99298e-05	0.000108499
TRINITY_DN9938_c0_g1_i26	40.8606	-5.33545	1.03756	-5.14233	2.71354e-07	2.23961e-06
TRINITY_DN9938_c0_g1_i18	103.859	-4.99217	0.895926	-5.57208	2.51718e-08	2.52816e-07
TRINITY_DN9938_c0_g1_i12	51.5647	-5.63257	0.955786	-5.89313	3.78949e-09	4.40134e-08
TRINITY_DN9938_c0_g1_i10	49.0053	-5.02796	0.772283	-6.51052	7.48929e-11	1.1321e-09
TRINITY_DN9937_c0_g2_i5	10.1113	4.42966	1.24099	3.56947	0.000357706	0.0013868
TRINITY_DN9937_c0_g2_i3	8.64064	5.04644	1.27236	3.9662	7.30276e-05	0.000344283
TRINITY_DN9937_c0_g1_i1	11.1222	5.25738	1.23024	4.27347	1.92457e-05	0.000105166
TRINITY_DN9936_c0_g2_i2	165.674	-0.899751	0.145553	-6.18162	6.34484e-10	8.33695e-09
TRINITY_DN9936_c0_g1_i7	20.9942	-1.21141	0.311757	-3.88576	0.000102009	0.000461523
TRINITY_DN9936_c0_g1_i6	23.7903	-1.04783	0.29512	-3.55051	0.000384484	0.00147731
TRINITY_DN9936_c0_g1_i4	29.8934	-2.14061	0.305894	-6.99791	2.59814e-12	4.84744e-11
TRINITY_DN9936_c0_g1_i3	12.5488	-1.67862	0.425317	-3.94674	7.92217e-05	0.000370452
TRINITY_DN9936_c0_g1_i1	11.2273	-1.81476	0.413659	-4.3871	1.1487e-05	6.62213e-05
TRINITY_DN9935_c1_g1_i4	87.0255	0.0904373	0.199812	0.452612	0.650828	0.737695
TRINITY_DN9935_c1_g1_i1	150.448	-0.0134197	0.248295	-0.0540473	0.956897	0.970904
TRINITY_DN9935_c0_g1_i1	210.433	0.0130628	0.184682	0.0707312	0.943612	0.961488
TRINITY_DN9933_c0_g1_i6	331.962	0.167101	0.122019	1.36946	0.170855	0.261323
TRINITY_DN9933_c0_g1_i21	119.136	0.249314	0.133192	1.87184	0.0612283	0.113328
TRINITY_DN9933_c0_g1_i20	28.5323	0.217041	0.292867	0.741091	0.458638	0.566358
TRINITY_DN9933_c0_g1_i19	194.637	0.361474	0.126541	2.85657	0.00428248	0.0119669
TRINITY_DN9932_c0_g1_i2	57.2453	0.748581	0.309351	2.41984	0.0155273	0.0358964
TRINITY_DN9931_c0_g2_i8	89.8144	0.236101	0.19188	1.23046	0.218524	0.318311
TRINITY_DN9931_c0_g2_i16	88.3464	0.42635	0.177308	2.40456	0.0161918	0.0372085
TRINITY_DN9931_c0_g1_i4	11.7199	-0.668757	0.333883	-2.00297	0.0451807	0.0880024
TRINITY_DN9931_c0_g1_i2	12.7489	-0.716238	0.306948	-2.33342	0.0196262	0.043783
TRINITY_DN9931_c0_g1_i1	10.8251	-0.240322	0.363239	-0.661607	0.508223	0.612857
TRINITY_DN9930_c0_g4_i1	151.777	0.439576	0.174481	2.51934	0.0117576	0.0283624
TRINITY_DN9930_c0_g3_i1	191.13	0.0408628	0.178362	0.229101	0.818791	0.870459
TRINITY_DN9930_c0_g2_i4	293.405	0.332777	0.139591	2.38395	0.0171278	0.0390161
TRINITY_DN9930_c0_g2_i3	155.046	0.35732	0.137445	2.59973	0.00932967	0.0232877
TRINITY_DN9930_c0_g1_i5	220.766	0.447486	0.144851	3.08929	0.00200638	0.00622325
TRINITY_DN9930_c0_g1_i4	79.501	0.469007	0.199751	2.34796	0.0188765	0.0423569
TRINITY_DN9930_c0_g1_i2	98.146	0.39023	0.17123	2.27898	0.0226684	0.0494609
TRINITY_DN9930_c0_g1_i1	39.14	0.501328	0.232355	2.15759	0.0309595	0.0641727
TRINITY_DN993_c0_g1_i6	40.3019	0.833699	0.32445	2.56957	0.0101824	0.0251162
TRINITY_DN993_c0_g1_i5	108.149	-1.71552	0.298577	-5.74566	9.15633e-09	9.95799e-08
TRINITY_DN993_c0_g1_i1	87.6269	-1.75321	0.275059	-6.37396	1.84215e-10	2.60995e-09
TRINITY_DN9928_c0_g2_i8	35.0621	-0.214493	0.265496	-0.807898	0.419149	0.528525
TRINITY_DN9928_c0_g2_i20	29.1878	-0.306697	0.279571	-1.09703	0.272629	0.379136
TRINITY_DN9928_c0_g2_i11	21.9901	-0.505444	0.335128	-1.50821	0.1315	0.211761
TRINITY_DN9928_c0_g1_i7	67.9911	-0.599554	0.211756	-2.83135	0.00463523	0.0128059
TRINITY_DN9928_c0_g1_i5	55.8067	-0.603541	0.22038	-2.73864	0.00616934	0.0163645
TRINITY_DN9928_c0_g1_i14	71.4456	-0.630906	0.192177	-3.28295	0.00102727	0.00348014
TRINITY_DN9928_c0_g1_i12	70.3617	-0.516503	0.210157	-2.4577	0.0139831	0.0328671
TRINITY_DN9928_c0_g1_i11	71.147	-0.758912	0.212835	-3.56572	0.000362853	0.00140433
TRINITY_DN9926_c0_g1_i8	68.6291	-0.441504	0.194206	-2.27338	0.0230035	0.0500768
TRINITY_DN9926_c0_g1_i7	135.095	-0.386041	0.161598	-2.3889	0.0168991	0.0385877
TRINITY_DN9926_c0_g1_i4	157.55	-0.49542	0.140076	-3.5368	0.000405001	0.00154582
TRINITY_DN9926_c0_g1_i2	85.2551	-0.481781	0.152222	-3.16499	0.00155087	0.00497837
TRINITY_DN9926_c0_g1_i15	140.454	-0.476419	0.146701	-3.24755	0.00116405	0.00388672
TRINITY_DN9926_c0_g1_i11	132.303	-0.419649	0.166857	-2.51502	0.0119025	0.0286617
TRINITY_DN9925_c0_g1_i3	135.578	-2.48093	0.214115	-11.5869	4.80198e-31	5.52976e-29
TRINITY_DN9922_c0_g2_i83	17.2692	0.0900586	0.334794	0.268997	0.787932	0.84747
TRINITY_DN9922_c0_g2_i7	15.8143	0.00898971	0.358386	0.0250839	0.979988	0.986575
TRINITY_DN9922_c0_g2_i56	11.462	0.280037	0.400343	0.699492	0.484245	0.59048
TRINITY_DN9922_c0_g2_i49	14.7087	0.472309	0.376002	1.25614	0.209067	0.307388
TRINITY_DN9922_c0_g2_i45	15.6354	0.191159	0.336393	0.568259	0.569859	0.668008
TRINITY_DN9922_c0_g2_i38	16.4375	-0.134202	0.33773	-0.397363	0.6911	0.77098
TRINITY_DN9922_c0_g2_i34	15.6317	0.156639	0.328966	0.476155	0.633964	0.723569
TRINITY_DN9922_c0_g2_i31	16.7719	0.319774	0.342381	0.93397	0.350319	0.460526
TRINITY_DN9922_c0_g2_i29	18.0598	0.041755	0.340542	0.122613	0.902413	0.932234
TRINITY_DN9922_c0_g2_i109	13.4466	0.0680454	0.335618	0.202747	0.839333	0.886078
TRINITY_DN9922_c0_g1_i15	13.642	0.800273	0.407432	1.96419	0.0495082	0.094944
TRINITY_DN9921_c0_g1_i7	31.3284	-0.713563	0.249684	-2.85787	0.004265	0.0119242
TRINITY_DN9921_c0_g1_i4	39.0235	-0.542917	0.27192	-1.9966	0.0458682	0.0891093
TRINITY_DN992_c0_g1_i9	43.9865	-0.351343	0.240678	-1.45981	0.144343	0.228373
TRINITY_DN992_c0_g1_i3	361.116	-0.0853054	0.115261	-0.740109	0.459234	0.56695
TRINITY_DN992_c0_g1_i23	304.004	-0.0280651	0.118138	-0.237562	0.812221	0.865641
TRINITY_DN992_c0_g1_i22	68.1369	-0.439281	0.196732	-2.23289	0.0255563	0.0547685
TRINITY_DN992_c0_g1_i19	358.384	-0.29453	0.122481	-2.4047	0.0161855	0.0371966
TRINITY_DN992_c0_g1_i18	125.572	-0.292882	0.167515	-1.74839	0.0803964	0.141821
TRINITY_DN992_c0_g1_i17	342.354	-0.20893	0.120072	-1.74004	0.0818521	0.143901
TRINITY_DN992_c0_g1_i15	44.2647	-0.182736	0.237888	-0.768158	0.442394	0.550953
TRINITY_DN992_c0_g1_i1	199.677	-0.177076	0.113752	-1.55669	0.119544	0.195999
TRINITY_DN9919_c0_g2_i8	101.51	-0.591254	0.16781	-3.52335	0.000426121	0.00161686
TRINITY_DN9919_c0_g2_i13	84.7867	-0.789003	0.180858	-4.36256	1.2855e-05	7.32361e-05
TRINITY_DN9919_c0_g2_i10	101.526	-1.18545	0.215567	-5.49925	3.81411e-08	3.68988e-07
TRINITY_DN9919_c0_g1_i7	9.4716	-0.157187	0.434445	-0.36181	0.717494	0.791414
TRINITY_DN9919_c0_g1_i6	22.408	-0.170145	0.249695	-0.681412	0.495611	0.601177
TRINITY_DN9919_c0_g1_i34	19.3567	-0.425028	0.254106	-1.67264	0.0943978	0.161696
TRINITY_DN9919_c0_g1_i30	30.715	-0.298351	0.231567	-1.2884	0.197608	0.293746
TRINITY_DN9919_c0_g1_i27	22.9333	0.157186	0.270074	0.582009	0.560561	0.659983
TRINITY_DN9916_c1_g2_i3	146.812	-0.170431	0.207279	-0.822229	0.410947	0.520848
TRINITY_DN9916_c1_g2_i2	431.249	-0.394954	0.176174	-2.24183	0.0249721	0.0536737
TRINITY_DN9916_c1_g1_i3	147.792	-0.112978	0.237755	-0.475187	0.634654	0.724122
TRINITY_DN9916_c1_g1_i2	428.91	-0.515225	0.16535	-3.11597	0.00183339	0.00575503
TRINITY_DN9916_c0_g2_i2	159.189	1.4776	0.234063	6.31284	2.73962e-10	3.7853e-09
TRINITY_DN9916_c0_g1_i6	115.868	1.24998	0.245749	5.0864	3.64915e-07	2.92286e-06
TRINITY_DN9916_c0_g1_i2	105.036	1.43572	0.244368	5.87523	4.22253e-09	4.8661e-08
TRINITY_DN9916_c0_g1_i1	106.253	1.27003	0.231226	5.4926	3.96049e-08	3.82201e-07
TRINITY_DN9915_c0_g2_i9	196.887	-0.110099	0.172776	-0.637231	0.523975	0.627063
TRINITY_DN9915_c0_g2_i8	151.045	-0.0869846	0.14817	-0.58706	0.557163	0.656848
TRINITY_DN9915_c0_g2_i5	130.673	0.147115	0.17072	0.861729	0.388837	0.499485
TRINITY_DN9915_c0_g1_i6	277.214	-0.0681745	0.132313	-0.515251	0.606377	0.699827
TRINITY_DN9915_c0_g1_i4	294.438	-0.0876316	0.16084	-0.544836	0.585866	0.682027
TRINITY_DN9912_c0_g1_i5	4182.56	-1.31784	0.392126	-3.36077	0.000777255	0.00272855
TRINITY_DN9912_c0_g1_i4	5576.8	-1.31861	0.407863	-3.23298	0.00122507	0.00405689
TRINITY_DN9912_c0_g1_i3	4161.98	-1.3904	0.361048	-3.85101	0.000117634	0.000522723
TRINITY_DN9912_c0_g1_i2	5847.93	-1.39674	0.380306	-3.67267	0.000240031	0.000979493
TRINITY_DN9910_c0_g1_i3	146.578	0.53523	0.156515	3.41966	0.000626991	0.00226314
TRINITY_DN9910_c0_g1_i18	210.186	0.380655	0.170181	2.23676	0.0253019	0.0542963
TRINITY_DN991_c1_g1_i27	34.118	-0.298728	0.249948	-1.19516	0.232025	0.333845
TRINITY_DN991_c1_g1_i21	27.5051	-0.154337	0.267593	-0.576759	0.564102	0.662986
TRINITY_DN991_c1_g1_i17	35.1298	-0.456127	0.227659	-2.00355	0.0451181	0.0879043
TRINITY_DN991_c0_g1_i8	48.5136	-0.249046	0.202934	-1.22723	0.219737	0.319779
TRINITY_DN991_c0_g1_i7	106.973	-0.126373	0.130611	-0.967552	0.333268	0.442985
TRINITY_DN991_c0_g1_i6	24.5538	0.151941	0.270238	0.562251	0.573945	0.671812
TRINITY_DN991_c0_g1_i5	96.7184	-0.165736	0.150325	-1.10252	0.270235	0.37655
TRINITY_DN991_c0_g1_i15	47.2967	-0.412186	0.210459	-1.95851	0.0501705	0.0959991
TRINITY_DN99098_c0_g1_i1	15.93	-4.81052	0.601246	-8.00092	1.23498e-15	3.52075e-14
TRINITY_DN9909_c0_g2_i3	30.3313	1.01887	0.437929	2.32656	0.0199889	0.0444594
TRINITY_DN9909_c0_g2_i2	34.3135	1.54257	0.407078	3.78937	0.000151029	0.000652061
TRINITY_DN9907_c0_g2_i1	127.377	-0.309668	0.167384	-1.85004	0.0643077	0.117988
TRINITY_DN9907_c0_g1_i8	77.1359	-0.299009	0.170955	-1.74905	0.080283	0.141671
TRINITY_DN9907_c0_g1_i2	84.632	-0.437633	0.212027	-2.06404	0.039014	0.0778375
TRINITY_DN9907_c0_g1_i1	126.257	-0.36127	0.172968	-2.08865	0.0367389	0.0739695
TRINITY_DN9906_c0_g1_i4	40.442	-0.378646	0.342513	-1.10549	0.268947	0.375112
TRINITY_DN9905_c0_g1_i9	74.3577	0.343486	0.168783	2.03507	0.0418434	0.0825479
TRINITY_DN9905_c0_g1_i7	85.3462	0.172393	0.162884	1.05838	0.289883	0.397813
TRINITY_DN9905_c0_g1_i3	32.6991	0.71646	0.220167	3.25416	0.00113729	0.00380949
TRINITY_DN9905_c0_g1_i16	91.1723	0.304624	0.178984	1.70196	0.0887625	0.153756
TRINITY_DN9905_c0_g1_i12	37.9709	0.461018	0.236561	1.94884	0.0513149	0.097861
TRINITY_DN9905_c0_g1_i10	30.9957	0.573893	0.229688	2.49858	0.0124691	0.0298167
TRINITY_DN9904_c0_g1_i18	5.4496	-1.2311	0.560463	-2.19659	0.02805	0.0591348
TRINITY_DN9904_c0_g1_i1	5.43666	-2.07249	0.550586	-3.76415	0.000167114	0.000713743
TRINITY_DN9903_c0_g4_i2	85.9517	-0.960911	0.288813	-3.32711	0.000877518	0.00303054
TRINITY_DN9903_c0_g3_i2	463.711	0.0457904	0.106624	0.429456	0.667591	0.751738
TRINITY_DN9903_c0_g1_i2	78.477	-1.14303	0.240442	-4.75387	1.99559e-06	1.37149e-05
TRINITY_DN9903_c0_g1_i1	33.6211	-0.842164	0.301923	-2.78933	0.00528167	0.0143198
TRINITY_DN9902_c0_g2_i9	7.30698	-1.0925	0.934501	-1.16908	0.242373	0.34563
TRINITY_DN9902_c0_g2_i7	55.3504	-0.200838	0.783358	-0.256381	0.797657	0.854724
TRINITY_DN9902_c0_g2_i37	59.2738	-0.507608	0.735782	-0.689889	0.490264	0.596225
TRINITY_DN9902_c0_g2_i36	23.2271	-0.470611	0.746117	-0.630747	0.528206	0.630856
TRINITY_DN9902_c0_g2_i23	51.7947	-0.66249	0.7133	-0.928768	0.353009	0.463264
TRINITY_DN9902_c0_g2_i20	55.4619	-0.360878	0.739386	-0.488078	0.625495	0.716204
TRINITY_DN9902_c0_g2_i16	61.3088	-0.487441	0.755224	-0.645425	0.518652	0.622355
TRINITY_DN9902_c0_g2_i13	25.1938	-0.6991	0.855027	-0.817635	0.413566	0.523252
TRINITY_DN9902_c0_g2_i1	37.9448	-0.319413	0.820756	-0.38917	0.697151	0.775325
TRINITY_DN9902_c0_g1_i7	42.6927	-0.387519	0.736132	-0.526427	0.598592	0.692891
TRINITY_DN9902_c0_g1_i6	45.0721	-0.415339	0.80353	-0.516892	0.605231	0.6987
TRINITY_DN9902_c0_g1_i5	30.9415	-0.57992	0.846635	-0.68497	0.493363	0.599185
TRINITY_DN9902_c0_g1_i4	91.342	-0.577361	0.756925	-0.762772	0.445599	0.554022
TRINITY_DN9902_c0_g1_i1	53.5687	-0.321224	0.77967	-0.412	0.68034	0.762143
TRINITY_DN9901_c0_g1_i4	282.894	-0.317332	0.198078	-1.60205	0.109144	0.181982
TRINITY_DN9901_c0_g1_i28	295.916	-0.392966	0.172874	-2.27314	0.023018	0.0501037
TRINITY_DN9900_c0_g1_i27	59.3066	0.590477	0.310469	1.90189	0.0571856	0.107137
TRINITY_DN9900_c0_g1_i10	65.9263	0.389486	0.27714	1.40538	0.159909	0.247904
TRINITY_DN990_c0_g2_i8	59.6994	-0.107125	0.16709	-0.641123	0.521443	0.624925
TRINITY_DN990_c0_g2_i18	55.7839	-0.00120066	0.184406	-0.00651095	0.994805	0.996664
TRINITY_DN990_c0_g2_i17	53.2176	-0.457919	0.181878	-2.51773	0.0118114	0.0284727
TRINITY_DN990_c0_g2_i16	57.6735	-0.401928	0.169277	-2.37438	0.0175785	0.0399022
TRINITY_DN990_c0_g1_i8	70.0832	-0.2433	0.168404	-1.44474	0.148532	0.233524
TRINITY_DN990_c0_g1_i45	16.3475	-0.0539971	0.289467	-0.18654	0.852021	0.895399
TRINITY_DN990_c0_g1_i24	65.4892	-0.191234	0.192812	-0.991813	0.321289	0.430614
TRINITY_DN99_c6_g1_i1	14.5749	0.629404	0.531076	1.18515	0.235958	0.338373
TRINITY_DN99_c2_g1_i1	35.3932	0.183551	0.364451	0.503638	0.614516	0.706769
TRINITY_DN99_c1_g1_i6	259.149	0.117183	0.161793	0.724278	0.468895	0.576355
TRINITY_DN99_c1_g1_i2	969.408	0.014566	0.210828	0.0690893	0.944919	0.96247
TRINITY_DN99_c0_g1_i5	14.3839	1.04438	0.526889	1.98216	0.0474608	0.0916683
TRINITY_DN99_c0_g1_i3	17.8342	1.53896	0.43323	3.5523	0.000381881	0.00146795
TRINITY_DN99_c0_g1_i15	48.7051	0.799599	0.350035	2.28434	0.0223516	0.0488743
TRINITY_DN99_c0_g1_i14	11.5041	1.88786	0.618959	3.05005	0.00228802	0.00697517
TRINITY_DN99_c0_g1_i11	39.0785	1.0115	0.363285	2.7843	0.00536427	0.0145107
TRINITY_DN99_c0_g1_i10	36.0442	0.957244	0.394287	2.42779	0.0151913	0.0352566
TRINITY_DN9897_c0_g2_i3	34.9588	-1.24377	0.219499	-5.6664	1.45833e-08	1.52714e-07
TRINITY_DN9897_c0_g2_i16	34.4263	-1.30133	0.223843	-5.81357	6.11558e-09	6.84713e-08
TRINITY_DN9897_c0_g2_i15	19.1018	-1.39847	0.289046	-4.83823	1.31002e-06	9.35279e-06
TRINITY_DN9897_c0_g2_i12	11.8024	-1.0765	0.364754	-2.9513	0.00316437	0.00922367
TRINITY_DN9897_c0_g2_i11	23.0369	-0.973295	0.232754	-4.18165	2.89397e-05	0.000151593
TRINITY_DN9897_c0_g2_i1	11.643	-0.737711	0.315531	-2.338	0.0193872	0.0433188
TRINITY_DN9897_c0_g1_i3	53.4553	-1.28278	0.179293	-7.15464	8.38913e-13	1.67271e-11
TRINITY_DN9897_c0_g1_i1	50.6215	-1.04731	0.216414	-4.83939	1.30236e-06	9.30663e-06
TRINITY_DN9896_c0_g2_i7	44.4971	0.218127	0.247182	0.882454	0.377531	0.488289
TRINITY_DN9896_c0_g2_i6	31.9232	0.243386	0.297135	0.819107	0.412726	0.522429
TRINITY_DN9896_c0_g2_i10	56.2741	-0.0121075	0.230986	-0.0524168	0.958197	0.971796
TRINITY_DN9896_c0_g1_i5	36.582	-0.273732	0.261978	-1.04487	0.296084	0.40434
TRINITY_DN9896_c0_g1_i4	41.0977	-0.314086	0.301677	-1.04113	0.297813	0.406203
TRINITY_DN9896_c0_g1_i3	12.4671	-0.345921	0.410126	-0.843451	0.398976	0.509361
TRINITY_DN9896_c0_g1_i2	32.4964	0.0660727	0.277578	0.238033	0.811855	0.86537
TRINITY_DN9896_c0_g1_i1	19.078	-0.324664	0.35937	-0.903427	0.366299	0.476762
TRINITY_DN9895_c1_g1_i1	373.753	-0.810994	0.147826	-5.48613	4.10834e-08	3.9533e-07
TRINITY_DN9895_c0_g2_i1	81.9812	-0.863558	0.258352	-3.34256	0.000830099	0.00288879
TRINITY_DN9895_c0_g1_i6	63.4631	-0.338677	0.250091	-1.35421	0.175668	0.267205
TRINITY_DN9895_c0_g1_i4	55.9256	-0.653438	0.237706	-2.74894	0.00597889	0.0159281
TRINITY_DN9895_c0_g1_i14	66.2607	-0.112297	0.259437	-0.432849	0.665124	0.749641
TRINITY_DN9895_c0_g1_i13	55.1658	-0.442404	0.21175	-2.08927	0.0366832	0.0738766
TRINITY_DN9895_c0_g1_i11	66.021	-0.398379	0.234771	-1.69688	0.0897193	0.155119
TRINITY_DN9894_c0_g1_i7	119.182	0.0179877	0.310857	0.0578649	0.953856	0.968751
TRINITY_DN9894_c0_g1_i17	128.173	-0.0756686	0.326139	-0.232013	0.816528	0.868808
TRINITY_DN9894_c0_g1_i10	118.768	-0.0784986	0.267538	-0.293411	0.769208	0.832799
TRINITY_DN9893_c1_g1_i9	13.5396	0.397441	0.340543	1.16708	0.243178	0.346485
TRINITY_DN9893_c1_g1_i28	16.4102	0.668333	0.316035	2.11475	0.0344517	0.0701669
TRINITY_DN9893_c1_g1_i27	16.9845	0.438053	0.310353	1.41146	0.158108	0.245616
TRINITY_DN9893_c1_g1_i26	28.4911	0.521729	0.244109	2.13728	0.0325754	0.0669396
TRINITY_DN9893_c1_g1_i15	16.4187	-0.31872	0.359396	-0.886821	0.375176	0.485962
TRINITY_DN9893_c1_g1_i14	16.8947	0.771809	0.314833	2.45149	0.0142266	0.0333673
TRINITY_DN9893_c1_g1_i12	29.6476	0.3333	0.227866	1.4627	0.143549	0.227395
TRINITY_DN9893_c0_g1_i4	29.2646	0.0274085	0.260457	0.105232	0.916192	0.942117
TRINITY_DN9893_c0_g1_i15	25.1166	0.675781	0.288579	2.34175	0.0191935	0.0429611
TRINITY_DN9893_c0_g1_i14	24.946	-0.497372	0.239788	-2.07422	0.0380591	0.0762342
TRINITY_DN9893_c0_g1_i10	12.9597	-0.496519	0.361763	-1.3725	0.169908	0.260165
TRINITY_DN9893_c0_g1_i1	7.22911	0.698028	0.460648	1.51532	0.129692	0.209363
TRINITY_DN9891_c0_g1_i1	927.526	0.76861	0.216167	3.55563	0.000377077	0.00145146
TRINITY_DN9889_c0_g1_i1	61.6771	0.26169	0.237403	1.1023	0.270331	0.37666
TRINITY_DN9888_c0_g3_i3	183.006	-0.113446	0.125582	-0.903359	0.366336	0.476798
TRINITY_DN9888_c0_g2_i1	166.801	-0.0384545	0.127337	-0.30199	0.76266	0.827574
TRINITY_DN9887_c0_g2_i6	81.0898	-0.594112	0.212191	-2.79989	0.00511195	0.0139222
TRINITY_DN9887_c0_g2_i2	111.636	-0.516397	0.168471	-3.06521	0.0021752	0.00667965
TRINITY_DN9887_c0_g2_i1	9.06497	0.536501	0.497046	1.07938	0.280419	0.387535
TRINITY_DN9887_c0_g1_i4	120.297	-0.29242	0.215384	-1.35767	0.174568	0.265865
TRINITY_DN9887_c0_g1_i1	83.2568	-0.387749	0.171849	-2.25634	0.0240492	0.0519923
TRINITY_DN9886_c0_g2_i4	80.3915	-0.342009	0.17187	-1.98993	0.0465984	0.0902731
TRINITY_DN9886_c0_g1_i5	63.9363	-0.344129	0.198426	-1.7343	0.0828657	0.145377
TRINITY_DN9886_c0_g1_i4	60.4859	-0.228304	0.199965	-1.14172	0.253569	0.358044
TRINITY_DN9885_c0_g2_i2	11.5162	-0.773579	0.336638	-2.29796	0.0215642	0.0474021
TRINITY_DN9885_c0_g1_i9	11.191	-1.33236	0.320394	-4.1585	3.2035e-05	0.000165927
TRINITY_DN9885_c0_g1_i6	12.1967	-1.02062	0.323613	-3.15381	0.00161152	0.00514892
TRINITY_DN9885_c0_g1_i18	10.0295	-1.1493	0.420268	-2.73469	0.00624384	0.0165359
TRINITY_DN9885_c0_g1_i13	10.8485	-0.495282	0.337231	-1.46867	0.141922	0.225316
TRINITY_DN9885_c0_g1_i11	8.90869	-0.784213	0.463588	-1.69162	0.0907189	0.156481
TRINITY_DN98848_c0_g1_i1	14.163	0.145401	0.444493	0.327117	0.743579	0.812698
TRINITY_DN9884_c1_g1_i6	54.4957	0.267875	0.188241	1.42304	0.154723	0.24133
TRINITY_DN9884_c1_g1_i5	25.5726	0.706116	0.274879	2.56883	0.0102043	0.0251625
TRINITY_DN9884_c1_g1_i4	46.9343	0.328184	0.204566	1.60429	0.10865	0.181325
TRINITY_DN9884_c1_g1_i3	22.6043	0.451758	0.340655	1.32614	0.184792	0.278477
TRINITY_DN9882_c0_g2_i1	28.3856	1.90818	0.449475	4.24536	2.18248e-05	0.000117631
TRINITY_DN9881_c0_g2_i4	37.0417	-0.051894	0.265292	-0.195611	0.844915	0.890325
TRINITY_DN9881_c0_g2_i3	147.839	-0.187619	0.182758	-1.0266	0.30461	0.413331
TRINITY_DN9881_c0_g2_i1	127.096	-0.0157375	0.173819	-0.0905395	0.927858	0.950468
TRINITY_DN9881_c0_g1_i7	36.436	-0.246877	0.253577	-0.97358	0.330265	0.43995
TRINITY_DN9881_c0_g1_i10	103.932	0.0453929	0.169429	0.267917	0.788763	0.848144
TRINITY_DN9881_c0_g1_i1	96.4764	0.0384741	0.175002	0.21985	0.825988	0.875929
TRINITY_DN988_c0_g2_i4	38.1698	3.58559	1.19213	3.00772	0.00263218	0.00786865
TRINITY_DN988_c0_g2_i3	33.065	3.40816	1.08987	3.12711	0.00176531	0.00557248
TRINITY_DN988_c0_g2_i2	43.9587	2.57897	0.94712	2.72296	0.00646999	0.0170436
TRINITY_DN988_c0_g2_i1	43.0859	2.40555	1.06153	2.26613	0.0234437	0.0509026
TRINITY_DN988_c0_g1_i7	125.683	-1.72276	0.716091	-2.40579	0.0161377	0.0371037
TRINITY_DN988_c0_g1_i2	139.297	-1.48864	0.676846	-2.19938	0.0278511	0.0587861
TRINITY_DN988_c0_g1_i1	129.901	-1.56685	0.638472	-2.45407	0.014125	0.0331587
TRINITY_DN9876_c0_g1_i5	166.266	0.386051	0.140275	2.7521	0.00592141	0.0158029
TRINITY_DN9876_c0_g1_i4	632.858	0.401122	0.110538	3.62883	0.00028471	0.00113685
TRINITY_DN9876_c0_g1_i1	415.359	0.507322	0.100496	5.04817	4.46062e-07	3.50841e-06
TRINITY_DN9875_c0_g2_i2	89.821	-2.75898	0.270712	-10.1916	2.16237e-24	1.46759e-22
TRINITY_DN9875_c0_g2_i1	54.5527	-2.33809	0.254443	-9.18907	3.96269e-20	1.8289e-18
TRINITY_DN9875_c0_g1_i3	94.5487	-2.5783	0.277065	-9.30579	1.33002e-20	6.43884e-19
TRINITY_DN9874_c0_g2_i1	20.6855	0.107795	0.346886	0.310749	0.755991	0.822345
TRINITY_DN9874_c0_g1_i6	253.498	0.456709	0.122632	3.72422	0.000195923	0.000820817
TRINITY_DN9874_c0_g1_i16	37.218	0.843544	0.286444	2.94489	0.00323074	0.00939048
TRINITY_DN9872_c0_g1_i6	61.385	0.342579	0.233302	1.46839	0.141998	0.225421
TRINITY_DN9870_c0_g2_i1	451.215	-0.552503	0.165852	-3.33129	0.000864432	0.00299079
TRINITY_DN9870_c0_g1_i3	183.965	-0.366716	0.213746	-1.71566	0.0862249	0.150154
TRINITY_DN987_c0_g2_i7	40.4592	0.793807	0.206243	3.8489	0.000118652	0.000526645
TRINITY_DN987_c0_g2_i4	39.538	0.860181	0.218202	3.94214	8.07587e-05	0.000376711
TRINITY_DN987_c0_g2_i3	36.9185	0.826944	0.229266	3.60692	0.000309854	0.0012219
TRINITY_DN987_c0_g1_i41	27.7214	0.383929	0.236527	1.62319	0.104548	0.175656
TRINITY_DN987_c0_g1_i26	55.7589	0.255289	0.199095	1.28225	0.199756	0.296268
TRINITY_DN987_c0_g1_i1	52.6759	-0.01528	0.177118	-0.0862701	0.931252	0.952805
TRINITY_DN9869_c0_g2_i5	49.5661	-0.138737	0.253011	-0.548346	0.583455	0.679986
TRINITY_DN9869_c0_g2_i2	70.2281	0.293914	0.278428	1.05562	0.291141	0.399126
TRINITY_DN9869_c0_g1_i5	34.4582	0.0961689	0.259041	0.37125	0.710452	0.785948
TRINITY_DN9869_c0_g1_i4	25.9014	-0.0290274	0.337397	-0.0860336	0.93144	0.952928
TRINITY_DN9869_c0_g1_i1	33.8044	0.0504369	0.323561	0.155881	0.876127	0.913177
TRINITY_DN9866_c0_g2_i2	105.561	-1.3309	0.299092	-4.44981	8.59459e-06	5.12415e-05
TRINITY_DN9865_c1_g3_i1	53.4835	-0.377401	0.217329	-1.73654	0.0824678	0.144806
TRINITY_DN9865_c1_g2_i1	52.6438	-0.112276	0.268267	-0.418524	0.675564	0.758191
TRINITY_DN9865_c0_g2_i1	55.4825	-1.46953	0.588193	-2.49838	0.0124761	0.0298292
TRINITY_DN9865_c0_g1_i2	33.5905	-1.17551	0.783808	-1.49975	0.133679	0.214513
TRINITY_DN9864_c0_g2_i8	541.125	0.283872	0.133555	2.12551	0.0335442	0.0686292
TRINITY_DN9863_c0_g2_i2	200.419	-1.12497	0.313031	-3.5938	0.000325886	0.00127759
TRINITY_DN9863_c0_g2_i1	535.395	-0.770997	0.302105	-2.55208	0.0107081	0.0262251
TRINITY_DN9863_c0_g1_i1	137.451	-0.949173	0.340763	-2.78544	0.00534558	0.0144679
TRINITY_DN9862_c0_g2_i4	119.673	2.69747	0.416894	6.4704	9.77432e-11	1.4476e-09
TRINITY_DN9862_c0_g2_i2	126.628	2.09281	0.350456	5.97169	2.34808e-09	2.81518e-08
TRINITY_DN9862_c0_g1_i4	127.042	2.44742	0.398655	6.13919	8.29416e-10	1.06825e-08
TRINITY_DN9861_c0_g2_i4	13.9345	-0.0809731	0.405347	-0.199762	0.841666	0.887876
TRINITY_DN9861_c0_g2_i3	13.2047	-0.160204	0.444961	-0.36004	0.718817	0.792475
TRINITY_DN9861_c0_g2_i2	10.3648	-0.595128	0.42012	-1.41657	0.15661	0.243709
TRINITY_DN9861_c0_g1_i9	7.10811	0.0816689	0.471622	0.173166	0.862521	0.90302
TRINITY_DN9861_c0_g1_i8	8.65516	-0.0518721	0.395687	-0.131094	0.895701	0.927225
TRINITY_DN9861_c0_g1_i3	7.52271	0.0551088	0.568164	0.0969946	0.922731	0.946707
TRINITY_DN9861_c0_g1_i2	9.74453	0.0487934	0.503298	0.0969473	0.922768	0.946731
TRINITY_DN986_c0_g1_i67	62.0437	0.0500907	0.193499	0.258868	0.795737	0.853174
TRINITY_DN986_c0_g1_i65	61.2716	-0.030669	0.175186	-0.175066	0.861028	0.901957
TRINITY_DN986_c0_g1_i62	70.1594	0.0303409	0.156659	0.193675	0.84643	0.891352
TRINITY_DN986_c0_g1_i60	67.9482	-0.146492	0.171805	-0.852665	0.393845	0.504176
TRINITY_DN986_c0_g1_i55	27.4813	0.0758207	0.237424	0.319347	0.749464	0.817384
TRINITY_DN986_c0_g1_i5	12.2974	0.49812	0.429862	1.15879	0.246541	0.35024
TRINITY_DN986_c0_g1_i47	64.3735	-0.0171474	0.161009	-0.1065	0.915186	0.941334
TRINITY_DN986_c0_g1_i40	81.5051	0.0126625	0.185047	0.0684285	0.945445	0.962908
TRINITY_DN986_c0_g1_i18	50.0834	0.231309	0.181494	1.27447	0.202496	0.299617
TRINITY_DN9859_c0_g2_i14	19.1076	-0.80933	0.33956	-2.38346	0.0171506	0.0390593
TRINITY_DN9859_c0_g2_i11	17.5075	-0.848899	0.31738	-2.67471	0.00747947	0.0192869
TRINITY_DN9859_c0_g1_i43	7.82119	-1.10442	0.449055	-2.45943	0.0139158	0.0327299
TRINITY_DN9859_c0_g1_i1	17.6441	-0.765742	0.335248	-2.2841	0.0223655	0.048894
TRINITY_DN9858_c0_g1_i9	47.4059	-0.461188	0.303176	-1.52119	0.128212	0.207445
TRINITY_DN9858_c0_g1_i12	59.5043	-0.379639	0.247592	-1.53333	0.125196	0.203475
TRINITY_DN9857_c1_g1_i1	102.652	-1.34689	0.440086	-3.06053	0.00220947	0.00676714
TRINITY_DN9857_c0_g1_i1	98.0406	-1.72248	0.451201	-3.81754	0.000134787	0.000590319
TRINITY_DN9854_c0_g1_i1	20.6975	-2.46191	0.420822	-5.85024	4.90859e-09	5.59564e-08
TRINITY_DN9853_c0_g2_i2	35.1526	0.112896	0.219696	0.513873	0.607341	0.700593
TRINITY_DN9853_c0_g2_i1	10.4078	-0.172462	0.32152	-0.536396	0.591685	0.687138
TRINITY_DN9853_c0_g1_i1	6.59111	-0.00577494	0.422248	-0.0136767	0.989088	0.993032
TRINITY_DN985_c0_g2_i8	64.2843	0.140604	0.21997	0.639197	0.522695	0.625966
TRINITY_DN985_c0_g2_i20	256.875	0.520033	0.179689	2.89408	0.00380276	0.0108152
TRINITY_DN985_c0_g2_i14	79.6548	0.363502	0.196525	1.84965	0.0643637	0.118066
TRINITY_DN985_c0_g1_i3	360.082	0.622684	0.189807	3.28062	0.00103579	0.00350729
TRINITY_DN985_c0_g1_i2	136.371	0.480257	0.176255	2.72479	0.00643432	0.0169655
TRINITY_DN9849_c0_g2_i3	312.03	2.66185	0.261611	10.1748	2.56854e-24	1.73154e-22
TRINITY_DN9849_c0_g2_i2	146.494	2.96421	0.276273	10.7293	7.41916e-27	6.21166e-25
TRINITY_DN9849_c0_g1_i2	65.3443	2.81136	0.333344	8.43381	3.34593e-17	1.14095e-15
TRINITY_DN9848_c0_g4_i2	19.8109	0.298151	0.434466	0.686247	0.492558	0.598445
TRINITY_DN9848_c0_g4_i1	5.8341	0.11583	0.658098	0.176007	0.860288	0.901376
TRINITY_DN9848_c0_g3_i7	5.29186	3.61862	1.45845	2.48115	0.0130959	0.0310816
TRINITY_DN9848_c0_g3_i5	4.73174	3.09897	1.48415	2.08805	0.0367935	0.0740689
TRINITY_DN9848_c0_g3_i1	4.73205	3.05205	1.60713	1.89907	0.0575548	0.107713
TRINITY_DN9848_c0_g2_i3	14.7423	0.28782	0.552834	0.520627	0.602627	0.696357
TRINITY_DN9848_c0_g1_i4	6.64165	2.31864	1.34522	1.72362	0.0847769	0.148116
TRINITY_DN9847_c0_g3_i2	279.518	-2.59266	0.212561	-12.1973	3.21463e-34	4.76396e-32
TRINITY_DN9847_c0_g3_i1	300.241	-2.56101	0.24264	-10.5548	4.82828e-26	3.79377e-24
TRINITY_DN9847_c0_g2_i54	1266.77	3.12462	0.18314	17.0614	2.87761e-65	6.12538e-62
TRINITY_DN9847_c0_g2_i4	1086.58	2.91311	0.167349	17.4074	7.25461e-68	1.82e-64
TRINITY_DN9847_c0_g2_i26	1718.45	2.97655	0.175897	16.9221	3.09079e-64	5.7135e-61
TRINITY_DN9847_c0_g2_i15	1865.03	2.9758	0.183207	16.2428	2.51147e-59	2.673e-56
TRINITY_DN9847_c0_g1_i70	1365.86	2.94426	0.197572	14.9022	3.18976e-50	1.556e-47
TRINITY_DN9847_c0_g1_i61	1229.96	3.09541	0.195473	15.8355	1.76989e-56	1.50676e-53
TRINITY_DN9847_c0_g1_i59	1516.74	3.03087	0.189488	15.9951	1.38203e-57	1.26079e-54
TRINITY_DN9847_c0_g1_i48	1347.52	2.98856	0.194409	15.3725	2.50219e-53	1.48954e-50
TRINITY_DN9847_c0_g1_i46	1175.74	2.89364	0.199274	14.5209	8.93326e-48	3.71312e-45
TRINITY_DN9847_c0_g1_i41	1232.43	2.77874	0.17628	15.7632	5.57365e-56	4.25566e-53
TRINITY_DN9847_c0_g1_i25	1365.98	2.95166	0.176211	16.7507	5.59693e-63	9.14317e-60
TRINITY_DN9846_c0_g1_i2	622.382	-0.0270775	0.228954	-0.118266	0.905857	0.934754
TRINITY_DN9844_c0_g4_i5	106.131	0.202424	0.170185	1.18943	0.234271	0.336462
TRINITY_DN9844_c0_g4_i4	137.464	0.116409	0.186702	0.623502	0.532955	0.635027
TRINITY_DN9844_c0_g2_i7	132.973	0.101491	0.162478	0.624646	0.532203	0.634358
TRINITY_DN9843_c1_g2_i8	53.4764	-0.637482	0.200073	-3.18624	0.00144134	0.00467309
TRINITY_DN9843_c1_g2_i7	58.5946	-0.500986	0.208138	-2.40699	0.0160845	0.0369946
TRINITY_DN9843_c1_g2_i5	55.8571	-0.684016	0.203373	-3.36335	0.000770024	0.00270682
TRINITY_DN9843_c1_g2_i4	65.9778	-0.389133	0.163425	-2.38112	0.0172602	0.0392669
TRINITY_DN9843_c1_g2_i24	57.6703	-0.640818	0.171922	-3.72738	0.000193481	0.000811796
TRINITY_DN9843_c1_g1_i8	41.8628	-0.458205	0.224674	-2.03942	0.0414083	0.081826
TRINITY_DN9843_c1_g1_i7	23.6275	-0.288256	0.269679	-1.06889	0.28512	0.392788
TRINITY_DN9843_c1_g1_i2	45.9961	-0.405618	0.207006	-1.95945	0.0500599	0.0958189
TRINITY_DN9843_c1_g1_i10	14.4011	-0.156099	0.3368	-0.463478	0.643022	0.731294
TRINITY_DN9843_c0_g1_i1	638.724	5.85374	0.461015	12.6975	6.10525e-37	1.11393e-34
TRINITY_DN9842_c0_g1_i2	10.5429	-0.327822	0.464077	-0.706397	0.479941	0.586576
TRINITY_DN9841_c0_g2_i5	108.533	0.0423867	0.142758	0.296913	0.766533	0.830738
TRINITY_DN9841_c0_g2_i1	167.309	0.0605001	0.148201	0.408231	0.683104	0.764439
TRINITY_DN9841_c0_g1_i3	64.9798	-0.0523381	0.192081	-0.272479	0.785254	0.845522
TRINITY_DN9840_c0_g1_i9	27.7299	0.67196	0.303529	2.21383	0.0268408	0.057028
TRINITY_DN984_c0_g2_i2	12.446	0.0375671	0.849309	0.0442325	0.964719	0.976293
TRINITY_DN984_c0_g2_i1	13.4494	0.564186	0.829769	0.679932	0.496548	0.601981
TRINITY_DN984_c0_g1_i9	28.8525	0.208769	0.485427	0.430072	0.667143	0.751318
TRINITY_DN984_c0_g1_i4	27.2406	-0.627294	0.489456	-1.28161	0.199978	0.296566
TRINITY_DN984_c0_g1_i11	29.1029	-0.227733	0.423061	-0.538298	0.590371	0.685998
TRINITY_DN984_c0_g1_i10	15.7949	0.182763	0.361497	0.505573	0.613157	0.70568
TRINITY_DN984_c0_g1_i1	26.4117	0.0267168	0.459955	0.0580857	0.95368	0.968642
TRINITY_DN9837_c0_g2_i2	98.1173	0.195801	0.235891	0.830049	0.406511	0.516568
TRINITY_DN9837_c0_g1_i9	34.509	0.479323	0.256758	1.86683	0.0619259	0.114371
TRINITY_DN9837_c0_g1_i6	38.8963	0.777886	0.250881	3.10061	0.0019312	0.00601744
TRINITY_DN9837_c0_g1_i5	59.4906	0.243667	0.248592	0.98019	0.326992	0.436476
TRINITY_DN9833_c0_g1_i1	8.52892	1.54921	0.608369	2.54649	0.0108812	0.0265805
TRINITY_DN98320_c0_g1_i1	14.9288	0.396753	0.657166	0.603733	0.546021	0.646931
TRINITY_DN98314_c0_g1_i2	236.545	0.852276	0.18464	4.61587	3.91447e-06	2.52476e-05
TRINITY_DN98314_c0_g1_i1	376.375	0.816816	0.199858	4.08698	4.37027e-05	0.00021856
TRINITY_DN9830_c0_g2_i4	54.2071	-1.5262	0.195107	-7.8224	5.18254e-15	1.36757e-13
TRINITY_DN9830_c0_g2_i1	75.2097	-1.78552	0.174942	-10.2064	1.85715e-24	1.26656e-22
TRINITY_DN9830_c0_g1_i8	78.2235	-1.58317	0.174833	-9.05534	1.36144e-19	5.95111e-18
TRINITY_DN983_c0_g2_i2	26.0852	1.70993	0.388342	4.40315	1.06688e-05	6.20904e-05
TRINITY_DN983_c0_g1_i44	117.804	2.01573	0.25843	7.79993	6.19424e-15	1.61753e-13
TRINITY_DN983_c0_g1_i40	205.452	1.34852	0.221047	6.10059	1.05679e-09	1.33707e-08
TRINITY_DN983_c0_g1_i26	102.159	0.779926	0.231409	3.37034	0.000750767	0.00264641
TRINITY_DN983_c0_g1_i25	109.19	2.3171	0.293021	7.90763	2.62341e-15	7.20412e-14
TRINITY_DN983_c0_g1_i24	195.314	1.50518	0.230951	6.51731	7.15773e-11	1.08572e-09
TRINITY_DN9829_c0_g2_i3	42.0351	3.67948	0.513111	7.17093	7.44873e-13	1.49624e-11
TRINITY_DN9829_c0_g2_i2	50.3216	3.57033	0.437576	8.15934	3.3685e-16	1.02212e-14
TRINITY_DN9829_c0_g1_i3	47.7752	3.61261	0.397069	9.09819	9.18533e-20	4.09406e-18
TRINITY_DN9829_c0_g1_i1	41.0004	3.83477	0.422075	9.08553	1.03199e-19	4.57363e-18
TRINITY_DN9828_c0_g1_i2	28.18	0.440945	0.278595	1.58275	0.113479	0.187905
TRINITY_DN9828_c0_g1_i1	17.9916	0.627658	0.367875	1.70617	0.0879762	0.152641
TRINITY_DN9827_c0_g2_i4	213.353	-0.82028	0.171662	-4.77845	1.76649e-06	1.22591e-05
TRINITY_DN9827_c0_g1_i6	254.59	-0.906394	0.142764	-6.34891	2.16844e-10	3.04157e-09
TRINITY_DN9823_c0_g1_i1	6.69598	1.28828	0.753833	1.70897	0.0874568	0.151892
TRINITY_DN9822_c0_g2_i4	15.5036	-0.292889	0.351816	-0.832506	0.405123	0.515252
TRINITY_DN9822_c0_g1_i2	41.6942	-0.107212	0.317722	-0.33744	0.735786	0.806171
TRINITY_DN9821_c1_g1_i1	9.86317	0.884365	0.541146	1.63424	0.102208	0.172486
TRINITY_DN9820_c0_g1_i5	4.53839	-3.57347	0.58582	-6.09994	1.06109e-09	1.34202e-08
TRINITY_DN9820_c0_g1_i4	2.51516	-4.37844	0.823783	-5.31504	1.06634e-07	9.51904e-07
TRINITY_DN9820_c0_g1_i17	10.4198	-3.66962	0.606299	-6.0525	1.42619e-09	1.7644e-08
TRINITY_DN9820_c0_g1_i11	3.78483	-3.40407	0.625491	-5.44224	5.26136e-08	4.96314e-07
TRINITY_DN982_c0_g2_i3	89.6228	-0.182748	0.219204	-0.833688	0.404457	0.514581
TRINITY_DN982_c0_g1_i1	412.66	-0.538034	0.102283	-5.26025	1.43863e-07	1.25364e-06
TRINITY_DN9817_c0_g2_i4	16.5745	-0.537323	0.367599	-1.46171	0.143821	0.227746
TRINITY_DN9817_c0_g2_i1	37.7811	1.75706	0.596345	2.94638	0.00321522	0.00935092
TRINITY_DN9817_c0_g1_i3	18.7334	-0.0738265	0.370336	-0.19935	0.841989	0.888111
TRINITY_DN9817_c0_g1_i1	15.8833	0.0903501	0.395254	0.228587	0.81919	0.870784
TRINITY_DN9816_c0_g2_i4	77.2982	0.534891	0.214555	2.49303	0.0126658	0.0302047
TRINITY_DN9815_c0_g1_i7	53.4864	0.121843	0.243739	0.499892	0.617151	0.709104
TRINITY_DN9815_c0_g1_i5	56.6606	0.314902	0.236753	1.33008	0.18349	0.276939
TRINITY_DN9815_c0_g1_i21	18.5663	0.169679	0.33335	0.509011	0.610744	0.703573
TRINITY_DN9814_c0_g1_i2	285.86	1.1624	0.593926	1.95714	0.0503306	0.0962714
TRINITY_DN9814_c0_g1_i1	407.822	1.14299	0.629736	1.81502	0.0695205	0.125879
TRINITY_DN9812_c0_g2_i41	28.5075	0.66234	0.266088	2.48917	0.012804	0.0304866
TRINITY_DN9812_c0_g2_i36	28.5397	0.954218	0.243597	3.91719	8.95863e-05	0.000412574
TRINITY_DN9812_c0_g2_i18	27.2291	1.14844	0.293498	3.91295	9.11758e-05	0.000418878
TRINITY_DN9812_c0_g2_i17	27.3657	1.21092	0.29684	4.07936	4.516e-05	0.000224938
TRINITY_DN9812_c0_g1_i3	35.3801	1.47726	0.279624	5.28301	1.27081e-07	1.11879e-06
TRINITY_DN9812_c0_g1_i22	39.2587	1.16479	0.249145	4.67513	2.93772e-06	1.94569e-05
TRINITY_DN9812_c0_g1_i1	37.8762	1.00211	0.249856	4.01075	6.05268e-05	0.000291053
TRINITY_DN9811_c1_g2_i4	89.7535	-0.260727	0.161883	-1.61059	0.107269	0.179472
TRINITY_DN9811_c1_g2_i1	118.433	-0.197698	0.163244	-1.21106	0.225873	0.326907
TRINITY_DN9811_c0_g2_i2	424.721	0.043394	0.240587	0.180367	0.856864	0.898777
TRINITY_DN9810_c1_g1_i6	78.1332	0.431938	0.168466	2.56394	0.0103491	0.025465
TRINITY_DN9810_c1_g1_i11	21.3855	0.577438	0.288873	1.99893	0.0456159	0.088689
TRINITY_DN9810_c0_g1_i4	14.5599	0.703933	0.45281	1.55459	0.120044	0.196643
TRINITY_DN9810_c0_g1_i2	115.168	0.137797	0.225239	0.611779	0.540684	0.642113
TRINITY_DN9810_c0_g1_i1	41.6697	0.281501	0.298861	0.941911	0.346238	0.456356
TRINITY_DN981_c0_g2_i7	14.3947	0.814872	0.344146	2.36781	0.0178937	0.0405126
TRINITY_DN981_c0_g2_i3	17.1468	1.51597	0.410531	3.69269	0.000221891	0.000915092
TRINITY_DN9809_c0_g2_i8	64.9499	-0.09897	0.210051	-0.471172	0.637518	0.726563
TRINITY_DN9809_c0_g2_i7	60.0888	0.0605861	0.253786	0.238729	0.811316	0.864993
TRINITY_DN9809_c0_g2_i40	67.026	-0.0671213	0.192777	-0.348182	0.727704	0.799574
TRINITY_DN9809_c0_g2_i2	62.1625	-0.00358141	0.217578	-0.0164604	0.986867	0.991341
TRINITY_DN9809_c0_g2_i18	65.7178	0.0483084	0.223018	0.216612	0.828511	0.877835
TRINITY_DN9809_c0_g2_i17	62.4109	-0.173415	0.212409	-0.816418	0.414261	0.523961
TRINITY_DN9809_c0_g1_i27	54.5074	-0.233024	0.217279	-1.07246	0.283512	0.390925
TRINITY_DN9809_c0_g1_i23	84.7005	-0.193778	0.200036	-0.968713	0.332689	0.442354
TRINITY_DN9809_c0_g1_i16	84.0577	-0.196815	0.178479	-1.10274	0.270141	0.376457
TRINITY_DN9809_c0_g1_i1	81.5305	-0.344514	0.194904	-1.76761	0.0771254	0.136997
TRINITY_DN9807_c0_g1_i5	15.842	0.191697	0.38139	0.502627	0.615227	0.707437
TRINITY_DN9807_c0_g1_i4	14.4144	-0.153909	0.405131	-0.379899	0.704021	0.78072
TRINITY_DN9807_c0_g1_i3	7.84206	0.255954	0.5042	0.507644	0.611703	0.704476
TRINITY_DN9807_c0_g1_i2	8.78381	-0.39401	0.403465	-0.976566	0.328784	0.438451
TRINITY_DN9806_c0_g1_i6	59.6941	-0.186925	0.158149	-1.18196	0.237222	0.339812
TRINITY_DN9806_c0_g1_i31	62.848	0.0393625	0.186023	0.2116	0.832419	0.880887
TRINITY_DN9806_c0_g1_i23	55.0221	-0.488267	0.187458	-2.60468	0.00919612	0.0229939
TRINITY_DN9806_c0_g1_i19	63.9673	-0.122877	0.152966	-0.803296	0.421804	0.531073
TRINITY_DN9806_c0_g1_i17	54.7545	-0.283401	0.170603	-1.66117	0.0966784	0.16477
TRINITY_DN9805_c0_g1_i4	59.9255	0.071303	0.203397	0.350561	0.725918	0.798123
TRINITY_DN9805_c0_g1_i12	19.7435	0.380152	0.488004	0.778993	0.435984	0.544557
TRINITY_DN9805_c0_g1_i10	58.8438	-0.271897	0.187514	-1.45001	0.147055	0.231711
TRINITY_DN9804_c0_g2_i7	8.08912	-1.516	0.443726	-3.41651	0.000634286	0.00228524
TRINITY_DN9804_c0_g2_i5	5.85493	-0.850473	0.520275	-1.63466	0.10212	0.172364
TRINITY_DN9804_c0_g2_i15	7.76041	-0.773275	0.482182	-1.6037	0.10878	0.181512
TRINITY_DN9804_c0_g2_i1	7.08272	-1.53021	0.437408	-3.49836	0.000468134	0.00175541
TRINITY_DN9804_c0_g1_i6	9.74256	-0.084241	0.422815	-0.199239	0.842076	0.888189
TRINITY_DN9804_c0_g1_i1	10.0429	-1.13692	0.435129	-2.61283	0.00897948	0.0225273
TRINITY_DN9802_c0_g1_i39	20.9518	0.298211	0.316665	0.941724	0.346334	0.456448
TRINITY_DN9802_c0_g1_i1	29.5559	0.687476	0.311786	2.20496	0.0274567	0.0581002
TRINITY_DN9800_c0_g2_i9	21.4895	0.560901	0.291179	1.92631	0.054066	0.102294
TRINITY_DN9800_c0_g2_i5	52.3037	0.648309	0.225043	2.88083	0.00396633	0.0112123
TRINITY_DN9800_c0_g2_i12	50.4226	0.416426	0.195073	2.13472	0.032784	0.067315
TRINITY_DN9800_c0_g1_i19	16.6612	0.520509	0.317184	1.64103	0.10079	0.170541
TRINITY_DN9800_c0_g1_i17	30.378	0.694312	0.238927	2.90596	0.0036613	0.0104624
TRINITY_DN9800_c0_g1_i13	41.8704	0.483575	0.194058	2.4919	0.0127061	0.0302874
TRINITY_DN9800_c0_g1_i11	36.2579	0.716117	0.246241	2.90819	0.00363527	0.0103965
TRINITY_DN980_c1_g1_i5	116.3	0.597279	0.218307	2.73596	0.00621983	0.0164792
TRINITY_DN980_c1_g1_i4	170.979	0.3726	0.155896	2.39005	0.0168462	0.0384783
TRINITY_DN980_c0_g1_i5	47.4989	0.324182	0.196203	1.65228	0.0984766	0.167315
TRINITY_DN980_c0_g1_i4	44.4136	0.197782	0.24235	0.816101	0.414442	0.524153
TRINITY_DN980_c0_g1_i13	62.5543	-0.0531615	0.189864	-0.279998	0.779479	0.840865
TRINITY_DN980_c0_g1_i11	23.1901	0.120939	0.28497	0.424393	0.671279	0.754764
TRINITY_DN98_c0_g2_i9	132.308	0.526229	0.148238	3.54988	0.000385401	0.00148042
TRINITY_DN98_c0_g2_i6	127.785	0.692583	0.157701	4.39174	1.12447e-05	6.50858e-05
TRINITY_DN98_c0_g1_i9	29.3316	0.566548	0.253904	2.23135	0.0256581	0.0549398
TRINITY_DN98_c0_g1_i34	67.7092	0.710313	0.170217	4.17299	3.00634e-05	0.000156813
TRINITY_DN98_c0_g1_i33	94.9515	0.574403	0.17209	3.3378	0.000844442	0.0029308
TRINITY_DN98_c0_g1_i3	68.8107	0.458766	0.159449	2.8772	0.00401219	0.0113215
TRINITY_DN98_c0_g1_i16	74.9586	0.359612	0.167175	2.15111	0.0314675	0.0650223
TRINITY_DN98_c0_g1_i1	45.964	0.267995	0.194113	1.38062	0.167397	0.257084
TRINITY_DN9799_c0_g1_i14	617.754	-0.258592	0.14807	-1.74641	0.0807391	0.142293
TRINITY_DN9799_c0_g1_i10	374.415	-0.261706	0.15254	-1.71565	0.0862254	0.150154
TRINITY_DN9798_c0_g2_i3	25.6372	0.182426	0.245482	0.743131	0.457402	0.565185
TRINITY_DN9798_c0_g2_i1	17.8928	0.205112	0.337571	0.60761	0.543446	0.644573
TRINITY_DN9798_c0_g1_i3	23.825	0.123666	0.277178	0.446162	0.65548	0.741477
TRINITY_DN9796_c0_g1_i4	863.223	0.550014	0.304094	1.8087	0.0704975	0.127346
TRINITY_DN9796_c0_g1_i3	1884.8	0.733338	0.306676	2.39125	0.0167913	0.0383691
TRINITY_DN9795_c1_g1_i3	12.4992	-0.106893	0.434508	-0.246008	0.805676	0.860716
TRINITY_DN9795_c1_g1_i2	9.51672	0.301874	0.447942	0.673913	0.500367	0.605545
TRINITY_DN9795_c0_g2_i6	43.1711	0.79301	0.279023	2.84209	0.00448188	0.0124468
TRINITY_DN9795_c0_g2_i4	51.9623	0.619251	0.231231	2.67806	0.00740496	0.0191264
TRINITY_DN9795_c0_g2_i3	46.1914	0.609627	0.254895	2.39168	0.0167713	0.038331
TRINITY_DN9795_c0_g1_i6	38.5852	0.610688	0.295747	2.0649	0.0389326	0.0777025
TRINITY_DN9795_c0_g1_i14	37.3183	0.982987	0.297142	3.30814	0.000939167	0.00321782
TRINITY_DN9795_c0_g1_i1	43.7117	0.681388	0.269289	2.53033	0.0113956	0.0276114
TRINITY_DN9794_c0_g2_i4	33.4733	-0.550927	0.205911	-2.67556	0.0074604	0.0192469
TRINITY_DN9794_c0_g2_i2	13.8302	0.139048	0.357042	0.389444	0.696948	0.775177
TRINITY_DN9794_c0_g2_i14	12.9715	-0.499042	0.41333	-1.20737	0.227291	0.328533
TRINITY_DN9794_c0_g2_i12	18.3262	-0.420628	0.285673	-1.47241	0.14091	0.224007
TRINITY_DN9794_c0_g1_i2	21.8234	-0.479406	0.255484	-1.87646	0.0605921	0.112374
TRINITY_DN9792_c1_g1_i1	25.1476	0.0477603	0.345818	0.138108	0.890155	0.923291
TRINITY_DN9792_c0_g1_i1	25.4794	-0.020903	0.418128	-0.0499918	0.960129	0.973053
TRINITY_DN9791_c0_g2_i8	12.1403	0.0729897	0.363489	0.200803	0.840853	0.887259
TRINITY_DN9791_c0_g2_i7	7.44121	-0.217409	0.448577	-0.484664	0.627915	0.718217
TRINITY_DN9791_c0_g2_i5	17.2143	0.0749811	0.299278	0.25054	0.80217	0.858211
TRINITY_DN9791_c0_g2_i4	9.16499	-0.00740786	0.379441	-0.0195231	0.984424	0.989622
TRINITY_DN9791_c0_g2_i3	15.794	-0.235951	0.422177	-0.558892	0.576235	0.673965
TRINITY_DN9791_c0_g1_i5	16.6213	-0.214224	0.388337	-0.551645	0.581192	0.678013
TRINITY_DN9791_c0_g1_i4	18.7089	0.242951	0.306532	0.79258	0.428023	0.53693
TRINITY_DN9791_c0_g1_i3	20.2373	0.069687	0.326541	0.21341	0.831007	0.879857
TRINITY_DN9791_c0_g1_i1	22.9834	0.0162357	0.269554	0.0602316	0.951971	0.967421
TRINITY_DN9790_c0_g1_i9	118.884	-0.276899	0.155972	-1.77531	0.0758461	0.135088
TRINITY_DN9790_c0_g1_i8	63.3247	-0.441851	0.216763	-2.0384	0.0415095	0.0819953
TRINITY_DN9790_c0_g1_i10	93.59	-0.162023	0.19399	-0.835213	0.403598	0.513767
TRINITY_DN979_c0_g1_i3	26.7726	-0.607105	0.268082	-2.26462	0.0235358	0.051071
TRINITY_DN979_c0_g1_i2	16.0948	-0.350707	0.417644	-0.839726	0.401062	0.511336
TRINITY_DN979_c0_g1_i13	13.8661	-0.101836	0.407438	-0.249942	0.802632	0.858437
TRINITY_DN979_c0_g1_i1	24.1017	-0.516426	0.337679	-1.52934	0.12618	0.204805
TRINITY_DN9789_c1_g2_i10	109.166	-0.101429	0.162384	-0.624625	0.532217	0.634364
TRINITY_DN9789_c1_g1_i3	372.343	-0.908542	0.13999	-6.49006	8.58008e-11	1.28372e-09
TRINITY_DN9789_c1_g1_i1	106.501	-0.959645	0.189809	-5.05584	4.28497e-07	3.3782e-06
TRINITY_DN9789_c0_g1_i8	132.446	0.655925	0.241304	2.71825	0.00656281	0.0172454
TRINITY_DN9789_c0_g1_i3	115.811	0.872399	0.269317	3.2393	0.00119824	0.00398195
TRINITY_DN9789_c0_g1_i20	82.8306	0.69181	0.280255	2.4685	0.013568	0.0320397
TRINITY_DN9789_c0_g1_i18	74.835	0.92106	0.254221	3.62307	0.000291125	0.00115825
TRINITY_DN9789_c0_g1_i15	124.766	0.695918	0.238126	2.92248	0.00347255	0.00999096
TRINITY_DN9789_c0_g1_i13	118.552	0.839815	0.249982	3.3595	0.000780824	0.0027393
TRINITY_DN9787_c1_g2_i7	17.7075	-0.455443	0.270598	-1.6831	0.0923565	0.158729
TRINITY_DN9787_c1_g2_i3	17.9401	-0.543402	0.285468	-1.90355	0.0569688	0.106797
TRINITY_DN9787_c1_g2_i13	11.8927	0.29582	0.402733	0.734532	0.462624	0.570304
TRINITY_DN9787_c1_g2_i11	16.3914	-0.403289	0.310514	-1.29878	0.194019	0.289446
TRINITY_DN9787_c1_g1_i16	16.3748	-0.385875	0.326847	-1.1806	0.237762	0.340432
TRINITY_DN9787_c1_g1_i15	20.8053	-0.209834	0.271309	-0.773416	0.439276	0.547799
TRINITY_DN9787_c1_g1_i12	24.4983	0.090828	0.273055	0.332636	0.739409	0.809157
TRINITY_DN9787_c0_g1_i4	60.9507	0.47045	0.31017	1.51675	0.12933	0.208893
TRINITY_DN9787_c0_g1_i15	28.282	0.925136	0.36821	2.51253	0.0119871	0.0288327
TRINITY_DN9787_c0_g1_i10	52.7716	0.21	0.24888	0.843781	0.398792	0.509154
TRINITY_DN9786_c0_g2_i1	39.2042	2.81621	0.702529	4.00868	6.106e-05	0.000293256
TRINITY_DN9786_c0_g1_i2	14.1209	1.68286	0.760466	2.21293	0.0269027	0.0571293
TRINITY_DN9785_c0_g1_i4	13.0681	0.047245	0.401631	0.117633	0.906359	0.935113
TRINITY_DN9785_c0_g1_i10	19.3317	-0.80904	0.323477	-2.50108	0.0123817	0.0296384
TRINITY_DN9784_c0_g1_i8	125.501	0.147257	0.176579	0.833947	0.404311	0.514415
TRINITY_DN9784_c0_g1_i7	292.188	-0.115264	0.172371	-0.668701	0.503687	0.608766
TRINITY_DN9784_c0_g1_i3	107.095	0.115678	0.205845	0.561966	0.57414	0.671961
TRINITY_DN9782_c0_g2_i2	9.07244	1.13236	0.453337	2.49784	0.0124953	0.0298681
TRINITY_DN9782_c0_g2_i1	10.2401	1.52075	0.598987	2.53887	0.0111211	0.027062
TRINITY_DN9782_c0_g1_i3	7.99616	0.784357	0.492585	1.59233	0.111311	0.18503
TRINITY_DN9782_c0_g1_i1	8.61027	1.00551	0.645783	1.55705	0.119459	0.195874
TRINITY_DN97806_c0_g1_i1	8.69206	-1.64367	0.497755	-3.30217	0.000959411	0.00327855
TRINITY_DN9780_c0_g1_i3	152.396	0.693618	0.303713	2.28379	0.0223837	0.0489277
TRINITY_DN978_c0_g2_i4	311.205	0.317922	0.193962	1.63909	0.101194	0.17111
TRINITY_DN978_c0_g2_i1	11.015	0.219734	0.604015	0.363788	0.716016	0.790329
TRINITY_DN978_c0_g1_i4	26.0637	0.827457	0.333684	2.47977	0.0131469	0.0311847
TRINITY_DN978_c0_g1_i3	10.7585	-0.385675	0.534922	-0.720993	0.470914	0.578209
TRINITY_DN9779_c0_g2_i2	177.325	-1.20777	0.236634	-5.10397	3.32609e-07	2.69265e-06
TRINITY_DN9779_c0_g2_i1	120.903	-1.12282	0.267336	-4.20004	2.66865e-05	0.000141021
TRINITY_DN9778_c1_g1_i1	105.262	0.866053	0.214868	4.03063	5.56274e-05	0.00026997
TRINITY_DN9778_c0_g1_i1	96.7671	0.721294	0.208103	3.46605	0.000528162	0.00194863
TRINITY_DN9777_c0_g1_i6	45.4857	0.430523	0.237887	1.80978	0.0703303	0.127099
TRINITY_DN9776_c0_g1_i1	1813.16	4.73248	0.255739	18.5051	1.87742e-76	7.75761e-73
TRINITY_DN9775_c0_g4_i1	70.0327	-0.713032	0.211108	-3.37758	0.000731274	0.00258678
TRINITY_DN9775_c0_g2_i4	187.443	0.482667	0.142029	3.39837	0.000677898	0.00242065
TRINITY_DN9775_c0_g1_i3	99.3837	-0.562408	0.174505	-3.22288	0.00126908	0.00418352
TRINITY_DN9775_c0_g1_i2	54.1521	-0.584842	0.242974	-2.40701	0.0160837	0.036994
TRINITY_DN9775_c0_g1_i1	15.7879	-0.468038	0.340532	-1.37443	0.169308	0.259435
TRINITY_DN97740_c0_g1_i1	40.997	-0.218365	0.286608	-0.761896	0.446122	0.554515
TRINITY_DN9773_c0_g2_i5	24.5389	-1.01031	0.366208	-2.75883	0.00580079	0.0155306
TRINITY_DN9773_c0_g2_i3	17.1886	-0.78462	0.28952	-2.71007	0.00672688	0.0176133
TRINITY_DN9773_c0_g2_i2	27.0485	-0.959524	0.321993	-2.97995	0.00288296	0.00851685
TRINITY_DN9773_c0_g1_i7	19.7317	-0.690558	0.377663	-1.82851	0.0674736	0.122863
TRINITY_DN9773_c0_g1_i5	15.8015	-0.832283	0.365419	-2.27761	0.0227497	0.0496032
TRINITY_DN9773_c0_g1_i3	18.774	-0.507507	0.379596	-1.33697	0.181233	0.274091
TRINITY_DN9773_c0_g1_i2	16.6615	-0.710556	0.338165	-2.10121	0.0356223	0.0721134
TRINITY_DN9770_c0_g1_i9	9.30829	0.312734	0.501656	0.623403	0.53302	0.635083
TRINITY_DN9770_c0_g1_i6	8.35187	-0.557439	0.465031	-1.19872	0.230639	0.332298
TRINITY_DN9770_c0_g1_i4	35.8478	-0.708584	0.271662	-2.60833	0.00909846	0.0227894
TRINITY_DN977_c0_g3_i1	30.4409	0.72928	0.291164	2.5047	0.0122555	0.0293827
TRINITY_DN977_c0_g1_i7	30.8188	0.42819	0.295855	1.4473	0.147814	0.23263
TRINITY_DN977_c0_g1_i4	63.9329	-0.200229	0.336319	-0.595354	0.551607	0.651901
TRINITY_DN9769_c0_g2_i6	12.761	3.55826	0.794346	4.47948	7.48247e-06	4.52406e-05
TRINITY_DN9769_c0_g2_i3	6.35809	4.86487	1.34285	3.62278	0.000291452	0.00115942
TRINITY_DN9769_c0_g2_i2	9.51587	2.36795	0.650142	3.6422	0.000270317	0.00108695
TRINITY_DN9769_c0_g1_i8	6.30495	4.08742	1.09829	3.72164	0.000197935	0.000827765
TRINITY_DN9769_c0_g1_i7	6.8454	1.88912	0.694829	2.71882	0.00655144	0.017222
TRINITY_DN9769_c0_g1_i5	8.06677	3.84195	0.91655	4.19175	2.76807e-05	0.000145749
TRINITY_DN9766_c0_g2_i8	4.04775	-5.21681	0.934189	-5.58432	2.34615e-08	2.37301e-07
TRINITY_DN9766_c0_g2_i7	5.28251	-6.5008	0.972369	-6.68553	2.30094e-11	3.74142e-10
TRINITY_DN9766_c0_g2_i6	2.2066	-4.4537	1.11136	-4.00744	6.13816e-05	0.000294539
TRINITY_DN9766_c0_g2_i5	4.66376	-5.73701	0.9854	-5.82201	5.81445e-09	6.54021e-08
TRINITY_DN9766_c0_g2_i3	4.32777	-4.94156	0.992719	-4.97781	6.43091e-07	4.91021e-06
TRINITY_DN9766_c0_g2_i2	5.09809	-5.99893	1.02576	-5.84829	4.9666e-09	5.65444e-08
TRINITY_DN9766_c0_g1_i2	12.5553	-4.93162	0.697146	-7.07401	1.50515e-12	2.90624e-11
TRINITY_DN9766_c0_g1_i1	3.07392	-5.94886	1.08168	-5.49964	3.80562e-08	3.68217e-07
TRINITY_DN9764_c1_g1_i6	164.822	-0.438393	0.134661	-3.25554	0.00113176	0.00379314
TRINITY_DN9764_c1_g1_i5	219.158	-0.427319	0.108013	-3.95618	7.6158e-05	0.000357482
TRINITY_DN9763_c0_g1_i1	11.2416	1.87339	0.587134	3.19073	0.00141913	0.00460915
TRINITY_DN9762_c0_g1_i6	6.77591	-1.02558	0.885976	-1.15757	0.247039	0.350804
TRINITY_DN9762_c0_g1_i5	6.16768	-0.62142	0.770772	-0.80623	0.42011	0.529419
TRINITY_DN9762_c0_g1_i16	5.85668	-1.54847	0.905603	-1.70988	0.0872889	0.151675
TRINITY_DN9762_c0_g1_i15	6.81796	-2.0765	0.790201	-2.62781	0.00859357	0.0217017
TRINITY_DN9760_c0_g1_i1	85.3301	1.40143	0.235474	5.95151	2.65673e-09	3.15827e-08
TRINITY_DN976_c2_g1_i4	11.1754	-0.299548	0.444679	-0.673628	0.500548	0.605715
TRINITY_DN976_c2_g1_i3	37.0757	-0.803777	0.322675	-2.49098	0.0127392	0.0303559
TRINITY_DN976_c2_g1_i2	35.7318	-0.962756	0.329107	-2.92536	0.00344062	0.0099125
TRINITY_DN976_c2_g1_i1	13.1324	-1.91626	0.448445	-4.27313	1.92747e-05	0.0001053
TRINITY_DN976_c1_g1_i5	15.9399	0.788664	0.339062	2.32602	0.0200176	0.0445079
TRINITY_DN976_c1_g1_i2	20.9481	0.679376	0.283938	2.39269	0.0167254	0.0382397
TRINITY_DN976_c1_g1_i15	17.9681	0.46899	0.295641	1.58635	0.11266	0.186804
TRINITY_DN976_c1_g1_i11	6.79663	-0.188854	0.581771	-0.324619	0.745469	0.814178
TRINITY_DN976_c0_g2_i13	99.842	-0.635073	0.177571	-3.57645	0.000348294	0.00135619
TRINITY_DN976_c0_g2_i12	85.9385	-0.949611	0.177138	-5.36087	8.28238e-08	7.54403e-07
TRINITY_DN976_c0_g1_i4	87.7415	-1.07434	0.208586	-5.15058	2.59681e-07	2.1516e-06
TRINITY_DN9759_c0_g1_i7	186.42	-0.0360344	0.118276	-0.304663	0.760623	0.825913
TRINITY_DN9759_c0_g1_i2	415.923	0.225159	0.110406	2.03938	0.0414123	0.0818286
TRINITY_DN9758_c0_g1_i1	29.2284	-1.35716	0.565337	-2.40063	0.016367	0.0375523
TRINITY_DN9757_c0_g2_i3	22.7812	1.91285	0.475888	4.01954	5.83118e-05	0.000281578
TRINITY_DN9757_c0_g1_i5	10.4966	2.63736	0.65132	4.04925	5.1383e-05	0.000251754
TRINITY_DN9756_c0_g2_i1	143.796	-0.127929	0.275957	-0.463584	0.642946	0.731248
TRINITY_DN9755_c2_g1_i11	54.7087	0.042064	0.244325	0.172165	0.863308	0.90357
TRINITY_DN9755_c0_g1_i5	131.329	-0.253936	0.138358	-1.83535	0.0664541	0.121286
TRINITY_DN9755_c0_g1_i4	77.2036	-0.198934	0.191237	-1.04024	0.298226	0.406679
TRINITY_DN9754_c0_g1_i9	75.8356	0.105536	0.183112	0.576347	0.564381	0.663214
TRINITY_DN9754_c0_g1_i8	40.7671	0.0244568	0.221551	0.110389	0.912101	0.939161
TRINITY_DN9754_c0_g1_i7	25.2867	0.346425	0.27428	1.26303	0.206577	0.304406
TRINITY_DN97524_c0_g1_i1	4.5324	2.52769	1.14303	2.21139	0.0270086	0.0573196
TRINITY_DN9752_c1_g1_i7	18.3234	0.181264	0.322702	0.561706	0.574317	0.672124
TRINITY_DN9752_c1_g1_i3	19.3314	0.212217	0.352319	0.602344	0.546945	0.64772
TRINITY_DN9751_c0_g3_i1	5.48798	2.06563	0.985817	2.09535	0.0361399	0.0729763
TRINITY_DN9751_c0_g2_i9	35.4535	0.0564983	0.222133	0.254345	0.799229	0.855899
TRINITY_DN9751_c0_g2_i18	67.4566	0.0500523	0.208548	0.240004	0.810327	0.86424
TRINITY_DN9751_c0_g2_i14	71.1828	-0.161829	0.187858	-0.861443	0.388994	0.499632
TRINITY_DN9751_c0_g2_i12	59.7116	-0.278404	0.19897	-1.39923	0.161744	0.25017
TRINITY_DN9751_c0_g2_i11	38.909	0.0542264	0.220564	0.245854	0.805795	0.860805
TRINITY_DN9751_c0_g1_i5	76.6645	0.114434	0.154532	0.740523	0.458983	0.5667
TRINITY_DN9751_c0_g1_i4	86.3299	-0.194637	0.166161	-1.17138	0.241447	0.344571
TRINITY_DN9751_c0_g1_i10	6.6811	0.687175	0.585889	1.17288	0.240846	0.343894
TRINITY_DN9750_c0_g1_i6	10.5214	-0.170767	0.43666	-0.391074	0.695742	0.774373
TRINITY_DN9750_c0_g1_i4	14.3438	0.0993877	0.408442	0.243334	0.807747	0.862223
TRINITY_DN9750_c0_g1_i36	21.3743	0.0801522	0.291822	0.274662	0.783576	0.844194
TRINITY_DN9750_c0_g1_i33	13.7644	-0.166226	0.401614	-0.413894	0.678951	0.760944
TRINITY_DN9750_c0_g1_i3	20.669	-0.336763	0.337195	-0.998719	0.317931	0.427183
TRINITY_DN9750_c0_g1_i28	17.5743	0.017662	0.347874	0.0507711	0.959508	0.972634
TRINITY_DN9750_c0_g1_i17	14.9122	-0.566932	0.343589	-1.65003	0.098937	0.16801
TRINITY_DN9750_c0_g1_i16	10.2404	-0.0501549	0.466941	-0.107412	0.914462	0.940835
TRINITY_DN975_c0_g1_i9	689.118	4.62975	0.335306	13.8075	2.2956e-43	6.55506e-41
TRINITY_DN975_c0_g1_i5	870.916	5.2784	0.349774	15.0909	1.85874e-51	9.74384e-49
TRINITY_DN975_c0_g1_i4	817.527	2.8128	0.207161	13.5779	5.41891e-42	1.43102e-39
TRINITY_DN975_c0_g1_i3	392.227	2.67558	0.247042	10.8305	2.46915e-27	2.13867e-25
TRINITY_DN975_c0_g1_i14	856.811	4.96889	0.315871	15.7307	9.31072e-56	6.95779e-53
TRINITY_DN975_c0_g1_i12	417.138	2.11259	0.171027	12.3524	4.72979e-35	7.5682e-33
TRINITY_DN975_c0_g1_i1	1154.12	4.30748	0.27878	15.4511	7.41155e-54	4.69031e-51
TRINITY_DN9749_c0_g2_i2	148.88	1.09256	0.174003	6.27897	3.40822e-10	4.63703e-09
TRINITY_DN9749_c0_g2_i1	57.4016	1.2921	0.228634	5.65139	1.59155e-08	1.65554e-07
TRINITY_DN9747_c0_g1_i2	66.6983	-1.60251	0.233561	-6.86117	6.82979e-12	1.1979e-10
TRINITY_DN9746_c1_g1_i2	304.658	0.984589	0.277779	3.54451	0.000393344	0.00150739
TRINITY_DN9746_c0_g4_i2	9.14883	-2.6902	0.418049	-6.43513	1.2337e-10	1.79572e-09
TRINITY_DN9746_c0_g4_i1	8.81317	-1.49604	0.392916	-3.80754	0.000140359	0.000611745
TRINITY_DN9746_c0_g3_i2	10.5445	-2.33765	0.3759	-6.2188	5.00957e-10	6.66472e-09
TRINITY_DN9746_c0_g3_i1	11.2542	-1.98019	0.354592	-5.58441	2.34489e-08	2.37207e-07
TRINITY_DN9746_c0_g2_i7	41.6109	-0.282967	0.212763	-1.32997	0.18353	0.276971
TRINITY_DN9746_c0_g2_i5	49.0882	-0.34764	0.20071	-1.73205	0.0832647	0.145936
TRINITY_DN9746_c0_g2_i14	90.1204	-0.397443	0.225785	-1.76027	0.0783618	0.138821
TRINITY_DN9746_c0_g1_i5	20.9198	-0.163893	0.355853	-0.460563	0.645112	0.733097
TRINITY_DN9745_c0_g1_i3	16.3273	5.79962	0.89352	6.49075	8.54074e-11	1.27893e-09
TRINITY_DN9745_c0_g1_i2	26.4942	6.14449	0.793627	7.7423	9.76353e-15	2.48606e-13
TRINITY_DN9743_c0_g2_i3	70.6538	0.720927	0.296601	2.43063	0.0150727	0.035023
TRINITY_DN9743_c0_g1_i10	88.6065	1.22605	0.260418	4.708	2.50161e-06	1.68223e-05
TRINITY_DN9742_c0_g2_i5	82.1541	0.278171	0.193828	1.43514	0.151246	0.237035
TRINITY_DN9742_c0_g2_i3	162.107	0.468574	0.202658	2.31215	0.0207696	0.0458979
TRINITY_DN9742_c0_g2_i10	158.485	0.366688	0.194703	1.88332	0.0596567	0.11095
TRINITY_DN9742_c0_g2_i1	164.064	0.449175	0.21212	2.11755	0.034213	0.0697577
TRINITY_DN9742_c0_g1_i70	141.608	0.549807	0.219154	2.50877	0.0121153	0.0290954
TRINITY_DN9742_c0_g1_i6	140.076	0.444496	0.225182	1.97394	0.0483883	0.0931293
TRINITY_DN9742_c0_g1_i29	133.76	0.273487	0.219165	1.24786	0.212083	0.310837
TRINITY_DN9742_c0_g1_i22	93.903	0.426819	0.239589	1.78146	0.0748368	0.133648
TRINITY_DN9741_c0_g1_i4	527.215	0.268999	0.0916512	2.93503	0.00333515	0.00964857
TRINITY_DN9741_c0_g1_i1	133.514	0.289255	0.159928	1.80866	0.0705043	0.127348
TRINITY_DN9740_c0_g2_i3	416.743	-1.22293	0.137534	-8.89187	6.00896e-19	2.43425e-17
TRINITY_DN974_c1_g2_i1	16.8298	2.49688	0.855664	2.91806	0.00352217	0.0101155
TRINITY_DN974_c0_g2_i4	118.868	-0.64152	0.188807	-3.39774	0.00067944	0.00242564
TRINITY_DN974_c0_g2_i2	97.2767	-0.550486	0.193284	-2.84806	0.00439864	0.0122452
TRINITY_DN974_c0_g1_i9	15.0161	1.23837	0.451229	2.74444	0.00606147	0.0161198
TRINITY_DN974_c0_g1_i6	23.4078	1.34581	0.404477	3.32728	0.000876967	0.00302894
TRINITY_DN974_c0_g1_i25	44.1575	0.929276	0.343231	2.70743	0.00678056	0.017736
TRINITY_DN974_c0_g1_i23	19.6334	0.657476	0.358323	1.83487	0.066525	0.1214
TRINITY_DN974_c0_g1_i22	26.3689	0.913848	0.381329	2.39648	0.0165534	0.0379204
TRINITY_DN974_c0_g1_i20	13.4116	1.44068	0.466221	3.09012	0.00200078	0.00620807
TRINITY_DN974_c0_g1_i16	33.6482	0.92576	0.32801	2.82236	0.00476722	0.0131164
TRINITY_DN974_c0_g1_i11	21.3251	0.830409	0.402533	2.06296	0.0391164	0.0780029
TRINITY_DN974_c0_g1_i10	11.7414	0.855453	0.454746	1.88117	0.0599492	0.111379
TRINITY_DN9739_c0_g1_i40	40.6823	0.534294	0.204472	2.61305	0.00897394	0.0225142
TRINITY_DN9739_c0_g1_i23	44.7601	0.291772	0.232582	1.25449	0.209664	0.308101
TRINITY_DN9739_c0_g1_i19	83.7526	0.227645	0.171292	1.32899	0.18385	0.277351
TRINITY_DN9739_c0_g1_i16	78.1412	0.702784	0.180418	3.89531	9.80717e-05	0.000446013
TRINITY_DN9739_c0_g1_i11	43.5256	0.554035	0.215779	2.56761	0.0102402	0.025234
TRINITY_DN9738_c0_g1_i7	11.1062	0.337104	0.411414	0.819378	0.412571	0.522275
TRINITY_DN9738_c0_g1_i3	37.8557	-0.108685	0.256996	-0.422906	0.672364	0.755623
TRINITY_DN9738_c0_g1_i13	17.0628	-0.0576071	0.295911	-0.194677	0.845646	0.890911
TRINITY_DN9738_c0_g1_i10	44.5167	-0.443806	0.211409	-2.09928	0.035792	0.0723971
TRINITY_DN9737_c0_g1_i9	22.8686	1.52234	0.327887	4.64289	3.43568e-06	2.24606e-05
TRINITY_DN9737_c0_g1_i8	82.2763	1.63062	0.252596	6.45542	1.07917e-10	1.58757e-09
TRINITY_DN9737_c0_g1_i6	50.8285	1.22797	0.255073	4.8142	1.47793e-06	1.04497e-05
TRINITY_DN9737_c0_g1_i5	130.768	0.854672	0.1958	4.36503	1.27108e-05	7.24908e-05
TRINITY_DN9737_c0_g1_i4	93.5773	1.37919	0.216988	6.35606	2.06995e-10	2.91331e-09
TRINITY_DN9737_c0_g1_i2	5.71337	2.0643	0.665539	3.10169	0.0019242	0.00599989
TRINITY_DN9736_c0_g2_i3	618.111	1.08357	0.236743	4.57697	4.7176e-06	2.99086e-05
TRINITY_DN9736_c0_g2_i1	542.615	1.20646	0.226409	5.32868	9.89309e-08	8.87875e-07
TRINITY_DN9736_c0_g1_i9	257.913	1.13476	0.279429	4.06099	4.8865e-05	0.000240744
TRINITY_DN9736_c0_g1_i8	429.295	1.25839	0.253291	4.96815	6.75938e-07	5.137e-06
TRINITY_DN9736_c0_g1_i3	440.527	1.12415	0.231239	4.8614	1.16559e-06	8.40626e-06
TRINITY_DN9736_c0_g1_i2	469.315	1.15368	0.252087	4.57652	4.72773e-06	2.99621e-05
TRINITY_DN9736_c0_g1_i1	244.5	1.06838	0.244565	4.36848	1.25114e-05	7.14462e-05
TRINITY_DN9734_c0_g2_i8	26.2099	0.200701	0.252349	0.795332	0.42642	0.535451
TRINITY_DN9734_c0_g2_i7	31.5447	0.0397557	0.251612	0.158004	0.874454	0.91192
TRINITY_DN9734_c0_g2_i6	28.7362	0.422472	0.26121	1.61736	0.1058	0.177449
TRINITY_DN9734_c0_g2_i5	26.4491	0.0130215	0.276715	0.0470574	0.962467	0.974692
TRINITY_DN9734_c0_g2_i2	25.6421	0.253767	0.262828	0.965525	0.334282	0.444042
TRINITY_DN9734_c0_g2_i1	27.2143	0.146843	0.283616	0.517754	0.60463	0.698155
TRINITY_DN9734_c0_g1_i5	25.1539	-0.0828236	0.25535	-0.324353	0.745671	0.814319
TRINITY_DN9734_c0_g1_i29	31.2494	0.297137	0.246925	1.20335	0.228841	0.330244
TRINITY_DN9734_c0_g1_i28	27.1652	-0.0524852	0.240876	-0.217893	0.827512	0.877082
TRINITY_DN9734_c0_g1_i21	34.2508	0.0925216	0.230637	0.401156	0.688305	0.768617
TRINITY_DN9734_c0_g1_i2	23.2702	-0.168395	0.277495	-0.606841	0.543956	0.645026
TRINITY_DN9734_c0_g1_i15	30.5543	0.407279	0.259715	1.56818	0.116839	0.192368
TRINITY_DN9734_c0_g1_i10	28.5132	0.0233742	0.269489	0.0867355	0.930882	0.952565
TRINITY_DN9733_c0_g2_i4	85.5211	0.425752	0.214316	1.98656	0.046971	0.0908772
TRINITY_DN9733_c0_g2_i3	92.9127	0.462751	0.213183	2.17068	0.0299554	0.0624064
TRINITY_DN9733_c0_g2_i12	74.7528	0.41214	0.222851	1.8494	0.0644001	0.118118
TRINITY_DN9733_c0_g2_i1	72.6935	0.27683	0.229351	1.20701	0.227427	0.328663
TRINITY_DN9733_c0_g1_i4	16.2628	0.877464	0.342647	2.56084	0.0104419	0.0256662
TRINITY_DN9732_c0_g2_i9	49.1127	-0.309698	0.199735	-1.55054	0.121011	0.197928
TRINITY_DN9732_c0_g2_i8	50.0608	-0.524051	0.241122	-2.17338	0.0297516	0.0620334
TRINITY_DN9732_c0_g2_i1	23.6621	-0.885697	0.308515	-2.87084	0.00409381	0.0115203
TRINITY_DN9732_c0_g1_i5	46.5447	-0.325197	0.229689	-1.41582	0.156829	0.243976
TRINITY_DN9732_c0_g1_i2	43.3054	-0.44648	0.236739	-1.88596	0.0593006	0.110399
TRINITY_DN9732_c0_g1_i1	45.7295	-0.270703	0.245311	-1.10351	0.269805	0.376081
TRINITY_DN9731_c0_g2_i9	51.6093	0.100779	0.237976	0.423483	0.671943	0.755331
TRINITY_DN9731_c0_g2_i5	47.4079	0.0750059	0.248091	0.302332	0.762399	0.82733
TRINITY_DN9731_c0_g2_i13	54.9268	-0.0516185	0.199942	-0.258168	0.796277	0.853636
TRINITY_DN9731_c0_g1_i9	26.7929	0.0194062	0.251419	0.0771866	0.938475	0.958033
TRINITY_DN9731_c0_g1_i4	28.5655	-0.00254186	0.245138	-0.0103691	0.991727	0.994786
TRINITY_DN9731_c0_g1_i2	28.8742	-0.032337	0.262715	-0.123088	0.902038	0.931955
TRINITY_DN9731_c0_g1_i12	38.5309	0.0990832	0.240365	0.412219	0.680179	0.76204
TRINITY_DN973_c0_g1_i5	11.209	1.65403	0.605333	2.73243	0.006287	0.0166314
TRINITY_DN973_c0_g1_i4	25.6236	2.05392	0.485081	4.23417	2.29395e-05	0.000123082
TRINITY_DN973_c0_g1_i2	16.5667	1.27031	0.46675	2.72161	0.00649647	0.0170967
TRINITY_DN973_c0_g1_i1	21.8195	1.98763	0.51196	3.88239	0.000103435	0.000467133
TRINITY_DN9728_c0_g2_i9	117.866	-0.0704831	0.151252	-0.465998	0.641217	0.729796
TRINITY_DN9728_c0_g2_i4	127.911	0.18496	0.169299	1.09251	0.274611	0.38127
TRINITY_DN9728_c0_g2_i13	130.168	-0.122548	0.155288	-0.789164	0.430016	0.538834
TRINITY_DN9728_c0_g2_i12	129.945	-0.0405122	0.176354	-0.229721	0.818309	0.870163
TRINITY_DN9728_c0_g2_i1	122.803	-0.0283927	0.161694	-0.175596	0.860612	0.901607
TRINITY_DN9728_c0_g1_i4	206.231	-0.219295	0.164064	-1.33665	0.181338	0.274221
TRINITY_DN9728_c0_g1_i33	164.425	-0.171367	0.155876	-1.09938	0.271604	0.378008
TRINITY_DN9728_c0_g1_i11	177.39	-0.188331	0.166297	-1.1325	0.257424	0.362322
TRINITY_DN9727_c0_g2_i7	31.167	-0.584505	0.218446	-2.67574	0.00745643	0.0192388
TRINITY_DN9727_c0_g2_i30	30.9575	-0.463748	0.214309	-2.16392	0.0304702	0.0633155
TRINITY_DN9727_c0_g2_i3	31.7335	-0.709243	0.21476	-3.30249	0.000958292	0.00327547
TRINITY_DN9727_c0_g2_i24	31.7339	-0.608426	0.269767	-2.25537	0.02411	0.0520964
TRINITY_DN9727_c0_g2_i18	33.244	-0.578606	0.206859	-2.79711	0.00515624	0.0140257
TRINITY_DN9727_c0_g2_i15	34.0798	-0.474162	0.205571	-2.30656	0.0210791	0.0464856
TRINITY_DN9727_c0_g1_i9	35.4837	-0.152405	0.217113	-0.701962	0.482703	0.588988
TRINITY_DN9727_c0_g1_i8	23.5498	-0.244736	0.234274	-1.04466	0.296182	0.404449
TRINITY_DN9727_c0_g1_i4	36.9235	-0.654808	0.216124	-3.02978	0.00244733	0.00739282
TRINITY_DN9727_c0_g1_i3	31.8536	-0.737208	0.228516	-3.22607	0.00125504	0.0041442
TRINITY_DN9727_c0_g1_i2	34.7571	-0.671077	0.252556	-2.65715	0.00788055	0.0201474
TRINITY_DN9727_c0_g1_i17	25.0358	-0.382313	0.23619	-1.61867	0.105519	0.177049
TRINITY_DN9726_c0_g3_i4	16.2242	-1.04272	0.458109	-2.27614	0.0228375	0.0497711
TRINITY_DN9724_c0_g1_i9	256.781	-0.248653	0.185102	-1.34333	0.179165	0.271519
TRINITY_DN9724_c0_g1_i6	92.3543	-0.534585	0.190285	-2.80939	0.00496359	0.0135784
TRINITY_DN9724_c0_g1_i2	67.8223	-0.091005	0.194841	-0.467072	0.640448	0.729063
TRINITY_DN9724_c0_g1_i16	45.0779	-1.97108	0.248677	-7.92627	2.25818e-15	6.24021e-14
TRINITY_DN9724_c0_g1_i14	61.4706	0.13425	0.234401	0.572737	0.566823	0.665382
TRINITY_DN9724_c0_g1_i13	34.4892	-1.93702	0.293768	-6.5937	4.29003e-11	6.72063e-10
TRINITY_DN9724_c0_g1_i1	61.3683	-2.14776	0.268213	-8.00767	1.16907e-15	3.34233e-14
TRINITY_DN9723_c0_g2_i1	19.1961	7.68767	2.20939	3.47954	0.000502274	0.00186718
TRINITY_DN9723_c0_g1_i2	8.28735	6.57711	2.04202	3.22088	0.00127798	0.00420772
TRINITY_DN9722_c0_g2_i9	6.17476	-2.21306	0.499431	-4.43117	9.37221e-06	5.53282e-05
TRINITY_DN9722_c0_g2_i8	4.58213	-2.05681	0.583051	-3.52767	0.000419237	0.00159418
TRINITY_DN9722_c0_g2_i2	3.83921	-1.80717	0.580484	-3.11322	0.00185059	0.00580127
TRINITY_DN9722_c0_g2_i12	5.15743	-2.36133	0.551054	-4.28512	1.82641e-05	0.000100412
TRINITY_DN9722_c0_g1_i4	7.27895	-2.18636	0.535461	-4.08314	4.44303e-05	0.000221725
TRINITY_DN9722_c0_g1_i3	10.3444	-2.27931	0.409992	-5.55941	2.70693e-08	2.69829e-07
TRINITY_DN9722_c0_g1_i12	7.27272	-2.6429	0.537678	-4.91539	8.86067e-07	6.5566e-06
TRINITY_DN9722_c0_g1_i10	11.5511	-2.74492	0.475748	-5.76969	7.94153e-09	8.72872e-08
TRINITY_DN9722_c0_g1_i1	7.25512	-1.89483	0.544768	-3.47823	0.000504734	0.00187503
TRINITY_DN9721_c0_g1_i9	22.9146	0.0217955	0.292041	0.0746318	0.940508	0.959397
TRINITY_DN9721_c0_g1_i3	23.1549	-0.485113	0.297523	-1.6305	0.102995	0.173569
TRINITY_DN9721_c0_g1_i2	13.7231	-0.666895	0.356795	-1.86913	0.0616052	0.113901
TRINITY_DN9721_c0_g1_i13	30.9176	-0.674962	0.244125	-2.76482	0.00569541	0.0152875
TRINITY_DN9721_c0_g1_i10	17.1188	-0.0576509	0.315674	-0.182628	0.85509	0.89759
TRINITY_DN972_c1_g1_i7	25.3548	1.70951	0.49374	3.46236	0.000535455	0.00197175
TRINITY_DN972_c1_g1_i3	36.8596	1.72373	0.454964	3.78871	0.000151429	0.000653588
TRINITY_DN972_c1_g1_i2	42.3514	1.86224	0.485535	3.83545	0.000125335	0.000553235
TRINITY_DN972_c1_g1_i1	64.1263	2.34895	0.610387	3.8483	0.00011894	0.000527692
TRINITY_DN972_c0_g1_i24	79.026	2.55554	0.436386	5.85615	4.73733e-09	5.41536e-08
TRINITY_DN972_c0_g1_i13	57.0699	2.53226	0.462701	5.47278	4.43036e-08	4.22898e-07
TRINITY_DN972_c0_g1_i10	24.1237	-1.27721	0.442687	-2.88514	0.00391241	0.0110809
TRINITY_DN9719_c0_g2_i8	328.922	-0.30089	0.186786	-1.61088	0.107206	0.179384
TRINITY_DN9719_c0_g2_i5	487.291	-0.102655	0.204511	-0.501953	0.615701	0.707831
TRINITY_DN9719_c0_g2_i4	424.749	-0.0856982	0.19997	-0.428556	0.668247	0.752257
TRINITY_DN9719_c0_g2_i3	389.017	-0.414955	0.186957	-2.21952	0.0264517	0.056335
TRINITY_DN9719_c0_g2_i2	430.444	-0.0369743	0.205133	-0.180246	0.85696	0.898809
TRINITY_DN9719_c0_g1_i9	268.598	0.583526	0.220006	2.65233	0.00799394	0.020392
TRINITY_DN9719_c0_g1_i7	469.054	-0.29093	0.171664	-1.69476	0.0901215	0.155661
TRINITY_DN9719_c0_g1_i2	556.307	-0.167505	0.184298	-0.908879	0.363414	0.473798
TRINITY_DN9719_c0_g1_i13	510.297	-0.0577205	0.177133	-0.32586	0.744531	0.813456
TRINITY_DN9718_c0_g1_i4	14.7295	0.144488	0.512365	0.282001	0.777942	0.83958
TRINITY_DN9717_c0_g2_i2	13.9139	-2.239	0.394321	-5.67811	1.36191e-08	1.43365e-07
TRINITY_DN9717_c0_g2_i1	10.3716	-2.69922	0.438942	-6.14938	7.77847e-10	1.00737e-08
TRINITY_DN9717_c0_g1_i2	9.41705	-1.84828	0.375325	-4.92447	8.45872e-07	6.29631e-06
TRINITY_DN9717_c0_g1_i1	13.2314	-2.21062	0.401021	-5.51249	3.53792e-08	3.44308e-07
TRINITY_DN9716_c0_g1_i2	119.908	2.41339	0.635544	3.79736	0.000146247	0.000633965
TRINITY_DN9716_c0_g1_i1	123.177	2.73829	0.653703	4.18889	2.80317e-05	0.000147331
TRINITY_DN9715_c0_g1_i2	181.823	0.499186	0.183512	2.72018	0.00652456	0.0171603
TRINITY_DN9713_c0_g1_i17	123.114	0.28028	0.141721	1.97769	0.0479636	0.0924616
TRINITY_DN9713_c0_g1_i11	88.2694	0.340745	0.148341	2.29705	0.0216162	0.0474925
TRINITY_DN971_c0_g1_i33	52.0326	-0.524058	0.228885	-2.28962	0.0220436	0.0482926
TRINITY_DN971_c0_g1_i32	45.6176	-0.379277	0.215032	-1.76382	0.0777628	0.137934
TRINITY_DN971_c0_g1_i29	67.467	-0.365737	0.232475	-1.57323	0.115665	0.190756
TRINITY_DN971_c0_g1_i24	75.818	-0.538131	0.259111	-2.07683	0.037817	0.075823
TRINITY_DN971_c0_g1_i1	31.2437	-0.728531	0.28748	-2.5342	0.0112704	0.0273581
TRINITY_DN9706_c0_g2_i1	52.2307	-1.82481	0.269541	-6.77006	1.28729e-11	2.17212e-10
TRINITY_DN9704_c0_g1_i2	41.7468	-0.23173	0.235409	-0.98437	0.324933	0.434289
TRINITY_DN9702_c0_g2_i4	255.956	-3.34293	0.257272	-12.9937	1.32775e-38	2.71127e-36
TRINITY_DN9702_c0_g1_i4	161.152	-3.04235	0.286939	-10.6028	2.89256e-26	2.31949e-24
TRINITY_DN9702_c0_g1_i2	139.876	-3.20059	0.273656	-11.6957	1.34139e-31	1.61486e-29
TRINITY_DN9702_c0_g1_i1	173.102	-3.07699	0.253571	-12.1346	6.92169e-34	1.0025e-31
TRINITY_DN9701_c0_g3_i6	6.26999	0.315257	0.620749	0.507865	0.611548	0.704348
TRINITY_DN9701_c0_g3_i4	15.3794	0.0370224	0.324222	0.114189	0.909088	0.93705
TRINITY_DN9701_c0_g3_i2	18.9228	-0.863252	0.280747	-3.07484	0.00210615	0.00649374
TRINITY_DN9701_c0_g3_i13	12.4132	0.249456	0.377094	0.661523	0.508277	0.612902
TRINITY_DN9701_c0_g3_i10	14.7202	-0.217857	0.360351	-0.604568	0.545466	0.646448
TRINITY_DN9701_c0_g2_i3	23.3182	-0.299573	0.26906	-1.11341	0.265533	0.371376
TRINITY_DN9700_c0_g2_i11	200.641	-0.452779	0.245894	-1.84136	0.0655687	0.119904
TRINITY_DN970_c0_g2_i4	25.6165	0.892193	0.422673	2.11084	0.0347863	0.0707173
TRINITY_DN970_c0_g2_i3	18.9755	1.47082	0.435437	3.3778	0.000730678	0.00258507
TRINITY_DN970_c0_g2_i15	18.3778	1.0685	0.516381	2.0692	0.0385272	0.07703
TRINITY_DN970_c0_g2_i12	22.4168	1.81919	0.450508	4.03809	5.38877e-05	0.000262524
TRINITY_DN970_c0_g1_i5	235.806	3.6176	0.546971	6.61388	3.74373e-11	5.92027e-10
TRINITY_DN970_c0_g1_i15	462.495	3.81852	0.498462	7.6606	1.8506e-14	4.58215e-13
TRINITY_DN970_c0_g1_i10	331.364	3.72504	0.557938	6.67644	2.44821e-11	3.96621e-10
TRINITY_DN97_c3_g1_i6	23.4827	1.68859	0.311815	5.41536	6.11643e-08	5.70809e-07
TRINITY_DN97_c3_g1_i3	18.0105	1.26157	0.33322	3.786	0.000153092	0.000660155
TRINITY_DN97_c2_g2_i3	29.9117	-0.729515	0.349777	-2.08565	0.0370099	0.0744405
TRINITY_DN97_c2_g1_i5	11.7452	-0.0408448	0.397355	-0.102792	0.918128	0.943447
TRINITY_DN97_c2_g1_i2	11.6582	-0.316758	0.363937	-0.870366	0.384101	0.494849
TRINITY_DN97_c1_g1_i6	461.248	1.31429	0.168945	7.77937	7.28862e-15	1.88301e-13
TRINITY_DN97_c0_g2_i2	44.8798	0.0594474	0.353615	0.168113	0.866494	0.905919
TRINITY_DN97_c0_g1_i30	225.831	-2.73646	0.268421	-10.1946	2.09523e-24	1.4234e-22
TRINITY_DN9699_c0_g2_i7	213.471	1.48967	0.166103	8.96833	3.01043e-19	1.26476e-17
TRINITY_DN9699_c0_g2_i5	85.9567	1.72593	0.234632	7.35588	1.8968e-13	4.16507e-12
TRINITY_DN9699_c0_g2_i1	232.852	1.36501	0.141027	9.67903	3.70229e-22	2.08554e-20
TRINITY_DN9699_c0_g1_i8	190.855	1.4883	0.188529	7.89428	2.91987e-15	7.96838e-14
TRINITY_DN9699_c0_g1_i6	168.047	1.59212	0.209923	7.5843	3.3428e-14	8.01143e-13
TRINITY_DN9699_c0_g1_i4	163.613	1.29512	0.158741	8.15872	3.38601e-16	1.02699e-14
TRINITY_DN9698_c1_g1_i7	65.9053	0.198191	0.189136	1.04788	0.294695	0.402928
TRINITY_DN9698_c1_g1_i6	56.9253	0.370521	0.189919	1.95095	0.0510636	0.0974585
TRINITY_DN9698_c1_g1_i2	68.868	0.437862	0.180707	2.42305	0.0153908	0.0356385
TRINITY_DN9698_c1_g1_i1	56.2832	0.216915	0.19007	1.14124	0.253771	0.358235
TRINITY_DN9698_c0_g2_i1	18.1627	0.694564	0.347488	1.99882	0.0456281	0.0887057
TRINITY_DN9698_c0_g1_i6	15.0011	-1.88771	0.421388	-4.47974	7.47336e-06	4.52012e-05
TRINITY_DN9698_c0_g1_i4	13.5664	-2.03845	0.603836	-3.37583	0.00073594	0.00260093
TRINITY_DN9698_c0_g1_i1	6.53214	-0.727227	0.591481	-1.2295	0.218884	0.318743
TRINITY_DN9697_c0_g2_i1	251.454	-3.7625	0.437957	-8.59101	8.62105e-18	3.0913e-16
TRINITY_DN9697_c0_g1_i1	259.527	-3.90497	0.391834	-9.9659	2.14929e-23	1.34801e-21
TRINITY_DN9696_c1_g2_i5	9.39869	0.579861	0.478945	1.2107	0.226008	0.32707
TRINITY_DN9696_c1_g2_i2	20.4201	1.03474	0.511835	2.02163	0.0432151	0.0848372
TRINITY_DN9696_c0_g1_i6	19.672	1.02213	0.371514	2.75126	0.00593661	0.0158339
TRINITY_DN9696_c0_g1_i1	3.87319	2.9443	1.1964	2.46098	0.0138559	0.0326099
TRINITY_DN9695_c0_g1_i20	34.1344	1.65493	0.486835	3.39937	0.000675401	0.00241283
TRINITY_DN9695_c0_g1_i12	41.3713	1.62675	0.42085	3.8654	0.000110908	0.00049648
TRINITY_DN9694_c0_g3_i7	33.0179	-0.532771	0.275119	-1.93651	0.0528051	0.10027
TRINITY_DN9694_c0_g3_i6	21.8003	-0.528658	0.270709	-1.95286	0.0508356	0.0971052
TRINITY_DN9694_c0_g3_i4	35.1919	-0.0872151	0.238757	-0.365288	0.714897	0.789516
TRINITY_DN9694_c0_g3_i1	49.2642	-0.515934	0.235921	-2.1869	0.0287498	0.0603456
TRINITY_DN9694_c0_g2_i7	58.1845	-0.455939	0.247472	-1.84238	0.065419	0.119671
TRINITY_DN9694_c0_g2_i4	59.081	-0.427558	0.228029	-1.87502	0.0607897	0.112681
TRINITY_DN9694_c0_g2_i3	40.8044	-0.476994	0.230881	-2.06598	0.0388307	0.0775322
TRINITY_DN9692_c0_g4_i1	16.3358	2.37511	0.608611	3.9025	9.52029e-05	0.00043465
TRINITY_DN9692_c0_g3_i3	499.344	0.639507	0.149798	4.26912	1.96245e-05	0.000107003
TRINITY_DN9692_c0_g3_i2	199.305	0.945322	0.137729	6.86365	6.7123e-12	1.17876e-10
TRINITY_DN96914_c0_g1_i8	702.428	-0.743095	0.232029	-3.20259	0.00136198	0.0044452
TRINITY_DN96914_c0_g1_i7	43.4291	-0.136854	0.306279	-0.446828	0.654999	0.741104
TRINITY_DN9690_c0_g2_i2	39.3544	-1.35947	1.27809	-1.06367	0.287478	0.395354
TRINITY_DN9690_c0_g2_i1	59.0117	-1.68709	1.28037	-1.31766	0.187618	0.281788
TRINITY_DN9690_c0_g1_i3	53.0215	-1.91693	1.21141	-1.58239	0.11356	0.188018
TRINITY_DN9690_c0_g1_i2	34.6332	-1.81952	1.34272	-1.3551	0.175387	0.266864
TRINITY_DN9690_c0_g1_i1	14.1149	-1.4184	1.40389	-1.01034	0.312334	0.421516
TRINITY_DN969_c8_g1_i1	29.9679	1.28658	0.416087	3.0921	0.00198743	0.00617047
TRINITY_DN969_c7_g1_i1	13.1627	2.15898	0.625371	3.45233	0.000555776	0.00203505
TRINITY_DN969_c11_g1_i1	20.823	0.947925	0.515838	1.83764	0.0661151	0.120777
TRINITY_DN969_c1_g1_i1	11.5116	1.45897	0.56899	2.56415	0.010343	0.0254517
TRINITY_DN9688_c0_g2_i1	17.5839	1.31776	0.481163	2.7387	0.0061683	0.016363
TRINITY_DN9687_c1_g2_i8	39.9711	-1.56323	0.229675	-6.80628	1.00157e-11	1.71306e-10
TRINITY_DN9687_c1_g2_i4	48.1433	-1.32976	0.210521	-6.3165	2.6756e-10	3.70266e-09
TRINITY_DN9687_c1_g2_i11	32.9316	-1.29942	0.217138	-5.9843	2.17317e-09	2.61529e-08
TRINITY_DN9687_c1_g1_i7	40.3492	-1.81129	0.22193	-8.16154	3.30787e-16	1.00459e-14
TRINITY_DN9687_c1_g1_i28	41.3319	-1.62598	0.253666	-6.40991	1.45605e-10	2.09633e-09
TRINITY_DN9687_c1_g1_i17	15.272	-0.680811	0.29484	-2.30909	0.0209386	0.0462191
TRINITY_DN9687_c1_g1_i16	15.5247	-1.56389	0.354772	-4.40817	1.0425e-05	6.08225e-05
TRINITY_DN9686_c0_g2_i6	36.2819	3.31593	0.620074	5.34764	8.91092e-08	8.07258e-07
TRINITY_DN9686_c0_g2_i5	23.8317	2.95271	0.68855	4.2883	1.80045e-05	9.91011e-05
TRINITY_DN9686_c0_g2_i4	43.7663	3.30497	0.639213	5.17038	2.33619e-07	1.95201e-06
TRINITY_DN9686_c0_g1_i8	37.0897	3.06533	0.656693	4.66784	3.04389e-06	2.00862e-05
TRINITY_DN9686_c0_g1_i7	18.5062	2.6273	0.866817	3.03097	0.00243767	0.00736841
TRINITY_DN9686_c0_g1_i14	28.7173	3.15391	0.648801	4.86114	1.16712e-06	8.41645e-06
TRINITY_DN9685_c0_g2_i12	7.75607	-0.449334	0.501989	-0.895106	0.37073	0.481509
TRINITY_DN9685_c0_g1_i5	54.5476	-1.21089	0.301915	-4.01069	6.05417e-05	0.000291105
TRINITY_DN9685_c0_g1_i2	54.6683	-1.14376	0.30326	-3.77156	0.000162227	0.000694815
TRINITY_DN9683_c0_g2_i6	171.363	-0.754813	0.156985	-4.80819	1.523e-06	1.07413e-05
TRINITY_DN9683_c0_g2_i5	76.3659	-0.691741	0.162619	-4.25376	2.10211e-05	0.000113744
TRINITY_DN9683_c0_g1_i9	133.998	-0.493343	0.130596	-3.77761	0.00015834	0.000680156
TRINITY_DN9683_c0_g1_i3	151.785	-0.513915	0.149271	-3.44284	0.00057564	0.00209904
TRINITY_DN9680_c0_g3_i2	40.8191	-0.927071	0.31217	-2.96976	0.00298028	0.00876638
TRINITY_DN9680_c0_g3_i1	37.5772	-0.846416	0.270838	-3.12518	0.00177698	0.0056025
TRINITY_DN9680_c0_g2_i2	8.39189	0.784393	0.62163	1.26183	0.207009	0.304907
TRINITY_DN9680_c0_g2_i1	9.06745	0.79994	0.53629	1.49162	0.135799	0.217255
TRINITY_DN9680_c0_g1_i8	19.8442	-1.89088	0.356178	-5.30882	1.10339e-07	9.81976e-07
TRINITY_DN9680_c0_g1_i7	29.3524	-1.85163	0.39588	-4.67725	2.90747e-06	1.9282e-05
TRINITY_DN9680_c0_g1_i1	24.8258	-1.19114	0.30136	-3.95253	7.733e-05	0.000362342
TRINITY_DN968_c0_g2_i3	69.516	-0.214612	0.149636	-1.43423	0.151507	0.237336
TRINITY_DN968_c0_g1_i7	28.6994	-0.439003	0.266569	-1.64687	0.0995856	0.168889
TRINITY_DN968_c0_g1_i4	22.5947	-0.57462	0.258035	-2.2269	0.0259538	0.0554454
TRINITY_DN9678_c0_g1_i26	22.0065	0.212317	0.288314	0.736408	0.461482	0.56928
TRINITY_DN9678_c0_g1_i25	551.921	0.127144	0.0908205	1.39994	0.16153	0.249916
TRINITY_DN9678_c0_g1_i23	115.551	-0.160072	0.129734	-1.23385	0.217258	0.316861
TRINITY_DN9678_c0_g1_i21	167.925	0.0822918	0.142865	0.576012	0.564607	0.663441
TRINITY_DN9677_c0_g3_i7	149.799	0.565017	0.338915	1.66713	0.0954879	0.163153
TRINITY_DN9677_c0_g3_i3	171.37	0.622607	0.346968	1.79442	0.0727462	0.1306
TRINITY_DN9677_c0_g3_i2	214.211	0.522959	0.295484	1.76984	0.0767545	0.136431
TRINITY_DN9677_c0_g2_i5	280.437	0.471049	0.325884	1.44545	0.148332	0.233303
TRINITY_DN9677_c0_g2_i1	170.919	0.616451	0.322643	1.91063	0.0560521	0.105384
TRINITY_DN9676_c0_g2_i6	141.471	0.208294	0.132883	1.56749	0.116999	0.192573
TRINITY_DN9676_c0_g2_i1	71.6463	0.228723	0.158951	1.43896	0.150162	0.235581
TRINITY_DN9676_c0_g1_i21	29.6965	1.03229	0.273482	3.77461	0.000160259	0.000687223
TRINITY_DN9676_c0_g1_i2	57.967	0.376544	0.195491	1.92615	0.0540862	0.102327
TRINITY_DN9676_c0_g1_i16	73.3111	0.0584879	0.195565	0.299071	0.764886	0.829528
TRINITY_DN9674_c0_g2_i6	10.2633	-0.949672	0.431628	-2.20021	0.0277921	0.0586932
TRINITY_DN9674_c0_g2_i12	9.36335	-0.580907	0.384328	-1.51149	0.130665	0.210614
TRINITY_DN9674_c0_g1_i9	6.65652	-1.26026	0.443075	-2.84435	0.00445017	0.01237
TRINITY_DN9674_c0_g1_i6	5.44378	-1.09926	0.492078	-2.23393	0.0254879	0.054637
TRINITY_DN9674_c0_g1_i5	5.71211	-1.23597	0.512426	-2.41199	0.0158658	0.036564
TRINITY_DN9674_c0_g1_i2	4.73347	-0.976659	0.603369	-1.61867	0.105517	0.177049
TRINITY_DN9674_c0_g1_i10	6.47661	-1.49158	0.49104	-3.0376	0.00238468	0.00723218
TRINITY_DN9673_c0_g2_i8	43.3789	0.507577	0.245928	2.06393	0.0390247	0.0778488
TRINITY_DN9673_c0_g2_i4	42.4328	0.649556	0.240367	2.70235	0.00688511	0.0179693
TRINITY_DN9673_c0_g2_i14	42.3983	0.723842	0.227509	3.18159	0.00146467	0.00473736
TRINITY_DN9673_c0_g2_i12	48.1102	0.680294	0.236844	2.87233	0.00407453	0.0114739
TRINITY_DN9673_c0_g2_i10	41.9033	0.637687	0.224494	2.84055	0.00450357	0.0124982
TRINITY_DN9673_c0_g1_i8	47.3041	0.842917	0.228092	3.69552	0.000219437	0.000906089
TRINITY_DN9673_c0_g1_i7	47.434	0.949621	0.230235	4.12457	3.71426e-05	0.000189311
TRINITY_DN9673_c0_g1_i11	50.379	0.573499	0.212505	2.69876	0.00695983	0.0181354
TRINITY_DN9673_c0_g1_i10	51.2951	0.416832	0.241575	1.72548	0.0844412	0.147643
TRINITY_DN9672_c0_g1_i90	27.6988	-0.46342	0.271711	-1.70556	0.0880897	0.152813
TRINITY_DN9672_c0_g1_i65	10.7245	-1.23459	0.373809	-3.30273	0.00095749	0.0032731
TRINITY_DN9672_c0_g1_i55	10.3113	-0.0810009	0.428303	-0.189121	0.849998	0.893921
TRINITY_DN9672_c0_g1_i53	10.4795	-1.20183	0.417405	-2.87929	0.00398566	0.0112577
TRINITY_DN9672_c0_g1_i39	8.95504	-0.954075	0.398109	-2.39652	0.0165517	0.0379181
TRINITY_DN9672_c0_g1_i2	80.2689	-0.540761	0.198368	-2.72605	0.00640975	0.0169109
TRINITY_DN9672_c0_g1_i103	873.92	-1.16366	0.150995	-7.70664	1.29169e-14	3.2475e-13
TRINITY_DN9671_c0_g2_i3	440.175	0.590017	0.122485	4.81706	1.45688e-06	1.03164e-05
TRINITY_DN9671_c0_g2_i2	695.512	0.632286	0.122359	5.16746	2.37298e-07	1.98063e-06
TRINITY_DN9671_c0_g2_i1	134.595	1.0187	0.210947	4.82917	1.37107e-06	9.74705e-06
TRINITY_DN9670_c0_g1_i3	279.9	0.451909	0.153157	2.95062	0.00317136	0.00923983
TRINITY_DN967_c2_g1_i8	75.104	0.313201	0.213892	1.46429	0.143114	0.226838
TRINITY_DN967_c2_g1_i11	67.7075	0.183745	0.21079	0.871697	0.383374	0.494105
TRINITY_DN967_c1_g1_i6	101.846	2.67107	0.885138	3.01768	0.00254714	0.0076487
TRINITY_DN967_c1_g1_i5	155.527	2.27305	0.822954	2.76207	0.00574366	0.0153999
TRINITY_DN967_c1_g1_i10	174.599	2.11018	0.830592	2.54057	0.0110671	0.0269586
TRINITY_DN967_c0_g2_i6	41.7726	-0.164896	0.230161	-0.716441	0.473719	0.580761
TRINITY_DN967_c0_g2_i4	79.1964	1.86743	0.267838	6.97224	3.11945e-12	5.75283e-11
TRINITY_DN967_c0_g2_i3	53.2005	-0.20441	0.279926	-0.730228	0.465251	0.572788
TRINITY_DN9669_c0_g1_i1	58.6119	-0.127413	0.227952	-0.558949	0.576196	0.67393
TRINITY_DN9666_c0_g2_i8	26.8455	-1.03744	0.244412	-4.24464	2.1894e-05	0.000117986
TRINITY_DN9666_c0_g2_i6	26.9571	-0.563395	0.217311	-2.59258	0.00952603	0.023709
TRINITY_DN9666_c0_g2_i3	16.3249	-1.1623	0.278366	-4.17544	2.97405e-05	0.000155336
TRINITY_DN9666_c0_g2_i17	29.2443	-0.987469	0.229979	-4.29373	1.75696e-05	9.69958e-05
TRINITY_DN9666_c0_g2_i1	27.4715	-0.78336	0.21665	-3.61578	0.000299442	0.00118643
TRINITY_DN9666_c0_g1_i8	37.2805	-0.735127	0.213304	-3.44637	0.000568164	0.00207402
TRINITY_DN9666_c0_g1_i29	42.6111	-0.711903	0.224831	-3.16639	0.00154344	0.00495789
TRINITY_DN9666_c0_g1_i22	44.6805	-0.784362	0.192561	-4.07332	4.63478e-05	0.000230053
TRINITY_DN9665_c0_g2_i1	20.0678	2.90278	0.688491	4.21615	2.48513e-05	0.000132258
TRINITY_DN9665_c0_g1_i5	14.0126	3.38063	0.851324	3.97102	7.15644e-05	0.000337975
TRINITY_DN9665_c0_g1_i4	16.3214	4.1455	0.924101	4.48598	7.25788e-06	4.40192e-05
TRINITY_DN9664_c0_g2_i2	25.3378	-0.981025	0.470304	-2.08594	0.0369844	0.0744041
TRINITY_DN9664_c0_g2_i1	24.067	-1.65825	0.385186	-4.30505	1.6695e-05	9.26922e-05
TRINITY_DN9664_c0_g1_i56	93.2857	0.262178	0.161803	1.62035	0.105157	0.176531
TRINITY_DN9664_c0_g1_i39	98.0194	0.538823	0.139517	3.86205	0.00011244	0.000502537
TRINITY_DN9664_c0_g1_i22	117.345	0.30661	0.162625	1.88538	0.0593786	0.110515
TRINITY_DN9663_c0_g1_i1	49.9829	-0.37808	0.216292	-1.74801	0.0804629	0.14191
TRINITY_DN9662_c0_g2_i9	41.7443	-0.625277	0.260158	-2.40345	0.0162413	0.0373029
TRINITY_DN9662_c0_g2_i5	35.8837	-0.254086	0.227961	-1.1146	0.265021	0.37083
TRINITY_DN9662_c0_g2_i3	35.1229	-0.119544	0.25722	-0.464755	0.642107	0.730563
TRINITY_DN9662_c0_g2_i2	33.4462	-0.280982	0.229883	-1.22228	0.2216	0.321917
TRINITY_DN9662_c0_g2_i12	41.109	0.0619175	0.216798	0.2856	0.775184	0.837723
TRINITY_DN9662_c0_g1_i7	31.9513	-0.136668	0.303802	-0.449857	0.652813	0.739353
TRINITY_DN9662_c0_g1_i2	47.8834	-0.147763	0.201685	-0.732643	0.463776	0.571416
TRINITY_DN9662_c0_g1_i1	19.1136	-0.626505	0.285329	-2.19573	0.0281114	0.0592393
TRINITY_DN9661_c0_g1_i6	20.7006	1.36171	0.606657	2.24461	0.0247935	0.0533518
TRINITY_DN9660_c0_g2_i1	270.714	-0.22848	0.145593	-1.5693	0.116578	0.19201
TRINITY_DN9660_c0_g1_i1	275.452	-0.14643	0.130577	-1.1214	0.262116	0.36757
TRINITY_DN966_c0_g3_i4	30.2077	3.22949	1.54972	2.08392	0.0371671	0.074699
TRINITY_DN966_c0_g3_i3	111.738	4.14076	1.54293	2.6837	0.00728116	0.0188427
TRINITY_DN966_c0_g3_i2	82.2937	2.1586	1.3154	1.64102	0.100794	0.170543
TRINITY_DN966_c0_g1_i1	31.9629	2.16773	1.65555	1.30937	0.190408	0.285131
TRINITY_DN9659_c1_g2_i4	30.7403	0.00283958	0.232224	0.0122278	0.990244	0.993781
TRINITY_DN9659_c1_g2_i3	21.3105	-0.227442	0.281607	-0.807656	0.419289	0.528645
TRINITY_DN9659_c1_g2_i2	30.4569	-0.220678	0.266535	-0.827952	0.407698	0.517589
TRINITY_DN9659_c1_g1_i5	29.9334	0.107546	0.236084	0.45554	0.648721	0.735945
TRINITY_DN9659_c1_g1_i3	20.5813	0.156504	0.274147	0.570876	0.568083	0.666428
TRINITY_DN9659_c1_g1_i2	21.4324	0.524364	0.284409	1.8437	0.0652276	0.119377
TRINITY_DN9658_c0_g3_i4	6.30206	-0.751899	0.481854	-1.56043	0.118658	0.194774
TRINITY_DN9658_c0_g3_i3	20.7204	-0.892125	0.271569	-3.28507	0.00101956	0.00345717
TRINITY_DN9658_c0_g3_i1	29.8458	-0.570827	0.247598	-2.30545	0.0211412	0.0466049
TRINITY_DN9658_c0_g1_i3	21.0454	-0.207416	0.353991	-0.585935	0.557919	0.657557
TRINITY_DN9658_c0_g1_i2	11.4484	-0.0400982	0.350363	-0.114448	0.908883	0.936905
TRINITY_DN9658_c0_g1_i1	30.2349	-0.489523	0.282678	-1.73173	0.0833208	0.146012
TRINITY_DN9657_c0_g4_i3	154.89	-2.02182	0.273753	-7.38558	1.51787e-13	3.37841e-12
TRINITY_DN9657_c0_g4_i2	164.167	-1.96287	0.232757	-8.43312	3.36562e-17	1.1471e-15
TRINITY_DN9657_c0_g3_i3	144.932	-1.65944	0.276147	-6.00926	1.86373e-09	2.26855e-08
TRINITY_DN9657_c0_g3_i1	168.461	-1.83696	0.26258	-6.99581	2.63733e-12	4.91535e-11
TRINITY_DN9657_c0_g2_i2	84.8109	-1.50522	0.328497	-4.58213	4.6026e-06	2.92402e-05
TRINITY_DN9657_c0_g1_i3	65.6243	-1.95407	0.263033	-7.42899	1.09428e-13	2.47881e-12
TRINITY_DN9656_c0_g2_i3	207.587	-2.87034	0.341708	-8.39996	4.46639e-17	1.50548e-15
TRINITY_DN9656_c0_g1_i6	320.287	-2.99227	0.301487	-9.92502	3.24035e-23	1.99841e-21
TRINITY_DN9654_c0_g2_i4	37.1817	-1.01124	0.21083	-4.79645	1.61506e-06	1.13088e-05
TRINITY_DN9654_c0_g2_i3	37.6041	-1.177	0.231065	-5.0938	3.50958e-07	2.82395e-06
TRINITY_DN9654_c0_g1_i6	23.0953	-1.22655	0.253837	-4.83204	1.35138e-06	9.62267e-06
TRINITY_DN9654_c0_g1_i5	22.5118	-0.93216	0.286897	-3.2491	0.00115769	0.00386824
TRINITY_DN9654_c0_g1_i4	24.4655	-1.22606	0.269663	-4.54665	5.45071e-06	3.40888e-05
TRINITY_DN9654_c0_g1_i3	24.8782	-0.632203	0.294186	-2.14899	0.031635	0.0652837
TRINITY_DN9653_c0_g1_i16	13.4597	2.47748	0.781179	3.17147	0.00151671	0.0048852
TRINITY_DN9653_c0_g1_i13	52.3763	1.49415	0.485581	3.07704	0.00209067	0.00645082
TRINITY_DN9652_c1_g1_i9	14.5484	-0.500844	0.389267	-1.28663	0.198222	0.294466
TRINITY_DN9652_c1_g1_i8	11.1477	0.292719	0.431743	0.677993	0.497776	0.603169
TRINITY_DN9652_c1_g1_i5	21.2549	-0.279234	0.296823	-0.940745	0.346836	0.456955
TRINITY_DN9652_c1_g1_i25	29.3328	0.2211	0.352467	0.627293	0.530467	0.632698
TRINITY_DN9652_c1_g1_i20	32.1195	-0.179287	0.285801	-0.627315	0.530452	0.632698
TRINITY_DN9652_c1_g1_i17	23.831	-0.117342	0.291606	-0.4024	0.68739	0.767811
TRINITY_DN9652_c1_g1_i14	26.0459	-0.126886	0.290404	-0.436929	0.662163	0.747231
TRINITY_DN9652_c0_g1_i25	37.5872	0.123734	0.267736	0.46215	0.643973	0.732115
TRINITY_DN9652_c0_g1_i22	44.0023	-0.0736581	0.230508	-0.319547	0.749312	0.817306
TRINITY_DN9652_c0_g1_i17	45.64	-0.32211	0.253392	-1.27119	0.203661	0.301003
TRINITY_DN9652_c0_g1_i11	36.3776	-0.480736	0.230661	-2.08417	0.0371448	0.0746648
TRINITY_DN9651_c0_g3_i7	41.9074	-0.268111	0.30714	-0.872928	0.382702	0.493428
TRINITY_DN9651_c0_g3_i6	28.4845	-0.312071	0.255997	-1.21904	0.222828	0.32336
TRINITY_DN9651_c0_g3_i5	33.2426	0.0156018	0.276877	0.0563493	0.955064	0.969766
TRINITY_DN9651_c0_g3_i3	35.7474	-0.190823	0.316172	-0.603543	0.546148	0.647005
TRINITY_DN9651_c0_g3_i1	36.9329	-0.360095	0.318382	-1.13102	0.258048	0.363018
TRINITY_DN9651_c0_g2_i6	33.6253	0.256871	0.269406	0.953473	0.340351	0.450413
TRINITY_DN9651_c0_g2_i4	28.9732	0.163854	0.284143	0.576659	0.56417	0.663043
TRINITY_DN9651_c0_g2_i3	10.221	0.301886	0.462386	0.652887	0.513829	0.618057
TRINITY_DN9651_c0_g2_i1	27.7125	-0.0725501	0.271916	-0.266811	0.789615	0.848769
TRINITY_DN9650_c0_g1_i5	47.6691	-0.271032	0.208745	-1.29839	0.194154	0.289624
TRINITY_DN9650_c0_g1_i3	48.0947	-0.344155	0.238854	-1.44086	0.149625	0.234916
TRINITY_DN965_c0_g4_i1	161.494	-1.05864	0.179143	-5.90947	3.43201e-09	4.01267e-08
TRINITY_DN965_c0_g3_i1	231.923	-0.973152	0.185511	-5.2458	1.55604e-07	1.34594e-06
TRINITY_DN9646_c0_g2_i4	56.258	-0.143022	0.223695	-0.639361	0.522588	0.625892
TRINITY_DN9646_c0_g2_i3	94.0441	-0.10552	0.179535	-0.587742	0.556706	0.656424
TRINITY_DN9646_c0_g1_i4	135.172	-0.385663	0.150921	-2.5554	0.0106065	0.0260126
TRINITY_DN9645_c0_g2_i9	2581.59	0.797932	0.170595	4.67735	2.90604e-06	1.92743e-05
TRINITY_DN9645_c0_g1_i2	3534.46	0.639647	0.156615	4.08421	4.42274e-05	0.000220791
TRINITY_DN9644_c0_g2_i7	13.4082	-1.05533	0.387889	-2.72069	0.00651452	0.0171371
TRINITY_DN9644_c0_g2_i6	14.1416	-1.59467	0.427991	-3.72593	0.000194594	0.000815979
TRINITY_DN9644_c0_g2_i4	11.7561	-0.463328	0.426301	-1.08686	0.2771	0.383848
TRINITY_DN9644_c0_g2_i2	11.5652	-0.613881	0.401626	-1.52849	0.126391	0.205076
TRINITY_DN9644_c0_g1_i8	10.1547	-1.32399	0.466326	-2.8392	0.00452263	0.0125431
TRINITY_DN9644_c0_g1_i24	11.1366	-0.263954	0.452484	-0.583345	0.559661	0.659101
TRINITY_DN9644_c0_g1_i21	10.7732	-0.198268	0.396643	-0.499864	0.617171	0.709115
TRINITY_DN9644_c0_g1_i14	8.92774	-0.849331	0.414876	-2.04719	0.040639	0.0805272
TRINITY_DN9644_c0_g1_i10	17.3863	-1.00969	0.353938	-2.85274	0.00433439	0.0120879
TRINITY_DN9642_c0_g2_i4	18.4727	-0.276005	0.36529	-0.755578	0.449902	0.558039
TRINITY_DN9642_c0_g2_i3	16.012	0.166306	0.451831	0.368072	0.712819	0.787868
TRINITY_DN9642_c0_g2_i2	21.1784	0.458263	0.35375	1.29544	0.195167	0.290884
TRINITY_DN9642_c0_g1_i5	24.0337	0.0950047	0.372532	0.255024	0.798705	0.855541
TRINITY_DN9642_c0_g1_i4	15.3152	0.000260259	0.466935	0.000557378	0.999555	0.99984
TRINITY_DN9642_c0_g1_i11	19.4623	-0.176264	0.408706	-0.431274	0.666269	0.750611
TRINITY_DN9640_c0_g1_i4	12.8914	-0.844412	0.402707	-2.09684	0.0360077	0.0727518
TRINITY_DN9640_c0_g1_i3	16.6982	-0.253122	0.346305	-0.730922	0.464827	0.572376
TRINITY_DN964_c3_g1_i1	104.105	0.531949	0.151344	3.51483	0.000440029	0.00166209
TRINITY_DN964_c2_g1_i8	25.0224	0.0959893	0.246438	0.389507	0.696901	0.77515
TRINITY_DN964_c2_g1_i7	16.8458	0.00397213	0.292083	0.0135993	0.98915	0.993051
TRINITY_DN964_c2_g1_i6	44.2032	-0.269975	0.197215	-1.36893	0.17102	0.261515
TRINITY_DN964_c2_g1_i4	25.0128	-0.60513	0.287313	-2.10617	0.03519	0.071387
TRINITY_DN964_c2_g1_i2	12.2542	0.838443	0.424353	1.97582	0.0481755	0.0927758
TRINITY_DN964_c2_g1_i1	27.5094	-0.0293852	0.26068	-0.112725	0.910248	0.937872
TRINITY_DN964_c0_g3_i1	33.6103	0.822889	0.26078	3.15549	0.0016023	0.00512306
TRINITY_DN964_c0_g2_i7	213.571	0.558033	0.141336	3.94827	7.87164e-05	0.00036833
TRINITY_DN964_c0_g2_i5	188.701	0.773715	0.131441	5.8864	3.94694e-09	4.57438e-08
TRINITY_DN964_c0_g1_i8	219.322	0.709244	0.148496	4.7762	1.78642e-06	1.23754e-05
TRINITY_DN964_c0_g1_i3	194.695	0.740215	0.140137	5.28207	1.27731e-07	1.12395e-06
TRINITY_DN9639_c0_g1_i1	33.0323	0.876778	0.378401	2.31706	0.0205006	0.0453992
TRINITY_DN9638_c0_g2_i8	39.016	0.578898	0.221261	2.61635	0.00888743	0.0223394
TRINITY_DN9638_c0_g2_i6	40.4142	0.0205542	0.235664	0.0872181	0.930498	0.9522
TRINITY_DN9638_c0_g2_i12	39.904	-0.0492553	0.242273	-0.203305	0.838897	0.885767
TRINITY_DN9638_c0_g2_i11	45.3534	0.370217	0.228511	1.62013	0.105205	0.176594
TRINITY_DN9638_c0_g2_i1	43.0085	0.320356	0.218311	1.46743	0.142259	0.225719
TRINITY_DN9638_c0_g1_i6	46.9232	0.162236	0.20773	0.780994	0.434806	0.543449
TRINITY_DN9638_c0_g1_i5	40.4922	-0.113649	0.241144	-0.471292	0.637432	0.726489
TRINITY_DN9638_c0_g1_i4	43.6918	0.204919	0.224443	0.913012	0.361236	0.471549
TRINITY_DN9638_c0_g1_i3	40.5473	0.206245	0.230679	0.894077	0.371281	0.481912
TRINITY_DN9638_c0_g1_i2	39.553	0.123129	0.258075	0.477106	0.633287	0.723008
TRINITY_DN9636_c0_g1_i8	12.9166	-0.745997	0.392643	-1.89994	0.0574412	0.107539
TRINITY_DN9636_c0_g1_i7	11.6694	-0.734973	0.387817	-1.89516	0.0580718	0.108531
TRINITY_DN9636_c0_g1_i6	14.8406	-0.501122	0.407398	-1.23006	0.218676	0.318487
TRINITY_DN9636_c0_g1_i5	14.1224	-0.185831	0.371409	-0.500341	0.616835	0.708845
TRINITY_DN9636_c0_g1_i4	11.3955	-0.507941	0.352541	-1.4408	0.149642	0.234937
TRINITY_DN9635_c1_g1_i9	46.6275	0.668323	0.222214	3.00757	0.00263345	0.0078721
TRINITY_DN9635_c1_g1_i5	39.7646	0.563188	0.274942	2.04839	0.0405217	0.0803152
TRINITY_DN9635_c1_g1_i4	50.4774	0.619122	0.254038	2.43713	0.0148044	0.0344977
TRINITY_DN9635_c1_g1_i3	19.741	0.268714	0.357218	0.752242	0.451905	0.560003
TRINITY_DN9635_c1_g1_i27	9.50716	0.495159	0.481565	1.02823	0.303842	0.412504
TRINITY_DN9635_c1_g1_i13	10.9977	1.22245	0.478956	2.55233	0.0107005	0.0262076
TRINITY_DN9635_c0_g1_i6	42.271	0.056378	0.235078	0.239826	0.810465	0.864308
TRINITY_DN9635_c0_g1_i13	56.8095	-0.0811478	0.206724	-0.392541	0.694658	0.773537
TRINITY_DN9635_c0_g1_i11	51.3399	-0.116236	0.18232	-0.637537	0.523775	0.626919
TRINITY_DN9635_c0_g1_i10	44.1701	0.0857535	0.252001	0.340291	0.733638	0.804458
TRINITY_DN9634_c0_g2_i2	31.3352	-0.782179	0.27527	-2.84149	0.00449027	0.0124667
TRINITY_DN9634_c0_g1_i2	53.1984	-1.04302	0.234941	-4.4395	9.01679e-06	5.34862e-05
TRINITY_DN9633_c0_g2_i10	81.8892	-0.280983	0.16399	-1.71341	0.0866368	0.150747
TRINITY_DN9633_c0_g1_i9	26.1186	-1.26025	0.332761	-3.78726	0.000152319	0.000657065
TRINITY_DN9633_c0_g1_i5	54.9419	-0.0326055	0.210346	-0.155009	0.876814	0.913703
TRINITY_DN9633_c0_g1_i4	68.7073	-0.056908	0.207506	-0.274247	0.783895	0.844447
TRINITY_DN9633_c0_g1_i2	76.5029	-0.139235	0.175389	-0.793861	0.427276	0.536204
TRINITY_DN9631_c0_g1_i69	13.014	0.623086	0.355597	1.75222	0.0797354	0.140899
TRINITY_DN9631_c0_g1_i65	15.0224	-0.0417846	0.387218	-0.10791	0.914067	0.940565
TRINITY_DN9631_c0_g1_i62	11.0645	0.704319	0.410705	1.7149	0.0863631	0.150341
TRINITY_DN9631_c0_g1_i20	12.2831	-0.239668	0.383103	-0.625597	0.531579	0.633743
TRINITY_DN9630_c0_g2_i4	1585.32	1.94974	0.302619	6.44289	1.17217e-10	1.71325e-09
TRINITY_DN9630_c0_g1_i3	511.79	2.07535	0.261733	7.92927	2.20441e-15	6.09881e-14
TRINITY_DN9630_c0_g1_i2	439.662	1.76498	0.318216	5.54647	2.91488e-08	2.88958e-07
TRINITY_DN963_c0_g2_i2	157.977	0.864381	0.635183	1.36084	0.173565	0.264687
TRINITY_DN963_c0_g1_i7	57.4447	0.372557	0.268477	1.38767	0.165238	0.254482
TRINITY_DN963_c0_g1_i4	113.616	2.51294	0.457041	5.49827	3.83534e-08	3.70787e-07
TRINITY_DN9629_c0_g2_i7	89.3865	0.12161	0.164239	0.740444	0.45903	0.56674
TRINITY_DN9629_c0_g2_i6	93.4961	-0.108905	0.180381	-0.603752	0.546009	0.646931
TRINITY_DN9629_c0_g2_i19	76.6022	0.0667773	0.167626	0.398372	0.690356	0.770322
TRINITY_DN9629_c0_g2_i14	77.5539	0.0559147	0.206663	0.27056	0.786729	0.846582
TRINITY_DN9629_c0_g2_i12	106.577	0.022195	0.167043	0.13287	0.894296	0.926218
TRINITY_DN9629_c0_g1_i8	84.6747	0.472103	0.184317	2.56137	0.010426	0.0256291
TRINITY_DN9629_c0_g1_i7	95.0874	0.302802	0.154388	1.9613	0.0498438	0.0954807
TRINITY_DN9629_c0_g1_i6	51.7312	0.265099	0.194188	1.36517	0.1722	0.26292
TRINITY_DN9629_c0_g1_i1	94.1376	0.359689	0.162559	2.21266	0.0269208	0.0571557
TRINITY_DN9627_c0_g1_i10	325.751	-2.37171	0.194694	-12.1817	3.89037e-34	5.72913e-32
TRINITY_DN9627_c0_g1_i1	336.066	-2.45678	0.176954	-13.8837	7.95148e-44	2.38697e-41
TRINITY_DN9626_c1_g1_i2	457.843	-0.37315	0.112278	-3.32345	0.000889098	0.00306451
TRINITY_DN9625_c0_g3_i3	25.9719	-0.965965	0.306899	-3.1475	0.00164673	0.00524531
TRINITY_DN9625_c0_g3_i1	28.3501	-1.25175	0.309541	-4.0439	5.25695e-05	0.000256761
TRINITY_DN9625_c0_g2_i6	26.764	-1.01571	0.356688	-2.84762	0.00440469	0.0122596
TRINITY_DN9625_c0_g2_i5	25.6969	-0.406381	0.328917	-1.23551	0.21664	0.31609
TRINITY_DN9624_c0_g1_i22	20.4135	-0.405912	0.284256	-1.42798	0.153298	0.239548
TRINITY_DN9624_c0_g1_i21	23.5785	-0.58007	0.261576	-2.2176	0.0265821	0.0565596
TRINITY_DN9622_c1_g1_i9	123.345	-0.311003	0.31242	-0.995463	0.319511	0.428755
TRINITY_DN9622_c1_g1_i25	44.1228	-0.413747	0.277053	-1.49339	0.135336	0.216623
TRINITY_DN962_c3_g1_i4	84.3275	-1.39346	0.38994	-3.57353	0.000352196	0.00136833
TRINITY_DN962_c3_g1_i3	58.2449	-1.15856	0.451994	-2.56323	0.0103704	0.0255093
TRINITY_DN962_c3_g1_i2	41.6601	-1.35557	0.395163	-3.4304	0.000602692	0.00218565
TRINITY_DN962_c1_g3_i1	106.739	-1.39136	0.342041	-4.06781	4.7458e-05	0.000234783
TRINITY_DN962_c1_g2_i5	13.7889	0.105198	0.337455	0.311739	0.755239	0.821743
TRINITY_DN962_c1_g2_i3	22.9219	0.236546	0.282738	0.836627	0.402802	0.513014
TRINITY_DN962_c1_g2_i1	19.3847	0.223552	0.313801	0.7124	0.476217	0.583101
TRINITY_DN962_c0_g1_i17	164.513	-1.45512	0.153723	-9.46589	2.91081e-21	1.49467e-19
TRINITY_DN96190_c0_g1_i1	52.509	0.791171	0.326909	2.42016	0.0155138	0.0358736
TRINITY_DN9618_c0_g2_i1	10.3272	3.3477	1.40149	2.38868	0.0169091	0.0386056
TRINITY_DN9618_c0_g1_i2	13.3977	5.24054	1.57887	3.31916	0.000902878	0.00310698
TRINITY_DN9618_c0_g1_i1	13.1896	6.04941	1.58134	3.8255	0.000130507	0.00057347
TRINITY_DN9617_c1_g1_i2	38.7672	-1.89191	0.273588	-6.91518	4.67262e-12	8.38815e-11
TRINITY_DN9617_c1_g1_i1	41.6393	-1.98659	0.285999	-6.94612	3.75459e-12	6.84153e-11
TRINITY_DN9617_c0_g3_i6	37.9638	-0.223784	0.33275	-0.67253	0.501246	0.606369
TRINITY_DN9617_c0_g3_i5	69.7372	-0.422813	0.304882	-1.38681	0.1655	0.254761
TRINITY_DN9617_c0_g3_i4	77.3806	-0.493864	0.341444	-1.4464	0.148066	0.232928
TRINITY_DN9617_c0_g3_i1	28.8918	-0.19944	0.364916	-0.546536	0.584697	0.681025
TRINITY_DN9617_c0_g2_i2	155.515	-0.808333	0.308205	-2.62271	0.00872337	0.0219789
TRINITY_DN9617_c0_g2_i1	116.354	-0.697173	0.300738	-2.31821	0.0204378	0.0452849
TRINITY_DN96169_c0_g1_i1	24.575	1.46448	0.517085	2.83217	0.00462326	0.0127779
TRINITY_DN9616_c0_g2_i7	28.6112	-1.77138	0.275215	-6.43635	1.22381e-10	1.78206e-09
TRINITY_DN9616_c0_g2_i1	63.1378	-1.42114	0.189504	-7.49928	6.41696e-14	1.49258e-12
TRINITY_DN9616_c0_g1_i6	19.8351	-1.80277	0.315985	-5.70523	1.16184e-08	1.23769e-07
TRINITY_DN9616_c0_g1_i5	42.7526	-1.647	0.254171	-6.47991	9.17798e-11	1.36706e-09
TRINITY_DN9616_c0_g1_i4	60.7754	-1.56783	0.209677	-7.47734	7.58404e-14	1.75071e-12
TRINITY_DN9615_c0_g1_i5	794.18	-0.558329	0.138852	-4.02104	5.7943e-05	0.000279951
TRINITY_DN9615_c0_g1_i4	152.978	-0.778712	0.193614	-4.02198	5.77112e-05	0.000279061
TRINITY_DN9614_c0_g1_i47	35.2107	-0.112604	0.254618	-0.442247	0.658311	0.743864
TRINITY_DN9614_c0_g1_i41	50.6207	-0.160424	0.211327	-0.759127	0.447776	0.556099
TRINITY_DN9614_c0_g1_i18	126.171	0.209411	0.124872	1.67701	0.0935406	0.160458
TRINITY_DN9612_c0_g1_i21	16.8227	0.566771	0.499947	1.13366	0.256936	0.361751
TRINITY_DN9612_c0_g1_i2	20.803	0.230621	0.386426	0.596804	0.550638	0.651062
TRINITY_DN9612_c0_g1_i13	34.4051	0.178503	0.459026	0.388873	0.69737	0.775462
TRINITY_DN9612_c0_g1_i12	35.2672	0.200509	0.4606	0.43532	0.66333	0.748211
TRINITY_DN9612_c0_g1_i11	33.8257	0.102629	0.397434	0.258229	0.79623	0.853599
TRINITY_DN9610_c0_g2_i2	46.9911	-1.8563	0.255798	-7.25689	3.96103e-13	8.28595e-12
TRINITY_DN9610_c0_g2_i1	40.0634	-1.2936	0.264214	-4.89602	9.77961e-07	7.17086e-06
TRINITY_DN9610_c0_g1_i2	47.0337	-1.75718	0.292501	-6.00743	1.8849e-09	2.29273e-08
TRINITY_DN9610_c0_g1_i1	37.5087	-1.76872	0.266421	-6.63883	3.16193e-11	5.05599e-10
TRINITY_DN961_c1_g1_i51	42.6616	-0.00242332	0.20762	-0.0116719	0.990687	0.994079
TRINITY_DN961_c1_g1_i17	21.4098	0.231922	0.336446	0.689329	0.490616	0.596541
TRINITY_DN961_c1_g1_i14	43.8576	-0.199062	0.214873	-0.926418	0.354229	0.464482
TRINITY_DN961_c1_g1_i1	24.8222	0.0204044	0.27161	0.075124	0.940116	0.959094
TRINITY_DN961_c0_g1_i71	59.688	-0.200222	0.192975	-1.03756	0.299476	0.40787
TRINITY_DN961_c0_g1_i68	42.7639	-0.299315	0.222452	-1.34552	0.178457	0.270674
TRINITY_DN961_c0_g1_i57	33.3468	0.0296061	0.287781	0.102877	0.91806	0.943431
TRINITY_DN961_c0_g1_i36	31.4404	-0.55898	0.263613	-2.12045	0.0339678	0.0693504
TRINITY_DN961_c0_g1_i28	18.2723	0.0196984	0.321109	0.061345	0.951084	0.966844
TRINITY_DN961_c0_g1_i1	15.2715	-0.0711052	0.350693	-0.202756	0.839326	0.886078
TRINITY_DN9609_c1_g1_i1	49.1275	0.480187	0.222595	2.15722	0.0309885	0.0642214
TRINITY_DN9609_c0_g1_i8	43.7591	0.417481	0.198693	2.10114	0.0356289	0.0721172
TRINITY_DN9609_c0_g1_i7	163.289	-0.0707453	0.117533	-0.60192	0.547227	0.648011
TRINITY_DN9609_c0_g1_i5	135.502	0.18719	0.148346	1.26185	0.207004	0.304906
TRINITY_DN9609_c0_g1_i4	120.055	0.083448	0.139092	0.599947	0.548542	0.649173
TRINITY_DN9609_c0_g1_i2	93.8859	0.273384	0.142055	1.9245	0.0542921	0.102645
TRINITY_DN9608_c0_g2_i1	58.8242	1.31404	0.340779	3.856	0.000115257	0.000513783
TRINITY_DN9607_c0_g1_i8	14.5684	-0.687012	0.370419	-1.85469	0.0636404	0.116992
TRINITY_DN9607_c0_g1_i7	16.7263	-0.851136	0.395361	-2.1528	0.0313341	0.0648077
TRINITY_DN9607_c0_g1_i4	15.8412	-0.365403	0.299425	-1.22035	0.222332	0.322759
TRINITY_DN9607_c0_g1_i13	14.4917	-0.739337	0.350491	-2.10943	0.0349072	0.0709118
TRINITY_DN9604_c0_g1_i5	715.429	3.16946	0.331514	9.56056	1.17121e-21	6.27069e-20
TRINITY_DN9604_c0_g1_i3	1251.6	3.15863	0.367204	8.60185	7.84406e-18	2.82857e-16
TRINITY_DN9604_c0_g1_i1	732.796	2.94603	0.309434	9.52071	1.72006e-21	9.03706e-20
TRINITY_DN9603_c0_g1_i8	244.932	0.252933	0.151682	1.66752	0.0954112	0.163062
TRINITY_DN9603_c0_g1_i5	112.961	0.374817	0.185837	2.01691	0.0437049	0.0856217
TRINITY_DN9603_c0_g1_i17	45.4366	-2.13888	0.387758	-5.51603	3.46737e-08	3.38145e-07
TRINITY_DN9603_c0_g1_i15	111.466	0.572707	0.181822	3.14982	0.0016337	0.00521047
TRINITY_DN9601_c0_g1_i17	36.5374	-0.352439	0.19809	-1.77919	0.0752082	0.134188
TRINITY_DN9601_c0_g1_i16	46.7012	-0.622785	0.208088	-2.99289	0.0027635	0.00820916
TRINITY_DN9601_c0_g1_i14	12.1329	-0.650878	0.387174	-1.6811	0.0927438	0.15929
TRINITY_DN9601_c0_g1_i11	43.175	-0.517611	0.206087	-2.51161	0.0120182	0.0288928
TRINITY_DN960_c2_g2_i5	57.0245	0.46186	0.26892	1.71746	0.0858944	0.149707
TRINITY_DN960_c2_g2_i3	62.1586	0.0127979	0.183821	0.0696215	0.944495	0.962178
TRINITY_DN960_c2_g2_i2	29.7263	-0.211116	0.257193	-0.820847	0.411733	0.521561
TRINITY_DN960_c2_g2_i1	84.5856	0.337189	0.171994	1.96047	0.049941	0.0956304
TRINITY_DN960_c2_g1_i4	18.652	0.252464	0.304138	0.830095	0.406485	0.516555
TRINITY_DN960_c2_g1_i2	79.7565	0.077812	0.17376	0.447813	0.654288	0.740497
TRINITY_DN960_c2_g1_i13	65.6122	0.127412	0.193998	0.656768	0.51133	0.615842
TRINITY_DN960_c2_g1_i12	25.2601	0.152595	0.298648	0.510952	0.609385	0.702375
TRINITY_DN960_c0_g2_i9	17.7262	-0.409001	0.269283	-1.51885	0.1288	0.208185
TRINITY_DN960_c0_g2_i7	25.1382	-1.28542	0.269622	-4.76749	1.86533e-06	1.28827e-05
TRINITY_DN960_c0_g2_i4	31.8645	-0.950791	0.224047	-4.2437	2.19862e-05	0.000118437
TRINITY_DN960_c0_g2_i10	27.6388	-0.720807	0.261499	-2.75644	0.00584343	0.0156269
TRINITY_DN960_c0_g1_i2	45.0772	-0.829984	0.19693	-4.21461	2.50205e-05	0.000133068
TRINITY_DN96_c1_g1_i2	95.2658	-2.4662	0.307457	-8.02129	1.04643e-15	3.01011e-14
TRINITY_DN96_c1_g1_i1	144.068	-2.49306	0.281844	-8.84555	9.1082e-19	3.62907e-17
TRINITY_DN96_c0_g1_i10	9.58768	-1.40522	0.3514	-3.99892	6.36326e-05	0.000303908
TRINITY_DN9598_c1_g1_i8	43.0934	0.776103	0.308408	2.51648	0.0118535	0.0285603
TRINITY_DN9598_c0_g1_i12	9.61941	-0.158702	0.402772	-0.394025	0.693562	0.772655
TRINITY_DN9598_c0_g1_i10	21.5765	-0.184755	0.272261	-0.678596	0.497394	0.60282
TRINITY_DN9598_c0_g1_i1	7.9104	0.00174072	0.376766	0.00462016	0.996314	0.997602
TRINITY_DN9597_c0_g1_i6	11.9081	0.247398	0.359663	0.687859	0.491541	0.597469
TRINITY_DN9597_c0_g1_i4	3744.1	3.34569	0.280878	11.9115	1.03052e-32	1.37883e-30
TRINITY_DN9597_c0_g1_i2	6.38576	4.20985	1.23825	3.39985	0.000674236	0.00241005
TRINITY_DN9597_c0_g1_i18	61.7691	-0.478802	0.208618	-2.29511	0.0217268	0.0476953
TRINITY_DN9597_c0_g1_i17	60.951	-0.503434	0.229552	-2.19311	0.0282992	0.0595457
TRINITY_DN9597_c0_g1_i16	7.21345	1.74047	0.664709	2.6184	0.00883433	0.0222195
TRINITY_DN9597_c0_g1_i12	2669.67	3.34889	0.273152	12.2602	1.48209e-34	2.24687e-32
TRINITY_DN9596_c0_g2_i7	9.40306	1.63445	0.549285	2.9756	0.00292417	0.00862045
TRINITY_DN9596_c0_g2_i18	22.4827	1.29519	0.311496	4.15795	3.21113e-05	0.000166224
TRINITY_DN9596_c0_g1_i62	18.7774	1.60055	0.396745	4.0342	5.47892e-05	0.000266454
TRINITY_DN9596_c0_g1_i54	22.3209	1.28226	0.366569	3.498	0.000468766	0.0017575
TRINITY_DN9596_c0_g1_i40	18.896	1.52889	0.319735	4.78175	1.73775e-06	1.20815e-05
TRINITY_DN9596_c0_g1_i32	20.0504	0.47773	0.314945	1.51687	0.129299	0.208864
TRINITY_DN9596_c0_g1_i20	15.9919	1.62116	0.342875	4.72814	2.26583e-06	1.53544e-05
TRINITY_DN9596_c0_g1_i13	18.0081	1.67842	0.357504	4.69482	2.66839e-06	1.78515e-05
TRINITY_DN9595_c0_g1_i9	113.439	-0.170368	0.245736	-0.693298	0.488123	0.59428
TRINITY_DN9593_c0_g2_i4	7.53755	-0.485244	0.481608	-1.00755	0.31367	0.422866
TRINITY_DN9593_c0_g2_i2	6.17725	-0.0361365	0.495839	-0.0728794	0.941902	0.960196
TRINITY_DN9593_c0_g2_i1	46.3184	0.146065	0.246706	0.592061	0.55381	0.653854
TRINITY_DN9593_c0_g1_i9	13.1021	0.399483	0.378155	1.0564	0.290786	0.39874
TRINITY_DN9593_c0_g1_i5	11.018	0.348082	0.38283	0.909234	0.363227	0.473594
TRINITY_DN9593_c0_g1_i3	14.4928	-0.687896	0.343755	-2.00112	0.0453791	0.0883154
TRINITY_DN9593_c0_g1_i15	12.2373	0.397327	0.474228	0.837841	0.40212	0.51234
TRINITY_DN9593_c0_g1_i12	7.95573	-0.0977229	0.463165	-0.21099	0.832895	0.881232
TRINITY_DN9593_c0_g1_i10	7.67681	-0.233258	0.459123	-0.508051	0.611418	0.704233
TRINITY_DN9591_c0_g2_i9	70.3151	-0.0541742	0.167451	-0.323522	0.7463	0.814847
TRINITY_DN9591_c0_g2_i4	173.388	0.0154517	0.16985	0.0909722	0.927515	0.950282
TRINITY_DN9591_c0_g2_i3	72.3269	-0.119297	0.182045	-0.655313	0.512266	0.616652
TRINITY_DN9591_c0_g2_i1	176.137	-0.00887791	0.141414	-0.0627795	0.949942	0.966088
TRINITY_DN9591_c0_g1_i9	89.9946	-0.465614	0.207	-2.24935	0.0244905	0.0528116
TRINITY_DN9590_c1_g1_i1	44.313	0.746065	0.273726	2.72559	0.00641873	0.0169321
TRINITY_DN9590_c0_g1_i1	37.9787	0.781229	0.307672	2.53916	0.0111119	0.0270482
TRINITY_DN959_c0_g2_i8	24.0938	-0.963688	0.265778	-3.62592	0.000287935	0.00114751
TRINITY_DN959_c0_g2_i7	31.0064	-0.955637	0.258875	-3.69149	0.00022294	0.0009185
TRINITY_DN959_c0_g2_i1	29.4616	-1.19636	0.263261	-4.54437	5.50998e-06	3.44165e-05
TRINITY_DN959_c0_g1_i29	55.2131	-0.379961	0.229749	-1.65381	0.098166	0.166876
TRINITY_DN959_c0_g1_i22	59.2655	-0.567775	0.223845	-2.53647	0.0111977	0.0272227
TRINITY_DN9589_c0_g1_i3	65.0445	0.74901	0.280842	2.66701	0.00765289	0.0196545
TRINITY_DN9589_c0_g1_i2	37.1582	0.485931	0.28198	1.72328	0.0848379	0.1482
TRINITY_DN9589_c0_g1_i12	134.82	0.606399	0.261024	2.32315	0.020171	0.0447837
TRINITY_DN9589_c0_g1_i11	39.8674	0.465464	0.313018	1.48702	0.137009	0.218837
TRINITY_DN9588_c0_g1_i4	126.979	0.462097	0.534964	0.86379	0.387703	0.498421
TRINITY_DN9588_c0_g1_i11	60.6831	0.241161	0.56975	0.423275	0.672094	0.755429
TRINITY_DN9587_c0_g2_i11	174.616	0.127084	0.177386	0.716426	0.473728	0.580761
TRINITY_DN9587_c0_g1_i9	168.015	-0.0705054	0.152059	-0.463672	0.642883	0.731196
TRINITY_DN9587_c0_g1_i11	179.124	0.1024	0.151912	0.674078	0.500262	0.605439
TRINITY_DN9586_c0_g2_i1	256.117	0.651372	0.153521	4.24289	2.20659e-05	0.000118812
TRINITY_DN9586_c0_g1_i7	670.539	0.679126	0.158923	4.27331	1.92595e-05	0.000105233
TRINITY_DN9586_c0_g1_i5	142.981	1.47818	0.233046	6.34286	2.25537e-10	3.15469e-09
TRINITY_DN9586_c0_g1_i12	385.889	1.19213	0.185056	6.44201	1.17904e-10	1.72187e-09
TRINITY_DN9586_c0_g1_i10	76.9735	1.25484	0.265938	4.71854	2.37545e-06	1.60353e-05
TRINITY_DN9585_c0_g4_i3	45.2478	0.869787	0.223357	3.89415	9.85424e-05	0.00044783
TRINITY_DN9585_c0_g4_i2	31.6286	1.08289	0.299237	3.61883	0.00029594	0.00117442
TRINITY_DN9585_c0_g4_i1	10.8052	0.691451	0.447441	1.54535	0.122262	0.199569
TRINITY_DN9585_c0_g1_i5	41.8437	0.914353	0.253371	3.60874	0.000307684	0.0012143
TRINITY_DN9585_c0_g1_i2	26.5969	0.977601	0.276156	3.54004	0.000400072	0.00152967
TRINITY_DN95842_c0_g1_i1	7.71928	-0.632328	0.563966	-1.12122	0.262196	0.367629
TRINITY_DN9584_c4_g1_i2	12.5231	0.661413	0.471007	1.40425	0.160244	0.248287
TRINITY_DN9584_c22_g1_i1	8.50384	1.42406	0.567064	2.5113	0.0120289	0.0289155
TRINITY_DN9584_c2_g1_i6	8.6866	1.7372	0.684959	2.53622	0.0112057	0.0272311
TRINITY_DN9584_c2_g1_i5	58.0107	2.44628	0.517232	4.72956	2.25009e-06	1.52624e-05
TRINITY_DN9584_c2_g1_i4	24.4347	1.13534	0.367909	3.08594	0.00202912	0.00628414
TRINITY_DN9584_c2_g1_i2	36.6703	1.6011	0.426776	3.75161	0.0001757	0.000745915
TRINITY_DN9584_c2_g1_i1	30.8745	1.1602	0.364137	3.18618	0.00144166	0.00467391
TRINITY_DN9584_c1_g3_i2	19.3896	1.90424	0.456309	4.17313	3.00438e-05	0.000156734
TRINITY_DN9584_c1_g1_i2	20.6058	1.92058	0.5346	3.59255	0.000327459	0.0012834
TRINITY_DN9584_c1_g1_i1	42.7495	1.45223	0.331721	4.37788	1.19839e-05	6.87755e-05
TRINITY_DN9584_c0_g1_i9	73.9149	0.215698	0.201018	1.07303	0.283257	0.39062
TRINITY_DN9584_c0_g1_i8	70.007	0.0278655	0.188058	0.148175	0.882205	0.917701
TRINITY_DN9584_c0_g1_i18	94.0937	0.19046	0.175815	1.0833	0.278675	0.385588
TRINITY_DN9584_c0_g1_i16	37.9031	-0.280786	0.200131	-1.40301	0.160613	0.248694
TRINITY_DN9584_c0_g1_i13	35.7388	0.184249	0.29703	0.620302	0.535059	0.63694
TRINITY_DN9583_c0_g1_i1	153.608	0.122746	0.733387	0.167368	0.86708	0.906316
TRINITY_DN95819_c0_g1_i1	6.05645	-4.49553	0.828568	-5.42566	5.77397e-08	5.41078e-07
TRINITY_DN9581_c0_g3_i5	590.624	1.01182	0.144582	6.99825	2.59187e-12	4.83831e-11
TRINITY_DN9581_c0_g3_i3	287.397	1.12009	0.146522	7.64452	2.09721e-14	5.15821e-13
TRINITY_DN9581_c0_g3_i2	552.703	0.885147	0.157176	5.63155	1.78597e-08	1.84114e-07
TRINITY_DN9581_c0_g1_i9	1221.25	0.95072	0.112287	8.46688	2.52058e-17	8.68785e-16
TRINITY_DN9581_c0_g1_i1	911.813	1.1376	0.117557	9.67697	3.7776e-22	2.12626e-20
TRINITY_DN958_c0_g4_i3	202.779	0.161146	0.124361	1.29579	0.195049	0.290738
TRINITY_DN958_c0_g4_i1	202.936	0.250641	0.118971	2.10673	0.0351406	0.0713033
TRINITY_DN958_c0_g3_i6	133.285	-0.0020116	0.125346	-0.0160484	0.987196	0.991586
TRINITY_DN958_c0_g2_i8	110.132	0.146115	0.145967	1.00101	0.316821	0.426065
TRINITY_DN958_c0_g1_i4	164.455	0.196616	0.111984	1.75575	0.0791309	0.139971
TRINITY_DN9579_c0_g1_i9	57.0144	-0.203727	0.221736	-0.918781	0.35821	0.468662
TRINITY_DN9579_c0_g1_i21	21.3971	0.504244	0.330767	1.52447	0.127391	0.206407
TRINITY_DN9579_c0_g1_i18	45.3286	-0.0198513	0.217026	-0.0914696	0.927119	0.94998
TRINITY_DN9579_c0_g1_i12	107.504	-0.0521673	0.163996	-0.318101	0.750408	0.818058
TRINITY_DN9578_c0_g1_i7	143.264	1.21348	0.170747	7.10692	1.18659e-12	2.32372e-11
TRINITY_DN9577_c1_g1_i4	130.744	-0.265701	0.213073	-1.247	0.212399	0.311173
TRINITY_DN9577_c1_g1_i2	81.585	-0.298233	0.180204	-1.65498	0.0979295	0.166535
TRINITY_DN9577_c1_g1_i11	514.948	-0.249359	0.130214	-1.915	0.0554923	0.104503
TRINITY_DN9577_c0_g2_i8	161.37	0.348114	0.156289	2.22736	0.0259229	0.0553953
TRINITY_DN9577_c0_g2_i7	752.564	0.279977	0.133248	2.10117	0.0356263	0.0721151
TRINITY_DN9577_c0_g2_i1	840.939	0.384718	0.134715	2.85578	0.00429311	0.0119918
TRINITY_DN9577_c0_g1_i5	147.618	0.564733	0.239179	2.36114	0.0182191	0.0411287
TRINITY_DN9574_c1_g1_i5	121.573	-0.357619	0.177021	-2.02021	0.0433618	0.085073
TRINITY_DN9574_c1_g1_i11	109.983	-0.344001	0.205092	-1.6773	0.0934842	0.160381
TRINITY_DN9574_c0_g1_i4	29.1074	-1.03226	0.242511	-4.25652	2.07631e-05	0.000112487
TRINITY_DN9574_c0_g1_i3	21.2935	-1.07563	0.315645	-3.40771	0.000655101	0.00235011
TRINITY_DN9574_c0_g1_i12	16.1982	-0.728525	0.341734	-2.13185	0.0330195	0.0677451
TRINITY_DN9574_c0_g1_i11	38.8679	-1.09359	0.243249	-4.49576	6.93209e-06	4.22219e-05
TRINITY_DN9573_c0_g2_i9	7.95479	0.587151	0.590281	0.994697	0.319884	0.429091
TRINITY_DN9573_c0_g2_i2	7.55507	1.92365	0.703138	2.73581	0.00622261	0.0164853
TRINITY_DN9573_c0_g1_i6	4.96065	0.685526	0.613028	1.11826	0.263455	0.369087
TRINITY_DN9573_c0_g1_i5	6.63245	1.04256	0.639048	1.63142	0.102802	0.173306
TRINITY_DN9573_c0_g1_i3	4.92304	0.720109	0.657112	1.09587	0.273136	0.379673
TRINITY_DN9573_c0_g1_i1	6.6382	1.37161	0.771322	1.77826	0.0753607	0.134418
TRINITY_DN9572_c0_g2_i7	13.4339	-1.24642	0.401455	-3.10475	0.00190439	0.00594736
TRINITY_DN9572_c0_g2_i5	57.0534	-0.57462	0.269588	-2.13148	0.03305	0.0677958
TRINITY_DN9572_c0_g2_i2	78.4589	-0.953727	0.249453	-3.82328	0.000131689	0.000578104
TRINITY_DN9572_c0_g2_i1	35.8464	-1.05584	0.313532	-3.36758	0.00075831	0.00267005
TRINITY_DN9572_c0_g1_i6	72.9103	-1.13365	0.227695	-4.97881	6.39748e-07	4.88628e-06
TRINITY_DN9572_c0_g1_i5	22.785	-0.83455	0.384252	-2.17188	0.0298646	0.0622578
TRINITY_DN9572_c0_g1_i2	54.12	-1.18908	0.254197	-4.67779	2.89977e-06	1.92401e-05
TRINITY_DN95712_c0_g1_i1	608.357	-0.599806	0.190874	-3.14242	0.00167555	0.00532615
TRINITY_DN9571_c0_g1_i1	85.9967	-0.808246	0.554366	-1.45796	0.14485	0.228956
TRINITY_DN957_c0_g2_i7	18.7348	-0.171023	0.28951	-0.590733	0.5547	0.65463
TRINITY_DN957_c0_g2_i4	31.6234	-0.347818	0.233328	-1.49068	0.136045	0.217563
TRINITY_DN957_c0_g2_i1	35.5409	-0.269799	0.216796	-1.24449	0.213321	0.312227
TRINITY_DN957_c0_g1_i6	20.0651	-0.747694	0.277015	-2.69911	0.00695251	0.0181197
TRINITY_DN957_c0_g1_i5	16.3778	-0.429543	0.296837	-1.44707	0.147878	0.232705
TRINITY_DN957_c0_g1_i4	35.9997	-0.660091	0.215426	-3.06412	0.00218308	0.0066996
TRINITY_DN957_c0_g1_i3	32.1123	-0.264618	0.221635	-1.19394	0.232502	0.334448
TRINITY_DN957_c0_g1_i2	26.0645	-0.365164	0.247759	-1.47387	0.140516	0.223549
TRINITY_DN9567_c0_g1_i11	165.102	0.346659	0.219941	1.57614	0.114993	0.189866
TRINITY_DN9565_c0_g1_i2	181.5	1.00397	0.183207	5.47996	4.25417e-08	4.07798e-07
TRINITY_DN9565_c0_g1_i18	65.0643	0.745027	0.31653	2.35374	0.0185858	0.0418234
TRINITY_DN9563_c0_g2_i4	147.904	-2.23152	0.286545	-7.78767	6.82571e-15	1.76992e-13
TRINITY_DN9563_c0_g2_i3	7.31668	-2.07466	0.579421	-3.58058	0.000342833	0.00133776
TRINITY_DN9563_c0_g2_i2	66.1127	-1.71825	0.309299	-5.5553	2.77133e-08	2.75857e-07
TRINITY_DN9563_c0_g1_i6	95.8566	-2.23714	0.331647	-6.74554	1.5246e-11	2.54263e-10
TRINITY_DN9563_c0_g1_i2	162.775	-2.30917	0.319324	-7.23143	4.77945e-13	9.88904e-12
TRINITY_DN9562_c0_g1_i23	77.8632	0.0418837	0.167819	0.249576	0.802915	0.858656
TRINITY_DN9562_c0_g1_i16	175.479	0.369582	0.132734	2.78438	0.00536295	0.0145082
TRINITY_DN9562_c0_g1_i15	210.547	0.397631	0.134558	2.95509	0.00312582	0.00912798
TRINITY_DN9560_c0_g1_i1	318.947	0.0755	0.166098	0.45455	0.649433	0.736484
TRINITY_DN956_c1_g2_i9	65.7639	-1.08438	0.236844	-4.57846	4.68422e-06	2.97131e-05
TRINITY_DN956_c1_g2_i6	47.5414	-1.06758	0.238998	-4.46687	7.93711e-06	4.77348e-05
TRINITY_DN956_c1_g2_i10	66.3797	-1.13761	0.185938	-6.1182	9.46365e-10	1.20583e-08
TRINITY_DN956_c1_g1_i4	23.7921	-0.420791	0.272174	-1.54604	0.122096	0.199341
TRINITY_DN956_c1_g1_i1	22.1695	-0.484533	0.288728	-1.67817	0.0933146	0.160129
TRINITY_DN9559_c0_g1_i4	151.387	-1.48595	0.137146	-10.8348	2.35518e-27	2.04498e-25
TRINITY_DN9558_c0_g1_i4	90.7803	-0.212989	0.238103	-0.894525	0.371041	0.481757
TRINITY_DN9557_c0_g1_i5	62.2637	0.272312	0.343446	0.792881	0.427847	0.536795
TRINITY_DN9556_c0_g1_i3	40.7431	0.684087	0.306136	2.23459	0.0254445	0.0545573
TRINITY_DN9556_c0_g1_i1	27.5556	0.408692	0.291045	1.40422	0.160253	0.248296
TRINITY_DN9554_c0_g2_i1	557.402	0.506827	0.168498	3.00792	0.00263046	0.00786452
TRINITY_DN9554_c0_g1_i3	114.287	-0.298264	0.166115	-1.79553	0.0725694	0.130351
TRINITY_DN9554_c0_g1_i1	268.991	-0.505768	0.12929	-3.91188	9.15797e-05	0.000420458
TRINITY_DN9551_c0_g1_i1	41.8772	0.634474	0.288579	2.19862	0.0279052	0.058879
TRINITY_DN9550_c0_g1_i30	23.3265	-1.14894	0.376952	-3.04797	0.00230391	0.00701661
TRINITY_DN9550_c0_g1_i18	24.0482	-1.34899	0.381403	-3.53692	0.000404819	0.00154524
TRINITY_DN955_c2_g2_i8	8.67141	0.418358	0.497025	0.841725	0.399942	0.510223
TRINITY_DN955_c2_g2_i4	9.39712	0.0987382	0.586301	0.168409	0.866262	0.905743
TRINITY_DN955_c2_g2_i3	6.86889	0.807613	0.581578	1.38866	0.164937	0.25414
TRINITY_DN955_c2_g2_i2	7.29488	1.02517	0.601902	1.70321	0.0885287	0.153438
TRINITY_DN955_c1_g1_i2	12.7903	0.0412344	0.39852	0.103469	0.917591	0.94311
TRINITY_DN955_c1_g1_i17	13.1735	0.523218	0.358574	1.45917	0.144519	0.228563
TRINITY_DN955_c1_g1_i16	31.4089	0.66292	0.328848	2.01589	0.0438117	0.0857944
TRINITY_DN955_c1_g1_i15	8.50907	0.428704	0.442184	0.969516	0.332288	0.441975
TRINITY_DN955_c1_g1_i10	28.89	0.904008	0.261609	3.45557	0.00054913	0.00201623
TRINITY_DN955_c1_g1_i1	8.50466	0.895062	0.519118	1.7242	0.0846725	0.14797
TRINITY_DN955_c0_g1_i9	42.0245	-0.287112	0.212997	-1.34796	0.177672	0.269675
TRINITY_DN955_c0_g1_i8	14.224	0.0492343	0.341589	0.144133	0.885395	0.920147
TRINITY_DN955_c0_g1_i7	27.7148	-0.226362	0.231648	-0.977179	0.32848	0.438096
TRINITY_DN955_c0_g1_i5	39.3056	-0.237124	0.22539	-1.05206	0.292771	0.40086
TRINITY_DN955_c0_g1_i3	14.6057	-0.166324	0.371303	-0.447948	0.654191	0.740471
TRINITY_DN955_c0_g1_i2	40.897	-0.0722305	0.226792	-0.318487	0.750115	0.817902
TRINITY_DN955_c0_g1_i14	7.78441	-0.57851	0.446396	-1.29596	0.19499	0.290661
TRINITY_DN955_c0_g1_i11	8.70408	-0.492269	0.429947	-1.14495	0.252229	0.356631
TRINITY_DN955_c0_g1_i10	44.64	0.073377	0.260008	0.282211	0.777782	0.839523
TRINITY_DN95497_c0_g1_i1	14.4398	0.0191153	0.375645	0.0508865	0.959416	0.972583
TRINITY_DN9547_c0_g2_i3	28.4406	0.10175	0.301791	0.337154	0.736	0.806344
TRINITY_DN9547_c0_g2_i1	25.6682	0.183522	0.287197	0.639011	0.522816	0.62609
TRINITY_DN9547_c0_g1_i8	17.8733	-0.00913389	0.290643	-0.0314265	0.974929	0.983103
TRINITY_DN9547_c0_g1_i7	18.8759	-0.111972	0.356335	-0.314233	0.753344	0.820419
TRINITY_DN9547_c0_g1_i3	11.5103	-0.616229	0.330457	-1.86478	0.0622124	0.114807
TRINITY_DN9547_c0_g1_i2	17.7737	-0.0536812	0.268853	-0.199668	0.84174	0.887929
TRINITY_DN9545_c0_g2_i2	215.903	0.250579	0.198098	1.26493	0.205898	0.303653
TRINITY_DN9545_c0_g1_i2	247.316	1.18654	0.278408	4.26187	2.02724e-05	0.000110134
TRINITY_DN9545_c0_g1_i1	55.0664	-0.0206094	0.375045	-0.0549519	0.956177	0.970406
TRINITY_DN9544_c0_g2_i4	19.809	0.651499	0.654931	0.994759	0.319853	0.429059
TRINITY_DN9544_c0_g1_i6	21.373	0.0439567	0.495762	0.088665	0.929348	0.951481
TRINITY_DN9543_c0_g1_i1	82.9935	-2.58349	0.192623	-13.4122	5.13134e-41	1.28732e-38
TRINITY_DN9542_c0_g2_i3	80.4356	2.12507	0.452733	4.69387	2.6808e-06	1.79277e-05
TRINITY_DN9542_c0_g2_i2	51.1253	1.83109	0.497803	3.67834	0.000234753	0.000960689
TRINITY_DN9542_c0_g1_i6	39.5028	1.62203	0.509951	3.18076	0.00146889	0.00474904
TRINITY_DN9542_c0_g1_i15	23.5234	2.13607	0.723042	2.95429	0.00313393	0.00914862
TRINITY_DN9542_c0_g1_i13	38.629	2.72582	0.697753	3.90656	9.36191e-05	0.00042831
TRINITY_DN9542_c0_g1_i1	25.3493	2.21289	0.793832	2.78761	0.0053098	0.0143877
TRINITY_DN9541_c0_g1_i3	84.8304	-0.861154	0.230294	-3.73937	0.000184481	0.000778404
TRINITY_DN9541_c0_g1_i2	63.4366	-1.66238	0.20237	-8.21458	2.12913e-16	6.61187e-15
TRINITY_DN9540_c0_g1_i9	60.6634	-0.571446	0.186744	-3.06005	0.00221301	0.00677592
TRINITY_DN9540_c0_g1_i6	71.4866	-0.469167	0.242803	-1.9323	0.0533231	0.10111
TRINITY_DN9540_c0_g1_i5	66.3097	-0.623781	0.234773	-2.65696	0.00788496	0.0201551
TRINITY_DN9540_c0_g1_i16	69.7446	-0.506521	0.243076	-2.0838	0.0371785	0.0747137
TRINITY_DN9540_c0_g1_i13	65.0264	-0.192586	0.231355	-0.832424	0.40517	0.515283
TRINITY_DN954_c2_g3_i2	67.7116	-0.179408	0.225172	-0.79676	0.425591	0.5347
TRINITY_DN954_c2_g2_i5	70.1377	-0.0731594	0.196119	-0.373036	0.709122	0.784779
TRINITY_DN954_c2_g1_i2	63.559	-0.192127	0.233512	-0.822771	0.410638	0.520588
TRINITY_DN954_c1_g1_i7	8.41839	0.779538	0.530854	1.46846	0.141979	0.225396
TRINITY_DN954_c1_g1_i2	8.77846	1.34507	0.636644	2.11276	0.0346217	0.070452
TRINITY_DN954_c1_g1_i12	7.66011	1.33615	0.555104	2.40703	0.0160828	0.036994
TRINITY_DN954_c0_g1_i9	189.553	-0.957567	0.242081	-3.95556	7.63556e-05	0.000358314
TRINITY_DN954_c0_g1_i5	189.864	-0.901712	0.241015	-3.74132	0.000183059	0.000773416
TRINITY_DN954_c0_g1_i4	140.843	-0.453739	0.147689	-3.07226	0.00212447	0.0065416
TRINITY_DN954_c0_g1_i22	444.386	-1.65895	0.309849	-5.35405	8.60062e-08	7.8096e-07
TRINITY_DN954_c0_g1_i19	112.875	-0.658061	0.228631	-2.87827	0.00399868	0.0112915
TRINITY_DN954_c0_g1_i17	137.513	-0.29447	0.174787	-1.68474	0.0920396	0.158278
TRINITY_DN954_c0_g1_i10	333.895	-0.946818	0.202413	-4.67765	2.90185e-06	1.9252e-05
TRINITY_DN9539_c0_g1_i7	150.274	1.0968	0.203546	5.38849	7.10538e-08	6.55871e-07
TRINITY_DN9539_c0_g1_i1	63.1606	1.33112	0.220012	6.05021	1.44654e-09	1.78737e-08
TRINITY_DN9538_c0_g1_i1	35.3811	1.82052	0.398321	4.57048	4.86613e-06	3.07504e-05
TRINITY_DN9537_c0_g1_i6	453.077	0.3452	0.402534	0.857568	0.391131	0.501661
TRINITY_DN9536_c1_g1_i8	17.3653	1.06133	0.633087	1.67643	0.0936535	0.160613
TRINITY_DN9536_c1_g1_i2	12.7715	2.11895	0.706989	2.99714	0.00272523	0.00811125
TRINITY_DN9536_c1_g1_i11	10.2209	0.339777	0.651267	0.521717	0.601868	0.695651
TRINITY_DN9536_c0_g2_i3	115.562	0.206712	0.163014	1.26806	0.204776	0.302323
TRINITY_DN9536_c0_g1_i8	11.33	-0.314621	0.324426	-0.969778	0.332157	0.441842
TRINITY_DN9536_c0_g1_i6	84.2419	-0.20252	0.176831	-1.14528	0.252095	0.356493
TRINITY_DN9536_c0_g1_i15	82.3936	-0.371128	0.149095	-2.48921	0.0128028	0.0304859
TRINITY_DN95352_c0_g1_i1	145.017	0.253121	0.225505	1.12247	0.261665	0.367062
TRINITY_DN9535_c0_g2_i1	26.7302	-2.03023	0.258918	-7.8412	4.46252e-15	1.18919e-13
TRINITY_DN9535_c0_g1_i6	23.0705	-2.1456	0.273461	-7.84611	4.29138e-15	1.14881e-13
TRINITY_DN9535_c0_g1_i3	17.7169	-2.35489	0.33603	-7.00798	2.41791e-12	4.52922e-11
TRINITY_DN9535_c0_g1_i1	6.82086	-2.85718	0.479297	-5.9612	2.504e-09	2.98732e-08
TRINITY_DN9533_c0_g2_i2	70.179	0.438398	0.245663	1.78455	0.0743341	0.132902
TRINITY_DN9533_c0_g1_i8	139.123	1.28559	0.210834	6.09765	1.0764e-09	1.35993e-08
TRINITY_DN9533_c0_g1_i5	137.209	1.47251	0.209082	7.04277	1.88461e-12	3.5974e-11
TRINITY_DN9533_c0_g1_i1	130.611	1.42743	0.213264	6.69326	2.18255e-11	3.56129e-10
TRINITY_DN9532_c0_g2_i8	23.8616	-0.147163	0.253746	-0.579961	0.561941	0.661176
TRINITY_DN9532_c0_g2_i7	26.1535	-0.446779	0.258651	-1.72734	0.0841059	0.147157
TRINITY_DN9532_c0_g2_i2	37.5101	-0.792279	0.248669	-3.18608	0.00144216	0.00467513
TRINITY_DN9532_c0_g2_i10	23.9635	-0.540289	0.267706	-2.01822	0.0435688	0.0854154
TRINITY_DN9532_c0_g1_i7	28.6719	-0.60644	0.230799	-2.62757	0.00859982	0.0217152
TRINITY_DN9532_c0_g1_i6	24.4586	-0.618241	0.24162	-2.55873	0.0105056	0.0257948
TRINITY_DN9532_c0_g1_i4	38.3932	-0.361804	0.23596	-1.53333	0.125195	0.203475
TRINITY_DN9532_c0_g1_i1	10.1627	-0.322237	0.382396	-0.842678	0.399409	0.509728
TRINITY_DN9531_c0_g2_i9	5.63675	-1.53749	0.559805	-2.74647	0.00602397	0.0160334
TRINITY_DN9531_c0_g2_i8	11.1088	-0.874758	0.385012	-2.27203	0.0230847	0.0502116
TRINITY_DN9531_c0_g2_i7	14.5829	-1.45974	0.359109	-4.0649	4.80527e-05	0.000237324
TRINITY_DN9531_c0_g2_i5	10.1164	-0.539673	0.506772	-1.06492	0.286911	0.394721
TRINITY_DN9531_c0_g1_i9	13.9965	-1.22577	0.377218	-3.24949	0.00115614	0.00386415
TRINITY_DN9531_c0_g1_i2	12.2023	-0.921426	0.362441	-2.54228	0.0110132	0.0268573
TRINITY_DN9531_c0_g1_i15	9.58207	-1.21643	0.421845	-2.8836	0.00393153	0.0111283
TRINITY_DN953_c2_g1_i61	132.053	0.195549	0.227433	0.859808	0.389895	0.500496
TRINITY_DN953_c2_g1_i57	81.4682	0.661948	0.206236	3.20967	0.00132889	0.00435208
TRINITY_DN953_c2_g1_i42	51.9965	0.431236	0.218707	1.97175	0.0486386	0.0935342
TRINITY_DN953_c2_g1_i38	82.3505	0.539651	0.187807	2.87344	0.00406034	0.0114421
TRINITY_DN953_c2_g1_i35	71.9846	0.594874	0.22389	2.657	0.00788401	0.020154
TRINITY_DN953_c1_g1_i5	19.1093	-0.886917	0.385377	-2.30143	0.0213675	0.0470357
TRINITY_DN953_c1_g1_i4	25.757	-1.03688	0.336717	-3.07939	0.00207428	0.00640567
TRINITY_DN953_c1_g1_i2	10.9856	-1.3916	0.479524	-2.90205	0.00370728	0.0105783
TRINITY_DN953_c1_g1_i1	28.4839	-1.05753	0.347179	-3.04608	0.00231848	0.00705669
TRINITY_DN953_c0_g1_i4	66.5494	-0.027329	0.27232	-0.100356	0.920061	0.944741
TRINITY_DN953_c0_g1_i21	77.5014	0.0108577	0.328756	0.0330265	0.973653	0.982267
TRINITY_DN9529_c0_g1_i20	32.0838	0.0246649	0.259445	0.0950678	0.924261	0.947834
TRINITY_DN9529_c0_g1_i18	51.6324	0.759712	0.231954	3.27527	0.00105562	0.00356688
TRINITY_DN9529_c0_g1_i16	43.498	0.402585	0.214216	1.87934	0.060198	0.111751
TRINITY_DN9529_c0_g1_i14	53.0852	0.550429	0.181412	3.03414	0.00241224	0.00730441
TRINITY_DN9528_c1_g1_i4	18.8878	0.425173	0.403656	1.05331	0.292201	0.400227
TRINITY_DN9528_c1_g1_i3	15.8596	-0.134694	0.43204	-0.311762	0.755221	0.821737
TRINITY_DN9528_c1_g1_i2	18.866	-0.0907554	0.462885	-0.196065	0.84456	0.890057
TRINITY_DN9527_c0_g1_i1	68.6124	-0.142954	0.301832	-0.473621	0.63577	0.725077
TRINITY_DN9525_c0_g2_i4	31.1091	-0.217767	0.306394	-0.710742	0.477244	0.584042
TRINITY_DN9525_c0_g2_i2	71.7599	0.0835022	0.181851	0.45918	0.646105	0.733861
TRINITY_DN9525_c0_g1_i9	54.9757	0.252441	0.243226	1.03789	0.299324	0.407733
TRINITY_DN9525_c0_g1_i7	26.049	-0.0586064	0.285595	-0.205208	0.837409	0.884766
TRINITY_DN9525_c0_g1_i2	64.2501	0.288077	0.218921	1.31589	0.188211	0.282527
TRINITY_DN9524_c1_g1_i2	9.5661	2.05308	0.852098	2.40944	0.015977	0.0367883
TRINITY_DN9524_c1_g1_i1	4.96368	3.34063	1.41057	2.36829	0.0178703	0.0404675
TRINITY_DN9523_c0_g1_i7	167.655	0.827782	0.174797	4.73568	2.18326e-06	1.48608e-05
TRINITY_DN9523_c0_g1_i6	274.825	0.699872	0.149991	4.66609	3.06988e-06	2.02407e-05
TRINITY_DN9523_c0_g1_i1	163.52	0.177118	0.158904	1.11463	0.26501	0.370829
TRINITY_DN9522_c0_g2_i5	72.9702	-0.0304669	0.17217	-0.176959	0.859541	0.900835
TRINITY_DN9522_c0_g2_i3	75.9715	0.0261567	0.18558	0.140946	0.887913	0.921823
TRINITY_DN9522_c0_g2_i17	73.4201	-0.0526662	0.172732	-0.304901	0.760442	0.825742
TRINITY_DN9522_c0_g2_i13	66.9902	-0.0485601	0.178551	-0.271967	0.785647	0.84579
TRINITY_DN9522_c0_g1_i6	91.3648	-0.142397	0.155803	-0.913952	0.360742	0.471054
TRINITY_DN9522_c0_g1_i5	98.1748	0.0160171	0.146956	0.108992	0.913209	0.939896
TRINITY_DN9521_c0_g2_i4	38.7573	0.26717	0.233774	1.14285	0.253099	0.357531
TRINITY_DN9521_c0_g2_i1	32.8078	0.183964	0.209859	0.876607	0.3807	0.491369
TRINITY_DN9520_c0_g2_i6	28.5764	-0.682479	0.234246	-2.91351	0.00357386	0.0102409
TRINITY_DN9520_c0_g2_i5	27.4929	-0.583795	0.236875	-2.46457	0.0137178	0.032337
TRINITY_DN9520_c0_g2_i3	4.98842	-1.38709	0.542727	-2.55578	0.010595	0.0259889
TRINITY_DN9520_c0_g2_i2	34.2474	-0.693805	0.205225	-3.38071	0.00072298	0.00256196
TRINITY_DN9520_c0_g2_i1	31.591	-0.682469	0.230355	-2.96268	0.00304974	0.00893851
TRINITY_DN9520_c0_g1_i9	11.8744	-1.15688	0.352516	-3.2818	0.00103148	0.00349356
TRINITY_DN9520_c0_g1_i8	19.0314	-0.523468	0.321886	-1.62625	0.103896	0.174777
TRINITY_DN9520_c0_g1_i4	7.31051	-0.382846	0.495334	-0.772904	0.439579	0.548138
TRINITY_DN9520_c0_g1_i11	37.2893	-0.735388	0.201195	-3.6551	0.000257083	0.00104019
TRINITY_DN9520_c0_g1_i1	39.2091	-0.856541	0.190722	-4.49104	7.08772e-06	4.30838e-05
TRINITY_DN952_c8_g1_i2	21.2016	1.13985	0.363637	3.13457	0.00172104	0.0054516
TRINITY_DN952_c8_g1_i1	13.5981	1.83162	0.492508	3.71897	0.000200037	0.000835542
TRINITY_DN952_c6_g1_i1	1920.44	0.484853	0.124502	3.89434	9.84657e-05	0.000447514
TRINITY_DN952_c3_g1_i8	118.175	-0.359583	0.133943	-2.6846	0.00726163	0.0188032
TRINITY_DN952_c3_g1_i2	239.11	-0.306977	0.118861	-2.58265	0.00980456	0.0243132
TRINITY_DN952_c3_g1_i1	114.183	-0.397307	0.139927	-2.83939	0.00451994	0.0125376
TRINITY_DN952_c1_g1_i9	25.8557	1.02683	0.343792	2.98677	0.00281939	0.00835293
TRINITY_DN952_c1_g1_i8	25.3402	1.26431	0.325233	3.8874	0.000101324	0.00045872
TRINITY_DN952_c1_g1_i6	24.6581	0.526101	0.290588	1.81047	0.0702224	0.126934
TRINITY_DN952_c1_g1_i4	10.1212	0.977482	0.489961	1.99502	0.0460406	0.0893898
TRINITY_DN952_c1_g1_i13	18.0825	0.974799	0.330923	2.9457	0.00322226	0.0093683
TRINITY_DN952_c1_g1_i12	10.6075	1.06501	0.5829	1.82708	0.0676876	0.123176
TRINITY_DN952_c1_g1_i11	25.8389	0.577488	0.287693	2.00731	0.0447169	0.087266
TRINITY_DN952_c1_g1_i10	17.0054	0.671611	0.349769	1.92015	0.0548385	0.103505
TRINITY_DN952_c1_g1_i1	6.77777	1.66974	0.71578	2.33276	0.019661	0.0438468
TRINITY_DN952_c0_g1_i1	6.49953	2.37997	0.80453	2.95821	0.00309434	0.0090507
TRINITY_DN9518_c0_g1_i9	19.7698	-0.679844	0.62206	-1.09289	0.274442	0.381104
TRINITY_DN9518_c0_g1_i8	7.44444	0.1653	1.03027	0.160442	0.872533	0.910457
TRINITY_DN9518_c0_g1_i7	7.51412	-0.171407	1.31617	-0.130232	0.896383	0.927772
TRINITY_DN9518_c0_g1_i5	6.51664	0.223657	1.67696	0.133371	0.8939	0.925968
TRINITY_DN9517_c0_g2_i26	265.781	-0.445365	0.10885	-4.09153	4.28528e-05	0.000214809
TRINITY_DN9517_c0_g2_i17	226.329	-0.460149	0.116184	-3.9605	7.47922e-05	0.000351823
TRINITY_DN9517_c0_g2_i14	224.856	-0.344798	0.110614	-3.11714	0.00182616	0.00573543
TRINITY_DN9517_c0_g1_i34	223.498	-0.435537	0.121341	-3.58936	0.000331492	0.00129732
TRINITY_DN9517_c0_g1_i33	183.772	-0.452792	0.131955	-3.43142	0.000600437	0.00217837
TRINITY_DN9517_c0_g1_i16	187.768	-0.408267	0.129251	-3.15871	0.00158471	0.00507283
TRINITY_DN9517_c0_g1_i11	217.262	-0.526326	0.120906	-4.3532	1.34166e-05	7.60594e-05
TRINITY_DN9516_c0_g1_i8	22.4221	0.491304	0.405174	1.21257	0.225292	0.326208
TRINITY_DN9514_c0_g1_i1	32.9192	0.0417897	0.244939	0.170613	0.864528	0.904537
TRINITY_DN9511_c0_g4_i7	928.127	0.775562	0.184515	4.20326	2.63104e-05	0.000139222
TRINITY_DN9511_c0_g4_i1	2444.96	0.731882	0.17223	4.24944	2.1431e-05	0.000115748
TRINITY_DN9511_c0_g3_i3	7.06641	4.50851	1.32156	3.41151	0.000646043	0.00232201
TRINITY_DN9511_c0_g3_i1	7.85172	0.632094	0.67736	0.933172	0.350731	0.460946
TRINITY_DN9511_c0_g2_i3	162.543	0.0308761	0.279766	0.110364	0.912121	0.939168
TRINITY_DN9511_c0_g2_i2	1378.46	0.632858	0.176732	3.5809	0.000342412	0.00133634
TRINITY_DN9510_c0_g2_i3	28.7201	-0.343861	0.221058	-1.55552	0.119821	0.196339
TRINITY_DN9510_c0_g2_i26	27.8351	-0.214422	0.269912	-0.794414	0.426954	0.535888
TRINITY_DN9510_c0_g2_i25	28.5897	-0.198178	0.250476	-0.791208	0.428823	0.537723
TRINITY_DN9510_c0_g2_i24	18.1356	-0.104158	0.331138	-0.314544	0.753108	0.820269
TRINITY_DN9510_c0_g2_i20	30.0199	-0.449293	0.246343	-1.82385	0.068175	0.123894
TRINITY_DN9510_c0_g2_i2	6.75335	0.523291	0.472218	1.10816	0.267795	0.373914
TRINITY_DN9510_c0_g2_i12	28.9696	-0.150093	0.23431	-0.640572	0.5218	0.625183
TRINITY_DN9510_c0_g1_i6	36.0704	-0.176399	0.234663	-0.751712	0.452224	0.560291
TRINITY_DN9510_c0_g1_i16	35.3264	-0.131094	0.245947	-0.533016	0.594022	0.689078
TRINITY_DN9510_c0_g1_i15	12.3102	-0.478491	0.376509	-1.27086	0.203778	0.301127
TRINITY_DN9510_c0_g1_i1	36.6543	-0.248905	0.251481	-0.989758	0.322293	0.43163
TRINITY_DN951_c0_g1_i14	28.6317	0.237855	0.293373	0.810759	0.417504	0.526944
TRINITY_DN951_c0_g1_i11	40.1936	0.225661	0.229486	0.983333	0.325444	0.434814
TRINITY_DN9509_c0_g2_i1	15.8317	3.70027	1.25345	2.95208	0.00315644	0.00920477
TRINITY_DN9509_c0_g1_i1	16.2843	5.5602	1.34825	4.12402	3.72317e-05	0.00018971
TRINITY_DN9508_c0_g2_i15	47.6213	-0.172447	0.208302	-0.827868	0.407745	0.517631
TRINITY_DN9508_c0_g1_i3	58.5803	-0.246501	0.191591	-1.2866	0.198235	0.294479
TRINITY_DN9507_c0_g1_i9	118.987	-1.06778	0.163484	-6.5314	6.51568e-11	9.9542e-10
TRINITY_DN9507_c0_g1_i5	130.874	-0.901624	0.169111	-5.33155	9.73761e-08	8.74592e-07
TRINITY_DN9507_c0_g1_i14	47.672	-1.63518	0.288106	-5.67562	1.38184e-08	1.45375e-07
TRINITY_DN9507_c0_g1_i13	112.046	-0.869539	0.173838	-5.00199	5.67407e-07	4.37995e-06
TRINITY_DN9507_c0_g1_i1	197.945	-1.08884	0.15086	-7.21758	5.29195e-13	1.08757e-11
TRINITY_DN95061_c0_g1_i2	8.03015	1.59231	0.552486	2.88208	0.00395054	0.011174
TRINITY_DN9506_c0_g2_i1	39.6664	0.594467	0.301702	1.97038	0.0487945	0.0937802
TRINITY_DN9506_c0_g1_i7	66.3556	0.658517	0.203058	3.243	0.0011828	0.00393752
TRINITY_DN9506_c0_g1_i6	18.7192	0.969796	0.331994	2.92113	0.0034877	0.0100276
TRINITY_DN9506_c0_g1_i5	30.2707	1.81541	0.281429	6.45067	1.1136e-10	1.63376e-09
TRINITY_DN9506_c0_g1_i16	308.904	1.0288	0.26627	3.86375	0.000111659	0.000499459
TRINITY_DN9506_c0_g1_i12	16.1325	1.6196	0.381754	4.24251	2.21036e-05	0.000118997
TRINITY_DN95058_c0_g1_i1	31.3426	8.20673	2.06766	3.9691	7.21452e-05	0.000340489
TRINITY_DN9505_c0_g1_i7	26.8422	-0.951117	0.261114	-3.64254	0.000269958	0.00108572
TRINITY_DN9505_c0_g1_i64	29.1669	-0.913025	0.259276	-3.52144	0.000429218	0.0016272
TRINITY_DN9503_c0_g1_i56	27.8011	-0.243521	0.273444	-0.890573	0.373158	0.483796
TRINITY_DN9503_c0_g1_i55	21.0614	0.167782	0.306605	0.547225	0.584224	0.680646
TRINITY_DN9503_c0_g1_i50	20.4463	0.12405	0.273902	0.4529	0.650621	0.737535
TRINITY_DN9503_c0_g1_i49	15.7873	-0.180407	0.330997	-0.545042	0.585724	0.681929
TRINITY_DN9503_c0_g1_i47	16.8729	-0.46978	0.282144	-1.66504	0.0959056	0.163735
TRINITY_DN9503_c0_g1_i43	13.7675	-0.316242	0.389954	-0.810974	0.417381	0.526845
TRINITY_DN9503_c0_g1_i4	15.0023	0.158705	0.334331	0.474695	0.635005	0.724392
TRINITY_DN9503_c0_g1_i36	17.9259	-0.188037	0.362785	-0.518314	0.604239	0.697872
TRINITY_DN9503_c0_g1_i28	14.0981	-0.0618282	0.379712	-0.162829	0.870653	0.90909
TRINITY_DN9503_c0_g1_i11	26.5842	-0.188878	0.280103	-0.674316	0.50011	0.605321
TRINITY_DN9502_c5_g1_i1	7.81302	0.400813	0.599671	0.668388	0.503886	0.608923
TRINITY_DN9502_c1_g1_i11	17.8925	0.438966	0.446234	0.983713	0.325256	0.434614
TRINITY_DN9502_c0_g1_i9	228.349	-0.383287	0.160671	-2.38555	0.0170538	0.0388804
TRINITY_DN9502_c0_g1_i3	91.5993	-0.256665	0.196328	-1.30733	0.191102	0.28595
TRINITY_DN9502_c0_g1_i14	205.572	-0.369222	0.138903	-2.65814	0.00785737	0.0200962
TRINITY_DN9502_c0_g1_i12	198.228	-0.228098	0.115151	-1.98087	0.0476062	0.0919064
TRINITY_DN9502_c0_g1_i11	34.1231	-0.439852	0.251549	-1.74857	0.0803646	0.141783
TRINITY_DN9501_c0_g4_i3	101.253	0.0449838	0.184009	0.244465	0.80687	0.8616
TRINITY_DN9501_c0_g4_i2	191.23	0.124935	0.158528	0.788095	0.430641	0.539405
TRINITY_DN9500_c0_g2_i3	23.8501	-1.02748	0.334167	-3.07476	0.00210669	0.00649483
TRINITY_DN950_c1_g2_i5	95.09	-0.0131505	0.171871	-0.076514	0.93901	0.958398
TRINITY_DN950_c1_g2_i4	77.7547	-0.0343742	0.188011	-0.182831	0.854931	0.897469
TRINITY_DN950_c1_g1_i2	47.5785	0.0722133	0.26779	0.269663	0.787419	0.847048
TRINITY_DN950_c0_g1_i99	109.787	0.360505	0.1193	3.02183	0.0025125	0.00756269
TRINITY_DN950_c0_g1_i64	56.256	0.348135	0.186962	1.86206	0.0625947	0.115412
TRINITY_DN950_c0_g1_i57	10.6071	1.14601	0.41005	2.7948	0.0051932	0.0141137
TRINITY_DN950_c0_g1_i25	119.636	0.441018	0.149062	2.95862	0.00309024	0.00904098
TRINITY_DN950_c0_g1_i24	88.7088	0.274682	0.159094	1.72653	0.0842515	0.147385
TRINITY_DN950_c0_g1_i15	20.6802	0.499283	0.269361	1.85359	0.0637983	0.117249
TRINITY_DN95_c1_g3_i1	88.8585	0.392277	0.305487	1.2841	0.199106	0.295503
TRINITY_DN95_c1_g2_i1	42.3023	1.37975	0.352149	3.91809	8.92523e-05	0.000411197
TRINITY_DN95_c1_g1_i9	27.3497	0.46338	0.398803	1.16193	0.245265	0.348843
TRINITY_DN95_c1_g1_i8	14.7538	0.361078	0.39419	0.916002	0.359666	0.470056
TRINITY_DN95_c1_g1_i5	58.0041	1.07454	0.381127	2.81937	0.00481181	0.0132245
TRINITY_DN95_c1_g1_i4	40.6459	0.548244	0.270503	2.02676	0.042687	0.0839506
TRINITY_DN95_c1_g1_i3	53.6518	0.869521	0.333324	2.60864	0.0090904	0.022773
TRINITY_DN95_c1_g1_i2	25.0996	0.571508	0.390704	1.46277	0.143531	0.227372
TRINITY_DN95_c1_g1_i18	22.1692	1.3844	0.464441	2.98079	0.0028751	0.00849576
TRINITY_DN95_c1_g1_i14	16.7832	0.729759	0.408619	1.78592	0.0741129	0.132574
TRINITY_DN95_c1_g1_i13	57.1754	1.04297	0.299494	3.48244	0.000496859	0.00185008
TRINITY_DN95_c1_g1_i12	45.8166	0.905084	0.362636	2.49585	0.0125657	0.0300077
TRINITY_DN95_c1_g1_i1	31.732	0.707118	0.389102	1.81731	0.0691703	0.125377
TRINITY_DN95_c0_g1_i48	83.5926	0.921429	0.386361	2.38489	0.0170841	0.0389324
TRINITY_DN95_c0_g1_i47	32.7358	0.912666	0.333859	2.73368	0.00626301	0.0165767
TRINITY_DN95_c0_g1_i39	46.93	0.825957	0.310866	2.65696	0.00788499	0.0201551
TRINITY_DN95_c0_g1_i35	84.7414	1.03506	0.340541	3.03945	0.0023701	0.00719199
TRINITY_DN95_c0_g1_i33	31.2213	1.01351	0.410181	2.47089	0.0134776	0.0318647
TRINITY_DN95_c0_g1_i3	40.935	1.36184	0.395158	3.44631	0.0005683	0.00207432
TRINITY_DN95_c0_g1_i29	20.5907	1.33051	0.463115	2.87295	0.00406658	0.0114565
TRINITY_DN95_c0_g1_i16	58.4603	0.922282	0.420089	2.19545	0.0281316	0.0592659
TRINITY_DN9499_c0_g2_i3	70.465	0.753365	0.228196	3.3014	0.000962036	0.00328656
TRINITY_DN9499_c0_g1_i7	142.626	0.65144	0.151335	4.30463	1.67264e-05	9.28442e-05
TRINITY_DN9498_c0_g2_i1	128.785	0.429424	0.222962	1.926	0.0541049	0.102354
TRINITY_DN9498_c0_g1_i11	131.63	0.46365	0.248094	1.86884	0.0616445	0.113962
TRINITY_DN9497_c0_g2_i98	62.615	0.634409	0.196622	3.22654	0.00125299	0.00413765
TRINITY_DN9497_c0_g2_i11	46.2582	0.303684	0.2142	1.41776	0.156261	0.243279
TRINITY_DN9497_c0_g2_i105	61.9625	0.265397	0.190498	1.39317	0.163567	0.252417
TRINITY_DN9497_c0_g2_i102	59.713	0.0168693	0.229248	0.0735852	0.94134	0.959939
TRINITY_DN9496_c0_g1_i55	9.96706	-1.25097	0.354576	-3.52808	0.000418581	0.00159203
TRINITY_DN9496_c0_g1_i49	15.4409	-0.866893	0.348452	-2.48784	0.0128522	0.0305845
TRINITY_DN9496_c0_g1_i41	3.16291	0.361939	0.688738	0.52551	0.599229	0.693425
TRINITY_DN9496_c0_g1_i38	19.0171	-0.974409	0.280694	-3.47143	0.000517695	0.00191639
TRINITY_DN9496_c0_g1_i3	5.86714	-1.8046	0.461832	-3.90749	9.32616e-05	0.00042698
TRINITY_DN9496_c0_g1_i28	8.45845	-1.01867	0.412846	-2.46742	0.0136089	0.0321244
TRINITY_DN9496_c0_g1_i22	5.35616	-0.588	0.507401	-1.15885	0.246519	0.350222
TRINITY_DN9496_c0_g1_i2	17.3256	-1.15378	0.286685	-4.02456	5.70821e-05	0.0002764
TRINITY_DN9496_c0_g1_i18	10.4857	-1.00459	0.429704	-2.33788	0.0193937	0.0433304
TRINITY_DN9495_c0_g1_i5	24.5892	-0.0330387	0.303642	-0.108808	0.913355	0.939984
TRINITY_DN9495_c0_g1_i3	10.9404	0.806223	0.504438	1.59826	0.109985	0.183139
TRINITY_DN9495_c0_g1_i15	92.4899	0.377368	0.175732	2.14741	0.0317607	0.0654933
TRINITY_DN9495_c0_g1_i11	86.3671	0.29603	0.173519	1.70604	0.0880012	0.152675
TRINITY_DN9495_c0_g1_i1	131.695	0.238591	0.139898	1.70547	0.0881068	0.152831
TRINITY_DN9494_c0_g1_i26	14.8343	1.20908	0.75861	1.59381	0.110979	0.184572
TRINITY_DN9494_c0_g1_i15	15.3722	0.937088	0.652708	1.43569	0.15109	0.23683
TRINITY_DN9494_c0_g1_i12	10.4662	2.31359	1.07559	2.15101	0.0314756	0.0650333
TRINITY_DN9492_c0_g3_i1	10.7626	1.796	0.650595	2.76055	0.00577049	0.0154642
TRINITY_DN9491_c1_g1_i8	403.956	1.06152	0.165608	6.40982	1.45695e-10	2.0972e-09
TRINITY_DN949_c0_g2_i9	72.7092	0.023448	0.199023	0.117815	0.906214	0.935019
TRINITY_DN949_c0_g2_i8	78.2621	-0.0864182	0.176545	-0.489497	0.62449	0.715418
TRINITY_DN949_c0_g2_i7	76.5161	-0.0811607	0.204877	-0.396144	0.691999	0.771582
TRINITY_DN949_c0_g2_i4	85.6013	-0.0901521	0.20888	-0.431598	0.666034	0.750393
TRINITY_DN949_c0_g2_i3	89.6303	-0.0377905	0.203096	-0.186073	0.852388	0.895623
TRINITY_DN949_c0_g2_i2	80.4324	0.0430283	0.204658	0.210245	0.833477	0.881661
TRINITY_DN949_c0_g1_i2	128.621	-0.0562974	0.166638	-0.337843	0.735482	0.805889
TRINITY_DN949_c0_g1_i1	138.779	-0.0840495	0.217944	-0.385648	0.699757	0.777477
TRINITY_DN9487_c0_g2_i1	42.7221	2.63921	0.46805	5.63872	1.71316e-08	1.77285e-07
TRINITY_DN9486_c0_g2_i4	43.0447	0.977727	0.36587	2.67233	0.00753257	0.0193925
TRINITY_DN9486_c0_g1_i2	81.263	0.987775	0.259035	3.81329	0.000137131	0.000599461
TRINITY_DN9486_c0_g1_i1	33.6785	1.58173	0.396852	3.98568	6.72858e-05	0.000319746
TRINITY_DN9485_c0_g2_i7	19.3828	-0.660039	0.305043	-2.16376	0.030483	0.0633402
TRINITY_DN9485_c0_g2_i5	93.7638	-0.2058	0.216403	-0.951002	0.341603	0.451654
TRINITY_DN9485_c0_g2_i38	89.9007	-0.438893	0.182512	-2.40473	0.0161845	0.0371956
TRINITY_DN9485_c0_g2_i29	94.5644	-0.272412	0.190512	-1.4299	0.152746	0.238873
TRINITY_DN9485_c0_g2_i17	93.0427	-0.520289	0.226241	-2.29971	0.0214647	0.0472113
TRINITY_DN9485_c0_g2_i13	93.8363	-0.505927	0.185526	-2.72698	0.00639161	0.0168719
TRINITY_DN9485_c0_g2_i10	81.4974	-0.530545	0.212974	-2.49112	0.012734	0.0303467
TRINITY_DN9485_c0_g1_i7	93.8704	-0.589747	0.185292	-3.18279	0.00145862	0.00472105
TRINITY_DN9485_c0_g1_i21	92.3981	-0.469873	0.22129	-2.12333	0.033726	0.0689409
TRINITY_DN9485_c0_g1_i19	86.3111	-0.3888	0.223288	-1.74125	0.0816393	0.143613
TRINITY_DN9485_c0_g1_i15	91.3395	-0.501122	0.230825	-2.17101	0.0299308	0.0623678
TRINITY_DN9485_c0_g1_i12	95.048	-0.306908	0.196491	-1.56194	0.118301	0.194301
TRINITY_DN9485_c0_g1_i11	94.2677	-0.441335	0.207805	-2.1238	0.0336871	0.0688633
TRINITY_DN94833_c0_g1_i1	113.453	-0.00576967	0.568818	-0.0101433	0.991907	0.994924
TRINITY_DN9483_c0_g2_i3	12.9111	-2.68889	0.395289	-6.80234	1.02934e-11	1.75713e-10
TRINITY_DN9483_c0_g2_i2	12.0006	-2.53198	0.446912	-5.66549	1.46605e-08	1.53453e-07
TRINITY_DN9483_c0_g1_i6	12.0334	-2.88655	0.43204	-6.68122	2.36954e-11	3.84585e-10
TRINITY_DN9483_c0_g1_i4	12.6341	-2.91374	0.496393	-5.86982	4.36277e-09	5.01248e-08
TRINITY_DN9482_c0_g1_i8	12.0082	-1.30962	0.380062	-3.4458	0.000569371	0.0020779
TRINITY_DN9482_c0_g1_i7	10.7899	-0.955028	0.329433	-2.899	0.00374352	0.0106705
TRINITY_DN9482_c0_g1_i6	12.6805	-0.659308	0.394208	-1.67249	0.0944284	0.161723
TRINITY_DN9482_c0_g1_i5	13.6931	-1.17837	0.379663	-3.10372	0.00191105	0.00596576
TRINITY_DN9482_c0_g1_i3	11.5226	-1.42148	0.404509	-3.51407	0.000441289	0.0016661
TRINITY_DN94815_c0_g1_i1	31.5469	1.3123	0.417719	3.14159	0.00168032	0.00533753
TRINITY_DN9480_c0_g1_i4	211.273	0.15901	0.134379	1.1833	0.236692	0.339227
TRINITY_DN9480_c0_g1_i21	240.023	0.184512	0.120041	1.53708	0.124274	0.202257
TRINITY_DN9480_c0_g1_i15	91.295	0.399611	0.176581	2.26305	0.0236328	0.051245
TRINITY_DN948_c1_g2_i1	80.2563	-0.356441	0.155878	-2.28666	0.0222154	0.0486098
TRINITY_DN948_c1_g1_i6	938.908	0.106616	0.218848	0.487168	0.62614	0.716759
TRINITY_DN948_c0_g2_i4	119.9	-0.687388	0.119069	-5.77304	7.78554e-09	8.57337e-08
TRINITY_DN9479_c0_g2_i8	30.8285	-0.301527	0.279629	-1.07831	0.280895	0.388107
TRINITY_DN9479_c0_g2_i4	32.025	-0.13131	0.223144	-0.588452	0.556229	0.65606
TRINITY_DN9479_c0_g2_i3	22.271	0.337755	0.314427	1.07419	0.282736	0.390108
TRINITY_DN9479_c0_g2_i1	20.601	0.253808	0.301149	0.8428	0.39934	0.509669
TRINITY_DN9479_c0_g1_i9	30.7148	-0.252052	0.224874	-1.12086	0.262347	0.367807
TRINITY_DN9479_c0_g1_i4	35.0719	-0.108718	0.203149	-0.535162	0.592538	0.687855
TRINITY_DN9479_c0_g1_i2	29.2986	0.105312	0.248678	0.423486	0.671941	0.755331
TRINITY_DN9479_c0_g1_i14	33.0184	-0.298215	0.223014	-1.3372	0.181157	0.274011
TRINITY_DN9479_c0_g1_i12	33.2444	-0.31517	0.227428	-1.3858	0.165808	0.255109
TRINITY_DN9477_c0_g2_i7	737.837	-0.128822	0.104794	-1.22929	0.218965	0.318847
TRINITY_DN9477_c0_g2_i2	91.3078	0.142534	0.249799	0.570597	0.568273	0.666594
TRINITY_DN9477_c0_g2_i15	269.06	-0.157142	0.141081	-1.11385	0.265345	0.371173
TRINITY_DN9477_c0_g1_i8	759.719	-0.0481132	0.126518	-0.380286	0.703733	0.78052
TRINITY_DN9477_c0_g1_i11	278.312	-0.250968	0.124806	-2.01087	0.0443396	0.0866663
TRINITY_DN9476_c0_g1_i1	1074.81	-0.767149	0.233482	-3.28568	0.00101735	0.00345052
TRINITY_DN9474_c0_g2_i1	182.537	0.544773	0.285445	1.9085	0.0563261	0.105795
TRINITY_DN9473_c0_g1_i11	197.369	0.33895	0.200793	1.68805	0.0914011	0.157388
TRINITY_DN9472_c0_g1_i1	11.4936	5.08822	1.05163	4.83839	1.30893e-06	9.34726e-06
TRINITY_DN9471_c1_g2_i3	160.636	-0.358051	0.154833	-2.31249	0.0207506	0.0458662
TRINITY_DN9471_c1_g1_i3	46.9388	-0.248575	0.225212	-1.10374	0.269708	0.375987
TRINITY_DN9471_c0_g1_i8	94.1666	0.537317	0.200877	2.67486	0.00747605	0.0192795
TRINITY_DN9471_c0_g1_i2	113.84	0.500643	0.206918	2.41953	0.0155407	0.035924
TRINITY_DN94708_c0_g1_i1	99.0447	-0.368285	0.335231	-1.0986	0.271942	0.378403
TRINITY_DN9470_c0_g1_i8	12.2784	1.5992	0.602665	2.65354	0.00796523	0.0203276
TRINITY_DN947_c0_g2_i1	4.99007	-0.811297	0.706511	-1.14831	0.250839	0.355038
TRINITY_DN947_c0_g1_i7	59.2265	-0.731694	0.272153	-2.68854	0.00717647	0.0186127
TRINITY_DN947_c0_g1_i6	78.9617	-0.607767	0.258048	-2.35525	0.0185104	0.0416778
TRINITY_DN947_c0_g1_i5	254.606	-0.797873	0.110692	-7.20803	5.67657e-13	1.1622e-11
TRINITY_DN947_c0_g1_i36	31.4149	-0.275272	0.282847	-0.973219	0.330444	0.440148
TRINITY_DN947_c0_g1_i34	117.698	-0.476587	0.188409	-2.52954	0.0114214	0.0276662
TRINITY_DN947_c0_g1_i32	47.5191	-0.739208	0.226667	-3.26121	0.00110937	0.00372562
TRINITY_DN947_c0_g1_i28	21.9516	-0.814919	0.308695	-2.63989	0.00829332	0.0210403
TRINITY_DN947_c0_g1_i26	102.081	-0.536156	0.242477	-2.21116	0.0270247	0.0573416
TRINITY_DN947_c0_g1_i21	84.1604	-0.464282	0.178536	-2.6005	0.0093088	0.0232455
TRINITY_DN947_c0_g1_i10	14.4273	-0.816746	0.377536	-2.16336	0.0305134	0.0633903
TRINITY_DN9469_c0_g1_i1	19.0988	-0.733117	0.477606	-1.53498	0.124788	0.202948
TRINITY_DN9468_c1_g1_i1	16.3602	0.740285	0.387868	1.9086	0.0563137	0.105783
TRINITY_DN9467_c0_g2_i4	320.965	0.311618	0.147376	2.11444	0.0344775	0.070209
TRINITY_DN9467_c0_g2_i1	48.5293	0.630688	0.309076	2.04056	0.041295	0.0816359
TRINITY_DN9467_c0_g1_i4	89.9152	0.897327	0.247453	3.62625	0.000287568	0.00114642
TRINITY_DN9466_c0_g2_i4	78.6061	-0.601965	0.227266	-2.64873	0.00807959	0.0205687
TRINITY_DN9466_c0_g2_i3	94.8328	-0.712711	0.195097	-3.6531	0.000259088	0.00104752
[truncated: 68,251 more rows]

## Sheet: devC2(D-A)
Gene	baseMean	log2FoldChange	lfcSE	stat	pvalue	padj
TRINITY_DN9999_c0_g2_i9	78.2953	-0.0791112	0.2178	-0.363229	0.716434	0.822534
TRINITY_DN9999_c0_g2_i5	85.0725	-0.29197	0.201093	-1.45192	0.146525	0.276082
TRINITY_DN9999_c0_g1_i6	28.676	0.146809	0.286394	0.512614	0.608222	0.741913
TRINITY_DN9999_c0_g1_i21	39.463	-0.0812817	0.315316	-0.257778	0.796578	0.877859
TRINITY_DN9999_c0_g1_i16	34.4188	0.0564349	0.305583	0.184679	0.853481	0.913956
TRINITY_DN9999_c0_g1_i12	67.1789	-0.0661236	0.236962	-0.279047	0.780208	0.867021
TRINITY_DN9999_c0_g1_i10	37.3584	-0.457697	0.312587	-1.46422	0.143133	0.271538
TRINITY_DN9999_c0_g1_i1	84.4589	-0.327733	0.214199	-1.53004	0.126008	0.247703
TRINITY_DN9998_c0_g2_i5	50.4538	0.129521	0.201078	0.644134	0.519489	0.669445
TRINITY_DN9998_c0_g2_i13	48.1027	0.280475	0.229701	1.22104	0.222069	0.373098
TRINITY_DN9998_c0_g2_i11	50.7838	0.00714661	0.243237	0.0293813	0.97656	0.987881
TRINITY_DN9998_c0_g1_i8	22.1165	0.160148	0.277726	0.576641	0.564182	0.706834
TRINITY_DN9998_c0_g1_i4	27.7285	0.0751265	0.292206	0.257102	0.7971	0.878173
TRINITY_DN9998_c0_g1_i1	34.3987	-0.0231439	0.245345	-0.0943323	0.924845	0.957392
TRINITY_DN9997_c0_g3_i6	171.254	0.179412	0.157888	1.13633	0.25582	0.41338
TRINITY_DN9997_c0_g3_i18	241.663	0.0317093	0.149889	0.211552	0.832457	0.900521
TRINITY_DN9997_c0_g3_i15	78.4224	-0.155713	0.188211	-0.827329	0.408051	0.57167
TRINITY_DN9996_c0_g2_i2	66.3882	-1.71613	0.388229	-4.42039	9.85209e-06	9.83599e-05
TRINITY_DN99941_c0_g1_i3	12.3219	2.82777	1.61972	1.74584	0.0808384	0.178552
TRINITY_DN9993_c0_g2_i3	16.7807	2.50463	0.488386	5.12839	2.92235e-07	4.153e-06
TRINITY_DN9993_c0_g2_i1	21.1832	1.60895	0.416337	3.86454	0.000111298	0.000834649
TRINITY_DN9993_c0_g1_i9	13.353	-3.19639	0.760758	-4.20158	2.65054e-05	0.000236488
TRINITY_DN9993_c0_g1_i5	14.5573	1.08233	0.535632	2.02066	0.0433151	0.111394
TRINITY_DN9993_c0_g1_i4	14.9955	-4.58292	0.925797	-4.95024	7.41203e-07	9.62222e-06
TRINITY_DN9993_c0_g1_i3	18.2327	-5.00547	0.994104	-5.03516	4.77452e-07	6.47339e-06
TRINITY_DN9993_c0_g1_i2	18.8947	1.73016	0.435457	3.97321	7.09096e-05	0.000562004
TRINITY_DN9993_c0_g1_i11	18.6509	1.54077	0.472666	3.25974	0.00111513	0.00594192
TRINITY_DN9991_c0_g2_i9	9.43822	-0.684248	0.516591	-1.32455	0.185322	0.327677
TRINITY_DN9991_c0_g2_i6	11.7953	0.580681	0.465384	1.24774	0.212125	0.360914
TRINITY_DN9991_c0_g2_i28	18.3183	-1.07598	0.364198	-2.95438	0.00313302	0.0139114
TRINITY_DN9991_c0_g2_i25	19.774	-0.1885	0.350422	-0.537921	0.590631	0.72808
TRINITY_DN9991_c0_g2_i22	18.5185	-0.252034	0.379577	-0.663988	0.506698	0.658983
TRINITY_DN9991_c0_g1_i9	20.4372	0.281096	0.33247	0.845476	0.397845	0.562001
TRINITY_DN9991_c0_g1_i42	7.78356	0.288122	0.52937	0.544273	0.586253	0.724863
TRINITY_DN9991_c0_g1_i38	20.0407	0.160579	0.328	0.48957	0.624438	0.754645
TRINITY_DN9991_c0_g1_i19	8.67661	0.0950357	0.564605	0.168322	0.86633	0.922176
TRINITY_DN9991_c0_g1_i13	18.6211	-0.0927388	0.377264	-0.245819	0.805822	0.88368
TRINITY_DN999_c1_g1_i6	66.0085	0.282515	0.232015	1.21766	0.223353	0.374646
TRINITY_DN999_c1_g1_i5	64.0763	0.0496013	0.191456	0.259074	0.795578	0.877156
TRINITY_DN999_c1_g1_i4	88.5901	0.194885	0.19357	1.0068	0.314032	0.478455
TRINITY_DN999_c1_g1_i2	16.3551	0.0373287	0.483091	0.0772706	0.938408	0.965771
TRINITY_DN999_c1_g1_i1	74.358	0.11294	0.17371	0.650167	0.515584	0.666334
TRINITY_DN9989_c0_g1_i10	349.364	-0.401111	0.345002	-1.16263	0.244978	0.401027
TRINITY_DN9987_c0_g1_i1	56.9067	0.868881	0.573143	1.51599	0.129521	0.252693
TRINITY_DN9986_c0_g2_i9	46.8452	-0.469369	0.261229	-1.79677	0.0723723	0.163941
TRINITY_DN9986_c0_g2_i8	17.7189	-0.784395	0.359778	-2.18022	0.0292412	0.0825782
TRINITY_DN9986_c0_g2_i3	8.24429	-0.286708	0.521553	-0.549719	0.582512	0.72183
TRINITY_DN9986_c0_g2_i1	44.1559	-1.01562	0.241482	-4.20578	2.60178e-05	0.000232729
TRINITY_DN9986_c0_g1_i20	17.2209	0.0696717	0.373586	0.186494	0.852057	0.913183
TRINITY_DN9986_c0_g1_i2	14.8167	-0.263143	0.424343	-0.620119	0.53518	0.682826
TRINITY_DN9986_c0_g1_i16	17.6931	-0.107201	0.352264	-0.30432	0.760884	0.853657
TRINITY_DN9985_c0_g1_i5	1274.3	-0.231724	0.137854	-1.68094	0.0927742	0.197666
TRINITY_DN9985_c0_g1_i11	11.6716	0.328945	0.561681	0.585644	0.558115	0.701928
TRINITY_DN9985_c0_g1_i10	698.958	-0.270988	0.121548	-2.22947	0.0257826	0.0747739
TRINITY_DN9981_c0_g1_i9	122.817	-0.180392	0.173421	-1.04019	0.298249	0.460973
TRINITY_DN9981_c0_g1_i6	62.325	-0.680056	0.236016	-2.8814	0.00395912	0.0168265
TRINITY_DN9981_c0_g1_i31	46.8709	-0.462024	0.200504	-2.30431	0.0212053	0.0641031
TRINITY_DN9981_c0_g1_i30	53.9722	0.0156093	0.201502	0.0774649	0.938254	0.965722
TRINITY_DN9981_c0_g1_i27	53.8351	-0.462935	0.257662	-1.79668	0.0723868	0.163957
TRINITY_DN9981_c0_g1_i26	87.5851	-0.252966	0.216655	-1.1676	0.242969	0.398826
TRINITY_DN9981_c0_g1_i22	48.1252	-0.405694	0.212119	-1.91258	0.0558019	0.134738
TRINITY_DN9981_c0_g1_i15	102.325	-0.226275	0.154211	-1.46731	0.142292	0.2704
TRINITY_DN9981_c0_g1_i12	92.8237	-0.47499	0.159839	-2.97167	0.00296181	0.0132856
TRINITY_DN9980_c0_g2_i1	286.497	-0.0689372	0.136911	-0.503517	0.614601	0.746893
TRINITY_DN9980_c0_g1_i6	284.553	-0.184752	0.136078	-1.35769	0.174561	0.313688
TRINITY_DN9980_c0_g1_i4	110.183	0.0122462	0.184595	0.0663408	0.947107	0.970826
TRINITY_DN998_c1_g1_i3	10.1268	0.482398	0.690043	0.699084	0.4845	0.640441
TRINITY_DN998_c1_g1_i1	7.78455	0.798614	1.11438	0.716646	0.473592	0.63119
TRINITY_DN998_c0_g3_i6	172.375	-0.138114	0.145385	-0.94999	0.342117	0.507208
TRINITY_DN998_c0_g1_i2	136.04	-0.169767	0.255252	-0.665096	0.505989	0.658439
TRINITY_DN9979_c1_g2_i8	82.009	-1.98217	0.328791	-6.02867	1.65317e-09	3.60083e-08
TRINITY_DN9979_c1_g2_i6	139.85	-1.6843	0.303577	-5.54818	2.88663e-08	5.00669e-07
TRINITY_DN9979_c1_g2_i11	190.383	-1.85993	0.25593	-7.26732	3.66682e-13	1.41603e-11
TRINITY_DN9979_c1_g2_i1	212.532	-2.04107	0.28194	-7.23938	4.50747e-13	1.71521e-11
TRINITY_DN9979_c1_g1_i5	118.21	-0.962428	0.264607	-3.63719	0.000275626	0.00182656
TRINITY_DN9979_c1_g1_i4	186.897	-1.25514	0.237298	-5.2893	1.22784e-07	1.88813e-06
TRINITY_DN9979_c0_g1_i53	40.0742	0.385095	0.318773	1.20806	0.227025	0.379131
TRINITY_DN9979_c0_g1_i44	35.8024	0.244974	0.333825	0.733841	0.463045	0.621655
TRINITY_DN9979_c0_g1_i10	9.96634	0.762769	0.415767	1.83461	0.0665638	0.154026
TRINITY_DN9979_c0_g1_i1	34.1857	0.292781	0.342399	0.855085	0.392504	0.556774
TRINITY_DN9978_c0_g4_i1	80.5509	0.656502	0.354037	1.85433	0.0636915	0.14899
TRINITY_DN9978_c0_g3_i2	91.3254	0.658767	0.399653	1.64835	0.0992817	0.207765
TRINITY_DN9978_c0_g3_i1	90.5418	0.937363	0.354545	2.64385	0.00819697	0.030385
TRINITY_DN9976_c0_g1_i46	19.7704	-1.43261	0.358744	-3.99339	6.51351e-05	0.000521593
TRINITY_DN9976_c0_g1_i45	18.577	-1.56553	0.345821	-4.527	5.98282e-06	6.32355e-05
TRINITY_DN9976_c0_g1_i21	19.6237	-1.36684	0.363972	-3.75535	0.000173098	0.00122302
TRINITY_DN9975_c1_g1_i2	13.2872	-1.09269	0.451185	-2.42182	0.0154432	0.0500369
TRINITY_DN9975_c0_g2_i4	38.8624	-0.407201	0.266893	-1.52571	0.127083	0.249203
TRINITY_DN9975_c0_g2_i3	32.2031	-0.769276	0.274462	-2.80285	0.00506535	0.0205614
TRINITY_DN9975_c0_g2_i2	23.8309	-0.75663	0.370415	-2.04265	0.0410867	0.106947
TRINITY_DN9975_c0_g2_i1	27.0234	-0.618268	0.297006	-2.08166	0.0373731	0.0994572
TRINITY_DN9975_c0_g1_i6	20.8138	-0.978675	0.31688	-3.08847	0.0020119	0.00966529
TRINITY_DN9975_c0_g1_i4	23.3272	-0.836951	0.339242	-2.46712	0.0136203	0.0453595
TRINITY_DN9975_c0_g1_i29	27.5625	-2.47585	0.363451	-6.81206	9.62088e-12	2.96672e-10
TRINITY_DN9975_c0_g1_i27	49.0211	-0.960542	0.219785	-4.37038	1.2403e-05	0.000120722
TRINITY_DN9975_c0_g1_i22	48.8738	-0.85769	0.225733	-3.79959	0.000144938	0.0010482
TRINITY_DN9975_c0_g1_i18	44.3981	-0.435384	0.249121	-1.74768	0.0805191	0.178015
TRINITY_DN9975_c0_g1_i11	12.3624	-0.411016	0.439045	-0.93616	0.349191	0.514203
TRINITY_DN9975_c0_g1_i10	42.3533	-0.866337	0.257299	-3.36704	0.000759801	0.00428899
TRINITY_DN9973_c0_g2_i7	33.2346	-0.34834	0.555849	-0.626682	0.530868	0.679175
TRINITY_DN9973_c0_g2_i4	28.3693	-0.572483	0.501317	-1.14196	0.253471	0.4107
TRINITY_DN9973_c0_g2_i2	12.5141	-0.715031	0.683269	-1.04649	0.295337	0.457743
TRINITY_DN9972_c0_g2_i2	193.979	-0.711245	0.179012	-3.97317	7.09233e-05	0.000562049
TRINITY_DN9972_c0_g2_i1	162.051	-0.963767	0.191493	-5.03292	4.83063e-07	6.54441e-06
TRINITY_DN9971_c1_g1_i8	17.7683	-0.701761	0.395677	-1.77357	0.0761343	0.170476
TRINITY_DN9971_c1_g1_i7	15.9443	-0.629376	0.372406	-1.69003	0.0910228	0.19485
TRINITY_DN9971_c1_g1_i3	6.13514	-1.44214	0.633995	-2.27468	0.0229249	0.0681749
TRINITY_DN9971_c1_g1_i10	14.8236	-0.257855	0.384393	-0.67081	0.502341	0.655319
TRINITY_DN9971_c1_g1_i1	18.1845	-0.492374	0.392635	-1.25403	0.209832	0.358081
TRINITY_DN9971_c0_g2_i8	41.087	-0.996101	0.419456	-2.37475	0.017561	0.0553742
TRINITY_DN9971_c0_g2_i4	23.351	-0.39501	0.427045	-0.924984	0.354974	0.520263
TRINITY_DN9971_c0_g2_i3	38.3701	-0.500501	0.374678	-1.33582	0.181609	0.323037
TRINITY_DN9971_c0_g2_i2	28.2441	-0.693583	0.397947	-1.7429	0.0813506	0.179362
TRINITY_DN9971_c0_g2_i10	39.4781	-0.949195	0.366896	-2.58709	0.00967893	0.0346515
TRINITY_DN997_c0_g1_i31	77.8746	-0.255934	0.280691	-0.9118	0.361874	0.527076
TRINITY_DN997_c0_g1_i23	89.7414	-0.529962	0.335552	-1.57937	0.11425	0.230843
TRINITY_DN997_c0_g1_i11	57.4897	-0.393849	0.474299	-0.830382	0.406323	0.569987
TRINITY_DN9969_c0_g2_i12	12.8032	-0.409473	0.500401	-0.818291	0.413191	0.576251
TRINITY_DN9969_c0_g2_i1	10.2146	-0.582143	0.552304	-1.05403	0.291871	0.453951
TRINITY_DN9969_c0_g1_i16	14.9689	-1.21136	0.514713	-2.35347	0.0185989	0.0578892
TRINITY_DN9969_c0_g1_i1	13.2602	-0.954613	0.53264	-1.79223	0.0730966	0.165182
TRINITY_DN9967_c0_g2_i2	31.9982	-1.85182	0.376701	-4.91588	8.83838e-07	1.12709e-05
TRINITY_DN9967_c0_g1_i18	29.8387	-2.76153	0.444684	-6.2101	5.29497e-10	1.2515e-08
TRINITY_DN9967_c0_g1_i16	25.3878	-2.01206	0.46868	-4.29303	1.76251e-05	0.000164725
TRINITY_DN9966_c0_g1_i2	46.5337	-0.419698	0.51781	-0.810525	0.417638	0.580494
TRINITY_DN9965_c0_g3_i1	64.4419	0.247212	0.43499	0.568316	0.569821	0.711469
TRINITY_DN9965_c0_g2_i2	182.835	0.272146	0.251071	1.08394	0.278392	0.438782
TRINITY_DN9965_c0_g2_i1	148.162	0.613646	0.323248	1.89838	0.0576466	0.138157
TRINITY_DN9965_c0_g1_i4	57.7309	0.0983152	0.242519	0.405392	0.685189	0.80047
TRINITY_DN9965_c0_g1_i1	57.4324	0.0707919	0.280485	0.252391	0.800739	0.880363
TRINITY_DN9964_c1_g2_i7	197.551	-0.746968	0.15875	-4.7053	2.5349e-06	2.91765e-05
TRINITY_DN9964_c1_g2_i3	233.588	-0.597387	0.132183	-4.5194	6.20152e-06	6.52198e-05
TRINITY_DN9964_c1_g2_i2	45.7119	-0.846811	0.236554	-3.57979	0.000343877	0.00220497
TRINITY_DN9964_c1_g2_i1	286.903	-0.728136	0.134062	-5.43133	5.59355e-08	9.12915e-07
TRINITY_DN9964_c1_g1_i4	45.5167	-0.837544	0.238676	-3.50913	0.000449575	0.0027656
TRINITY_DN9961_c0_g2_i7	76.4498	-0.337652	0.224317	-1.50525	0.13226	0.256612
TRINITY_DN9961_c0_g2_i6	74.0778	-0.599952	0.219876	-2.7286	0.00636042	0.0247473
TRINITY_DN9961_c0_g2_i3	142.008	-0.645862	0.178164	-3.62509	0.000288859	0.00190168
TRINITY_DN9961_c0_g2_i2	143.148	-0.439752	0.159776	-2.7523	0.00591785	0.0233199
TRINITY_DN9961_c0_g1_i4	10.3108	-0.162435	0.562209	-0.288923	0.77264	0.861755
TRINITY_DN9961_c0_g1_i2	177.866	-0.385653	0.158123	-2.43894	0.0147303	0.0482257
TRINITY_DN9960_c0_g1_i9	31.0751	-0.357648	0.45478	-0.78642	0.431621	0.593191
TRINITY_DN9960_c0_g1_i8	50.8907	-0.0746964	0.244693	-0.305266	0.760164	0.853271
TRINITY_DN9960_c0_g1_i6	63.368	-0.400885	0.250575	-1.59986	0.10963	0.223865
TRINITY_DN9960_c0_g1_i22	187.63	-0.576026	0.223468	-2.57767	0.00994691	0.03538
TRINITY_DN9960_c0_g1_i14	70.4015	-0.0717208	0.264847	-0.270801	0.786544	0.871106
TRINITY_DN9960_c0_g1_i12	52.8183	-0.579583	0.213521	-2.71441	0.00663935	0.0256225
TRINITY_DN9960_c0_g1_i11	25.4304	-0.501622	0.394767	-1.27068	0.203843	0.350944
TRINITY_DN996_c0_g2_i9	57.3394	1.12724	0.509883	2.21079	0.0270507	0.0776722
TRINITY_DN996_c0_g2_i3	80.0708	0.0886172	0.483603	0.183244	0.854607	0.914534
TRINITY_DN996_c0_g2_i2	92.4356	-0.0846698	0.479479	-0.176587	0.859833	0.917895
TRINITY_DN996_c0_g1_i13	1079.55	3.61466	0.28454	12.7035	5.65367e-37	2.61278e-34
TRINITY_DN996_c0_g1_i11	39.0988	-1.39802	0.524247	-2.66672	0.00765945	0.0287675
TRINITY_DN9959_c0_g2_i4	21.4219	0.158652	0.295897	0.536172	0.59184	0.729045
TRINITY_DN9959_c0_g2_i24	22.7569	0.189749	0.30773	0.616609	0.537492	0.684805
TRINITY_DN9959_c0_g2_i2	22.3437	0.217173	0.309111	0.702574	0.482321	0.638715
TRINITY_DN9959_c0_g2_i19	8.00908	0.690442	0.528872	1.3055	0.191724	0.335742
TRINITY_DN9959_c0_g2_i18	14.9495	-0.065629	0.38772	-0.169269	0.865585	0.921669
TRINITY_DN9959_c0_g2_i1	22.3208	0.399163	0.337523	1.18262	0.236959	0.391495
TRINITY_DN9959_c0_g1_i9	20.9327	0.492845	0.340618	1.44691	0.147921	0.277877
TRINITY_DN9959_c0_g1_i6	21.5799	0.392672	0.36051	1.08921	0.27606	0.436143
TRINITY_DN9959_c0_g1_i5	20.6609	-0.154529	0.333051	-0.463978	0.642663	0.768629
TRINITY_DN9959_c0_g1_i3	21.5781	0.225093	0.354639	0.634711	0.525617	0.674707
TRINITY_DN9959_c0_g1_i2	22.4888	-0.182885	0.341784	-0.535088	0.592589	0.729469
TRINITY_DN9959_c0_g1_i19	15.023	-0.276579	0.45233	-0.611454	0.540899	0.687439
TRINITY_DN9959_c0_g1_i10	8.58115	0.286179	0.519603	0.550766	0.581794	0.721338
TRINITY_DN9958_c0_g1_i6	14.3806	2.20293	0.706411	3.11848	0.00181785	0.0088794
TRINITY_DN9958_c0_g1_i2	9.13926	2.65174	0.821561	3.22769	0.00124795	0.0065128
TRINITY_DN9958_c0_g1_i1	14.6043	1.84567	0.64677	2.85367	0.00432168	0.0180603
TRINITY_DN9956_c0_g2_i9	7.64483	0.493402	1.00773	0.489617	0.624405	0.754645
TRINITY_DN9956_c0_g2_i7	12.6661	-1.51118	1.06294	-1.4217	0.155114	0.287949
TRINITY_DN9956_c0_g2_i4	19.3253	-0.979176	0.788552	-1.24174	0.214333	0.363614
TRINITY_DN9956_c0_g1_i5	15.849	-0.351181	0.800062	-0.438942	0.660704	0.782082
TRINITY_DN9956_c0_g1_i10	11.8225	-0.598188	0.917037	-0.652304	0.514205	0.665309
TRINITY_DN9954_c0_g2_i11	184.415	0.121476	0.197323	0.615622	0.538144	0.685302
TRINITY_DN9954_c0_g1_i6	125.113	-0.0192341	0.189132	-0.101697	0.918997	0.953828
TRINITY_DN9954_c0_g1_i2	165.036	0.0928125	0.171172	0.542219	0.587668	0.725855
TRINITY_DN9953_c0_g2_i6	60.6523	0.913388	0.288291	3.16828	0.00153342	0.0077182
TRINITY_DN9953_c0_g2_i5	57.9386	0.451606	0.266208	1.69644	0.0898019	0.192921
TRINITY_DN9953_c0_g2_i3	58.8234	0.325309	0.258494	1.25848	0.20822	0.356133
TRINITY_DN9953_c0_g1_i8	49.6633	0.308546	0.289008	1.0676	0.2857	0.446921
TRINITY_DN9953_c0_g1_i6	49.6409	0.475639	0.326457	1.45697	0.145124	0.274226
TRINITY_DN9953_c0_g1_i5	48.9423	0.147847	0.3578	0.413213	0.679451	0.796157
TRINITY_DN9953_c0_g1_i4	42.1705	0.616376	0.301683	2.04312	0.0410403	0.106863
TRINITY_DN9953_c0_g1_i3	46.3901	0.745245	0.286695	2.59943	0.00933781	0.0336601
TRINITY_DN9952_c0_g2_i3	36.2634	-0.244482	0.290465	-0.841691	0.399961	0.563992
TRINITY_DN9952_c0_g2_i2	24.4815	-0.16552	0.347306	-0.476584	0.633658	0.761763
TRINITY_DN9952_c0_g2_i1	27.0049	-0.216308	0.337987	-0.639989	0.52218	0.671903
TRINITY_DN9952_c0_g1_i1	27.054	0.082723	0.344003	0.240472	0.809964	0.886216
TRINITY_DN9950_c0_g2_i6	32.61	-0.111601	0.269029	-0.414829	0.678267	0.795287
TRINITY_DN9950_c0_g2_i5	65.8221	-0.70739	0.216435	-3.26837	0.00108168	0.00578651
TRINITY_DN9950_c0_g1_i2	48.246	-0.393123	0.239917	-1.63858	0.101301	0.210966
TRINITY_DN9950_c0_g1_i15	50.5013	-0.224227	0.215706	-1.0395	0.298572	0.461354
TRINITY_DN9950_c0_g1_i11	52.1752	-0.617766	0.233446	-2.64629	0.00813804	0.0302096
TRINITY_DN995_c0_g2_i7	18.0255	-0.318005	0.38688	-0.821971	0.411093	0.57444
TRINITY_DN995_c0_g2_i6	16.6743	0.110308	0.387188	0.284894	0.775725	0.863878
TRINITY_DN995_c0_g2_i5	16.1803	0.418098	0.423968	0.986153	0.324058	0.488979
TRINITY_DN995_c0_g2_i4	93.9621	-0.14957	0.207239	-0.721724	0.470464	0.628344
TRINITY_DN995_c0_g2_i3	92.0295	-0.202052	0.21314	-0.947978	0.34314	0.508184
TRINITY_DN995_c0_g2_i2	77.3926	-0.160495	0.241822	-0.663691	0.506888	0.659139
TRINITY_DN995_c0_g2_i1	90.4425	-0.175663	0.182111	-0.964589	0.334751	0.499938
TRINITY_DN995_c0_g1_i8	90.0796	-0.0276294	0.177176	-0.155944	0.876077	0.927676
TRINITY_DN995_c0_g1_i5	101.699	-0.00358281	0.2167	-0.0165335	0.986809	0.993442
TRINITY_DN995_c0_g1_i3	19.2114	-0.319747	0.414346	-0.771691	0.440297	0.601293
TRINITY_DN995_c0_g1_i13	19.2147	0.0995192	0.368344	0.27018	0.787022	0.871423
TRINITY_DN995_c0_g1_i12	88.8892	0.171615	0.209109	0.820696	0.411819	0.575149
TRINITY_DN995_c0_g1_i10	90.2923	0.0812247	0.2224	0.365218	0.714948	0.821446
TRINITY_DN9949_c0_g2_i7	255.891	0.19839	0.155216	1.27816	0.201194	0.347747
TRINITY_DN9949_c0_g2_i6	212.715	0.533033	0.198399	2.68668	0.00721664	0.027424
TRINITY_DN9949_c0_g2_i5	365.873	0.423435	0.168983	2.50579	0.0122179	0.0415778
TRINITY_DN9949_c0_g1_i4	936.492	0.246044	0.139322	1.76601	0.0773949	0.172662
TRINITY_DN9949_c0_g1_i2	153.449	0.659283	0.186932	3.52686	0.000420521	0.0026118
TRINITY_DN9949_c0_g1_i1	828.366	0.185236	0.13145	1.40918	0.158782	0.292984
TRINITY_DN9947_c0_g1_i2	153.068	-1.24358	0.377325	-3.29577	0.000981526	0.00533275
TRINITY_DN9947_c0_g1_i1	6.58062	-0.44868	0.77141	-0.581637	0.560811	0.704084
TRINITY_DN9946_c0_g2_i5	46.2251	-0.666601	0.285038	-2.33864	0.0193542	0.0596915
TRINITY_DN9946_c0_g1_i7	16.4491	-0.86229	0.36077	-2.39014	0.0168422	0.0536154
TRINITY_DN9946_c0_g1_i15	54.7865	-0.482955	0.201452	-2.39737	0.0165134	0.0527745
TRINITY_DN9946_c0_g1_i14	31.155	-0.141167	0.310702	-0.45435	0.649577	0.773828
TRINITY_DN9945_c0_g1_i1	410.246	1.76437	0.870826	2.02608	0.0427563	0.110278
TRINITY_DN9942_c0_g1_i9	43.8079	-0.491408	0.263179	-1.8672	0.0618732	0.145729
TRINITY_DN9942_c0_g1_i3	104.581	-0.551076	0.192312	-2.86554	0.00416304	0.017533
TRINITY_DN9942_c0_g1_i13	52.6622	-0.554783	0.278176	-1.99436	0.0461131	0.116884
TRINITY_DN9942_c0_g1_i11	63.0073	-0.358474	0.208358	-1.72047	0.0853464	0.185913
TRINITY_DN9942_c0_g1_i10	74.7814	-0.523557	0.215496	-2.42954	0.015118	0.049229
TRINITY_DN9940_c1_g1_i6	47.3349	1.00816	0.25618	3.93536	8.3073e-05	0.00064497
TRINITY_DN9940_c1_g1_i5	148.916	0.454805	0.156213	2.91145	0.00359755	0.0155638
TRINITY_DN9940_c1_g1_i2	59.2114	1.38032	0.281933	4.89592	9.78462e-07	1.2353e-05
TRINITY_DN9940_c1_g1_i12	147.695	0.42374	0.177277	2.39027	0.016836	0.0536032
TRINITY_DN9940_c1_g1_i1	21.5515	0.799929	0.303099	2.63917	0.00831098	0.0307152
TRINITY_DN994_c2_g2_i1	174.694	-0.7626	0.293584	-2.59755	0.0093891	0.033812
TRINITY_DN994_c2_g1_i18	37.8733	-1.7763	0.381494	-4.65616	3.22157e-06	3.62833e-05
TRINITY_DN994_c2_g1_i12	53.4601	0.0782811	0.32294	0.242401	0.808469	0.885242
TRINITY_DN994_c2_g1_i1	58.9086	0.103722	0.285936	0.362748	0.716793	0.822691
TRINITY_DN994_c0_g1_i5	67.141	-0.0221318	0.278822	-0.079376	0.936734	0.964765
TRINITY_DN9939_c0_g3_i5	295.277	0.170601	0.185553	0.919421	0.357875	0.523041
TRINITY_DN9939_c0_g3_i4	69.0338	0.0964349	0.270105	0.357028	0.721071	0.825746
TRINITY_DN9939_c0_g3_i3	45.2119	-0.159135	0.233801	-0.680644	0.496097	0.650058
TRINITY_DN9939_c0_g3_i2	89.2147	0.464562	0.280842	1.65417	0.0980923	0.205892
TRINITY_DN9939_c0_g3_i1	341.494	0.0603719	0.174571	0.345831	0.72947	0.831831
TRINITY_DN9939_c0_g1_i17	663.166	0.099492	0.185499	0.536348	0.591718	0.728972
TRINITY_DN9939_c0_g1_i10	621.79	0.118336	0.17648	0.670538	0.502515	0.655473
TRINITY_DN9938_c0_g1_i26	40.8606	-9.03051	1.62641	-5.55243	2.81723e-08	4.89479e-07
TRINITY_DN9938_c0_g1_i18	103.859	-7.56	1.27136	-5.94641	2.74091e-09	5.77144e-08
TRINITY_DN9938_c0_g1_i12	51.5647	-8.34663	1.54332	-5.40822	6.36558e-08	1.02675e-06
TRINITY_DN9938_c0_g1_i10	49.0053	-8.38265	1.42231	-5.89368	3.77698e-09	7.79876e-08
TRINITY_DN9937_c0_g2_i5	10.1113	2.58685	1.37546	1.88072	0.0600102	0.142384
TRINITY_DN9937_c0_g2_i3	8.64064	4.29271	1.35579	3.16621	0.00154441	0.00776347
TRINITY_DN9937_c0_g1_i1	11.1222	4.13154	1.31535	3.14103	0.00168356	0.00833279
TRINITY_DN9936_c0_g2_i2	165.674	-0.826132	0.172156	-4.79873	1.59677e-06	1.92229e-05
TRINITY_DN9936_c0_g1_i7	20.9942	-0.750586	0.360479	-2.08219	0.0373253	0.0993713
TRINITY_DN9936_c0_g1_i6	23.7903	-1.03548	0.358244	-2.89043	0.00384714	0.0164321
TRINITY_DN9936_c0_g1_i4	29.8934	-1.23026	0.342991	-3.58686	0.00033468	0.00215467
TRINITY_DN9936_c0_g1_i3	12.5488	-0.473394	0.456098	-1.03792	0.299306	0.462194
TRINITY_DN9936_c0_g1_i1	11.2273	-0.897573	0.457855	-1.96039	0.0499506	0.123954
TRINITY_DN9935_c1_g1_i4	87.0255	0.0664881	0.233323	0.284962	0.775674	0.863848
TRINITY_DN9935_c1_g1_i1	150.448	-0.158247	0.28917	-0.547246	0.58421	0.723248
TRINITY_DN9935_c0_g1_i1	210.433	-0.190586	0.215915	-0.882689	0.377404	0.542087
TRINITY_DN9933_c0_g1_i6	331.962	0.0446163	0.142416	0.313281	0.754067	0.849386
TRINITY_DN9933_c0_g1_i21	119.136	0.315574	0.154277	2.0455	0.0408054	0.106391
TRINITY_DN9933_c0_g1_i20	28.5323	0.17299	0.342158	0.505584	0.613149	0.74593
TRINITY_DN9933_c0_g1_i19	194.637	0.438496	0.146134	3.00064	0.00269409	0.0122856
TRINITY_DN9932_c0_g1_i2	57.2453	0.901492	0.354251	2.54478	0.0109347	0.0381345
TRINITY_DN9931_c0_g2_i8	89.8144	0.124906	0.224411	0.556593	0.577806	0.71804
TRINITY_DN9931_c0_g2_i16	88.3464	0.360347	0.206265	1.74701	0.0806355	0.178199
TRINITY_DN9931_c0_g1_i4	11.7199	-0.809625	0.414689	-1.95237	0.0508946	0.125711
TRINITY_DN9931_c0_g1_i2	12.7489	-0.865412	0.384676	-2.24972	0.0244669	0.0717401
TRINITY_DN9931_c0_g1_i1	10.8251	-0.323128	0.436557	-0.740174	0.459195	0.618218
TRINITY_DN9930_c0_g4_i1	151.777	0.162447	0.204127	0.795811	0.426142	0.588009
TRINITY_DN9930_c0_g3_i1	191.13	-0.221553	0.208868	-1.06073	0.288813	0.450447
TRINITY_DN9930_c0_g2_i4	293.405	0.0976758	0.162929	0.599499	0.54884	0.69411
TRINITY_DN9930_c0_g2_i3	155.046	0.0766688	0.161999	0.473266	0.636024	0.763652
TRINITY_DN9930_c0_g1_i5	220.766	0.185993	0.169381	1.09807	0.272172	0.431818
TRINITY_DN9930_c0_g1_i4	79.501	-0.320943	0.242334	-1.32438	0.185376	0.327731
TRINITY_DN9930_c0_g1_i2	98.146	0.119956	0.201626	0.594945	0.55188	0.696681
TRINITY_DN9930_c0_g1_i1	39.14	0.143512	0.275797	0.520355	0.602816	0.737394
TRINITY_DN993_c0_g1_i6	40.3019	0.364427	0.38249	0.952775	0.340704	0.505786
TRINITY_DN993_c0_g1_i5	108.149	-2.52372	0.372329	-6.77819	1.21693e-11	3.6878e-10
TRINITY_DN993_c0_g1_i1	87.6269	-2.60761	0.354141	-7.36321	1.79535e-13	7.21067e-12
TRINITY_DN9928_c0_g2_i8	35.0621	-0.185773	0.31333	-0.592899	0.553249	0.697844
TRINITY_DN9928_c0_g2_i20	29.1878	-0.58529	0.340115	-1.72086	0.0852759	0.185802
TRINITY_DN9928_c0_g2_i11	21.9901	-0.53447	0.399408	-1.33816	0.180846	0.32204
TRINITY_DN9928_c0_g1_i7	67.9911	-0.757157	0.254499	-2.97509	0.00292904	0.0131571
TRINITY_DN9928_c0_g1_i5	55.8067	-0.71712	0.264507	-2.71115	0.00670501	0.0258179
TRINITY_DN9928_c0_g1_i14	71.4456	-0.829085	0.233222	-3.55491	0.000378102	0.00238976
TRINITY_DN9928_c0_g1_i12	70.3617	-0.472529	0.248255	-1.90341	0.0569877	0.13693
TRINITY_DN9928_c0_g1_i11	71.147	-0.580877	0.249662	-2.32666	0.0199835	0.0611679
TRINITY_DN9926_c0_g1_i8	68.6291	0.0209584	0.22204	0.0943902	0.924799	0.957373
TRINITY_DN9926_c0_g1_i7	135.095	-0.0765891	0.186712	-0.410199	0.68166	0.797873
TRINITY_DN9926_c0_g1_i4	157.55	-0.184014	0.162095	-1.13523	0.256279	0.413859
TRINITY_DN9926_c0_g1_i2	85.2551	-0.306224	0.178245	-1.71799	0.0857987	0.186613
TRINITY_DN9926_c0_g1_i15	140.454	-0.408381	0.172385	-2.36901	0.0178358	0.0560395
TRINITY_DN9926_c0_g1_i11	132.303	-0.149141	0.1933	-0.771552	0.44038	0.601384
TRINITY_DN9925_c0_g1_i3	135.578	-2.93808	0.264863	-11.0928	1.35933e-28	2.98395e-26
TRINITY_DN9922_c0_g2_i83	17.2692	0.204548	0.388034	0.527141	0.598096	0.733702
TRINITY_DN9922_c0_g2_i7	15.8143	-0.0414021	0.42244	-0.098007	0.921927	0.955568
TRINITY_DN9922_c0_g2_i56	11.462	0.580049	0.452863	1.28085	0.200247	0.346601
TRINITY_DN9922_c0_g2_i49	14.7087	0.28141	0.441453	0.637463	0.523823	0.673254
TRINITY_DN9922_c0_g2_i45	15.6354	0.0119155	0.399976	0.0297906	0.976234	0.987722
TRINITY_DN9922_c0_g2_i38	16.4375	0.205092	0.38631	0.5309	0.595488	0.731717
TRINITY_DN9922_c0_g2_i34	15.6317	0.206506	0.382813	0.539443	0.589581	0.727304
TRINITY_DN9922_c0_g2_i31	16.7719	-0.092574	0.413153	-0.224067	0.822705	0.894444
TRINITY_DN9922_c0_g2_i29	18.0598	0.489642	0.384718	1.27273	0.203114	0.350077
TRINITY_DN9922_c0_g2_i109	13.4466	0.265448	0.385527	0.688532	0.491118	0.645811
TRINITY_DN9922_c0_g1_i15	13.642	0.650627	0.471554	1.37975	0.167664	0.304667
TRINITY_DN9921_c0_g1_i7	31.3284	-0.30431	0.287324	-1.05912	0.289545	0.451297
TRINITY_DN9921_c0_g1_i4	39.0235	-0.0272475	0.310574	-0.0877325	0.930089	0.960612
TRINITY_DN992_c0_g1_i9	43.9865	-0.418771	0.285097	-1.46887	0.141868	0.269805
TRINITY_DN992_c0_g1_i3	361.116	-0.138025	0.134735	-1.02441	0.30564	0.469364
TRINITY_DN992_c0_g1_i23	304.004	-0.0331449	0.13787	-0.240407	0.810015	0.886248
TRINITY_DN992_c0_g1_i22	68.1369	-0.377563	0.231246	-1.63273	0.102525	0.212928
TRINITY_DN992_c0_g1_i19	358.384	-0.184266	0.142433	-1.2937	0.195767	0.340988
TRINITY_DN992_c0_g1_i18	125.572	-0.137439	0.194844	-0.705379	0.480575	0.637241
TRINITY_DN992_c0_g1_i17	342.354	-0.13768	0.13975	-0.985188	0.324532	0.48952
TRINITY_DN992_c0_g1_i15	44.2647	-0.151554	0.279172	-0.54287	0.58722	0.72558
TRINITY_DN992_c0_g1_i1	199.677	-0.107706	0.133084	-0.809311	0.418336	0.581096
TRINITY_DN9919_c0_g2_i8	101.51	-0.503581	0.19763	-2.5481	0.0108311	0.0378485
TRINITY_DN9919_c0_g2_i13	84.7867	-0.834181	0.216225	-3.85792	0.000114354	0.000855371
TRINITY_DN9919_c0_g2_i10	101.526	-0.958307	0.252587	-3.79396	0.000148263	0.0010696
TRINITY_DN9919_c0_g1_i7	9.4716	-0.383391	0.527401	-0.726943	0.467261	0.625457
TRINITY_DN9919_c0_g1_i6	22.408	-0.340451	0.302149	-1.12677	0.259841	0.418128
TRINITY_DN9919_c0_g1_i34	19.3567	-0.364948	0.302805	-1.20522	0.228117	0.380547
TRINITY_DN9919_c0_g1_i30	30.715	-0.384475	0.277297	-1.38651	0.165591	0.301964
TRINITY_DN9919_c0_g1_i27	22.9333	-0.115005	0.325719	-0.353079	0.724029	0.827898
TRINITY_DN9916_c1_g2_i3	146.812	-0.380695	0.244431	-1.55747	0.119358	0.238123
TRINITY_DN9916_c1_g2_i2	431.249	-0.297871	0.20454	-1.4563	0.145309	0.274499
TRINITY_DN9916_c1_g1_i3	147.792	-0.281531	0.278234	-1.01185	0.311608	0.475784
TRINITY_DN9916_c1_g1_i2	428.91	-0.282037	0.191591	-1.47208	0.140998	0.26866
TRINITY_DN9916_c0_g2_i2	159.189	0.522423	0.273185	1.91234	0.0558321	0.134783
TRINITY_DN9916_c0_g1_i6	115.868	0.386405	0.28763	1.34341	0.17914	0.319902
TRINITY_DN9916_c0_g1_i2	105.036	0.55826	0.285998	1.95197	0.0509419	0.125797
TRINITY_DN9916_c0_g1_i1	106.253	0.298531	0.27235	1.09613	0.273022	0.432824
TRINITY_DN9915_c0_g2_i9	196.887	0.0202865	0.200294	0.101284	0.919325	0.953969
TRINITY_DN9915_c0_g2_i8	151.045	0.11421	0.17141	0.666297	0.505222	0.657794
TRINITY_DN9915_c0_g2_i5	130.673	-0.000570408	0.200162	-0.00284973	0.997726	0.999327
TRINITY_DN9915_c0_g1_i6	277.214	0.112469	0.153126	0.734487	0.462652	0.621288
TRINITY_DN9915_c0_g1_i4	294.438	0.0870163	0.186071	0.467652	0.640033	0.766554
TRINITY_DN9912_c0_g1_i5	4182.56	-1.26161	0.452849	-2.78593	0.00533742	0.0214379
TRINITY_DN9912_c0_g1_i4	5576.8	-1.34517	0.471013	-2.85591	0.00429131	0.0179601
TRINITY_DN9912_c0_g1_i3	4161.98	-1.45342	0.416993	-3.48548	0.000491259	0.00297821
TRINITY_DN9912_c0_g1_i2	5847.93	-1.48169	0.439204	-3.37358	0.000741978	0.00420392
TRINITY_DN9910_c0_g1_i3	146.578	0.440792	0.181849	2.42395	0.0153526	0.0498105
TRINITY_DN9910_c0_g1_i18	210.186	0.252826	0.198083	1.27637	0.201826	0.348464
TRINITY_DN991_c1_g1_i27	34.118	-0.501374	0.301225	-1.66445	0.096023	0.202724
TRINITY_DN991_c1_g1_i21	27.5051	-0.00500316	0.311316	-0.016071	0.987178	0.993632
TRINITY_DN991_c1_g1_i17	35.1298	-0.449609	0.271125	-1.65831	0.097255	0.204621
TRINITY_DN991_c0_g1_i8	48.5136	-0.0871454	0.236503	-0.368475	0.712519	0.819701
TRINITY_DN991_c0_g1_i7	106.973	-0.242658	0.156009	-1.55541	0.119848	0.23889
TRINITY_DN991_c0_g1_i6	24.5538	0.0762023	0.319084	0.238816	0.811249	0.887013
TRINITY_DN991_c0_g1_i5	96.7184	-0.197032	0.17772	-1.10866	0.267575	0.426702
TRINITY_DN991_c0_g1_i15	47.2967	0.130239	0.238002	0.547217	0.584229	0.72326
TRINITY_DN99098_c0_g1_i1	15.93	-2.86299	0.547535	-5.22887	1.70552e-07	2.55338e-06
TRINITY_DN9909_c0_g2_i3	30.3313	1.07716	0.500873	2.15057	0.03151	0.0875077
TRINITY_DN9909_c0_g2_i2	34.3135	1.24071	0.467063	2.65641	0.00789765	0.0294965
TRINITY_DN9907_c0_g2_i1	127.377	-0.405872	0.197509	-2.05496	0.0398828	0.104544
TRINITY_DN9907_c0_g1_i8	77.1359	-0.419842	0.204026	-2.05779	0.0396107	0.103974
TRINITY_DN9907_c0_g1_i2	84.632	-0.438766	0.249318	-1.75986	0.078431	0.174418
TRINITY_DN9907_c0_g1_i1	126.257	-0.45287	0.203984	-2.22013	0.0264101	0.0762254
TRINITY_DN9906_c0_g1_i4	40.442	-0.305807	0.400518	-0.76353	0.445148	0.605527
TRINITY_DN9905_c0_g1_i9	74.3577	0.0600033	0.200336	0.299513	0.764549	0.856209
TRINITY_DN9905_c0_g1_i7	85.3462	-0.0656897	0.193251	-0.339919	0.733917	0.83491
TRINITY_DN9905_c0_g1_i3	32.6991	0.445225	0.258969	1.71922	0.0855743	0.18626
TRINITY_DN9905_c0_g1_i16	91.1723	-0.132496	0.213411	-0.620848	0.534699	0.682375
TRINITY_DN9905_c0_g1_i12	37.9709	0.31551	0.276742	1.14009	0.254251	0.411574
TRINITY_DN9905_c0_g1_i10	30.9957	0.332918	0.270537	1.23058	0.218479	0.368733
TRINITY_DN9904_c0_g1_i18	5.4496	-1.67468	0.739045	-2.26601	0.0234508	0.0693804
TRINITY_DN9904_c0_g1_i1	5.43666	-2.13217	0.723668	-2.94634	0.00321556	0.0142052
TRINITY_DN9903_c0_g4_i2	85.9517	-1.3029	0.343451	-3.79355	0.000148508	0.00107113
TRINITY_DN9903_c0_g3_i2	463.711	-0.191991	0.125131	-1.53432	0.124951	0.246198
TRINITY_DN9903_c0_g1_i2	78.477	-1.35947	0.289078	-4.70279	2.56633e-06	2.95199e-05
TRINITY_DN9903_c0_g1_i1	33.6211	-1.26472	0.371558	-3.40382	0.000664505	0.00383267
TRINITY_DN9902_c0_g2_i9	7.30698	-1.50868	1.15059	-1.31122	0.189782	0.333412
TRINITY_DN9902_c0_g2_i7	55.3504	-0.2071	0.907001	-0.228335	0.819386	0.892359
TRINITY_DN9902_c0_g2_i37	59.2738	-0.745641	0.855439	-0.871647	0.383401	0.547778
TRINITY_DN9902_c0_g2_i36	23.2271	-0.851337	0.877912	-0.969729	0.332182	0.497317
TRINITY_DN9902_c0_g2_i23	51.7947	-0.728622	0.828798	-0.879131	0.37933	0.54389
TRINITY_DN9902_c0_g2_i20	55.4619	-0.695126	0.860655	-0.807671	0.41928	0.581912
TRINITY_DN9902_c0_g2_i16	61.3088	-0.990473	0.880063	-1.12546	0.260396	0.418771
TRINITY_DN9902_c0_g2_i13	25.1938	-0.646835	0.993812	-0.650863	0.515135	0.665963
TRINITY_DN9902_c0_g2_i1	37.9448	-0.683879	0.956016	-0.715342	0.474398	0.631822
TRINITY_DN9902_c0_g1_i7	42.6927	-0.684725	0.857995	-0.798053	0.42484	0.586715
TRINITY_DN9902_c0_g1_i6	45.0721	-0.50593	0.932534	-0.542532	0.587452	0.725727
TRINITY_DN9902_c0_g1_i5	30.9415	-0.44956	0.982207	-0.457704	0.647165	0.772033
TRINITY_DN9902_c0_g1_i4	91.342	-0.638896	0.87672	-0.728734	0.466164	0.624348
TRINITY_DN9902_c0_g1_i1	53.5687	-0.76516	0.90709	-0.843532	0.398931	0.563071
TRINITY_DN9901_c0_g1_i4	282.894	-0.375458	0.230567	-1.62841	0.103437	0.214354
TRINITY_DN9901_c0_g1_i28	295.916	-0.475593	0.201783	-2.35696	0.0184254	0.0574629
TRINITY_DN9900_c0_g1_i27	59.3066	0.694523	0.357063	1.9451	0.0517634	0.127289
TRINITY_DN9900_c0_g1_i10	65.9263	0.802277	0.315614	2.54195	0.0110235	0.0383928
TRINITY_DN990_c0_g2_i8	59.6994	-0.239485	0.200147	-1.19654	0.231484	0.384679
TRINITY_DN990_c0_g2_i18	55.7839	0.413656	0.208438	1.98455	0.0471948	0.118867
TRINITY_DN990_c0_g2_i17	53.2176	0.146303	0.204163	0.716598	0.473622	0.631206
TRINITY_DN990_c0_g2_i16	57.6735	-0.206791	0.197652	-1.04624	0.29545	0.45784
TRINITY_DN990_c0_g1_i8	70.0832	0.0287939	0.194312	0.148184	0.882198	0.931655
TRINITY_DN990_c0_g1_i45	16.3475	-0.320166	0.355095	-0.901635	0.367251	0.53238
TRINITY_DN990_c0_g1_i24	65.4892	0.0658784	0.222606	0.295941	0.767275	0.858031
TRINITY_DN99_c6_g1_i1	14.5749	-0.430808	0.647207	-0.665642	0.50564	0.658146
TRINITY_DN99_c2_g1_i1	35.3932	-0.487719	0.437357	-1.11515	0.264786	0.423678
TRINITY_DN99_c1_g1_i6	259.149	-0.131861	0.189438	-0.696062	0.48639	0.641997
TRINITY_DN99_c1_g1_i2	969.408	-0.332264	0.244166	-1.36081	0.173573	0.312371
TRINITY_DN99_c0_g1_i5	14.3839	1.16018	0.598618	1.93809	0.0526119	0.128919
TRINITY_DN99_c0_g1_i3	17.8342	1.46776	0.486136	3.01924	0.0025341	0.0116895
TRINITY_DN99_c0_g1_i15	48.7051	0.801752	0.402711	1.99089	0.0464933	0.117559
TRINITY_DN99_c0_g1_i14	11.5041	2.2713	0.660622	3.43812	0.000585763	0.0034554
TRINITY_DN99_c0_g1_i11	39.0785	0.771125	0.420338	1.83453	0.0665746	0.154041
TRINITY_DN99_c0_g1_i10	36.0442	0.896463	0.453331	1.9775	0.0479848	0.120352
TRINITY_DN9897_c0_g2_i3	34.9588	-1.44614	0.277777	-5.20612	1.92827e-07	2.84501e-06
TRINITY_DN9897_c0_g2_i16	34.4263	-1.55205	0.288083	-5.3875	7.14447e-08	1.14242e-06
TRINITY_DN9897_c0_g2_i15	19.1018	-0.541694	0.317016	-1.70873	0.0875008	0.18928
TRINITY_DN9897_c0_g2_i12	11.8024	-0.761592	0.428094	-1.77903	0.0752347	0.169024
TRINITY_DN9897_c0_g2_i11	23.0369	-0.852919	0.280937	-3.03597	0.00239759	0.0111795
TRINITY_DN9897_c0_g2_i1	11.643	-1.30144	0.424421	-3.06639	0.00216657	0.0102818
TRINITY_DN9897_c0_g1_i3	53.4553	-1.0971	0.215497	-5.09101	3.56152e-07	4.9688e-06
TRINITY_DN9897_c0_g1_i1	50.6215	-0.511073	0.24803	-2.06053	0.0393483	0.103425
TRINITY_DN9896_c0_g2_i7	44.4971	1.32946	0.26482	5.02023	5.16087e-07	6.93297e-06
TRINITY_DN9896_c0_g2_i6	31.9232	1.19708	0.322408	3.71295	0.000204857	0.00141566
TRINITY_DN9896_c0_g2_i10	56.2741	1.11632	0.250529	4.45586	8.3558e-06	8.50904e-05
TRINITY_DN9896_c0_g1_i5	36.582	0.926008	0.28088	3.2968	0.000977915	0.00531684
TRINITY_DN9896_c0_g1_i4	41.0977	0.913711	0.330792	2.7622	0.00574141	0.0227586
TRINITY_DN9896_c0_g1_i3	12.4671	0.854257	0.432835	1.97363	0.0484237	0.121202
TRINITY_DN9896_c0_g1_i2	32.4964	1.12159	0.297861	3.76546	0.000166241	0.00118123
TRINITY_DN9896_c0_g1_i1	19.078	0.725167	0.389759	1.86055	0.0628071	0.147402
TRINITY_DN9895_c1_g1_i1	373.753	-0.169045	0.169748	-0.995856	0.31932	0.484139
TRINITY_DN9895_c0_g2_i1	81.9812	-0.247167	0.296115	-0.834699	0.403887	0.567775
TRINITY_DN9895_c0_g1_i6	63.4631	0.0152401	0.287991	0.0529187	0.957797	0.977373
TRINITY_DN9895_c0_g1_i4	55.9256	-0.0235601	0.269513	-0.0874175	0.93034	0.96073
TRINITY_DN9895_c0_g1_i14	66.2607	0.125038	0.299702	0.417208	0.676526	0.793975
TRINITY_DN9895_c0_g1_i13	55.1658	-0.0218018	0.242341	-0.0899633	0.928316	0.959663
TRINITY_DN9895_c0_g1_i11	66.021	-0.0875923	0.271219	-0.322957	0.746728	0.844328
TRINITY_DN9894_c0_g1_i7	119.182	-0.209149	0.362831	-0.576435	0.564321	0.706923
TRINITY_DN9894_c0_g1_i17	128.173	-0.133108	0.379043	-0.351169	0.725462	0.828943
TRINITY_DN9894_c0_g1_i10	118.768	-0.305464	0.313408	-0.974651	0.329733	0.494695
TRINITY_DN9893_c1_g1_i9	13.5396	0.670569	0.383395	1.74903	0.0802858	0.177628
TRINITY_DN9893_c1_g1_i28	16.4102	0.367249	0.373323	0.98373	0.325248	0.490232
TRINITY_DN9893_c1_g1_i27	16.9845	0.0510681	0.374959	0.136196	0.891666	0.937819
TRINITY_DN9893_c1_g1_i26	28.4911	0.770109	0.275118	2.79919	0.00512305	0.0207573
TRINITY_DN9893_c1_g1_i15	16.4187	0.102504	0.410268	0.249847	0.802705	0.881776
TRINITY_DN9893_c1_g1_i14	16.8947	0.484453	0.369317	1.31175	0.189603	0.333167
TRINITY_DN9893_c1_g1_i12	29.6476	0.645312	0.256461	2.51622	0.0118621	0.0406186
TRINITY_DN9893_c0_g1_i4	29.2646	-0.415649	0.318955	-1.30316	0.192521	0.336687
TRINITY_DN9893_c0_g1_i15	25.1166	0.619562	0.332636	1.86258	0.0625209	0.146922
TRINITY_DN9893_c0_g1_i14	24.946	-0.91667	0.303276	-3.02256	0.00250643	0.0115916
TRINITY_DN9893_c0_g1_i10	12.9597	-0.0491109	0.412778	-0.118977	0.905294	0.945903
TRINITY_DN9893_c0_g1_i1	7.22911	-0.0459194	0.571396	-0.0803634	0.935948	0.964225
TRINITY_DN9891_c0_g1_i1	927.526	0.994178	0.249097	3.99113	6.57587e-05	0.000526047
TRINITY_DN9889_c0_g1_i1	61.6771	-0.0410951	0.280411	-0.146553	0.883485	0.932472
TRINITY_DN9888_c0_g3_i3	183.006	-0.297174	0.149099	-1.99313	0.0462473	0.117133
TRINITY_DN9888_c0_g2_i1	166.801	-0.296069	0.15197	-1.9482	0.0513906	0.126678
TRINITY_DN9887_c0_g2_i6	81.0898	-0.187045	0.244622	-0.764628	0.444493	0.604962
TRINITY_DN9887_c0_g2_i2	111.636	0.0557822	0.19198	0.290563	0.771386	0.860884
TRINITY_DN9887_c0_g2_i1	9.06497	0.825511	0.560801	1.47202	0.141015	0.268666
TRINITY_DN9887_c0_g1_i4	120.297	0.412163	0.245433	1.67933	0.0930882	0.198139
TRINITY_DN9887_c0_g1_i1	83.2568	0.1233	0.195584	0.630421	0.528419	0.677017
TRINITY_DN9886_c0_g2_i4	80.3915	0.0209379	0.197377	0.106081	0.915518	0.951877
TRINITY_DN9886_c0_g1_i5	63.9363	-0.429175	0.236018	-1.8184	0.0690036	0.15828
TRINITY_DN9886_c0_g1_i4	60.4859	-0.0828479	0.233075	-0.355456	0.722248	0.826507
TRINITY_DN9885_c0_g2_i2	11.5162	-0.84758	0.411516	-2.05965	0.0394319	0.103598
TRINITY_DN9885_c0_g1_i9	11.191	-0.878169	0.37142	-2.36436	0.0180613	0.0566039
TRINITY_DN9885_c0_g1_i6	12.1967	-1.00445	0.397821	-2.52488	0.0115737	0.0398682
TRINITY_DN9885_c0_g1_i18	10.0295	-1.11798	0.513014	-2.17924	0.0293142	0.0827277
TRINITY_DN9885_c0_g1_i13	10.8485	-0.495593	0.406638	-1.21876	0.222936	0.374133
TRINITY_DN9885_c0_g1_i11	8.90869	-0.276094	0.529401	-0.521521	0.602004	0.736657
TRINITY_DN98848_c0_g1_i1	14.163	-2.60845	0.799029	-3.26453	0.00109647	0.00585625
TRINITY_DN9884_c1_g1_i6	54.4957	0.109941	0.222308	0.494543	0.620923	0.751896
TRINITY_DN9884_c1_g1_i5	25.5726	0.170879	0.330744	0.516652	0.605399	0.739523
TRINITY_DN9884_c1_g1_i4	46.9343	-0.0292145	0.245575	-0.118964	0.905304	0.945903
TRINITY_DN9884_c1_g1_i3	22.6043	0.0570718	0.405309	0.140811	0.88802	0.935406
TRINITY_DN9882_c0_g2_i1	28.3856	0.687392	0.53073	1.29518	0.195258	0.340336
TRINITY_DN9881_c0_g2_i4	37.0417	0.686541	0.294891	2.32812	0.0199057	0.0609881
TRINITY_DN9881_c0_g2_i3	147.839	0.284436	0.209604	1.35701	0.174777	0.313987
TRINITY_DN9881_c0_g2_i1	127.096	0.405503	0.198812	2.03963	0.041387	0.1075
TRINITY_DN9881_c0_g1_i7	36.436	0.0287604	0.292692	0.0982618	0.921724	0.955457
TRINITY_DN9881_c0_g1_i10	103.932	0.634952	0.19139	3.31758	0.000908011	0.00499008
TRINITY_DN9881_c0_g1_i1	96.4764	0.371411	0.20046	1.85279	0.0639119	0.149381
TRINITY_DN988_c0_g2_i4	38.1698	3.85503	1.35195	2.85145	0.00435205	0.0181646
TRINITY_DN988_c0_g2_i3	33.065	4.07927	1.2232	3.33493	0.00085321	0.00472477
TRINITY_DN988_c0_g2_i2	43.9587	2.89979	1.08051	2.68371	0.00728092	0.0276235
TRINITY_DN988_c0_g2_i1	43.0859	2.73304	1.21523	2.24898	0.0245135	0.0718354
TRINITY_DN988_c0_g1_i7	125.683	-1.28237	0.827574	-1.54956	0.121248	0.240894
TRINITY_DN988_c0_g1_i2	139.297	-0.936959	0.781644	-1.1987	0.230644	0.383678
TRINITY_DN988_c0_g1_i1	129.901	-1.04173	0.7375	-1.41252	0.157798	0.291629
TRINITY_DN9876_c0_g1_i5	166.266	0.0682659	0.165096	0.413492	0.679247	0.79605
TRINITY_DN9876_c0_g1_i4	632.858	0.124026	0.12869	0.963758	0.335167	0.500336
TRINITY_DN9876_c0_g1_i1	415.359	0.189113	0.117714	1.60655	0.108153	0.221598
TRINITY_DN9875_c0_g2_i2	89.821	-3.41287	0.336309	-10.148	3.38141e-24	4.96919e-22
TRINITY_DN9875_c0_g2_i1	54.5527	-3.12306	0.331007	-9.43503	3.90875e-21	3.98505e-19
TRINITY_DN9875_c0_g1_i3	94.5487	-3.67568	0.350118	-10.4984	8.78418e-26	1.51981e-23
TRINITY_DN9874_c0_g2_i1	20.6855	0.00781453	0.408559	0.019127	0.98474	0.99237
TRINITY_DN9874_c0_g1_i6	253.498	-0.0640369	0.145787	-0.439251	0.66048	0.78202
TRINITY_DN9874_c0_g1_i16	37.218	0.515381	0.334934	1.53875	0.123865	0.244681
TRINITY_DN9872_c0_g1_i6	61.385	0.0365737	0.276304	0.132368	0.894694	0.939709
TRINITY_DN9870_c0_g2_i1	451.215	-0.374698	0.192344	-1.94806	0.0514075	0.126697
TRINITY_DN9870_c0_g1_i3	183.965	-0.265436	0.248454	-1.06835	0.285364	0.446544
TRINITY_DN987_c0_g2_i7	40.4592	0.852908	0.234356	3.63936	0.000273312	0.00181463
TRINITY_DN987_c0_g2_i4	39.538	0.883977	0.248255	3.56076	0.000369778	0.00234474
TRINITY_DN987_c0_g2_i3	36.9185	0.616919	0.266341	2.31627	0.0205434	0.0625045
TRINITY_DN987_c0_g1_i41	27.7214	0.589226	0.268212	2.19687	0.02803	0.0798835
TRINITY_DN987_c0_g1_i26	55.7589	0.894688	0.220377	4.05981	4.9113e-05	0.000408374
TRINITY_DN987_c0_g1_i1	52.6759	0.377601	0.200166	1.88643	0.0592365	0.140991
TRINITY_DN9869_c0_g2_i5	49.5661	0.194089	0.290593	0.667908	0.504192	0.656858
TRINITY_DN9869_c0_g2_i2	70.2281	0.457384	0.320962	1.42504	0.154145	0.286707
TRINITY_DN9869_c0_g1_i5	34.4582	0.249313	0.299302	0.832981	0.404856	0.568588
TRINITY_DN9869_c0_g1_i4	25.9014	0.628351	0.379009	1.65788	0.0973418	0.204748
TRINITY_DN9869_c0_g1_i1	33.8044	0.587367	0.367202	1.59957	0.109693	0.223955
TRINITY_DN9866_c0_g2_i2	105.561	-2.71055	0.374045	-7.2466	4.27377e-13	1.63603e-11
TRINITY_DN9865_c1_g3_i1	53.4835	-0.188956	0.253372	-0.745763	0.455811	0.615183
TRINITY_DN9865_c1_g2_i1	52.6438	0.199184	0.308521	0.645608	0.518533	0.668533
TRINITY_DN9865_c0_g2_i1	55.4825	-0.741226	0.677128	-1.09466	0.273665	0.433442
TRINITY_DN9865_c0_g1_i2	33.5905	-0.502978	0.902575	-0.55727	0.577343	0.7177
TRINITY_DN9864_c0_g2_i8	541.125	0.0250208	0.155582	0.16082	0.872235	0.925517
TRINITY_DN9863_c0_g2_i2	200.419	-0.0873929	0.359509	-0.24309	0.807936	0.885003
TRINITY_DN9863_c0_g2_i1	535.395	0.254229	0.348007	0.73053	0.465066	0.623345
TRINITY_DN9863_c0_g1_i1	137.451	0.249119	0.390094	0.638612	0.523075	0.672574
TRINITY_DN9862_c0_g2_i4	119.673	2.21488	0.473179	4.68084	2.85696e-06	3.24947e-05
TRINITY_DN9862_c0_g2_i2	126.628	1.52502	0.401953	3.79402	0.000148227	0.00106946
TRINITY_DN9862_c0_g1_i4	127.042	1.7555	0.456069	3.84921	0.000118502	0.000882823
TRINITY_DN9861_c0_g2_i4	13.9345	-1.22654	0.556248	-2.20502	0.0274526	0.0786045
TRINITY_DN9861_c0_g2_i3	13.2047	-1.33457	0.625609	-2.13324	0.0329053	0.0904583
TRINITY_DN9861_c0_g2_i2	10.3648	-1.81246	0.623309	-2.90781	0.00363968	0.015718
TRINITY_DN9861_c0_g1_i9	7.10811	-1.78334	0.784659	-2.27276	0.0230406	0.068441
TRINITY_DN9861_c0_g1_i8	8.65516	-2.60061	0.809405	-3.21299	0.00131361	0.00679137
TRINITY_DN9861_c0_g1_i3	7.52271	-2.27351	0.933505	-2.43546	0.0148729	0.0485929
TRINITY_DN9861_c0_g1_i2	9.74453	-1.29502	0.704756	-1.83755	0.0661293	0.153304
TRINITY_DN986_c0_g1_i67	62.0437	-0.0791701	0.228874	-0.345912	0.729409	0.831782
TRINITY_DN986_c0_g1_i65	61.2716	-0.115192	0.207532	-0.555054	0.578858	0.718878
TRINITY_DN986_c0_g1_i62	70.1594	0.0212955	0.184117	0.115663	0.90792	0.947481
TRINITY_DN986_c0_g1_i60	67.9482	-0.0614046	0.200952	-0.305569	0.759932	0.85308
TRINITY_DN986_c0_g1_i55	27.4813	-0.533188	0.298422	-1.78669	0.0739874	0.166795
TRINITY_DN986_c0_g1_i5	12.2974	-0.163352	0.524914	-0.311197	0.755651	0.850399
TRINITY_DN986_c0_g1_i47	64.3735	-0.155887	0.192574	-0.809493	0.418232	0.581049
TRINITY_DN986_c0_g1_i40	81.5051	-0.0553818	0.217512	-0.254615	0.79902	0.879466
TRINITY_DN986_c0_g1_i18	50.0834	0.177516	0.21296	0.833565	0.404526	0.568296
TRINITY_DN9859_c0_g2_i14	19.1076	0.350699	0.367101	0.95532	0.339416	0.504491
TRINITY_DN9859_c0_g2_i11	17.5075	0.430534	0.332058	1.29656	0.194782	0.339726
TRINITY_DN9859_c0_g1_i43	7.82119	0.152027	0.465199	0.326801	0.743819	0.84211
TRINITY_DN9859_c0_g1_i1	17.6441	0.289622	0.361777	0.800554	0.42339	0.585522
TRINITY_DN9858_c0_g1_i9	47.4059	-1.42431	0.373917	-3.80917	0.000139434	0.00101435
TRINITY_DN9858_c0_g1_i12	59.5043	-1.06049	0.3008	-3.52555	0.000422604	0.00262358
TRINITY_DN9857_c1_g1_i1	102.652	-2.66169	0.524641	-5.07336	3.90861e-07	5.40473e-06
TRINITY_DN9857_c0_g1_i1	98.0406	-2.36282	0.531693	-4.44395	8.83228e-06	8.92953e-05
TRINITY_DN9854_c0_g1_i1	20.6975	-2.68295	0.531902	-5.04407	4.55722e-07	6.21234e-06
TRINITY_DN9853_c0_g2_i2	35.1526	-0.831995	0.276741	-3.00641	0.00264356	0.0120967
TRINITY_DN9853_c0_g2_i1	10.4078	-0.46834	0.39243	-1.19344	0.232698	0.386181
TRINITY_DN9853_c0_g1_i1	6.59111	-0.438193	0.518483	-0.845145	0.39803	0.562172
TRINITY_DN985_c0_g2_i8	64.2843	0.433202	0.25215	1.71803	0.0857911	0.186605
TRINITY_DN985_c0_g2_i20	256.875	0.835259	0.206314	4.04848	5.15516e-05	0.000426029
TRINITY_DN985_c0_g2_i14	79.6548	0.763211	0.22309	3.42109	0.0006237	0.00364179
TRINITY_DN985_c0_g1_i3	360.082	0.793303	0.218676	3.62775	0.000285899	0.00188484
TRINITY_DN985_c0_g1_i2	136.371	0.652328	0.202553	3.22052	0.00127957	0.00665066
TRINITY_DN9849_c0_g2_i3	312.03	1.93414	0.300219	6.44244	1.17569e-10	3.08849e-09
TRINITY_DN9849_c0_g2_i2	146.494	2.21364	0.313025	7.07176	1.52986e-12	5.30627e-11
TRINITY_DN9849_c0_g1_i2	65.3443	2.11514	0.375344	5.63522	1.74835e-08	3.16446e-07
TRINITY_DN9848_c0_g4_i2	19.8109	0.425609	0.501064	0.849411	0.395653	0.559872
TRINITY_DN9848_c0_g4_i1	5.8341	0.803797	0.730755	1.09995	0.271352	0.430924
TRINITY_DN9848_c0_g3_i7	5.29186	4.49447	1.53588	2.92632	0.00342997	0.0149716
TRINITY_DN9848_c0_g3_i5	4.73174	2.48005	1.65084	1.5023	0.133021	0.257632
TRINITY_DN9848_c0_g3_i1	4.73205	3.50113	1.73904	2.01325	0.0440878	0.112891
TRINITY_DN9848_c0_g2_i3	14.7423	0.468556	0.636354	0.736313	0.46154	0.620376
TRINITY_DN9848_c0_g1_i4	6.64165	2.25917	1.47683	1.52975	0.126079	0.247795
TRINITY_DN9847_c0_g3_i2	279.518	-2.09676	0.246316	-8.51248	1.70251e-17	1.11665e-15
TRINITY_DN9847_c0_g3_i1	300.241	-2.04122	0.280784	-7.2697	3.60282e-13	1.39208e-11
TRINITY_DN9847_c0_g2_i54	1266.77	3.55652	0.208054	17.0942	1.63945e-65	4.60653e-62
TRINITY_DN9847_c0_g2_i4	1086.58	3.35505	0.189321	17.7215	2.86335e-70	1.11742e-66
TRINITY_DN9847_c0_g2_i26	1718.45	3.42293	0.200708	17.0543	3.24682e-65	8.77203e-62
TRINITY_DN9847_c0_g2_i15	1865.03	3.43342	0.209425	16.3945	2.09426e-60	4.08642e-57
TRINITY_DN9847_c0_g1_i70	1365.86	3.42416	0.225478	15.1863	4.36051e-52	5.89046e-49
TRINITY_DN9847_c0_g1_i61	1229.96	3.48831	0.222547	15.6745	2.2591e-55	3.77835e-52
TRINITY_DN9847_c0_g1_i59	1516.74	3.50024	0.216186	16.1909	5.84945e-59	1.0813e-55
TRINITY_DN9847_c0_g1_i48	1347.52	3.41912	0.221697	15.4225	1.15563e-53	1.80394e-50
TRINITY_DN9847_c0_g1_i46	1175.74	3.33798	0.227309	14.6848	8.06992e-49	9.60799e-46
TRINITY_DN9847_c0_g1_i41	1232.43	3.29438	0.200623	16.4208	1.35805e-60	2.80576e-57
TRINITY_DN9847_c0_g1_i25	1365.98	3.41104	0.200466	17.0156	6.29574e-65	1.57944e-61
TRINITY_DN9846_c0_g1_i2	622.382	-0.478473	0.265626	-1.8013	0.0716555	0.162679
TRINITY_DN9844_c0_g4_i5	106.131	-0.149862	0.202484	-0.740116	0.45923	0.618253
TRINITY_DN9844_c0_g4_i4	137.464	-0.283411	0.220969	-1.28258	0.199639	0.345875
TRINITY_DN9844_c0_g2_i7	132.973	0.074211	0.189702	0.391197	0.695652	0.807919
TRINITY_DN9843_c1_g2_i8	53.4764	-0.874334	0.245217	-3.56555	0.00036309	0.00230963
TRINITY_DN9843_c1_g2_i7	58.5946	-0.571049	0.248607	-2.29699	0.0216192	0.0650465
TRINITY_DN9843_c1_g2_i5	55.8571	-0.808969	0.24632	-3.28422	0.00102264	0.00552111
TRINITY_DN9843_c1_g2_i4	65.9778	-0.727305	0.204247	-3.56091	0.00036957	0.00234386
TRINITY_DN9843_c1_g2_i24	57.6703	-0.482269	0.203225	-2.37308	0.0176406	0.0555555
TRINITY_DN9843_c1_g1_i8	41.8628	-0.560693	0.270537	-2.07252	0.0382172	0.101171
TRINITY_DN9843_c1_g1_i7	23.6275	-0.322518	0.323673	-0.996433	0.31904	0.483871
TRINITY_DN9843_c1_g1_i2	45.9961	-0.785082	0.257821	-3.04507	0.00232627	0.0109068
TRINITY_DN9843_c1_g1_i10	14.4011	-0.385864	0.408412	-0.94479	0.344766	0.509831
TRINITY_DN9843_c0_g1_i1	638.724	6.32627	0.51676	12.2422	1.84952e-34	6.46367e-32
TRINITY_DN9842_c0_g1_i2	10.5429	0.0297517	0.531553	0.0559712	0.955365	0.976008
TRINITY_DN9841_c0_g2_i5	108.533	0.153567	0.165735	0.926581	0.354144	0.519306
TRINITY_DN9841_c0_g2_i1	167.309	0.358847	0.170126	2.10931	0.034918	0.0945756
TRINITY_DN9841_c0_g1_i3	64.9798	0.126167	0.222332	0.567473	0.570393	0.711927
TRINITY_DN9840_c0_g1_i9	27.7299	0.702324	0.347948	2.01847	0.0435421	0.111853
TRINITY_DN984_c0_g2_i2	12.446	-0.632829	1.00752	-0.628108	0.529933	0.678227
TRINITY_DN984_c0_g2_i1	13.4494	0.106097	0.972436	0.109105	0.913119	0.95052
TRINITY_DN984_c0_g1_i9	28.8525	0.0524545	0.566326	0.0926225	0.926204	0.958357
TRINITY_DN984_c0_g1_i4	27.2406	-0.432173	0.569425	-0.758963	0.447875	0.607977
TRINITY_DN984_c0_g1_i11	29.1029	-0.169254	0.49358	-0.342911	0.731666	0.833278
TRINITY_DN984_c0_g1_i10	15.7949	-0.195107	0.436436	-0.447047	0.654841	0.777886
TRINITY_DN984_c0_g1_i1	26.4117	0.00746091	0.536124	0.0139164	0.988897	0.994598
TRINITY_DN9837_c0_g2_i2	98.1173	0.00739684	0.275791	0.0268204	0.978603	0.988964
TRINITY_DN9837_c0_g1_i9	34.509	0.035521	0.308965	0.114968	0.908471	0.947825
TRINITY_DN9837_c0_g1_i6	38.8963	0.0421122	0.305179	0.137992	0.890247	0.936747
TRINITY_DN9837_c0_g1_i5	59.4906	-0.0644219	0.293689	-0.219354	0.826374	0.89667
TRINITY_DN9833_c0_g1_i1	8.52892	0.628492	0.724147	0.867906	0.385446	0.549781
TRINITY_DN98320_c0_g1_i1	14.9288	1.22856	0.735211	1.67103	0.0947161	0.200698
TRINITY_DN98314_c0_g1_i2	236.545	-0.170805	0.219119	-0.779509	0.43568	0.596948
TRINITY_DN98314_c0_g1_i1	376.375	-0.413463	0.235213	-1.75782	0.0787779	0.175014
TRINITY_DN9830_c0_g2_i4	54.2071	-0.702654	0.218479	-3.21612	0.00129936	0.00673308
TRINITY_DN9830_c0_g2_i1	75.2097	-0.729517	0.192767	-3.78446	0.000154044	0.00110597
TRINITY_DN9830_c0_g1_i8	78.2235	-0.684291	0.195381	-3.50233	0.000461201	0.00282549
TRINITY_DN983_c0_g2_i2	26.0852	1.41301	0.441857	3.19789	0.00138439	0.00709934
TRINITY_DN983_c0_g1_i44	117.804	1.14654	0.299393	3.82955	0.000128376	0.000945161
TRINITY_DN983_c0_g1_i40	205.452	0.318886	0.259106	1.23072	0.218428	0.368682
TRINITY_DN983_c0_g1_i26	102.159	0.555357	0.26857	2.06783	0.038656	0.102048
TRINITY_DN983_c0_g1_i25	109.19	1.02854	0.341533	3.01153	0.00259938	0.0119342
TRINITY_DN983_c0_g1_i24	195.314	0.369008	0.270762	1.36285	0.17293	0.311542
TRINITY_DN9829_c0_g2_i3	42.0351	3.47021	0.57345	6.05146	1.43536e-09	3.16171e-08
TRINITY_DN9829_c0_g2_i2	50.3216	3.64154	0.485187	7.50542	6.12305e-14	2.64036e-12
TRINITY_DN9829_c0_g1_i3	47.7752	3.75288	0.43489	8.62951	6.16169e-18	4.29819e-16
TRINITY_DN9829_c0_g1_i1	41.0004	4.00176	0.456202	8.7719	1.75682e-18	1.31285e-16
TRINITY_DN9828_c0_g1_i2	28.18	0.11288	0.333008	0.33897	0.734632	0.835516
TRINITY_DN9828_c0_g1_i1	17.9916	0.208931	0.439493	0.47539	0.634509	0.762459
TRINITY_DN9827_c0_g2_i4	213.353	-0.850768	0.201931	-4.21317	2.51815e-05	0.00022591
TRINITY_DN9827_c0_g1_i6	254.59	-0.914593	0.168486	-5.4283	5.68941e-08	9.26839e-07
TRINITY_DN9823_c0_g1_i1	6.69598	1.48313	0.838867	1.76802	0.0770579	0.17203
TRINITY_DN9822_c0_g2_i4	15.5036	-0.709909	0.428181	-1.65797	0.0973244	0.20473
TRINITY_DN9822_c0_g1_i2	41.6942	-0.444007	0.374498	-1.1856	0.235779	0.389976
TRINITY_DN9821_c1_g1_i1	9.86317	1.13734	0.605408	1.87864	0.0602935	0.142921
TRINITY_DN9820_c0_g1_i5	4.53839	-5.30411	1.12021	-4.73493	2.19133e-06	2.55825e-05
TRINITY_DN9820_c0_g1_i4	2.51516	-5.3429	1.28857	-4.14637	3.37792e-05	0.000294395
TRINITY_DN9820_c0_g1_i17	10.4198	-5.24924	0.941915	-5.57294	2.50474e-08	4.40193e-07
TRINITY_DN9820_c0_g1_i11	3.78483	-5.78671	1.28003	-4.52075	6.16212e-06	6.48962e-05
TRINITY_DN982_c0_g2_i3	89.6228	-0.109798	0.255133	-0.430355	0.666937	0.786638
TRINITY_DN982_c0_g1_i1	412.66	-0.416166	0.119359	-3.48668	0.000489051	0.00296756
TRINITY_DN9817_c0_g2_i4	16.5745	-0.688847	0.446896	-1.5414	0.123218	0.243833
TRINITY_DN9817_c0_g2_i1	37.7811	2.32525	0.675519	3.44217	0.000577069	0.00341444
TRINITY_DN9817_c0_g1_i3	18.7334	0.421322	0.418027	1.00788	0.313511	0.477907
TRINITY_DN9817_c0_g1_i1	15.8833	0.666497	0.442141	1.50743	0.1317	0.255835
TRINITY_DN9816_c0_g2_i4	77.2982	0.041798	0.254322	0.164351	0.869455	0.923823
TRINITY_DN9815_c0_g1_i7	53.4864	0.190526	0.283077	0.673052	0.500914	0.654223
TRINITY_DN9815_c0_g1_i5	56.6606	0.580827	0.270753	2.14523	0.0319344	0.0883998
TRINITY_DN9815_c0_g1_i21	18.5663	-0.050924	0.397011	-0.128269	0.897936	0.941687
TRINITY_DN9814_c0_g1_i2	285.86	-0.84752	0.687983	-1.23189	0.21799	0.368136
TRINITY_DN9814_c0_g1_i1	407.822	-1.06056	0.728911	-1.45499	0.145671	0.274968
TRINITY_DN9812_c0_g2_i41	28.5075	1.05577	0.296591	3.55967	0.000371315	0.00235343
TRINITY_DN9812_c0_g2_i36	28.5397	0.849011	0.278741	3.04588	0.00232002	0.0108842
TRINITY_DN9812_c0_g2_i18	27.2291	1.31176	0.328455	3.99371	6.50469e-05	0.000521067
TRINITY_DN9812_c0_g2_i17	27.3657	1.2022	0.335296	3.58548	0.000336454	0.00216351
TRINITY_DN9812_c0_g1_i3	35.3801	1.79783	0.30743	5.84794	4.97696e-09	9.96346e-08
TRINITY_DN9812_c0_g1_i22	39.2587	1.21551	0.280668	4.33076	1.48595e-05	0.000141686
TRINITY_DN9812_c0_g1_i1	37.8762	1.12113	0.281969	3.97609	7.00588e-05	0.000556139
TRINITY_DN9811_c1_g2_i4	89.7535	0.202106	0.184024	1.09825	0.272094	0.431722
TRINITY_DN9811_c1_g2_i1	118.433	0.240952	0.186427	1.29247	0.196194	0.341502
TRINITY_DN9811_c0_g2_i2	424.721	-0.355485	0.27939	-1.27236	0.203245	0.350251
TRINITY_DN9810_c1_g1_i6	78.1332	0.016625	0.201908	0.0823395	0.934377	0.963138
TRINITY_DN9810_c1_g1_i11	21.3855	0.276191	0.342483	0.806439	0.41999	0.582601
TRINITY_DN9810_c0_g1_i4	14.5599	0.828902	0.513142	1.61535	0.106236	0.218638
TRINITY_DN9810_c0_g1_i2	115.168	0.592708	0.256798	2.30807	0.0209951	0.063569
TRINITY_DN9810_c0_g1_i1	41.6697	0.803732	0.335795	2.39352	0.0166876	0.0532198
TRINITY_DN981_c0_g2_i7	14.3947	0.392769	0.409728	0.958608	0.337756	0.502887
TRINITY_DN981_c0_g2_i3	17.1468	1.04802	0.473283	2.21436	0.0268043	0.07711
TRINITY_DN9809_c0_g2_i8	64.9499	0.087301	0.243279	0.358852	0.719706	0.824726
TRINITY_DN9809_c0_g2_i7	60.0888	0.359121	0.291414	1.23234	0.217823	0.367901
TRINITY_DN9809_c0_g2_i40	67.026	0.1049	0.223335	0.469698	0.638571	0.76552
TRINITY_DN9809_c0_g2_i2	62.1625	0.00562662	0.254467	0.0221114	0.982359	0.991028
TRINITY_DN9809_c0_g2_i18	65.7178	0.130696	0.259182	0.504265	0.614075	0.746603
TRINITY_DN9809_c0_g2_i17	62.4109	-0.223513	0.250585	-0.891966	0.372411	0.537381
TRINITY_DN9809_c0_g1_i27	54.5074	0.289467	0.246312	1.1752	0.239913	0.395001
TRINITY_DN9809_c0_g1_i23	84.7005	0.159769	0.229778	0.695316	0.486857	0.642363
TRINITY_DN9809_c0_g1_i16	84.0577	0.222849	0.203681	1.09411	0.273908	0.433603
TRINITY_DN9809_c0_g1_i1	81.5305	-0.0179003	0.224725	-0.0796542	0.936512	0.964606
TRINITY_DN9807_c0_g1_i5	15.842	0.224682	0.443204	0.506949	0.61219	0.745123
TRINITY_DN9807_c0_g1_i4	14.4144	0.155833	0.466135	0.334308	0.738147	0.837985
TRINITY_DN9807_c0_g1_i3	7.84206	-0.876131	0.65614	-1.33528	0.181785	0.323213
TRINITY_DN9807_c0_g1_i2	8.78381	-0.530071	0.487543	-1.08723	0.276936	0.437136
TRINITY_DN9806_c0_g1_i6	59.6941	-0.317646	0.190681	-1.66585	0.0957439	0.202307
TRINITY_DN9806_c0_g1_i31	62.848	-0.336596	0.225412	-1.49325	0.135373	0.260792
TRINITY_DN9806_c0_g1_i23	55.0221	-0.5574	0.22475	-2.48009	0.0131348	0.0440555
TRINITY_DN9806_c0_g1_i19	63.9673	-0.338461	0.186215	-1.81758	0.0691276	0.158497
TRINITY_DN9806_c0_g1_i17	54.7545	-0.194742	0.200974	-0.968992	0.332549	0.49774
TRINITY_DN9805_c0_g1_i4	59.9255	0.0645285	0.238162	0.270944	0.786434	0.871039
TRINITY_DN9805_c0_g1_i12	19.7435	0.704271	0.552386	1.27496	0.202323	0.349061
TRINITY_DN9805_c0_g1_i10	58.8438	-0.315005	0.222962	-1.41282	0.157708	0.291494
TRINITY_DN9804_c0_g2_i7	8.08912	-0.859043	0.499966	-1.7182	0.0857596	0.186559
TRINITY_DN9804_c0_g2_i5	5.85493	-1.09566	0.660543	-1.65873	0.0971697	0.204499
TRINITY_DN9804_c0_g2_i15	7.76041	-1.04412	0.605622	-1.72404	0.084701	0.18484
TRINITY_DN9804_c0_g2_i1	7.08272	-1.18865	0.51904	-2.29009	0.0220161	0.065978
TRINITY_DN9804_c0_g1_i6	9.74256	-0.089945	0.500485	-0.179716	0.857376	0.916495
TRINITY_DN9804_c0_g1_i1	10.0429	-1.02632	0.523922	-1.95891	0.0501229	0.124312
TRINITY_DN9802_c0_g1_i39	20.9518	0.64072	0.356033	1.79961	0.0719226	0.163132
TRINITY_DN9802_c0_g1_i1	29.5559	0.765297	0.356653	2.14577	0.0318911	0.0883199
TRINITY_DN9800_c0_g2_i9	21.4895	0.35392	0.342193	1.03427	0.301011	0.464123
TRINITY_DN9800_c0_g2_i5	52.3037	0.287701	0.265493	1.08365	0.278521	0.438916
TRINITY_DN9800_c0_g2_i12	50.4226	0.0616641	0.23337	0.264233	0.791601	0.874514
TRINITY_DN9800_c0_g1_i19	16.6612	0.130037	0.37929	0.342844	0.731716	0.833284
TRINITY_DN9800_c0_g1_i17	30.378	0.0682428	0.290589	0.234843	0.814331	0.889069
TRINITY_DN9800_c0_g1_i13	41.8704	-0.0549794	0.23735	-0.231638	0.816819	0.890871
TRINITY_DN9800_c0_g1_i11	36.2579	0.319007	0.291727	1.09351	0.274168	0.433938
TRINITY_DN980_c1_g1_i5	116.3	-0.0759978	0.25756	-0.295068	0.767942	0.858477
TRINITY_DN980_c1_g1_i4	170.979	-0.0476378	0.183867	-0.259088	0.795567	0.877156
TRINITY_DN980_c0_g1_i5	47.4989	-0.0922553	0.238785	-0.386353	0.699236	0.810578
TRINITY_DN980_c0_g1_i4	44.4136	0.742367	0.271381	2.73552	0.00622826	0.0243125
TRINITY_DN980_c0_g1_i13	62.5543	0.20814	0.217841	0.955466	0.339342	0.504414
TRINITY_DN980_c0_g1_i11	23.1901	0.00264772	0.33852	0.00782145	0.993759	0.997423
TRINITY_DN98_c0_g2_i9	132.308	0.629084	0.17013	3.69767	0.000217589	0.00149249
TRINITY_DN98_c0_g2_i6	127.785	0.55911	0.182935	3.05633	0.00224061	0.0105738
TRINITY_DN98_c0_g1_i9	29.3316	0.612851	0.290555	2.10924	0.034924	0.0945807
TRINITY_DN98_c0_g1_i34	67.7092	0.669682	0.195598	3.42377	0.000617588	0.0036131
TRINITY_DN98_c0_g1_i33	94.9515	0.378338	0.201225	1.88017	0.0600844	0.142507
TRINITY_DN98_c0_g1_i3	68.8107	0.46546	0.184146	2.52767	0.0114823	0.0396216
TRINITY_DN98_c0_g1_i16	74.9586	0.309443	0.1949	1.5877	0.112353	0.228034
TRINITY_DN98_c0_g1_i1	45.964	0.292109	0.225531	1.29521	0.195249	0.340336
TRINITY_DN9799_c0_g1_i14	617.754	-0.267206	0.171794	-1.55539	0.119854	0.238895
TRINITY_DN9799_c0_g1_i10	374.415	-0.214891	0.177201	-1.2127	0.225246	0.376993
TRINITY_DN9798_c0_g2_i3	25.6372	0.477642	0.278147	1.71723	0.0859379	0.186837
TRINITY_DN9798_c0_g2_i1	17.8928	1.05614	0.365801	2.88718	0.00388707	0.016575
TRINITY_DN9798_c0_g1_i3	23.825	0.229032	0.321095	0.713283	0.47567	0.632903
TRINITY_DN9796_c0_g1_i4	863.223	1.07001	0.350793	3.05028	0.00228631	0.0107541
TRINITY_DN9796_c0_g1_i3	1884.8	1.09568	0.353983	3.09529	0.00196618	0.00947807
TRINITY_DN9795_c1_g1_i3	12.4992	-1.63779	0.617359	-2.65289	0.00798047	0.0297426
TRINITY_DN9795_c1_g1_i2	9.51672	-0.874789	0.617675	-1.41626	0.156699	0.290117
TRINITY_DN9795_c0_g2_i6	43.1711	0.476846	0.32633	1.46124	0.14395	0.272687
TRINITY_DN9795_c0_g2_i4	51.9623	0.408214	0.270305	1.5102	0.130992	0.254853
TRINITY_DN9795_c0_g2_i3	46.1914	0.686415	0.292405	2.34748	0.018901	0.0586181
TRINITY_DN9795_c0_g1_i6	38.5852	0.36955	0.346258	1.06727	0.285851	0.447068
TRINITY_DN9795_c0_g1_i14	37.3183	0.839897	0.342025	2.45566	0.0140626	0.0465007
TRINITY_DN9795_c0_g1_i1	43.7117	0.420522	0.315016	1.33492	0.181902	0.323388
TRINITY_DN9794_c0_g2_i4	33.4733	-0.198627	0.236755	-0.838954	0.401495	0.565599
TRINITY_DN9794_c0_g2_i2	13.8302	0.631818	0.397668	1.58881	0.112104	0.227639
TRINITY_DN9794_c0_g2_i14	12.9715	-0.292819	0.482518	-0.606857	0.543946	0.690113
TRINITY_DN9794_c0_g2_i12	18.3262	-0.19583	0.332733	-0.58855	0.556163	0.700188
TRINITY_DN9794_c0_g1_i2	21.8234	-0.229105	0.297174	-0.770947	0.440738	0.601649
TRINITY_DN9792_c1_g1_i1	25.1476	-0.932175	0.438724	-2.12474	0.0336082	0.0918388
TRINITY_DN9792_c0_g1_i1	25.4794	-0.661898	0.505617	-1.30909	0.190504	0.334248
TRINITY_DN9791_c0_g2_i8	12.1403	0.573536	0.403618	1.42099	0.155321	0.288234
TRINITY_DN9791_c0_g2_i7	7.44121	0.01156	0.518701	0.0222864	0.98222	0.990972
TRINITY_DN9791_c0_g2_i5	17.2143	-0.157635	0.360896	-0.436788	0.662265	0.783258
TRINITY_DN9791_c0_g2_i4	9.16499	-0.401785	0.468582	-0.85745	0.391196	0.555491
TRINITY_DN9791_c0_g2_i3	15.794	-0.73401	0.514242	-1.42736	0.153475	0.285774
TRINITY_DN9791_c0_g1_i5	16.6213	-0.244111	0.457985	-0.533012	0.594025	0.730665
TRINITY_DN9791_c0_g1_i4	18.7089	-0.149196	0.371606	-0.401489	0.68806	0.802497
TRINITY_DN9791_c0_g1_i3	20.2373	0.0589841	0.382559	0.154183	0.877466	0.92857
TRINITY_DN9791_c0_g1_i1	22.9834	-0.00687843	0.31741	-0.0216705	0.982711	0.991148
TRINITY_DN9790_c0_g1_i9	118.884	-0.355401	0.184562	-1.92564	0.0541493	0.131767
TRINITY_DN9790_c0_g1_i8	63.3247	-0.502886	0.257246	-1.95489	0.0505966	0.125199
TRINITY_DN9790_c0_g1_i10	93.59	-0.553881	0.232464	-2.38265	0.0171885	0.0544761
TRINITY_DN979_c0_g1_i3	26.7726	-0.836834	0.326872	-2.56013	0.0104634	0.0368348
TRINITY_DN979_c0_g1_i2	16.0948	-0.473117	0.496419	-0.95306	0.34056	0.505636
TRINITY_DN979_c0_g1_i13	13.8661	-0.395422	0.492093	-0.803553	0.421655	0.584009
TRINITY_DN979_c0_g1_i1	24.1017	-1.09321	0.418022	-2.61519	0.00891791	0.0324496
TRINITY_DN9789_c1_g2_i10	109.166	-0.168964	0.191728	-0.881269	0.378173	0.542769
TRINITY_DN9789_c1_g1_i3	372.343	-0.537479	0.162079	-3.31615	0.000912678	0.00501259
TRINITY_DN9789_c1_g1_i1	106.501	-0.592285	0.220221	-2.6895	0.00715585	0.0272313
TRINITY_DN9789_c0_g1_i8	132.446	0.89044	0.277114	3.21327	0.00131234	0.0067858
TRINITY_DN9789_c0_g1_i3	115.811	1.01752	0.30937	3.28901	0.00100541	0.00544277
TRINITY_DN9789_c0_g1_i20	82.8306	1.06643	0.320249	3.33002	0.000868403	0.00479794
TRINITY_DN9789_c0_g1_i18	74.835	1.12498	0.290088	3.87806	0.000105294	0.000794714
TRINITY_DN9789_c0_g1_i15	124.766	0.947937	0.273127	3.47068	0.000519133	0.0031208
TRINITY_DN9789_c0_g1_i13	118.552	0.990337	0.286994	3.45072	0.000559091	0.00332487
TRINITY_DN9787_c1_g2_i7	17.7075	-0.0850732	0.309671	-0.274722	0.78353	0.869043
TRINITY_DN9787_c1_g2_i3	17.9401	-0.635127	0.347426	-1.82809	0.0675357	0.155799
TRINITY_DN9787_c1_g2_i13	11.8927	0.81324	0.442872	1.83629	0.066315	0.153607
TRINITY_DN9787_c1_g2_i11	16.3914	0.0840235	0.349565	0.240366	0.810047	0.886251
TRINITY_DN9787_c1_g1_i16	16.3748	0.26209	0.360614	0.72679	0.467355	0.625547
TRINITY_DN9787_c1_g1_i15	20.8053	0.112287	0.30972	0.362544	0.716946	0.822825
TRINITY_DN9787_c1_g1_i12	24.4983	0.145285	0.318423	0.456263	0.648201	0.772778
TRINITY_DN9787_c0_g1_i4	60.9507	0.511626	0.35829	1.42797	0.153301	0.285573
TRINITY_DN9787_c0_g1_i15	28.282	0.956596	0.420798	2.27329	0.0230087	0.0683692
TRINITY_DN9787_c0_g1_i10	52.7716	-0.160497	0.297747	-0.539039	0.58986	0.72746
TRINITY_DN9786_c0_g2_i1	39.2042	1.28056	0.818489	1.56454	0.117691	0.235761
TRINITY_DN9786_c0_g1_i2	14.1209	0.374395	0.92604	0.404297	0.685994	0.801085
TRINITY_DN9785_c0_g1_i4	13.0681	0.0233541	0.473624	0.0493094	0.960673	0.978893
TRINITY_DN9785_c0_g1_i10	19.3317	-0.152289	0.360349	-0.422615	0.672576	0.791057
TRINITY_DN9784_c0_g1_i8	125.501	0.429587	0.202321	2.12329	0.0337295	0.0920699
TRINITY_DN9784_c0_g1_i7	292.188	-0.144453	0.200891	-0.719063	0.472102	0.629956
TRINITY_DN9784_c0_g1_i3	107.095	0.213925	0.238611	0.896544	0.369962	0.534933
TRINITY_DN9782_c0_g2_i2	9.07244	0.900761	0.521624	1.72684	0.0841962	0.184002
TRINITY_DN9782_c0_g2_i1	10.2401	1.33714	0.683592	1.95605	0.0504594	0.124952
TRINITY_DN9782_c0_g1_i3	7.99616	0.260673	0.590035	0.441793	0.658639	0.780586
TRINITY_DN9782_c0_g1_i1	8.61027	-0.169451	0.785689	-0.215672	0.829243	0.898514
TRINITY_DN97806_c0_g1_i1	8.69206	-2.4247	0.656903	-3.69111	0.000223279	0.00152645
TRINITY_DN9780_c0_g1_i3	152.396	0.941717	0.349047	2.69797	0.00697644	0.0266467
TRINITY_DN978_c0_g2_i4	311.205	0.00789676	0.225714	0.0349857	0.972091	0.985366
TRINITY_DN978_c0_g2_i1	11.015	-0.375466	0.733467	-0.511905	0.608717	0.742273
TRINITY_DN978_c0_g1_i4	26.0637	0.191032	0.399164	0.478581	0.632237	0.760476
TRINITY_DN978_c0_g1_i3	10.7585	-0.973471	0.666372	-1.46085	0.144056	0.272821
TRINITY_DN9779_c0_g2_i2	177.325	-2.37533	0.293472	-8.09388	5.7796e-16	3.19424e-14
TRINITY_DN9779_c0_g2_i1	120.903	-1.97161	0.327254	-6.02472	1.69406e-09	3.68418e-08
TRINITY_DN9778_c1_g1_i1	105.262	0.527504	0.249972	2.11025	0.0348369	0.0944069
TRINITY_DN9778_c0_g1_i1	96.7671	0.428601	0.242446	1.76782	0.0770909	0.172088
TRINITY_DN9777_c0_g1_i6	45.4857	-0.162743	0.289452	-0.562244	0.57395	0.715007
TRINITY_DN9776_c0_g1_i1	1813.16	5.854	0.283561	20.6446	1.09194e-94	1.53407e-90
TRINITY_DN9775_c0_g4_i1	70.0327	-1.24947	0.259546	-4.81406	1.47893e-06	1.79116e-05
TRINITY_DN9775_c0_g2_i4	187.443	0.20324	0.166616	1.21981	0.222538	0.373649
TRINITY_DN9775_c0_g1_i3	99.3837	-1.04941	0.213027	-4.92615	8.38639e-07	1.0752e-05
TRINITY_DN9775_c0_g1_i2	54.1521	-0.99129	0.295388	-3.3559	0.000791081	0.00443775
TRINITY_DN9775_c0_g1_i1	15.7879	-1.69654	0.480143	-3.53341	0.000410231	0.00255693
TRINITY_DN97740_c0_g1_i1	40.997	0.0915602	0.33025	0.277245	0.781592	0.868033
TRINITY_DN9773_c0_g2_i5	24.5389	-0.0188964	0.414853	-0.0455497	0.963669	0.980702
TRINITY_DN9773_c0_g2_i3	17.1886	0.208521	0.319451	0.652748	0.513919	0.665049
TRINITY_DN9773_c0_g2_i2	27.0485	-0.171623	0.366579	-0.468175	0.63966	0.766263
TRINITY_DN9773_c0_g1_i7	19.7317	-0.0161434	0.431095	-0.0374475	0.970128	0.984138
TRINITY_DN9773_c0_g1_i5	15.8015	0.139393	0.409199	0.340649	0.733368	0.83442
TRINITY_DN9773_c0_g1_i3	18.774	0.385021	0.429452	0.896541	0.369964	0.534933
TRINITY_DN9773_c0_g1_i2	16.6615	0.238481	0.378244	0.630496	0.52837	0.676991
TRINITY_DN9770_c0_g1_i9	9.30829	0.796284	0.556161	1.43175	0.152215	0.284001
TRINITY_DN9770_c0_g1_i6	8.35187	-0.208695	0.535538	-0.389693	0.696764	0.808714
TRINITY_DN9770_c0_g1_i4	35.8478	0.589087	0.285264	2.06506	0.0389175	0.102534
TRINITY_DN977_c0_g3_i1	30.4409	0.440763	0.341171	1.29191	0.196387	0.341786
TRINITY_DN977_c0_g1_i7	30.8188	0.398053	0.343345	1.15934	0.246318	0.40263
TRINITY_DN977_c0_g1_i4	63.9329	-0.033577	0.389137	-0.0862856	0.931239	0.96132
TRINITY_DN9769_c0_g2_i6	12.761	2.50186	0.873468	2.86428	0.00417954	0.0175884
TRINITY_DN9769_c0_g2_i3	6.35809	3.13891	1.46751	2.13894	0.0324404	0.0894514
TRINITY_DN9769_c0_g2_i2	9.51587	2.08636	0.716833	2.91052	0.00360823	0.0156033
TRINITY_DN9769_c0_g1_i8	6.30495	3.68111	1.15028	3.2002	0.00137333	0.0070534
TRINITY_DN9769_c0_g1_i7	6.8454	2.1926	0.756468	2.89847	0.00374993	0.0160981
TRINITY_DN9769_c0_g1_i5	8.06677	3.38582	0.964812	3.50931	0.000449274	0.00276424
TRINITY_DN9766_c0_g2_i8	4.04775	-3.58095	0.909561	-3.93701	8.25032e-05	0.000641159
TRINITY_DN9766_c0_g2_i7	5.28251	-5.85191	1.29232	-4.52823	5.94812e-06	6.29066e-05
TRINITY_DN9766_c0_g2_i6	2.2066	-5.68083	1.47932	-3.84016	0.000122954	0.000911357
TRINITY_DN9766_c0_g2_i5	4.66376	-6.53208	1.32416	-4.933	8.09763e-07	1.04162e-05
TRINITY_DN9766_c0_g2_i3	4.32777	-4.14159	1.12875	-3.66918	0.000243333	0.0016426
TRINITY_DN9766_c0_g2_i2	5.09809	-5.0055	1.20844	-4.14212	3.44104e-05	0.000299153
TRINITY_DN9766_c0_g1_i2	12.5553	-4.47771	0.834791	-5.36387	8.1458e-08	1.29165e-06
TRINITY_DN9766_c0_g1_i1	3.07392	-5.78366	1.41523	-4.08671	4.37529e-05	0.000369003
TRINITY_DN9764_c1_g1_i6	164.822	-0.394767	0.158979	-2.48313	0.0130233	0.0437609
TRINITY_DN9764_c1_g1_i5	219.158	-0.674815	0.131654	-5.12569	2.96452e-07	4.20353e-06
TRINITY_DN9763_c0_g1_i1	11.2416	0.958181	0.688404	1.39189	0.163956	0.299815
TRINITY_DN9762_c0_g1_i6	6.77591	-0.795287	1.04504	-0.761012	0.44665	0.606818
TRINITY_DN9762_c0_g1_i5	6.16768	-0.391527	0.900671	-0.434705	0.663776	0.784422
TRINITY_DN9762_c0_g1_i16	5.85668	-5.51721e-05	0.966467	-5.70864e-05	0.999954	1
TRINITY_DN9762_c0_g1_i15	6.81796	0.467981	0.737954	0.63416	0.525976	0.675032
TRINITY_DN9760_c0_g1_i1	85.3301	0.378532	0.279254	1.35551	0.175255	0.314613
TRINITY_DN976_c2_g1_i4	11.1754	-0.304053	0.528132	-0.575715	0.564808	0.707395
TRINITY_DN976_c2_g1_i3	37.0757	-0.00994916	0.364587	-0.0272889	0.978229	0.988786
TRINITY_DN976_c2_g1_i2	35.7318	-0.303522	0.375218	-0.808921	0.418561	0.581258
TRINITY_DN976_c2_g1_i1	13.1324	-0.245294	0.451831	-0.542889	0.587206	0.725577
TRINITY_DN976_c1_g1_i5	15.9399	0.31996	0.404468	0.791064	0.428906	0.590466
TRINITY_DN976_c1_g1_i2	20.9481	0.338801	0.335693	1.00926	0.31285	0.47714
TRINITY_DN976_c1_g1_i15	17.9681	0.353067	0.345468	1.022	0.306783	0.470585
TRINITY_DN976_c1_g1_i11	6.79663	-0.433828	0.69809	-0.62145	0.534304	0.682018
TRINITY_DN976_c0_g2_i13	99.842	-0.580157	0.2095	-2.76924	0.00561868	0.022363
TRINITY_DN976_c0_g2_i12	85.9385	-0.983444	0.21267	-4.62427	3.75927e-06	4.16317e-05
TRINITY_DN976_c0_g1_i4	87.7415	-0.633958	0.241353	-2.62668	0.00862225	0.0316161
TRINITY_DN9759_c0_g1_i7	186.42	-0.205226	0.140467	-1.46103	0.144008	0.272745
TRINITY_DN9759_c0_g1_i2	415.923	-0.123623	0.130092	-0.950279	0.34197	0.507087
TRINITY_DN9758_c0_g1_i1	29.2284	-7.1984	1.32119	-5.44843	5.08166e-08	8.37151e-07
TRINITY_DN9757_c0_g2_i3	22.7812	1.52198	0.541628	2.81	0.00495408	0.0201905
TRINITY_DN9757_c0_g1_i5	10.4966	3.45718	0.680997	5.07665	3.84154e-07	5.32562e-06
TRINITY_DN9756_c0_g2_i1	143.796	-1.1173	0.326267	-3.4245	0.000615942	0.00360527
TRINITY_DN9755_c2_g1_i11	54.7087	-0.530493	0.29454	-1.80109	0.0716891	0.162731
TRINITY_DN9755_c0_g1_i5	131.329	-0.0578557	0.160689	-0.360048	0.718811	0.824091
TRINITY_DN9755_c0_g1_i4	77.2036	0.033755	0.221252	0.152564	0.878742	0.929487
TRINITY_DN9754_c0_g1_i9	75.8356	0.247425	0.211731	1.16858	0.242573	0.398372
TRINITY_DN9754_c0_g1_i8	40.7671	0.161316	0.256747	0.628309	0.529802	0.67817
TRINITY_DN9754_c0_g1_i7	25.2867	0.783659	0.305612	2.56423	0.0103404	0.0364932
TRINITY_DN97524_c0_g1_i1	4.5324	0.201614	1.50286	0.134154	0.893281	0.938829
TRINITY_DN9752_c1_g1_i7	18.3234	-0.00688639	0.383467	-0.0179582	0.985672	0.992852
TRINITY_DN9752_c1_g1_i3	19.3314	0.0120476	0.416104	0.0289533	0.976902	0.988056
TRINITY_DN9751_c0_g3_i1	5.48798	1.58737	1.11365	1.42538	0.154048	0.2866
TRINITY_DN9751_c0_g2_i9	35.4535	-0.152748	0.266787	-0.572546	0.566952	0.709195
TRINITY_DN9751_c0_g2_i18	67.4566	-0.29224	0.249826	-1.16977	0.242092	0.397813
TRINITY_DN9751_c0_g2_i14	71.1828	-0.179697	0.221498	-0.811279	0.417205	0.580064
TRINITY_DN9751_c0_g2_i12	59.7116	-0.231689	0.234068	-0.989836	0.322254	0.48722
TRINITY_DN9751_c0_g2_i11	38.909	-0.137442	0.264001	-0.520613	0.602636	0.737238
TRINITY_DN9751_c0_g1_i5	76.6645	0.130365	0.180709	0.721408	0.470658	0.628555
TRINITY_DN9751_c0_g1_i4	86.3299	-0.216084	0.196463	-1.09987	0.271388	0.430924
TRINITY_DN9751_c0_g1_i10	6.6811	0.306652	0.698014	0.439321	0.660429	0.781995
TRINITY_DN9750_c0_g1_i6	10.5214	0.0338859	0.504879	0.0671167	0.946489	0.970388
TRINITY_DN9750_c0_g1_i4	14.3438	0.223309	0.47241	0.472702	0.636425	0.763978
TRINITY_DN9750_c0_g1_i36	21.3743	-0.0413797	0.349298	-0.118465	0.905699	0.946063
TRINITY_DN9750_c0_g1_i33	13.7644	0.294234	0.450465	0.653179	0.513641	0.664812
TRINITY_DN9750_c0_g1_i3	20.669	-0.368464	0.402651	-0.915095	0.360141	0.525261
TRINITY_DN9750_c0_g1_i28	17.5743	0.0436684	0.408593	0.106875	0.914888	0.951572
TRINITY_DN9750_c0_g1_i17	14.9122	-0.686303	0.422147	-1.62574	0.104004	0.215211
TRINITY_DN9750_c0_g1_i16	10.2404	0.464875	0.520057	0.893893	0.371379	0.536295
TRINITY_DN975_c0_g1_i9	689.118	5.65218	0.37144	15.2169	2.73052e-52	3.8361e-49
TRINITY_DN975_c0_g1_i5	870.916	6.3514	0.383042	16.5815	9.48714e-62	2.14976e-58
TRINITY_DN975_c0_g1_i4	817.527	3.71907	0.232911	15.9678	2.14131e-57	3.85683e-54
TRINITY_DN975_c0_g1_i3	392.227	3.37809	0.276513	12.2168	2.52941e-34	8.66724e-32
TRINITY_DN975_c0_g1_i14	856.811	6.01255	0.346129	17.3708	1.37274e-67	4.19254e-64
TRINITY_DN975_c0_g1_i12	417.138	2.65435	0.190489	13.9344	3.9152e-44	3.31353e-41
TRINITY_DN975_c0_g1_i1	1154.12	5.4488	0.311314	17.5026	1.36953e-68	4.58107e-65
TRINITY_DN9749_c0_g2_i2	148.88	0.61323	0.203187	3.01806	0.00254396	0.0117281
TRINITY_DN9749_c0_g2_i1	57.4016	0.668823	0.268869	2.48755	0.0128628	0.0433501
TRINITY_DN9747_c0_g1_i2	66.6983	-1.29454	0.274064	-4.72349	2.31826e-06	2.68945e-05
TRINITY_DN9746_c1_g1_i2	304.658	0.575559	0.321491	1.79028	0.0734087	0.165753
TRINITY_DN9746_c0_g4_i2	9.14883	-1.6239	0.44631	-3.63851	0.000274222	0.00181912
TRINITY_DN9746_c0_g4_i1	8.81317	-1.57688	0.497416	-3.17014	0.00152364	0.00768105
TRINITY_DN9746_c0_g3_i2	10.5445	-1.55954	0.418711	-3.72461	0.000195617	0.00135983
TRINITY_DN9746_c0_g3_i1	11.2542	-1.21467	0.395338	-3.07249	0.00212279	0.0101129
TRINITY_DN9746_c0_g2_i7	41.6109	-0.118655	0.248277	-0.477912	0.632713	0.760838
TRINITY_DN9746_c0_g2_i5	49.0882	0.272413	0.224157	1.21528	0.22426	0.37579
TRINITY_DN9746_c0_g2_i14	90.1204	-0.366628	0.264399	-1.38665	0.165549	0.301918
TRINITY_DN9746_c0_g1_i5	20.9198	-0.598177	0.432249	-1.38387	0.166398	0.303066
TRINITY_DN9745_c0_g1_i3	16.3273	4.97709	0.921188	5.4029	6.55724e-08	1.05548e-06
TRINITY_DN9745_c0_g1_i2	26.4942	5.06702	0.823171	6.1555	7.4842e-10	1.72483e-08
TRINITY_DN9743_c0_g2_i3	70.6538	0.0729536	0.349451	0.208766	0.834631	0.902081
TRINITY_DN9743_c0_g1_i10	88.6065	0.679852	0.303395	2.24081	0.0250381	0.0730793
TRINITY_DN9742_c0_g2_i5	82.1541	0.566328	0.221338	2.55866	0.0105076	0.0369516
TRINITY_DN9742_c0_g2_i3	162.107	0.564492	0.233733	2.41511	0.0157303	0.0508036
TRINITY_DN9742_c0_g2_i10	158.485	0.422762	0.2251	1.87811	0.0603664	0.143047
TRINITY_DN9742_c0_g2_i1	164.064	0.611987	0.244325	2.5048	0.012252	0.0416734
TRINITY_DN9742_c0_g1_i70	141.608	0.650491	0.2525	2.5762	0.00998926	0.0354982
TRINITY_DN9742_c0_g1_i6	140.076	0.516313	0.259979	1.98598	0.0470357	0.118573
TRINITY_DN9742_c0_g1_i29	133.76	0.550295	0.251894	2.18463	0.0289163	0.0818448
TRINITY_DN9742_c0_g1_i22	93.903	0.337236	0.278254	1.21197	0.225523	0.37733
TRINITY_DN9741_c0_g1_i4	527.215	0.5106	0.105328	4.8477	1.24902e-06	1.53628e-05
TRINITY_DN9741_c0_g1_i1	133.514	0.554154	0.1832	3.02486	0.00248749	0.0115169
TRINITY_DN9740_c0_g2_i3	416.743	-0.736112	0.15896	-4.63081	3.6423e-06	4.05088e-05
TRINITY_DN974_c1_g2_i1	16.8298	0.544552	1.03224	0.527545	0.597816	0.733486
TRINITY_DN974_c0_g2_i4	118.868	-0.471585	0.220525	-2.13847	0.032479	0.0895156
TRINITY_DN974_c0_g2_i2	97.2767	-0.166015	0.222852	-0.744959	0.456296	0.61559
TRINITY_DN974_c0_g1_i9	15.0161	0.237053	0.545509	0.434554	0.663886	0.784475
TRINITY_DN974_c0_g1_i6	23.4078	0.735804	0.473494	1.55399	0.120188	0.239404
TRINITY_DN974_c0_g1_i25	44.1575	0.346104	0.404311	0.856034	0.391979	0.556231
TRINITY_DN974_c0_g1_i23	19.6334	0.0333044	0.433415	0.0768419	0.938749	0.96585
TRINITY_DN974_c0_g1_i22	26.3689	0.793714	0.439672	1.80524	0.0710368	0.161656
TRINITY_DN974_c0_g1_i20	13.4116	1.48014	0.520597	2.84316	0.00446681	0.0185488
TRINITY_DN974_c0_g1_i16	33.6482	0.281631	0.390198	0.721766	0.470438	0.628341
TRINITY_DN974_c0_g1_i11	21.3251	1.16403	0.45209	2.57479	0.0100302	0.035607
TRINITY_DN974_c0_g1_i10	11.7414	0.686274	0.526004	1.30469	0.191997	0.336079
TRINITY_DN9739_c0_g1_i40	40.6823	0.641422	0.233403	2.74813	0.00599368	0.0235592
TRINITY_DN9739_c0_g1_i23	44.7601	0.202907	0.271962	0.746085	0.455616	0.615015
TRINITY_DN9739_c0_g1_i19	83.7526	0.251314	0.199098	1.26226	0.206855	0.354458
TRINITY_DN9739_c0_g1_i16	78.1412	0.497973	0.210278	2.36817	0.0178764	0.0561495
TRINITY_DN9739_c0_g1_i11	43.5256	0.350537	0.25309	1.38503	0.166045	0.302603
TRINITY_DN9738_c0_g1_i7	11.1062	0.00378485	0.4952	0.00764307	0.993902	0.997483
TRINITY_DN9738_c0_g1_i3	37.8557	-0.0460383	0.300475	-0.153218	0.878226	0.92905
TRINITY_DN9738_c0_g1_i13	17.0628	-0.691324	0.37585	-1.83936	0.065862	0.152871
TRINITY_DN9738_c0_g1_i10	44.5167	-0.185965	0.245432	-0.757704	0.448628	0.608611
TRINITY_DN9737_c0_g1_i9	22.8686	1.19543	0.373869	3.19744	0.00138652	0.00710607
TRINITY_DN9737_c0_g1_i8	82.2763	1.24261	0.29038	4.27924	1.87534e-05	0.00017386
TRINITY_DN9737_c0_g1_i6	50.8285	0.805442	0.296318	2.71817	0.00656444	0.0253976
TRINITY_DN9737_c0_g1_i5	130.768	0.625504	0.226954	2.75609	0.00584976	0.0230981
TRINITY_DN9737_c0_g1_i4	93.5773	0.724051	0.253535	2.85582	0.00429256	0.0179621
TRINITY_DN9737_c0_g1_i2	5.71337	1.72754	0.738665	2.33873	0.0193493	0.0596868
TRINITY_DN9736_c0_g2_i3	618.111	-0.352405	0.275571	-1.27882	0.200961	0.347467
TRINITY_DN9736_c0_g2_i1	542.615	-0.213091	0.263854	-0.807612	0.419314	0.581936
TRINITY_DN9736_c0_g1_i9	257.913	-0.404491	0.327352	-1.23564	0.216591	0.3664
TRINITY_DN9736_c0_g1_i8	429.295	-0.250488	0.295437	-0.847854	0.396519	0.560726
TRINITY_DN9736_c0_g1_i3	440.527	-0.280431	0.269949	-1.03883	0.298883	0.461719
TRINITY_DN9736_c0_g1_i2	469.315	-0.315799	0.293781	-1.07495	0.282399	0.443328
TRINITY_DN9736_c0_g1_i1	244.5	-0.286389	0.287114	-0.997473	0.318535	0.483356
TRINITY_DN9734_c0_g2_i8	26.2099	0.318308	0.290946	1.09405	0.273935	0.433625
TRINITY_DN9734_c0_g2_i7	31.5447	0.68628	0.278496	2.46424	0.0137306	0.0456419
TRINITY_DN9734_c0_g2_i6	28.7362	0.824122	0.289548	2.84623	0.00442398	0.0184123
TRINITY_DN9734_c0_g2_i5	26.4491	0.147329	0.320876	0.459146	0.646129	0.771258
TRINITY_DN9734_c0_g2_i2	25.6421	0.48934	0.298387	1.63995	0.101016	0.210516
TRINITY_DN9734_c0_g2_i1	27.2143	0.11919	0.332235	0.358753	0.71978	0.82473
TRINITY_DN9734_c0_g1_i5	25.1539	0.288296	0.288956	0.997716	0.318417	0.483229
TRINITY_DN9734_c0_g1_i29	31.2494	0.534258	0.280454	1.90498	0.0567832	0.136568
TRINITY_DN9734_c0_g1_i28	27.1652	0.303007	0.27251	1.11191	0.266175	0.425208
TRINITY_DN9734_c0_g1_i21	34.2508	0.4188	0.260629	1.60688	0.10808	0.221511
TRINITY_DN9734_c0_g1_i2	23.2702	0.256165	0.313822	0.816274	0.414344	0.577263
TRINITY_DN9734_c0_g1_i15	30.5543	0.573684	0.296332	1.93595	0.0528735	0.129379
TRINITY_DN9734_c0_g1_i10	28.5132	0.330167	0.307348	1.07424	0.282714	0.443633
TRINITY_DN9733_c0_g2_i4	85.5211	0.107832	0.251952	0.427986	0.668662	0.787872
TRINITY_DN9733_c0_g2_i3	92.9127	0.118814	0.250515	0.474277	0.635302	0.763047
TRINITY_DN9733_c0_g2_i12	74.7528	-0.250558	0.267097	-0.938082	0.348202	0.513272
TRINITY_DN9733_c0_g2_i1	72.6935	0.0635914	0.268972	0.236423	0.813104	0.888323
TRINITY_DN9733_c0_g1_i4	16.2628	0.556044	0.401477	1.385	0.166054	0.302611
TRINITY_DN9732_c0_g2_i9	49.1127	0.0937337	0.227957	0.411191	0.680933	0.797308
TRINITY_DN9732_c0_g2_i8	50.0608	-0.219868	0.279288	-0.787245	0.431139	0.592726
TRINITY_DN9732_c0_g2_i1	23.6621	-0.203975	0.349153	-0.584198	0.559087	0.702711
TRINITY_DN9732_c0_g1_i5	46.5447	0.209051	0.260814	0.801536	0.422822	0.585001
TRINITY_DN9732_c0_g1_i2	43.3054	-0.182031	0.274623	-0.662841	0.507432	0.659547
TRINITY_DN9732_c0_g1_i1	45.7295	0.297965	0.278753	1.06892	0.285104	0.446297
TRINITY_DN9731_c0_g2_i9	51.6093	-0.124288	0.282178	-0.440459	0.659604	0.781348
TRINITY_DN9731_c0_g2_i5	47.4079	0.0663576	0.290066	0.228768	0.81905	0.892196
TRINITY_DN9731_c0_g2_i13	54.9268	-0.198456	0.23848	-0.832172	0.405312	0.569047
TRINITY_DN9731_c0_g1_i9	26.7929	0.0602383	0.294451	0.204578	0.837902	0.904108
TRINITY_DN9731_c0_g1_i4	28.5655	0.0106883	0.287863	0.0371297	0.970382	0.984253
TRINITY_DN9731_c0_g1_i2	28.8742	-0.0355226	0.309341	-0.114833	0.908577	0.947857
TRINITY_DN9731_c0_g1_i12	38.5309	0.146227	0.280212	0.521846	0.601778	0.736525
TRINITY_DN973_c0_g1_i5	11.209	2.32493	0.652853	3.56119	0.000369181	0.00234202
TRINITY_DN973_c0_g1_i4	25.6236	1.46579	0.555695	2.63776	0.00834546	0.0308165
TRINITY_DN973_c0_g1_i2	16.5667	1.18877	0.530414	2.24122	0.0250121	0.0730186
TRINITY_DN973_c0_g1_i1	21.8195	1.79205	0.57587	3.1119	0.0018589	0.00905287
TRINITY_DN9728_c0_g2_i9	117.866	0.0897321	0.175358	0.511708	0.608855	0.742376
TRINITY_DN9728_c0_g2_i4	127.911	0.136475	0.19734	0.691572	0.489206	0.644262
TRINITY_DN9728_c0_g2_i13	130.168	0.133824	0.179208	0.746753	0.455212	0.614659
TRINITY_DN9728_c0_g2_i12	129.945	0.233922	0.203256	1.15087	0.249785	0.406707
TRINITY_DN9728_c0_g2_i1	122.803	0.362915	0.184941	1.96233	0.0497246	0.123551
TRINITY_DN9728_c0_g1_i4	206.231	-0.0539521	0.190222	-0.283627	0.776696	0.86452
TRINITY_DN9728_c0_g1_i33	164.425	0.0888682	0.180048	0.493581	0.621602	0.752342
TRINITY_DN9728_c0_g1_i11	177.39	0.083876	0.192065	0.436707	0.662324	0.783261
TRINITY_DN9727_c0_g2_i7	31.167	-0.962389	0.27369	-3.51635	0.00043753	0.00270192
TRINITY_DN9727_c0_g2_i30	30.9575	-0.464007	0.256813	-1.80679	0.0707953	0.161263
TRINITY_DN9727_c0_g2_i3	31.7335	-0.598221	0.255481	-2.34154	0.0192042	0.0593227
TRINITY_DN9727_c0_g2_i24	31.7339	-0.557184	0.318676	-1.74843	0.0803892	0.177772
TRINITY_DN9727_c0_g2_i18	33.244	-0.505884	0.246825	-2.04956	0.0404071	0.105589
TRINITY_DN9727_c0_g2_i15	34.0798	-1.00285	0.263152	-3.81091	0.000138457	0.00100857
TRINITY_DN9727_c0_g1_i9	35.4837	-0.431267	0.26276	-1.6413	0.100736	0.210125
TRINITY_DN9727_c0_g1_i8	23.5498	-0.817335	0.300993	-2.71546	0.00661845	0.0255587
TRINITY_DN9727_c0_g1_i4	36.9235	-0.872894	0.265349	-3.28961	0.00100328	0.00543289
TRINITY_DN9727_c0_g1_i3	31.8536	-1.28556	0.292538	-4.39451	1.11023e-05	0.000109334
TRINITY_DN9727_c0_g1_i2	34.7571	-0.810116	0.303399	-2.67013	0.00758208	0.0285486
TRINITY_DN9727_c0_g1_i17	25.0358	-0.977476	0.302348	-3.23295	0.00122517	0.00641966
TRINITY_DN9726_c0_g3_i4	16.2242	-1.33837	0.557631	-2.4001	0.0163907	0.0524827
TRINITY_DN9724_c0_g1_i9	256.781	-0.352897	0.215549	-1.6372	0.101589	0.211427
TRINITY_DN9724_c0_g1_i6	92.3543	-0.831355	0.228535	-3.63776	0.000275018	0.00182303
TRINITY_DN9724_c0_g1_i2	67.8223	-0.34183	0.231933	-1.47383	0.140526	0.268015
TRINITY_DN9724_c0_g1_i16	45.0779	-1.92735	0.309552	-6.22626	4.77693e-10	1.14018e-08
TRINITY_DN9724_c0_g1_i14	61.4706	-0.1425	0.276825	-0.514766	0.606717	0.740656
TRINITY_DN9724_c0_g1_i13	34.4892	-2.28574	0.381949	-5.9844	2.17191e-09	4.64148e-08
TRINITY_DN9724_c0_g1_i1	61.3683	-2.34038	0.333345	-7.02089	2.20453e-12	7.44505e-11
TRINITY_DN9723_c0_g2_i1	19.1961	2.84491	2.58409	1.10093	0.270926	0.430443
TRINITY_DN9723_c0_g1_i2	8.28735	3.20929	2.36003	1.35985	0.173877	0.312746
TRINITY_DN9722_c0_g2_i9	6.17476	-2.45621	0.679724	-3.61355	0.000302035	0.00197381
TRINITY_DN9722_c0_g2_i8	4.58213	-2.77854	0.875616	-3.17324	0.0015075	0.007615
TRINITY_DN9722_c0_g2_i2	3.83921	-2.07822	0.792303	-2.62301	0.00871561	0.0318919
TRINITY_DN9722_c0_g2_i12	5.15743	-3.68572	0.962912	-3.82769	0.000129354	0.000951163
TRINITY_DN9722_c0_g1_i4	7.27895	-2.29668	0.686639	-3.34482	0.000823374	0.00458859
TRINITY_DN9722_c0_g1_i3	10.3444	-1.97957	0.496998	-3.98305	6.80352e-05	0.000541908
TRINITY_DN9722_c0_g1_i12	7.27272	-2.49844	0.676651	-3.69237	0.000222177	0.00152011
TRINITY_DN9722_c0_g1_i10	11.5511	-2.25905	0.562087	-4.01905	5.84343e-05	0.000475633
TRINITY_DN9722_c0_g1_i1	7.25512	-1.99125	0.681693	-2.92103	0.00348875	0.0151791
TRINITY_DN9721_c0_g1_i9	22.9146	0.425625	0.330605	1.28742	0.19795	0.343834
TRINITY_DN9721_c0_g1_i3	23.1549	0.236358	0.332456	0.710944	0.477119	0.634229
TRINITY_DN9721_c0_g1_i2	13.7231	0.231733	0.392759	0.590013	0.555182	0.699418
TRINITY_DN9721_c0_g1_i13	30.9176	0.0203922	0.273119	0.074664	0.940482	0.96687
TRINITY_DN9721_c0_g1_i10	17.1188	0.487368	0.353159	1.38003	0.167579	0.304577
TRINITY_DN972_c1_g1_i7	25.3548	0.548968	0.57996	0.946562	0.343862	0.508957
TRINITY_DN972_c1_g1_i3	36.8596	0.98301	0.527348	1.86406	0.0623131	0.146541
TRINITY_DN972_c1_g1_i2	42.3514	0.851623	0.564406	1.50889	0.131328	0.255297
TRINITY_DN972_c1_g1_i1	64.1263	1.87565	0.701496	2.67378	0.00750008	0.0282826
TRINITY_DN972_c0_g1_i24	79.026	2.85186	0.494283	5.76968	7.942e-09	1.53392e-07
TRINITY_DN972_c0_g1_i13	57.0699	2.6933	0.524454	5.13545	2.81475e-07	4.01058e-06
TRINITY_DN972_c0_g1_i10	24.1237	-1.50327	0.530657	-2.83284	0.00461367	0.0190471
TRINITY_DN9719_c0_g2_i8	328.922	-0.982891	0.218902	-4.49009	7.11937e-06	7.37176e-05
TRINITY_DN9719_c0_g2_i5	487.291	-0.90035	0.238292	-3.77834	0.000157877	0.00112928
TRINITY_DN9719_c0_g2_i4	424.749	-0.888416	0.233439	-3.80577	0.000141364	0.00102574
TRINITY_DN9719_c0_g2_i3	389.017	-0.938715	0.218162	-4.30283	1.6863e-05	0.00015834
TRINITY_DN9719_c0_g2_i2	430.444	-0.880311	0.239352	-3.67789	0.000235174	0.00159658
TRINITY_DN9719_c0_g1_i9	268.598	-0.672286	0.259043	-2.59527	0.00945175	0.0339871
TRINITY_DN9719_c0_g1_i7	469.054	-0.830515	0.200218	-4.14806	3.35312e-05	0.000292451
TRINITY_DN9719_c0_g1_i2	556.307	-0.976592	0.214964	-4.54305	5.54464e-06	5.90215e-05
TRINITY_DN9719_c0_g1_i13	510.297	-0.834189	0.206812	-4.03357	5.49365e-05	0.000451347
TRINITY_DN9718_c0_g1_i4	14.7295	0.825411	0.572752	1.44113	0.149547	0.280192
TRINITY_DN9717_c0_g2_i2	13.9139	-3.68301	0.572506	-6.43313	1.25004e-10	3.26793e-09
TRINITY_DN9717_c0_g2_i1	10.3716	-3.5749	0.605515	-5.9039	3.54999e-09	7.36906e-08
TRINITY_DN9717_c0_g1_i2	9.41705	-3.65388	0.632283	-5.77887	7.52051e-09	1.45973e-07
TRINITY_DN9717_c0_g1_i1	13.2314	-2.68157	0.511861	-5.23885	1.61577e-07	2.43196e-06
TRINITY_DN9716_c0_g1_i2	119.908	1.98814	0.73157	2.71764	0.00657494	0.0254256
TRINITY_DN9716_c0_g1_i1	123.177	2.36062	0.751352	3.14183	0.00167897	0.00831437
TRINITY_DN9715_c0_g1_i2	181.823	0.322737	0.213427	1.51216	0.130493	0.254094
TRINITY_DN9713_c0_g1_i17	123.114	-0.066754	0.169029	-0.394927	0.692897	0.805957
TRINITY_DN9713_c0_g1_i11	88.2694	0.0949609	0.176021	0.539488	0.58955	0.727298
TRINITY_DN971_c0_g1_i33	52.0326	-0.323479	0.26698	-1.21162	0.225658	0.377493
TRINITY_DN971_c0_g1_i32	45.6176	-0.356889	0.254269	-1.40359	0.160441	0.295162
TRINITY_DN971_c0_g1_i29	67.467	-0.222028	0.270842	-0.819771	0.412347	0.575616
TRINITY_DN971_c0_g1_i24	75.818	-0.53494	0.303577	-1.76212	0.0780485	0.173739
TRINITY_DN971_c0_g1_i1	31.2437	-0.0645644	0.325065	-0.19862	0.84256	0.90756
TRINITY_DN9706_c0_g2_i1	52.2307	-0.401682	0.29508	-1.36126	0.173431	0.312167
TRINITY_DN9704_c0_g1_i2	41.7468	0.194395	0.26763	0.726359	0.467618	0.625769
TRINITY_DN9702_c0_g2_i4	255.956	-3.25357	0.304345	-10.6904	1.12894e-26	2.07055e-24
TRINITY_DN9702_c0_g1_i4	161.152	-3.17034	0.343566	-9.22776	2.76363e-20	2.55435e-18
TRINITY_DN9702_c0_g1_i2	139.876	-2.73419	0.31991	-8.54675	1.26606e-17	8.46997e-16
TRINITY_DN9702_c0_g1_i1	173.102	-2.80276	0.299009	-9.37347	7.01832e-21	6.92419e-19
TRINITY_DN9701_c0_g3_i6	6.26999	1.10023	0.676647	1.62601	0.103948	0.215134
TRINITY_DN9701_c0_g3_i4	15.3794	0.0412572	0.381231	0.108221	0.91382	0.950969
TRINITY_DN9701_c0_g3_i2	18.9228	-0.326104	0.318163	-1.02496	0.305383	0.469134
TRINITY_DN9701_c0_g3_i13	12.4132	0.662695	0.420098	1.57748	0.114686	0.231431
TRINITY_DN9701_c0_g3_i10	14.7202	0.176833	0.409465	0.431864	0.66584	0.785802
TRINITY_DN9701_c0_g2_i3	23.3182	0.276889	0.299478	0.924573	0.355188	0.520457
TRINITY_DN9700_c0_g2_i11	200.641	-0.886474	0.28902	-3.06717	0.00216092	0.0102591
TRINITY_DN970_c0_g2_i4	25.6165	1.32795	0.475008	2.79564	0.00517963	0.0209334
TRINITY_DN970_c0_g2_i3	18.9755	2.2584	0.467443	4.8314	1.35575e-06	1.65338e-05
TRINITY_DN970_c0_g2_i15	18.3778	2.23666	0.56246	3.97657	6.99167e-05	0.000555263
TRINITY_DN970_c0_g2_i12	22.4168	2.12095	0.494702	4.28733	1.8083e-05	0.000168311
TRINITY_DN970_c0_g1_i5	235.806	4.46402	0.620532	7.19387	6.29812e-13	2.35576e-11
TRINITY_DN970_c0_g1_i15	462.495	4.75929	0.568094	8.37765	5.39938e-17	3.37137e-15
TRINITY_DN970_c0_g1_i10	331.364	4.60304	0.635749	7.24034	4.4755e-13	1.70489e-11
TRINITY_DN97_c3_g1_i6	23.4827	0.520191	0.37606	1.38327	0.166583	0.303323
TRINITY_DN97_c3_g1_i3	18.0105	-0.378226	0.434213	-0.871061	0.383721	0.548091
TRINITY_DN97_c2_g2_i3	29.9117	0.155089	0.391391	0.396251	0.69192	0.805285
TRINITY_DN97_c2_g1_i5	11.7452	0.751255	0.432566	1.73674	0.0824332	0.181175
TRINITY_DN97_c2_g1_i2	11.6582	0.124408	0.41103	0.302674	0.762138	0.854627
TRINITY_DN97_c1_g1_i6	461.248	1.05617	0.194905	5.41891	5.99638e-08	9.72955e-07
TRINITY_DN97_c0_g2_i2	44.8798	0.526855	0.404271	1.30322	0.192499	0.336687
TRINITY_DN97_c0_g1_i30	225.831	-2.80046	0.315154	-8.886	6.33491e-19	4.92797e-17
TRINITY_DN9699_c0_g2_i7	213.471	1.139	0.191058	5.96155	2.49858e-09	5.28813e-08
TRINITY_DN9699_c0_g2_i5	85.9567	1.21047	0.269901	4.48488	7.29562e-06	7.52807e-05
TRINITY_DN9699_c0_g2_i1	232.852	1.20369	0.160983	7.47712	7.5969e-14	3.23029e-12
TRINITY_DN9699_c0_g1_i8	190.855	1.12655	0.217116	5.1887	2.11764e-07	3.09774e-06
TRINITY_DN9699_c0_g1_i6	168.047	1.12156	0.2422	4.63073	3.64372e-06	4.05182e-05
TRINITY_DN9699_c0_g1_i4	163.613	1.06157	0.182056	5.83099	5.50996e-09	1.09459e-07
TRINITY_DN9698_c1_g1_i7	65.9053	0.0684642	0.222872	0.307191	0.758698	0.852307
TRINITY_DN9698_c1_g1_i6	56.9253	0.433162	0.219192	1.97618	0.0481348	0.120646
TRINITY_DN9698_c1_g1_i2	68.868	0.187677	0.213489	0.879093	0.379351	0.543893
TRINITY_DN9698_c1_g1_i1	56.2832	0.0114757	0.225999	0.0507777	0.959503	0.978317
TRINITY_DN9698_c0_g2_i1	18.1627	0.39493	0.40965	0.964068	0.335012	0.5002
TRINITY_DN9698_c0_g1_i6	15.0011	-3.44106	0.64252	-5.35556	8.52918e-08	1.34662e-06
TRINITY_DN9698_c0_g1_i4	13.5664	-1.3487	0.693931	-1.94356	0.0519479	0.127644
TRINITY_DN9698_c0_g1_i1	6.53214	-1.55384	0.788423	-1.97081	0.0487451	0.121765
TRINITY_DN9697_c0_g2_i1	251.454	-5.06288	0.536441	-9.4379	3.80308e-21	3.88295e-19
TRINITY_DN9697_c0_g1_i1	259.527	-4.99822	0.481424	-10.3822	2.98883e-25	4.94001e-23
TRINITY_DN9696_c1_g2_i5	9.39869	0.20323	0.570367	0.356314	0.721606	0.826122
TRINITY_DN9696_c1_g2_i2	20.4201	1.44354	0.578112	2.49698	0.0125255	0.0423963
TRINITY_DN9696_c0_g1_i6	19.672	1.17248	0.416485	2.81518	0.00487503	0.0199271
TRINITY_DN9696_c0_g1_i1	3.87319	0.288634	1.55565	0.185539	0.852806	0.913541
TRINITY_DN9695_c0_g1_i20	34.1344	2.09129	0.548356	3.81374	0.000136881	0.000998876
TRINITY_DN9695_c0_g1_i12	41.3713	1.73587	0.47696	3.63944	0.000273227	0.00181458
TRINITY_DN9694_c0_g3_i7	33.0179	0.312563	0.307355	1.01694	0.309181	0.473168
TRINITY_DN9694_c0_g3_i6	21.8003	-0.0933528	0.308844	-0.302265	0.76245	0.854745
TRINITY_DN9694_c0_g3_i4	35.1919	-0.262559	0.285799	-0.918683	0.358262	0.523465
TRINITY_DN9694_c0_g3_i1	49.2642	-0.0910452	0.271052	-0.335896	0.736949	0.837189
TRINITY_DN9694_c0_g2_i7	58.1845	-0.428542	0.290899	-1.47316	0.140707	0.26825
TRINITY_DN9694_c0_g2_i4	59.081	-0.324093	0.26692	-1.21419	0.224673	0.376281
TRINITY_DN9694_c0_g2_i3	40.8044	-0.17411	0.26718	-0.651657	0.514622	0.665556
TRINITY_DN9692_c0_g4_i1	16.3358	0.465411	0.726326	0.640774	0.52167	0.671394
TRINITY_DN9692_c0_g3_i3	499.344	-0.560313	0.175948	-3.18454	0.00144986	0.0073753
TRINITY_DN9692_c0_g3_i2	199.305	-0.302769	0.166372	-1.81983	0.0687848	0.157938
TRINITY_DN96914_c0_g1_i8	702.428	-1.08402	0.269011	-4.02964	5.58625e-05	0.000458044
TRINITY_DN96914_c0_g1_i7	43.4291	-0.312133	0.359588	-0.868029	0.385379	0.549708
TRINITY_DN9690_c0_g2_i2	39.3544	-4.10414	1.5209	-2.6985	0.00696536	0.0266203
TRINITY_DN9690_c0_g2_i1	59.0117	-4.55925	1.51934	-3.00081	0.00269261	0.0122812
TRINITY_DN9690_c0_g1_i3	53.0215	-4.72282	1.45036	-3.25631	0.00112871	0.00599928
TRINITY_DN9690_c0_g1_i2	34.6332	-4.52702	1.61229	-2.80781	0.00498794	0.0203011
TRINITY_DN9690_c0_g1_i1	14.1149	-4.27329	1.75628	-2.43314	0.0149683	0.048841
TRINITY_DN969_c8_g1_i1	29.9679	0.815475	0.483519	1.68654	0.0916917	0.195909
TRINITY_DN969_c7_g1_i1	13.1627	2.08517	0.695946	2.99616	0.00273401	0.0124321
TRINITY_DN969_c11_g1_i1	20.823	0.51038	0.60244	0.847188	0.39689	0.561092
TRINITY_DN969_c1_g1_i1	11.5116	1.12712	0.652919	1.72628	0.0842966	0.184146
TRINITY_DN9688_c0_g2_i1	17.5839	1.05068	0.552454	1.90184	0.0571922	0.137302
TRINITY_DN9687_c1_g2_i8	39.9711	-1.15488	0.268645	-4.29892	1.71634e-05	0.000160903
TRINITY_DN9687_c1_g2_i4	48.1433	-1.05753	0.248893	-4.24892	2.14804e-05	0.000196218
TRINITY_DN9687_c1_g2_i11	32.9316	-1.02227	0.257394	-3.97162	7.1386e-05	0.000564951
TRINITY_DN9687_c1_g1_i7	40.3492	-0.845217	0.244285	-3.45997	0.00054024	0.0032245
TRINITY_DN9687_c1_g1_i28	41.3319	-1.40201	0.301568	-4.64906	3.33451e-06	3.74084e-05
TRINITY_DN9687_c1_g1_i17	15.272	-0.395345	0.34369	-1.1503	0.250022	0.406942
TRINITY_DN9687_c1_g1_i16	15.5247	-1.32727	0.424066	-3.12986	0.00174889	0.00859358
TRINITY_DN9686_c0_g2_i6	36.2819	2.29917	0.706103	3.25613	0.00112941	0.00600253
TRINITY_DN9686_c0_g2_i5	23.8317	1.18586	0.80223	1.47821	0.139352	0.266347
TRINITY_DN9686_c0_g2_i4	43.7663	1.70441	0.736645	2.31375	0.0206814	0.0628308
TRINITY_DN9686_c0_g1_i8	37.0897	1.5807	0.757835	2.0858	0.0369964	0.098709
TRINITY_DN9686_c0_g1_i7	18.5062	0.800604	1.01926	0.785472	0.432177	0.593746
TRINITY_DN9686_c0_g1_i14	28.7173	1.98177	0.740725	2.67545	0.00746296	0.0281716
TRINITY_DN9685_c0_g2_i12	7.75607	-0.936721	0.61566	-1.52149	0.128137	0.250728
TRINITY_DN9685_c0_g1_i5	54.5476	-1.5562	0.369765	-4.20861	2.56947e-05	0.000230073
TRINITY_DN9685_c0_g1_i2	54.6683	-1.22959	0.363556	-3.38212	0.000719282	0.00409449
TRINITY_DN9683_c0_g2_i6	171.363	-0.67664	0.184369	-3.67003	0.000242521	0.00163807
TRINITY_DN9683_c0_g2_i5	76.3659	-0.668958	0.194399	-3.44116	0.000579229	0.0034252
TRINITY_DN9683_c0_g1_i9	133.998	-0.477182	0.154919	-3.08021	0.00206857	0.00989387
TRINITY_DN9683_c0_g1_i3	151.785	-0.541108	0.176375	-3.06793	0.00215544	0.0102365
TRINITY_DN9680_c0_g3_i2	40.8191	0.199686	0.346142	0.576892	0.564013	0.706676
TRINITY_DN9680_c0_g3_i1	37.5772	0.192152	0.296638	0.647768	0.517135	0.667559
TRINITY_DN9680_c0_g2_i2	8.39189	1.72503	0.660829	2.6104	0.00904356	0.0328014
TRINITY_DN9680_c0_g2_i1	9.06745	0.989489	0.601493	1.64506	0.0999585	0.20887
TRINITY_DN9680_c0_g1_i8	19.8442	-0.580244	0.376733	-1.5402	0.123512	0.244211
TRINITY_DN9680_c0_g1_i7	29.3524	-0.485424	0.433057	-1.12093	0.262319	0.421084
TRINITY_DN9680_c0_g1_i1	24.8258	0.100364	0.315216	0.318397	0.750184	0.846599
TRINITY_DN968_c0_g2_i3	69.516	0.0923396	0.171482	0.53848	0.590246	0.727834
TRINITY_DN968_c0_g1_i7	28.6994	0.119506	0.301612	0.396224	0.69194	0.805285
TRINITY_DN968_c0_g1_i4	22.5947	-0.026748	0.291211	-0.0918508	0.926817	0.958585
TRINITY_DN9678_c0_g1_i26	22.0065	0.14095	0.338469	0.416432	0.677094	0.794411
TRINITY_DN9678_c0_g1_i25	551.921	-0.330909	0.107749	-3.0711	0.00213273	0.0101513
TRINITY_DN9678_c0_g1_i23	115.551	-0.209693	0.153799	-1.36342	0.172749	0.311323
TRINITY_DN9678_c0_g1_i21	167.925	0.0435072	0.166922	0.260643	0.794368	0.876372
TRINITY_DN9677_c0_g3_i7	149.799	-1.25621	0.400409	-3.13733	0.00170496	0.00841931
TRINITY_DN9677_c0_g3_i3	171.37	-1.25749	0.408843	-3.07574	0.00209984	0.0100213
TRINITY_DN9677_c0_g3_i2	214.211	-1.17189	0.347754	-3.36988	0.000752014	0.00425148
TRINITY_DN9677_c0_g2_i5	280.437	-1.30134	0.38121	-3.41372	0.000640832	0.00372393
TRINITY_DN9677_c0_g2_i1	170.919	-1.02601	0.379659	-2.70246	0.0068829	0.0263812
TRINITY_DN9676_c0_g2_i6	141.471	0.224183	0.154701	1.44914	0.147298	0.277094
TRINITY_DN9676_c0_g2_i1	71.6463	0.452023	0.181208	2.49449	0.0126137	0.0426551
TRINITY_DN9676_c0_g1_i21	29.6965	0.624935	0.320215	1.95161	0.0509841	0.125888
TRINITY_DN9676_c0_g1_i2	57.967	0.430747	0.225728	1.90826	0.0563581	0.135792
TRINITY_DN9676_c0_g1_i16	73.3111	0.2975	0.224777	1.32353	0.185658	0.328098
TRINITY_DN9674_c0_g2_i6	10.2633	-0.5678	0.500691	-1.13403	0.256781	0.414565
TRINITY_DN9674_c0_g2_i12	9.36335	-0.746961	0.482362	-1.54855	0.12149	0.24129
TRINITY_DN9674_c0_g1_i9	6.65652	-1.04141	0.531579	-1.95909	0.0501027	0.12427
TRINITY_DN9674_c0_g1_i6	5.44378	-0.851491	0.585793	-1.45357	0.146066	0.275514
TRINITY_DN9674_c0_g1_i5	5.71211	-1.15786	0.625889	-1.84995	0.0643206	0.150121
TRINITY_DN9674_c0_g1_i2	4.73347	-0.883307	0.722808	-1.22205	0.221689	0.372656
TRINITY_DN9674_c0_g1_i10	6.47661	-1.44133	0.609501	-2.36477	0.0180414	0.056554
TRINITY_DN9673_c0_g2_i8	43.3789	0.501469	0.284182	1.76461	0.0776294	0.173053
TRINITY_DN9673_c0_g2_i4	42.4328	0.513885	0.279414	1.83915	0.0658931	0.152908
TRINITY_DN9673_c0_g2_i14	42.3983	0.728843	0.260261	2.80043	0.0051034	0.0206884
TRINITY_DN9673_c0_g2_i12	48.1102	0.617679	0.27331	2.25999	0.0238218	0.0702148
TRINITY_DN9673_c0_g2_i10	41.9033	0.844415	0.252818	3.34002	0.000837736	0.00465486
TRINITY_DN9673_c0_g1_i8	47.3041	0.939467	0.25816	3.63909	0.000273607	0.00181604
TRINITY_DN9673_c0_g1_i7	47.434	0.926155	0.262113	3.53342	0.000410218	0.00255693
TRINITY_DN9673_c0_g1_i11	50.379	0.532105	0.245663	2.16599	0.0303117	0.0848949
TRINITY_DN9673_c0_g1_i10	51.2951	0.293196	0.282311	1.03856	0.29901	0.46187
TRINITY_DN9672_c0_g1_i90	27.6988	-0.108147	0.312782	-0.345758	0.729524	0.831831
TRINITY_DN9672_c0_g1_i65	10.7245	-0.414033	0.411683	-1.00571	0.314557	0.479088
TRINITY_DN9672_c0_g1_i55	10.3113	-0.475862	0.534992	-0.889474	0.373748	0.538506
TRINITY_DN9672_c0_g1_i53	10.4795	-0.608982	0.473716	-1.28554	0.198603	0.344618
TRINITY_DN9672_c0_g1_i39	8.95504	-0.411217	0.450193	-0.913424	0.36102	0.526246
TRINITY_DN9672_c0_g1_i2	80.2689	-0.478821	0.232939	-2.05557	0.0398243	0.104441
TRINITY_DN9672_c0_g1_i103	873.92	-0.773789	0.174585	-4.43215	9.32965e-06	9.36497e-05
TRINITY_DN9671_c0_g2_i3	440.175	0.284729	0.14284	1.99335	0.046223	0.117098
TRINITY_DN9671_c0_g2_i2	695.512	0.265827	0.1424	1.86676	0.0619351	0.145833
TRINITY_DN9671_c0_g2_i1	134.595	0.550332	0.245948	2.2376	0.0252472	0.0735492
TRINITY_DN9670_c0_g1_i3	279.9	0.608031	0.176425	3.44641	0.000568094	0.00337038
TRINITY_DN967_c2_g1_i8	75.104	-0.210911	0.257465	-0.819182	0.412682	0.575885
TRINITY_DN967_c2_g1_i11	67.7075	0.132846	0.24688	0.538098	0.590509	0.728033
TRINITY_DN967_c1_g1_i6	101.846	3.42899	1.01285	3.3855	0.000710487	0.0040556
TRINITY_DN967_c1_g1_i5	155.527	3.04102	0.945132	3.21756	0.00129286	0.006706
TRINITY_DN967_c1_g1_i10	174.599	2.86559	0.95504	3.00049	0.00269545	0.0122886
TRINITY_DN967_c0_g2_i6	41.7726	0.441314	0.258178	1.70934	0.0873877	0.189102
TRINITY_DN967_c0_g2_i4	79.1964	1.5233	0.303311	5.02224	5.10732e-07	6.87412e-06
TRINITY_DN967_c0_g2_i3	53.2005	0.473293	0.316193	1.49685	0.134432	0.259535
TRINITY_DN9669_c0_g1_i1	58.6119	0.239556	0.261302	0.916777	0.359259	0.524497
TRINITY_DN9666_c0_g2_i8	26.8455	-0.725415	0.286193	-2.53471	0.0112542	0.0390279
TRINITY_DN9666_c0_g2_i6	26.9571	-0.710889	0.266006	-2.67245	0.00752997	0.0283798
TRINITY_DN9666_c0_g2_i3	16.3249	-0.838234	0.326783	-2.56511	0.0103144	0.0364162
TRINITY_DN9666_c0_g2_i17	29.2443	-0.883754	0.274891	-3.21492	0.0013048	0.00675579
TRINITY_DN9666_c0_g2_i1	27.4715	-0.783336	0.261373	-2.997	0.00272652	0.0124044
TRINITY_DN9666_c0_g1_i8	37.2805	-0.868603	0.258613	-3.35869	0.000783118	0.0043994
TRINITY_DN9666_c0_g1_i29	42.6111	-0.705683	0.266957	-2.64343	0.00820701	0.0304126
TRINITY_DN9666_c0_g1_i22	44.6805	-0.88946	0.232805	-3.82062	0.000133116	0.000974539
TRINITY_DN9665_c0_g2_i1	20.0678	3.43206	0.756043	4.53951	5.63864e-06	5.99042e-05
TRINITY_DN9665_c0_g1_i5	14.0126	3.89293	0.925046	4.20836	2.57227e-05	0.000230265
TRINITY_DN9665_c0_g1_i4	16.3214	4.41784	0.999396	4.42051	9.84681e-06	9.83211e-05
TRINITY_DN9664_c0_g2_i2	25.3378	-2.7974	0.614843	-4.54979	5.37004e-06	5.72845e-05
TRINITY_DN9664_c0_g2_i1	24.067	-3.55024	0.558096	-6.36133	2.00012e-10	5.07398e-09
TRINITY_DN9664_c0_g1_i56	93.2857	-0.260301	0.195637	-1.33053	0.183344	0.325243
TRINITY_DN9664_c0_g1_i39	98.0194	-0.056586	0.170018	-0.332823	0.739268	0.838837
TRINITY_DN9664_c0_g1_i22	117.345	0.142133	0.190543	0.745939	0.455704	0.61511
TRINITY_DN9663_c0_g1_i1	49.9829	-0.671479	0.262391	-2.55908	0.0104949	0.0369143
TRINITY_DN9662_c0_g2_i9	41.7443	-0.423401	0.303971	-1.3929	0.16365	0.29942
TRINITY_DN9662_c0_g2_i5	35.8837	-0.232661	0.269222	-0.864196	0.38748	0.551813
TRINITY_DN9662_c0_g2_i3	35.1229	-0.136167	0.303106	-0.449237	0.653261	0.776662
TRINITY_DN9662_c0_g2_i2	33.4462	-0.696754	0.287157	-2.42638	0.0152501	0.0495547
TRINITY_DN9662_c0_g2_i12	41.109	-0.26586	0.262736	-1.01189	0.311591	0.475769
TRINITY_DN9662_c0_g1_i7	31.9513	0.110104	0.350764	0.313898	0.753599	0.849022
TRINITY_DN9662_c0_g1_i2	47.8834	0.0558131	0.233491	0.239038	0.811076	0.886894
TRINITY_DN9662_c0_g1_i1	19.1136	-0.491301	0.338577	-1.45107	0.146759	0.276369
TRINITY_DN9661_c0_g1_i6	20.7006	1.8823	0.677583	2.77797	0.00547001	0.0218617
TRINITY_DN9660_c0_g2_i1	270.714	0.0486109	0.168193	0.289019	0.772566	0.86174
TRINITY_DN9660_c0_g1_i1	275.452	0.0260161	0.151368	0.171874	0.863537	0.920239
TRINITY_DN966_c0_g3_i4	30.2077	5.23198	1.72622	3.03089	0.00243836	0.0113282
TRINITY_DN966_c0_g3_i3	111.738	6.02419	1.74667	3.44896	0.000562758	0.00334243
TRINITY_DN966_c0_g3_i2	82.2937	4.43572	1.49915	2.95882	0.00308824	0.0137491
TRINITY_DN966_c0_g1_i1	31.9629	4.03134	1.87832	2.14625	0.0318533	0.0882343
TRINITY_DN9659_c1_g2_i4	30.7403	0.205988	0.26729	0.770653	0.440913	0.601829
TRINITY_DN9659_c1_g2_i3	21.3105	-0.0520078	0.327716	-0.158698	0.873907	0.926352
TRINITY_DN9659_c1_g2_i2	30.4569	0.374395	0.299251	1.25111	0.210895	0.359352
TRINITY_DN9659_c1_g1_i5	29.9334	-0.18327	0.285852	-0.641134	0.521435	0.671191
TRINITY_DN9659_c1_g1_i3	20.5813	-0.0719065	0.329254	-0.218392	0.827124	0.897096
TRINITY_DN9659_c1_g1_i2	21.4324	0.532598	0.327656	1.62548	0.104061	0.215278
TRINITY_DN9658_c0_g3_i4	6.30206	-1.19711	0.628808	-1.90377	0.0569396	0.136857
TRINITY_DN9658_c0_g3_i3	20.7204	-0.287167	0.305296	-0.940621	0.346899	0.512004
TRINITY_DN9658_c0_g3_i1	29.8458	-0.585259	0.2971	-1.96991	0.0488488	0.121931
TRINITY_DN9658_c0_g1_i3	21.0454	0.0238126	0.409637	0.058131	0.953644	0.974888
TRINITY_DN9658_c0_g1_i2	11.4484	-0.351118	0.429974	-0.816603	0.414155	0.577115
TRINITY_DN9658_c0_g1_i1	30.2349	-0.186345	0.327233	-0.569457	0.569046	0.710865
TRINITY_DN9657_c0_g4_i3	154.89	-1.93767	0.322491	-6.00843	1.87323e-09	4.04379e-08
TRINITY_DN9657_c0_g4_i2	164.167	-1.78677	0.274376	-6.51213	7.40943e-11	2.00878e-09
TRINITY_DN9657_c0_g3_i3	144.932	-1.79281	0.327574	-5.47299	4.42512e-08	7.39222e-07
TRINITY_DN9657_c0_g3_i1	168.461	-1.88738	0.310577	-6.077	1.22451e-09	2.72201e-08
TRINITY_DN9657_c0_g2_i2	84.8109	-3.17608	0.45993	-6.90557	5.00027e-12	1.60679e-10
TRINITY_DN9657_c0_g1_i3	65.6243	-3.88423	0.48696	-7.9765	1.50539e-15	7.90327e-14
TRINITY_DN9656_c0_g2_i3	207.587	-1.83123	0.391033	-4.68307	2.82611e-06	3.2175e-05
TRINITY_DN9656_c0_g1_i6	320.287	-2.44108	0.349528	-6.98393	2.87038e-12	9.56499e-11
TRINITY_DN9654_c0_g2_i4	37.1817	-0.462585	0.239602	-1.93064	0.0535282	0.130636
TRINITY_DN9654_c0_g2_i3	37.6041	-0.564318	0.261769	-2.15579	0.0311	0.0865951
TRINITY_DN9654_c0_g1_i6	23.0953	-0.743541	0.292025	-2.54616	0.0108916	0.0380172
TRINITY_DN9654_c0_g1_i5	22.5118	-0.253458	0.320838	-0.789987	0.429535	0.591065
TRINITY_DN9654_c0_g1_i4	24.4655	-0.542948	0.302474	-1.79502	0.0726502	0.164437
TRINITY_DN9654_c0_g1_i3	24.8782	-0.157763	0.335085	-0.470816	0.637772	0.764942
TRINITY_DN9653_c0_g1_i16	13.4597	3.4397	0.830516	4.14164	3.4483e-05	0.00029971
TRINITY_DN9653_c0_g1_i13	52.3763	2.0194	0.548068	3.68457	0.000229086	0.00156068
TRINITY_DN9652_c1_g1_i9	14.5484	-0.427944	0.461631	-0.927027	0.353912	0.519047
TRINITY_DN9652_c1_g1_i8	11.1477	0.162401	0.509719	0.318609	0.750023	0.846474
TRINITY_DN9652_c1_g1_i5	21.2549	0.385194	0.326443	1.17997	0.23801	0.392761
TRINITY_DN9652_c1_g1_i25	29.3328	0.708557	0.398986	1.77589	0.0757503	0.169851
TRINITY_DN9652_c1_g1_i20	32.1195	0.378617	0.32206	1.17561	0.239751	0.394823
TRINITY_DN9652_c1_g1_i17	23.831	0.297186	0.329608	0.901636	0.36725	0.53238
TRINITY_DN9652_c1_g1_i14	26.0459	0.64172	0.317673	2.02006	0.043377	0.111518
TRINITY_DN9652_c0_g1_i25	37.5872	0.654142	0.300977	2.1734	0.0297504	0.0836463
TRINITY_DN9652_c0_g1_i22	44.0023	0.132186	0.266203	0.496559	0.6195	0.750834
TRINITY_DN9652_c0_g1_i17	45.64	0.162023	0.288346	0.561903	0.574182	0.715182
TRINITY_DN9652_c0_g1_i11	36.3776	0.237974	0.255101	0.932862	0.350891	0.516066
TRINITY_DN9651_c0_g3_i7	41.9074	0.728159	0.344271	2.11508	0.0344234	0.0934883
TRINITY_DN9651_c0_g3_i6	28.4845	0.551948	0.280146	1.97022	0.0488134	0.121884
TRINITY_DN9651_c0_g3_i5	33.2426	0.890677	0.30605	2.91024	0.00361156	0.0156139
TRINITY_DN9651_c0_g3_i3	35.7474	0.72477	0.35357	2.04986	0.0403781	0.105533
TRINITY_DN9651_c0_g3_i1	36.9329	0.206661	0.363499	0.568532	0.569674	0.711324
TRINITY_DN9651_c0_g2_i6	33.6253	0.519423	0.306747	1.69332	0.090394	0.193902
TRINITY_DN9651_c0_g2_i4	28.9732	0.404063	0.324669	1.24454	0.213302	0.362332
TRINITY_DN9651_c0_g2_i3	10.221	0.126304	0.547467	0.230705	0.817544	0.891399
TRINITY_DN9651_c0_g2_i1	27.7125	0.502777	0.303452	1.65686	0.0975484	0.205054
TRINITY_DN9650_c0_g1_i5	47.6691	0.0991671	0.239127	0.414706	0.678357	0.795314
TRINITY_DN9650_c0_g1_i3	48.0947	-0.00595624	0.275198	-0.0216435	0.982732	0.991156
TRINITY_DN965_c0_g4_i1	161.494	-0.463265	0.206114	-2.24762	0.0246007	0.072033
TRINITY_DN965_c0_g3_i1	231.923	-0.208975	0.21261	-0.982905	0.325654	0.490665
TRINITY_DN9646_c0_g2_i4	56.258	-0.846899	0.277735	-3.04931	0.00229371	0.0107781
TRINITY_DN9646_c0_g2_i3	94.0441	-0.600571	0.218211	-2.75225	0.00591868	0.0233205
TRINITY_DN9646_c0_g1_i4	135.172	-0.717787	0.182256	-3.93834	8.20463e-05	0.000638315
TRINITY_DN9645_c0_g2_i9	2581.59	0.258539	0.197219	1.31093	0.189883	0.333558
TRINITY_DN9645_c0_g1_i2	3534.46	0.172814	0.181024	0.954644	0.339758	0.504807
TRINITY_DN9644_c0_g2_i7	13.4082	-0.846838	0.461541	-1.83481	0.0665346	0.15399
TRINITY_DN9644_c0_g2_i6	14.1416	-0.82387	0.481547	-1.71088	0.0871033	0.188682
TRINITY_DN9644_c0_g2_i4	11.7561	-0.864874	0.543819	-1.59037	0.111752	0.227056
TRINITY_DN9644_c0_g2_i2	11.5652	-0.191132	0.458845	-0.416551	0.677007	0.794327
TRINITY_DN9644_c0_g1_i8	10.1547	-0.275964	0.484764	-0.569275	0.56917	0.710943
TRINITY_DN9644_c0_g1_i24	11.1366	-0.394244	0.547022	-0.720709	0.471089	0.628994
TRINITY_DN9644_c0_g1_i21	10.7732	-0.30989	0.480032	-0.645562	0.518563	0.66856
TRINITY_DN9644_c0_g1_i14	8.92774	-0.526625	0.483773	-1.08858	0.27634	0.436508
TRINITY_DN9644_c0_g1_i10	17.3863	-0.979391	0.431848	-2.26791	0.0233348	0.0691364
TRINITY_DN9642_c0_g2_i4	18.4727	0.311262	0.405434	0.767726	0.44265	0.603391
TRINITY_DN9642_c0_g2_i3	16.012	0.729575	0.503776	1.44821	0.147558	0.27739
TRINITY_DN9642_c0_g2_i2	21.1784	0.387496	0.411855	0.940857	0.346778	0.511882
TRINITY_DN9642_c0_g1_i5	24.0337	0.415043	0.424527	0.97766	0.328243	0.493267
TRINITY_DN9642_c0_g1_i4	15.3152	0.812868	0.511813	1.58821	0.112238	0.227846
TRINITY_DN9642_c0_g1_i11	19.4623	0.815891	0.441399	1.84842	0.0645415	0.150522
TRINITY_DN9640_c0_g1_i4	12.8914	-0.756406	0.482213	-1.56861	0.116738	0.234412
TRINITY_DN9640_c0_g1_i3	16.6982	-0.458645	0.420992	-1.08944	0.27596	0.436055
TRINITY_DN964_c3_g1_i1	104.105	0.250779	0.178368	1.40597	0.159734	0.294216
TRINITY_DN964_c2_g1_i8	25.0224	0.168459	0.286747	0.587484	0.556879	0.70085
TRINITY_DN964_c2_g1_i7	16.8458	0.110304	0.339752	0.324662	0.745437	0.843358
TRINITY_DN964_c2_g1_i6	44.2032	0.14535	0.224198	0.64831	0.516785	0.667271
TRINITY_DN964_c2_g1_i4	25.0128	-0.0329724	0.325011	-0.10145	0.919193	0.953917
TRINITY_DN964_c2_g1_i2	12.2542	0.745522	0.488018	1.52765	0.126599	0.248471
TRINITY_DN964_c2_g1_i1	27.5094	-0.0364376	0.306877	-0.118737	0.905484	0.945951
TRINITY_DN964_c0_g3_i1	33.6103	0.653488	0.30206	2.16344	0.0305076	0.0853292
TRINITY_DN964_c0_g2_i7	213.571	0.417396	0.164364	2.53946	0.0111025	0.0386162
TRINITY_DN964_c0_g2_i5	188.701	0.60537	0.152462	3.97063	7.16841e-05	0.000567119
TRINITY_DN964_c0_g1_i8	219.322	0.477104	0.172785	2.76126	0.00575782	0.0228095
TRINITY_DN964_c0_g1_i3	194.695	0.448898	0.163705	2.74212	0.00610443	0.0239182
TRINITY_DN9639_c0_g1_i1	33.0323	-0.412929	0.455626	-0.906288	0.364783	0.529984
TRINITY_DN9638_c0_g2_i8	39.016	0.859649	0.247864	3.46823	0.000523903	0.00314462
TRINITY_DN9638_c0_g2_i6	40.4142	0.67881	0.26203	2.59058	0.00958152	0.0343904
TRINITY_DN9638_c0_g2_i12	39.904	0.0958861	0.281166	0.341031	0.733081	0.834228
TRINITY_DN9638_c0_g2_i11	45.3534	0.869636	0.255278	3.40662	0.000657723	0.00380136
TRINITY_DN9638_c0_g2_i1	43.0085	0.899177	0.240664	3.73624	0.000186795	0.00130664
TRINITY_DN9638_c0_g1_i6	46.9232	0.638195	0.232622	2.74349	0.00607902	0.023828
TRINITY_DN9638_c0_g1_i5	40.4922	0.218336	0.276277	0.790281	0.429364	0.590922
TRINITY_DN9638_c0_g1_i4	43.6918	0.721877	0.250621	2.88035	0.00397234	0.0168684
TRINITY_DN9638_c0_g1_i3	40.5473	0.637026	0.259463	2.45517	0.0140818	0.0465451
TRINITY_DN9638_c0_g1_i2	39.553	0.595285	0.291725	2.04057	0.0412936	0.107349
TRINITY_DN9636_c0_g1_i8	12.9166	0.0439788	0.431004	0.102038	0.918727	0.953716
TRINITY_DN9636_c0_g1_i7	11.6694	-0.0653515	0.432869	-0.150973	0.879997	0.930282
TRINITY_DN9636_c0_g1_i6	14.8406	0.207104	0.454664	0.45551	0.648742	0.773158
TRINITY_DN9636_c0_g1_i5	14.1224	0.401564	0.412305	0.97395	0.330081	0.495043
TRINITY_DN9636_c0_g1_i4	11.3955	0.144492	0.390233	0.370272	0.71118	0.81879
TRINITY_DN9635_c1_g1_i9	46.6275	0.595622	0.256845	2.319	0.0203953	0.0621681
TRINITY_DN9635_c1_g1_i5	39.7646	0.538843	0.31787	1.69517	0.0900437	0.193329
TRINITY_DN9635_c1_g1_i4	50.4774	0.891677	0.2885	3.09073	0.00199663	0.00960177
TRINITY_DN9635_c1_g1_i3	19.741	0.214212	0.417324	0.5133	0.607741	0.741443
TRINITY_DN9635_c1_g1_i27	9.50716	0.750764	0.543958	1.38019	0.167529	0.30451
TRINITY_DN9635_c1_g1_i13	10.9977	1.56007	0.526361	2.96389	0.00303779	0.0135541
TRINITY_DN9635_c0_g1_i6	42.271	0.188664	0.272327	0.692783	0.488446	0.643755
TRINITY_DN9635_c0_g1_i13	56.8095	0.0150248	0.241016	0.0623396	0.950292	0.972896
TRINITY_DN9635_c0_g1_i11	51.3399	0.105057	0.210353	0.499433	0.617474	0.749231
TRINITY_DN9635_c0_g1_i10	44.1701	-0.00226682	0.296167	-0.00765388	0.993893	0.997483
TRINITY_DN9634_c0_g2_i2	31.3352	-0.816308	0.330066	-2.47317	0.0133921	0.0447502
TRINITY_DN9634_c0_g1_i2	53.1984	-0.804233	0.27557	-2.91844	0.00351791	0.0152918
TRINITY_DN9633_c0_g2_i10	81.8892	0.519378	0.182073	2.85259	0.0043365	0.0181126
TRINITY_DN9633_c0_g1_i9	26.1186	-1.68983	0.418377	-4.03901	5.36765e-05	0.000442081
TRINITY_DN9633_c0_g1_i5	54.9419	1.07391	0.227893	4.71233	2.44897e-06	2.82708e-05
TRINITY_DN9633_c0_g1_i4	68.7073	0.757617	0.231954	3.26624	0.00108986	0.00582629
TRINITY_DN9633_c0_g1_i2	76.5029	0.894596	0.191602	4.66903	3.02627e-06	3.42651e-05
TRINITY_DN9631_c0_g1_i69	13.014	1.18297	0.385797	3.06629	0.00216732	0.0102846
TRINITY_DN9631_c0_g1_i65	15.0224	1.38466	0.408797	3.38716	0.0007062	0.00403506
TRINITY_DN9631_c0_g1_i62	11.0645	1.22215	0.447286	2.73238	0.00628794	0.0245006
TRINITY_DN9631_c0_g1_i20	12.2831	0.93476	0.403153	2.31862	0.0204155	0.0622175
TRINITY_DN9630_c0_g2_i4	1585.32	1.581	0.349322	4.5259	6.01381e-06	6.35248e-05
TRINITY_DN9630_c0_g1_i3	511.79	1.71336	0.301694	5.67914	1.35373e-08	2.5064e-07
TRINITY_DN9630_c0_g1_i2	439.662	1.45403	0.367138	3.96043	7.48148e-05	0.000588968
TRINITY_DN963_c0_g2_i2	157.977	2.28907	0.728744	3.14112	0.00168303	0.00833153
TRINITY_DN963_c0_g1_i7	57.4447	0.647241	0.306976	2.10844	0.0349927	0.0947012
TRINITY_DN963_c0_g1_i4	113.616	1.21081	0.530905	2.28065	0.0225691	0.0673019
TRINITY_DN9629_c0_g2_i7	89.3865	0.0896059	0.192439	0.465633	0.641478	0.767747
TRINITY_DN9629_c0_g2_i6	93.4961	0.125705	0.208303	0.603469	0.546196	0.691868
TRINITY_DN9629_c0_g2_i19	76.6022	0.0119537	0.197417	0.0605502	0.951717	0.97375
TRINITY_DN9629_c0_g2_i14	77.5539	0.255142	0.238447	1.07002	0.284612	0.445795
TRINITY_DN9629_c0_g2_i12	106.577	0.120714	0.194083	0.621974	0.533959	0.681831
TRINITY_DN9629_c0_g1_i8	84.6747	0.368343	0.214534	1.71694	0.0859892	0.186937
TRINITY_DN9629_c0_g1_i7	95.0874	0.166015	0.181356	0.91541	0.359976	0.525159
TRINITY_DN9629_c0_g1_i6	51.7312	0.231274	0.227048	1.01861	0.308387	0.47227
TRINITY_DN9629_c0_g1_i1	94.1376	0.0780756	0.192625	0.405324	0.685239	0.80048
TRINITY_DN9627_c0_g1_i10	325.751	-1.84658	0.225556	-8.18679	2.68284e-16	1.54472e-14
TRINITY_DN9627_c0_g1_i1	336.066	-1.91062	0.20505	-9.31784	1.18738e-20	1.14413e-18
TRINITY_DN9626_c1_g1_i2	457.843	-0.202356	0.130307	-1.55291	0.120444	0.239736
TRINITY_DN9625_c0_g3_i3	25.9719	-0.520056	0.353417	-1.47151	0.141154	0.268824
TRINITY_DN9625_c0_g3_i1	28.3501	-1.08756	0.369746	-2.94138	0.0032675	0.0143849
TRINITY_DN9625_c0_g2_i6	26.764	-0.654798	0.414903	-1.5782	0.11452	0.231198
TRINITY_DN9625_c0_g2_i5	25.6969	-0.611257	0.397716	-1.53692	0.124313	0.245298
TRINITY_DN9624_c0_g1_i22	20.4135	0.230177	0.314624	0.731593	0.464417	0.62279
TRINITY_DN9624_c0_g1_i21	23.5785	-0.267463	0.302888	-0.88304	0.377215	0.541926
TRINITY_DN9622_c1_g1_i9	123.345	-1.17893	0.370651	-3.18069	0.00146922	0.00745598
TRINITY_DN9622_c1_g1_i25	44.1228	-0.692258	0.332726	-2.08056	0.0374739	0.0996939
TRINITY_DN962_c3_g1_i4	84.3275	-0.25827	0.445395	-0.579868	0.562003	0.705064
TRINITY_DN962_c3_g1_i3	58.2449	-0.35479	0.519017	-0.683582	0.494239	0.64849
TRINITY_DN962_c3_g1_i2	41.6601	-0.104681	0.445257	-0.235103	0.814129	0.888903
TRINITY_DN962_c1_g3_i1	106.739	-0.282218	0.390936	-0.721904	0.470354	0.628268
TRINITY_DN962_c1_g2_i5	13.7889	0.122467	0.394688	0.310289	0.756341	0.850826
TRINITY_DN962_c1_g2_i3	22.9219	0.274078	0.328433	0.834501	0.403999	0.56785
TRINITY_DN962_c1_g2_i1	19.3847	-0.0468086	0.375358	-0.124704	0.900758	0.943567
TRINITY_DN962_c0_g1_i17	164.513	-0.704982	0.175359	-4.02022	5.8143e-05	0.000473601
TRINITY_DN96190_c0_g1_i1	52.509	0.145991	0.384815	0.379381	0.704405	0.814112
TRINITY_DN9618_c0_g2_i1	10.3272	4.09483	1.53837	2.6618	0.00777251	0.029105
TRINITY_DN9618_c0_g1_i2	13.3977	5.66541	1.69475	3.34292	0.000829004	0.00461364
TRINITY_DN9618_c0_g1_i1	13.1896	6.73148	1.69562	3.96993	7.1894e-05	0.000568587
TRINITY_DN9617_c1_g1_i2	38.7672	-2.56355	0.362184	-7.07803	1.46223e-12	5.09747e-11
TRINITY_DN9617_c1_g1_i1	41.6393	-2.56365	0.370007	-6.92866	4.24854e-12	1.37593e-10
TRINITY_DN9617_c0_g3_i6	37.9638	-2.06945	0.457641	-4.522	6.12572e-06	6.4542e-05
TRINITY_DN9617_c0_g3_i5	69.7372	-2.8317	0.420081	-6.74084	1.57468e-11	4.70496e-10
TRINITY_DN9617_c0_g3_i4	77.3806	-2.75229	0.448836	-6.13206	8.67471e-10	1.97394e-08
TRINITY_DN9617_c0_g3_i1	28.8918	-2.21542	0.51474	-4.30396	1.6777e-05	0.000157596
TRINITY_DN9617_c0_g2_i2	155.515	-3.02472	0.387713	-7.80144	6.12071e-15	2.99057e-13
TRINITY_DN9617_c0_g2_i1	116.354	-2.878	0.388799	-7.40229	1.33857e-13	5.50513e-12
TRINITY_DN96169_c0_g1_i1	24.575	1.44039	0.583434	2.46881	0.0135562	0.0451863
TRINITY_DN9616_c0_g2_i7	28.6112	-0.942649	0.308604	-3.05456	0.0022539	0.0106323
TRINITY_DN9616_c0_g2_i1	63.1378	-0.734182	0.215089	-3.41338	0.000641614	0.00372637
TRINITY_DN9616_c0_g1_i6	19.8351	-0.835695	0.34791	-2.40204	0.0163038	0.0522603
TRINITY_DN9616_c0_g1_i5	42.7526	-0.836181	0.286998	-2.91354	0.00357354	0.015481
TRINITY_DN9616_c0_g1_i4	60.7754	-0.784345	0.236702	-3.31363	0.000920919	0.0050472
TRINITY_DN9615_c0_g1_i5	794.18	-0.503559	0.161076	-3.12621	0.00177073	0.00868425
TRINITY_DN9615_c0_g1_i4	152.978	-0.488467	0.224769	-2.1732	0.0297654	0.083675
TRINITY_DN9614_c0_g1_i47	35.2107	0.0542622	0.295419	0.183679	0.854265	0.914406
TRINITY_DN9614_c0_g1_i41	50.6207	-0.285843	0.251789	-1.13525	0.256271	0.413859
TRINITY_DN9614_c0_g1_i18	126.171	-0.211501	0.151777	-1.3935	0.163468	0.299188
TRINITY_DN9612_c0_g1_i21	16.8227	-0.372013	0.60686	-0.613013	0.539868	0.686689
TRINITY_DN9612_c0_g1_i2	20.803	-0.157333	0.461194	-0.341143	0.732996	0.834186
TRINITY_DN9612_c0_g1_i13	34.4051	-0.596576	0.545195	-1.09424	0.273849	0.433586
TRINITY_DN9612_c0_g1_i12	35.2672	-0.510124	0.546798	-0.93293	0.350856	0.516036
TRINITY_DN9612_c0_g1_i11	33.8257	-0.354249	0.470572	-0.752805	0.451567	0.611399
TRINITY_DN9610_c0_g2_i2	46.9911	-1.3089	0.296076	-4.42083	9.83229e-06	9.81901e-05
TRINITY_DN9610_c0_g2_i1	40.0634	-1.12348	0.315303	-3.56318	0.00036639	0.00232712
TRINITY_DN9610_c0_g1_i2	47.0337	-1.08011	0.335107	-3.22317	0.00126781	0.00659991
TRINITY_DN9610_c0_g1_i1	37.5087	-1.74857	0.329385	-5.30859	1.10474e-07	1.71384e-06
TRINITY_DN961_c1_g1_i51	42.6616	-0.0213776	0.244799	-0.0873271	0.930411	0.960785
TRINITY_DN961_c1_g1_i17	21.4098	0.278988	0.39049	0.714455	0.474946	0.632224
TRINITY_DN961_c1_g1_i14	43.8576	0.260545	0.243212	1.07127	0.284049	0.445152
TRINITY_DN961_c1_g1_i1	24.8222	-0.00506632	0.320167	-0.015824	0.987375	0.993727
TRINITY_DN961_c0_g1_i71	59.688	-0.00170347	0.223832	-0.00761049	0.993928	0.997487
TRINITY_DN961_c0_g1_i68	42.7639	0.154906	0.252399	0.613732	0.539392	0.686269
TRINITY_DN961_c0_g1_i57	33.3468	0.55394	0.323119	1.71436	0.0864634	0.187699
TRINITY_DN961_c0_g1_i36	31.4404	0.16959	0.293794	0.577242	0.563776	0.706468
TRINITY_DN961_c0_g1_i28	18.2723	-0.00905981	0.379678	-0.0238618	0.980963	0.990281
TRINITY_DN961_c0_g1_i1	15.2715	0.478261	0.387065	1.23561	0.216604	0.366414
TRINITY_DN9609_c1_g1_i1	49.1275	0.486688	0.257282	1.89166	0.0585368	0.139799
TRINITY_DN9609_c0_g1_i8	43.7591	0.679497	0.223942	3.03426	0.00241127	0.0112351
TRINITY_DN9609_c0_g1_i7	163.289	0.0110194	0.137199	0.0803169	0.935985	0.964235
TRINITY_DN9609_c0_g1_i5	135.502	0.0185667	0.174835	0.106196	0.915427	0.951865
TRINITY_DN9609_c0_g1_i4	120.055	0.0326546	0.163442	0.199794	0.841642	0.906868
TRINITY_DN9609_c0_g1_i2	93.8859	0.416772	0.163086	2.55553	0.0106027	0.0372132
TRINITY_DN9608_c0_g2_i1	58.8242	0.243973	0.399749	0.610315	0.541653	0.688074
TRINITY_DN9607_c0_g1_i8	14.5684	0.183845	0.406361	0.452417	0.650968	0.774899
TRINITY_DN9607_c0_g1_i7	16.7263	0.238778	0.431607	0.553229	0.580107	0.719955
TRINITY_DN9607_c0_g1_i4	15.8412	0.0216918	0.340523	0.0637012	0.949208	0.972196
TRINITY_DN9607_c0_g1_i13	14.4917	-0.194029	0.395271	-0.490876	0.623514	0.75388
TRINITY_DN9604_c0_g1_i5	715.429	2.34965	0.382158	6.14836	7.82863e-10	1.79596e-08
TRINITY_DN9604_c0_g1_i3	1251.6	2.4652	0.423631	5.81921	5.91259e-09	1.16961e-07
TRINITY_DN9604_c0_g1_i1	732.796	2.44379	0.356557	6.85386	7.1883e-12	2.25824e-10
TRINITY_DN9603_c0_g1_i8	244.932	-0.0425892	0.177646	-0.239742	0.81053	0.886559
TRINITY_DN9603_c0_g1_i5	112.961	0.149034	0.217773	0.684354	0.493752	0.648168
TRINITY_DN9603_c0_g1_i17	45.4366	-4.61299	0.541898	-8.51265	1.70001e-17	1.11605e-15
TRINITY_DN9603_c0_g1_i15	111.466	0.442095	0.211337	2.09189	0.0364479	0.097609
TRINITY_DN9601_c0_g1_i17	36.5374	-0.827477	0.256509	-3.22592	0.00125569	0.00654589
TRINITY_DN9601_c0_g1_i16	46.7012	-0.791097	0.254322	-3.11061	0.00186699	0.00908594
TRINITY_DN9601_c0_g1_i14	12.1329	-1.05225	0.489438	-2.14992	0.0315614	0.0876158
TRINITY_DN9601_c0_g1_i11	43.175	-0.737544	0.253336	-2.91133	0.00359893	0.0155688
TRINITY_DN960_c2_g2_i5	57.0245	0.371856	0.31249	1.18998	0.234055	0.387864
TRINITY_DN960_c2_g2_i3	62.1586	0.291485	0.210314	1.38595	0.165762	0.302206
TRINITY_DN960_c2_g2_i2	29.7263	-0.0180759	0.298562	-0.0605433	0.951723	0.97375
TRINITY_DN960_c2_g2_i1	84.5856	0.843843	0.192323	4.38763	1.14593e-05	0.000112471
TRINITY_DN960_c2_g1_i4	18.652	0.410748	0.348147	1.17981	0.238076	0.39285
TRINITY_DN960_c2_g1_i2	79.7565	0.477288	0.196902	2.42398	0.0153514	0.0498088
TRINITY_DN960_c2_g1_i13	65.6122	0.351663	0.222889	1.57775	0.114623	0.231344
TRINITY_DN960_c2_g1_i12	25.2601	0.517253	0.338576	1.52773	0.126579	0.24845
TRINITY_DN960_c0_g2_i9	17.7262	-0.72904	0.339142	-2.14966	0.0315821	0.0876352
TRINITY_DN960_c0_g2_i7	25.1382	-0.536082	0.301914	-1.77561	0.0757972	0.169912
TRINITY_DN960_c0_g2_i4	31.8645	-0.761702	0.266464	-2.85856	0.00425571	0.0178462
TRINITY_DN960_c0_g2_i10	27.6388	-0.223426	0.298446	-0.748633	0.454079	0.613671
TRINITY_DN960_c0_g1_i2	45.0772	-0.678017	0.233699	-2.90125	0.00371682	0.0159787
TRINITY_DN96_c1_g1_i2	95.2658	-1.96954	0.35733	-5.51182	3.55136e-08	6.05351e-07
TRINITY_DN96_c1_g1_i1	144.068	-1.91328	0.326384	-5.86205	4.57197e-09	9.22603e-08
TRINITY_DN96_c0_g1_i10	9.58768	-1.63123	0.461266	-3.53642	0.000405585	0.0025327
TRINITY_DN9598_c1_g1_i8	43.0934	0.922584	0.351715	2.6231	0.00871326	0.0318849
TRINITY_DN9598_c0_g1_i12	9.61941	-1.1757	0.553125	-2.12555	0.0335404	0.0917035
TRINITY_DN9598_c0_g1_i10	21.5765	-0.855499	0.351787	-2.43187	0.0150212	0.0489886
TRINITY_DN9598_c0_g1_i1	7.9104	-1.26746	0.547806	-2.31369	0.0206845	0.0628343
TRINITY_DN9597_c0_g1_i6	11.9081	-0.19916	0.43728	-0.455453	0.648784	0.773158
TRINITY_DN9597_c0_g1_i4	3744.1	3.12423	0.323853	9.64706	5.05832e-22	5.74025e-20
TRINITY_DN9597_c0_g1_i2	6.38576	4.431	1.30992	3.38266	0.000717865	0.00408808
TRINITY_DN9597_c0_g1_i18	61.7691	-0.644129	0.249283	-2.58393	0.00976825	0.0349037
TRINITY_DN9597_c0_g1_i17	60.951	-0.708084	0.274077	-2.58352	0.00977984	0.0349308
TRINITY_DN9597_c0_g1_i16	7.21345	1.84257	0.737816	2.49734	0.0125131	0.0423639
TRINITY_DN9597_c0_g1_i12	2669.67	3.10615	0.314734	9.86913	5.66555e-23	7.2074e-21
TRINITY_DN9596_c0_g2_i7	9.40306	0.964962	0.639458	1.50903	0.131291	0.255275
TRINITY_DN9596_c0_g2_i18	22.4827	0.796953	0.363438	2.19282	0.0283204	0.0805412
TRINITY_DN9596_c0_g1_i62	18.7774	1.27077	0.453316	2.80327	0.0050587	0.0205377
TRINITY_DN9596_c0_g1_i54	22.3209	0.785762	0.427093	1.83979	0.0657988	0.152769
TRINITY_DN9596_c0_g1_i40	18.896	1.23048	0.363351	3.38647	0.00070797	0.00404254
TRINITY_DN9596_c0_g1_i32	20.0504	-0.063219	0.380432	-0.166177	0.868018	0.923022
TRINITY_DN9596_c0_g1_i20	15.9919	0.757712	0.406592	1.86357	0.0623824	0.14665
TRINITY_DN9596_c0_g1_i13	18.0081	1.23753	0.408003	3.03314	0.00242025	0.011265
TRINITY_DN9595_c0_g1_i9	113.439	0.026131	0.284416	0.091876	0.926797	0.958579
TRINITY_DN9593_c0_g2_i4	7.53755	-0.360381	0.568176	-0.634277	0.5259	0.674996
TRINITY_DN9593_c0_g2_i2	6.17725	-1.08442	0.669727	-1.61919	0.105406	0.217343
TRINITY_DN9593_c0_g2_i1	46.3184	0.632767	0.278832	2.26935	0.0232473	0.0689439
TRINITY_DN9593_c0_g1_i9	13.1021	0.403398	0.437992	0.921019	0.357041	0.522256
TRINITY_DN9593_c0_g1_i5	11.018	-0.708372	0.506652	-1.39814	0.16207	0.297376
TRINITY_DN9593_c0_g1_i3	14.4928	-0.117703	0.387139	-0.304032	0.761103	0.853848
TRINITY_DN9593_c0_g1_i15	12.2373	0.199399	0.559444	0.356424	0.721523	0.826081
TRINITY_DN9593_c0_g1_i12	7.95573	-0.0923456	0.54656	-0.168958	0.86583	0.921812
TRINITY_DN9593_c0_g1_i10	7.67681	0.580366	0.500619	1.1593	0.246335	0.402649
TRINITY_DN9591_c0_g2_i9	70.3151	-0.65845	0.210034	-3.13496	0.00171875	0.00847075
TRINITY_DN9591_c0_g2_i4	173.388	-0.745738	0.205231	-3.63366	0.000279429	0.00184843
TRINITY_DN9591_c0_g2_i3	72.3269	-0.794312	0.227822	-3.48654	0.000489307	0.00296842
TRINITY_DN9591_c0_g2_i1	176.137	-0.65405	0.172663	-3.78801	0.000151856	0.00109205
TRINITY_DN9591_c0_g1_i9	89.9946	-0.111511	0.238886	-0.466796	0.640646	0.767078
TRINITY_DN9590_c1_g1_i1	44.313	0.214809	0.32673	0.657449	0.510892	0.662585
TRINITY_DN9590_c0_g1_i1	37.9787	0.575488	0.357727	1.60873	0.107675	0.220906
TRINITY_DN959_c0_g2_i8	24.0938	-0.620851	0.309889	-2.00347	0.0451272	0.1149
TRINITY_DN959_c0_g2_i7	31.0064	-0.812322	0.307737	-2.63966	0.00829882	0.0306848
TRINITY_DN959_c0_g2_i1	29.4616	-0.695039	0.302841	-2.29506	0.0217295	0.0653195
TRINITY_DN959_c0_g1_i29	55.2131	-0.483427	0.273462	-1.7678	0.077094	0.172089
TRINITY_DN959_c0_g1_i22	59.2655	-1.00627	0.27421	-3.66972	0.00024282	0.00163959
TRINITY_DN9589_c0_g1_i3	65.0445	0.641573	0.324771	1.97546	0.0482155	0.120792
TRINITY_DN9589_c0_g1_i2	37.1582	0.284884	0.329938	0.863448	0.387891	0.552249
TRINITY_DN9589_c0_g1_i12	134.82	0.40458	0.30262	1.33693	0.181247	0.322545
TRINITY_DN9589_c0_g1_i11	39.8674	0.439155	0.362616	1.21107	0.225868	0.377737
TRINITY_DN9588_c0_g1_i4	126.979	0.00286515	0.619806	0.00462266	0.996312	0.998656
TRINITY_DN9588_c0_g1_i11	60.6831	-0.261768	0.663387	-0.394593	0.693144	0.80615
TRINITY_DN9587_c0_g2_i11	174.616	0.280625	0.205001	1.36889	0.171033	0.309034
TRINITY_DN9587_c0_g1_i9	168.015	0.0758998	0.176265	0.430601	0.666758	0.786519
TRINITY_DN9587_c0_g1_i11	179.124	0.262491	0.175577	1.49502	0.134908	0.260176
TRINITY_DN9586_c0_g2_i1	256.117	0.521383	0.177879	2.93111	0.00337756	0.0147836
TRINITY_DN9586_c0_g1_i7	670.539	0.443364	0.184003	2.40955	0.0159724	0.0514245
TRINITY_DN9586_c0_g1_i5	142.981	0.502753	0.27264	1.84402	0.0651805	0.15171
TRINITY_DN9586_c0_g1_i12	385.889	0.416966	0.215257	1.93706	0.0527375	0.129132
TRINITY_DN9586_c0_g1_i10	76.9735	0.589115	0.310799	1.89549	0.058028	0.138825
TRINITY_DN9585_c0_g4_i3	45.2478	1.15104	0.24859	4.63027	3.65186e-06	4.05902e-05
TRINITY_DN9585_c0_g4_i2	31.6286	1.44612	0.331721	4.35945	1.30392e-05	0.000126319
TRINITY_DN9585_c0_g4_i1	10.8052	1.24621	0.484488	2.57221	0.0101051	0.0358337
TRINITY_DN9585_c0_g1_i5	41.8437	1.20978	0.283757	4.26345	2.01291e-05	0.000185414
TRINITY_DN9585_c0_g1_i2	26.5969	1.00049	0.311444	3.21241	0.00131627	0.00680362
TRINITY_DN95842_c0_g1_i1	7.71928	-0.64625	0.68424	-0.944479	0.344925	0.509993
TRINITY_DN9584_c4_g1_i2	12.5231	0.638595	0.541551	1.1792	0.23832	0.393133
TRINITY_DN9584_c22_g1_i1	8.50384	0.340441	0.69364	0.490804	0.623565	0.753913
TRINITY_DN9584_c2_g1_i6	8.6866	1.74674	0.757405	2.30622	0.0210984	0.0638185
TRINITY_DN9584_c2_g1_i5	58.0107	2.23989	0.587761	3.81089	0.000138467	0.00100857
TRINITY_DN9584_c2_g1_i4	24.4347	0.950788	0.422528	2.25024	0.0244338	0.0716685
TRINITY_DN9584_c2_g1_i2	36.6703	1.14608	0.491992	2.32946	0.0198345	0.0608124
TRINITY_DN9584_c2_g1_i1	30.8745	0.951664	0.419076	2.27086	0.0231554	0.0687293
TRINITY_DN9584_c1_g3_i2	19.3896	1.63509	0.517814	3.15768	0.00159028	0.00795538
TRINITY_DN9584_c1_g1_i2	20.6058	2.2873	0.591398	3.86761	0.000109906	0.000825089
TRINITY_DN9584_c1_g1_i1	42.7495	1.45937	0.375046	3.89119	9.9754e-05	0.000756964
TRINITY_DN9584_c0_g1_i9	73.9149	-0.125006	0.239185	-0.522632	0.60123	0.736081
TRINITY_DN9584_c0_g1_i8	70.007	-0.0172979	0.220815	-0.0783369	0.93756	0.965333
TRINITY_DN9584_c0_g1_i18	94.0937	0.0471761	0.206611	0.228333	0.819387	0.892359
TRINITY_DN9584_c0_g1_i16	37.9031	0.00688936	0.230319	0.0299122	0.976137	0.987638
TRINITY_DN9584_c0_g1_i13	35.7388	0.202999	0.345494	0.587561	0.556827	0.70081
TRINITY_DN9583_c0_g1_i1	153.608	0.413133	0.846585	0.488	0.62555	0.755568
TRINITY_DN95819_c0_g1_i1	6.05645	-3.71564	0.940488	-3.95075	7.79051e-05	0.000610764
TRINITY_DN9581_c0_g3_i5	590.624	0.600037	0.167565	3.58092	0.000342391	0.00219646
TRINITY_DN9581_c0_g3_i3	287.397	0.628394	0.17047	3.68625	0.000227579	0.00155177
TRINITY_DN9581_c0_g3_i2	552.703	0.447734	0.182332	2.4556	0.0140651	0.0465039
TRINITY_DN9581_c0_g1_i9	1221.25	0.53273	0.130107	4.09456	4.22973e-05	0.000358318
TRINITY_DN9581_c0_g1_i1	911.813	0.665333	0.136247	4.88329	1.04329e-06	1.31032e-05
TRINITY_DN958_c0_g4_i3	202.779	0.000783561	0.146175	0.00536043	0.995723	0.998436
TRINITY_DN958_c0_g4_i1	202.936	0.0796723	0.139881	0.569573	0.568967	0.710817
TRINITY_DN958_c0_g3_i6	133.285	-0.0546103	0.147691	-0.369761	0.711561	0.819041
TRINITY_DN958_c0_g2_i8	110.132	-0.0541623	0.173171	-0.312768	0.754457	0.849662
TRINITY_DN958_c0_g1_i4	164.455	-0.158477	0.134731	-1.17625	0.239496	0.394517
TRINITY_DN9579_c0_g1_i9	57.0144	-0.312697	0.261617	-1.19525	0.231991	0.385262
TRINITY_DN9579_c0_g1_i21	21.3971	0.0755536	0.392152	0.192664	0.847222	0.910529
TRINITY_DN9579_c0_g1_i18	45.3286	-0.287859	0.258947	-1.11165	0.266288	0.425325
TRINITY_DN9579_c0_g1_i12	107.504	-0.0580821	0.191734	-0.302931	0.761943	0.854476
TRINITY_DN9578_c0_g1_i7	143.264	0.792269	0.19818	3.99773	6.39524e-05	0.000514056
TRINITY_DN9577_c1_g1_i4	130.744	-0.301158	0.248615	-1.21135	0.225763	0.377625
TRINITY_DN9577_c1_g1_i2	81.585	-0.150444	0.210149	-0.715893	0.474058	0.631558
TRINITY_DN9577_c1_g1_i11	514.948	-0.0806245	0.150805	-0.534628	0.592907	0.729694
TRINITY_DN9577_c0_g2_i8	161.37	-0.333456	0.188185	-1.77196	0.076402	0.170946
TRINITY_DN9577_c0_g2_i7	752.564	-0.523536	0.156468	-3.34597	0.000819948	0.00457302
TRINITY_DN9577_c0_g2_i1	840.939	-0.474346	0.157931	-3.0035	0.00266892	0.0121897
TRINITY_DN9577_c0_g1_i5	147.618	-0.129127	0.281671	-0.458434	0.646641	0.771612
TRINITY_DN9574_c1_g1_i5	121.573	-0.615815	0.210181	-2.92993	0.0033904	0.0148335
TRINITY_DN9574_c1_g1_i11	109.983	-0.575918	0.241952	-2.3803	0.0172986	0.054746
TRINITY_DN9574_c0_g1_i4	29.1074	-0.431058	0.273469	-1.57626	0.114966	0.231842
TRINITY_DN9574_c0_g1_i3	21.2935	-0.331312	0.352291	-0.940449	0.346987	0.51204
TRINITY_DN9574_c0_g1_i12	16.1982	-0.540192	0.403769	-1.33787	0.180938	0.322131
TRINITY_DN9574_c0_g1_i11	38.8679	-0.525568	0.277514	-1.89384	0.0582458	0.139246
TRINITY_DN9573_c0_g2_i9	7.95479	-0.488418	0.749077	-0.652027	0.514384	0.665407
TRINITY_DN9573_c0_g2_i2	7.55507	1.12203	0.815747	1.37546	0.168988	0.306439
TRINITY_DN9573_c0_g1_i6	4.96065	-0.6567	0.812652	-0.808095	0.419036	0.581665
TRINITY_DN9573_c0_g1_i5	6.63245	0.137264	0.776849	0.176693	0.85975	0.91787
TRINITY_DN9573_c0_g1_i3	4.92304	-0.0102922	0.806213	-0.0127661	0.989814	0.995098
TRINITY_DN9573_c0_g1_i1	6.6382	0.462843	0.924805	0.500476	0.61674	0.74865
TRINITY_DN9572_c0_g2_i7	13.4339	0.107064	0.418028	0.256117	0.79786	0.878723
TRINITY_DN9572_c0_g2_i5	57.0534	0.363679	0.302231	1.20331	0.228856	0.381408
TRINITY_DN9572_c0_g2_i2	78.4589	-0.139209	0.283026	-0.49186	0.622819	0.753334
TRINITY_DN9572_c0_g2_i1	35.8464	0.0565255	0.346116	0.163314	0.870272	0.924364
TRINITY_DN9572_c0_g1_i6	72.9103	-0.00251673	0.252425	-0.0099702	0.992045	0.996404
TRINITY_DN9572_c0_g1_i5	22.785	0.128753	0.428444	0.300513	0.763786	0.85571
TRINITY_DN9572_c0_g1_i2	54.12	-0.138348	0.281587	-0.491315	0.623204	0.753657
TRINITY_DN95712_c0_g1_i1	608.357	-0.924503	0.221956	-4.16526	3.11002e-05	0.000273216
TRINITY_DN9571_c0_g1_i1	85.9967	2.38772	0.623694	3.82835	0.000129005	0.000949282
TRINITY_DN957_c0_g2_i7	18.7348	-0.220273	0.345153	-0.63819	0.52335	0.67283
TRINITY_DN957_c0_g2_i4	31.6234	-0.210741	0.273521	-0.770472	0.44102	0.601928
TRINITY_DN957_c0_g2_i1	35.5409	-0.222531	0.256099	-0.868926	0.384887	0.549219
TRINITY_DN957_c0_g1_i6	20.0651	-0.324142	0.317775	-1.02004	0.307711	0.471648
TRINITY_DN957_c0_g1_i5	16.3778	-0.38667	0.353387	-1.09418	0.273875	0.43359
TRINITY_DN957_c0_g1_i4	35.9997	-0.222246	0.246765	-0.900636	0.367782	0.532919
TRINITY_DN957_c0_g1_i3	32.1123	-0.0789034	0.257936	-0.305903	0.759678	0.852903
TRINITY_DN957_c0_g1_i2	26.0645	0.0348386	0.282311	0.123405	0.901787	0.944138
TRINITY_DN9567_c0_g1_i11	165.102	0.450995	0.253978	1.77573	0.0757779	0.16988
TRINITY_DN9565_c0_g1_i2	181.5	0.297154	0.21449	1.3854	0.165931	0.30245
TRINITY_DN9565_c0_g1_i18	65.0643	0.698107	0.365442	1.91031	0.0560933	0.135277
TRINITY_DN9563_c0_g2_i4	147.904	-0.714272	0.324596	-2.20049	0.0277719	0.0793416
TRINITY_DN9563_c0_g2_i3	7.31668	-1.25296	0.646468	-1.93817	0.0526026	0.128905
TRINITY_DN9563_c0_g2_i2	66.1127	-0.356873	0.34562	-1.03256	0.30181	0.46508
TRINITY_DN9563_c0_g1_i6	95.8566	-0.761412	0.375379	-2.02838	0.0425213	0.109817
TRINITY_DN9563_c0_g1_i2	162.775	-0.598367	0.362295	-1.6516	0.0986163	0.206729
TRINITY_DN9562_c0_g1_i23	77.8632	0.170907	0.19454	0.878522	0.379661	0.544182
TRINITY_DN9562_c0_g1_i16	175.479	0.310129	0.154471	2.00768	0.0446777	0.114007
TRINITY_DN9562_c0_g1_i15	210.547	0.498107	0.155153	3.21042	0.00132543	0.00684542
TRINITY_DN9560_c0_g1_i1	318.947	-0.274838	0.194968	-1.40966	0.158641	0.292823
TRINITY_DN956_c1_g2_i9	65.7639	-0.0639972	0.264449	-0.242002	0.808779	0.885484
TRINITY_DN956_c1_g2_i6	47.5414	-0.234144	0.267064	-0.876736	0.38063	0.545159
TRINITY_DN956_c1_g2_i10	66.3797	0.0993258	0.197518	0.502871	0.615055	0.747251
TRINITY_DN956_c1_g1_i4	23.7921	0.342339	0.296363	1.15514	0.248034	0.404635
TRINITY_DN956_c1_g1_i1	22.1695	0.0802758	0.324979	0.247018	0.804894	0.883147
TRINITY_DN9559_c0_g1_i4	151.387	-1.44013	0.16469	-8.74445	2.24096e-18	1.65006e-16
TRINITY_DN9558_c0_g1_i4	90.7803	-0.632149	0.283184	-2.23229	0.0255958	0.0743211
TRINITY_DN9557_c0_g1_i5	62.2637	0.0569801	0.400231	0.142368	0.886789	0.934664
TRINITY_DN9556_c0_g1_i3	40.7431	0.657789	0.353274	1.86198	0.0626055	0.147051
TRINITY_DN9556_c0_g1_i1	27.5556	0.643443	0.331632	1.94023	0.0523516	0.128434
TRINITY_DN9554_c0_g2_i1	557.402	0.175688	0.19544	0.898938	0.368686	0.533788
TRINITY_DN9554_c0_g1_i3	114.287	-0.207438	0.193985	-1.06935	0.284912	0.446102
TRINITY_DN9554_c0_g1_i1	268.991	-0.464195	0.151381	-3.06641	0.00216648	0.0102818
TRINITY_DN9551_c0_g1_i1	41.8772	0.601109	0.33323	1.80389	0.0712489	0.161983
TRINITY_DN9550_c0_g1_i30	23.3265	-0.102663	0.418369	-0.245388	0.806156	0.883838
TRINITY_DN9550_c0_g1_i18	24.0482	-0.260253	0.42449	-0.613095	0.539813	0.686656
TRINITY_DN955_c2_g2_i8	8.67141	1.10097	0.544213	2.02305	0.0430683	0.110914
TRINITY_DN955_c2_g2_i4	9.39712	0.946399	0.645228	1.46677	0.14244	0.270584
TRINITY_DN955_c2_g2_i3	6.86889	1.21495	0.644155	1.88611	0.05928	0.141075
TRINITY_DN955_c2_g2_i2	7.29488	1.49915	0.660572	2.26947	0.0232396	0.0689239
TRINITY_DN955_c1_g1_i2	12.7903	-0.0585444	0.470878	-0.12433	0.901054	0.943765
TRINITY_DN955_c1_g1_i17	13.1735	0.40568	0.418472	0.969432	0.33233	0.497495
TRINITY_DN955_c1_g1_i16	31.4089	0.398925	0.384573	1.03732	0.299587	0.462537
TRINITY_DN955_c1_g1_i15	8.50907	0.378788	0.514361	0.736425	0.461472	0.620333
TRINITY_DN955_c1_g1_i10	28.89	0.905553	0.297642	3.04242	0.00234683	0.0109836
TRINITY_DN955_c1_g1_i1	8.50466	0.585525	0.607008	0.964608	0.334741	0.499934
TRINITY_DN955_c0_g1_i9	42.0245	-0.592851	0.262582	-2.25778	0.0239595	0.0705592
TRINITY_DN955_c0_g1_i8	14.224	0.1584	0.396397	0.399599	0.689452	0.8034
TRINITY_DN955_c0_g1_i7	27.7148	-0.182072	0.273951	-0.664613	0.506298	0.658658
TRINITY_DN955_c0_g1_i5	39.3056	-0.247324	0.267707	-0.923863	0.355558	0.520843
TRINITY_DN955_c0_g1_i3	14.6057	-0.257827	0.442365	-0.582838	0.560002	0.703407
TRINITY_DN955_c0_g1_i2	40.897	-0.0297964	0.266137	-0.111959	0.910856	0.949179
TRINITY_DN955_c0_g1_i14	7.78441	-0.798942	0.559657	-1.42756	0.15342	0.285694
TRINITY_DN955_c0_g1_i11	8.70408	-0.288986	0.503369	-0.574104	0.565897	0.708342
TRINITY_DN955_c0_g1_i10	44.64	-0.267286	0.311348	-0.858479	0.390628	0.554785
TRINITY_DN95497_c0_g1_i1	14.4398	0.305064	0.427383	0.713794	0.475355	0.632578
TRINITY_DN9547_c0_g2_i3	28.4406	-0.76127	0.363344	-2.09518	0.0361549	0.0970167
TRINITY_DN9547_c0_g2_i1	25.6682	-0.466721	0.343988	-1.3568	0.174845	0.314078
TRINITY_DN9547_c0_g1_i8	17.8733	-1.14094	0.368771	-3.09391	0.0019754	0.009516
TRINITY_DN9547_c0_g1_i7	18.8759	-1.02328	0.433832	-2.35869	0.0183396	0.0572943
TRINITY_DN9547_c0_g1_i3	11.5103	-1.69657	0.431871	-3.92841	8.55105e-05	0.000660728
TRINITY_DN9547_c0_g1_i2	17.7737	-1.197	0.345792	-3.46162	0.000536941	0.00320917
TRINITY_DN9545_c0_g2_i2	215.903	0.74618	0.22686	3.28917	0.00100483	0.00544003
TRINITY_DN9545_c0_g1_i2	247.316	0.712249	0.322307	2.20985	0.0271158	0.0778117
TRINITY_DN9545_c0_g1_i1	55.0664	0.00578378	0.435868	0.0132696	0.989413	0.99488
TRINITY_DN9544_c0_g2_i4	19.809	0.0666174	0.768406	0.0866955	0.930914	0.961082
TRINITY_DN9544_c0_g1_i6	21.373	0.109793	0.575669	0.190722	0.848743	0.911174
TRINITY_DN9543_c0_g1_i1	82.9935	-0.981795	0.202118	-4.85752	1.18865e-06	1.47106e-05
TRINITY_DN9542_c0_g2_i3	80.4356	3.18908	0.474733	6.71764	1.84691e-11	5.4488e-10
TRINITY_DN9542_c0_g2_i2	51.1253	2.99127	0.513379	5.82662	5.656e-09	1.12132e-07
TRINITY_DN9542_c0_g1_i6	39.5028	3.18577	0.514781	6.18859	6.07058e-10	1.42237e-08
TRINITY_DN9542_c0_g1_i15	23.5234	3.59328	0.73019	4.92102	8.60935e-07	1.10077e-05
TRINITY_DN9542_c0_g1_i13	38.629	4.04397	0.705948	5.72842	1.01372e-08	1.91835e-07
TRINITY_DN9542_c0_g1_i1	25.3493	3.61604	0.798611	4.52791	5.95696e-06	6.29811e-05
TRINITY_DN9541_c0_g1_i3	84.8304	-0.338267	0.264861	-1.27715	0.20155	0.348115
TRINITY_DN9541_c0_g1_i2	63.4366	-0.985921	0.230701	-4.27359	1.92352e-05	0.000177927
TRINITY_DN9540_c0_g1_i9	60.6634	-0.568248	0.222919	-2.54913	0.0107993	0.0377706
TRINITY_DN9540_c0_g1_i6	71.4866	-0.439516	0.284874	-1.54284	0.122868	0.243354
TRINITY_DN9540_c0_g1_i5	66.3097	-0.654444	0.277943	-2.3546	0.0185426	0.057754
TRINITY_DN9540_c0_g1_i16	69.7446	-0.37935	0.284205	-1.33478	0.181949	0.323448
TRINITY_DN9540_c0_g1_i13	65.0264	-0.142854	0.270631	-0.527856	0.597599	0.733273
TRINITY_DN954_c2_g3_i2	67.7116	-0.343408	0.267062	-1.28587	0.198488	0.344453
TRINITY_DN954_c2_g2_i5	70.1377	0.153324	0.22646	0.677043	0.498378	0.65205
TRINITY_DN954_c2_g1_i2	63.559	0.00824636	0.270656	0.030468	0.975694	0.987386
TRINITY_DN954_c1_g1_i7	8.41839	0.32799	0.629784	0.520797	0.602508	0.737132
TRINITY_DN954_c1_g1_i2	8.77846	1.44148	0.71953	2.00337	0.0451378	0.114919
TRINITY_DN954_c1_g1_i12	7.66011	0.828511	0.646963	1.28062	0.200329	0.346671
TRINITY_DN954_c0_g1_i9	189.553	-0.969975	0.282362	-3.43522	0.000592078	0.00348651
TRINITY_DN954_c0_g1_i5	189.864	-1.0974	0.282309	-3.88724	0.000101391	0.000767974
TRINITY_DN954_c0_g1_i4	140.843	-0.439897	0.17387	-2.53004	0.011405	0.039413
TRINITY_DN954_c0_g1_i22	444.386	-2.03408	0.360453	-5.64313	1.66982e-08	3.03641e-07
TRINITY_DN954_c0_g1_i19	112.875	-0.746413	0.268584	-2.77906	0.0054516	0.0218017
TRINITY_DN954_c0_g1_i17	137.513	-0.268699	0.204348	-1.31491	0.18854	0.331897
TRINITY_DN954_c0_g1_i10	333.895	-0.895579	0.235395	-3.80458	0.000142045	0.00103025
TRINITY_DN9539_c0_g1_i7	150.274	0.905363	0.234771	3.85637	0.000115082	0.000859903
TRINITY_DN9539_c0_g1_i1	63.1606	0.917459	0.254673	3.6025	0.000315176	0.00204617
TRINITY_DN9538_c0_g1_i1	35.3811	1.47255	0.45389	3.2443	0.00117741	0.0062083
TRINITY_DN9537_c0_g1_i6	453.077	-0.887753	0.466535	-1.90286	0.0570582	0.13707
TRINITY_DN9536_c1_g1_i8	17.3653	1.65216	0.708457	2.33205	0.0196981	0.0604947
TRINITY_DN9536_c1_g1_i2	12.7715	2.4397	0.771936	3.1605	0.00157499	0.00789147
TRINITY_DN9536_c1_g1_i11	10.2209	0.902904	0.731844	1.23374	0.217301	0.367292
TRINITY_DN9536_c0_g2_i3	115.562	0.211252	0.189755	1.11329	0.265585	0.424522
TRINITY_DN9536_c0_g1_i8	11.33	-0.679001	0.41067	-1.6534	0.0982495	0.206145
TRINITY_DN9536_c0_g1_i6	84.2419	-0.558202	0.213676	-2.61238	0.00899142	0.0326578
TRINITY_DN9536_c0_g1_i15	82.3936	-0.878345	0.18891	-4.64953	3.32693e-06	3.73383e-05
TRINITY_DN95352_c0_g1_i1	145.017	-0.139518	0.265408	-0.525672	0.599116	0.734492
TRINITY_DN9535_c0_g2_i1	26.7302	-3.43255	0.394844	-8.69341	3.51711e-18	2.52359e-16
TRINITY_DN9535_c0_g1_i6	23.0705	-3.93615	0.453519	-8.67912	3.98828e-18	2.84712e-16
TRINITY_DN9535_c0_g1_i3	17.7169	-3.9054	0.537888	-7.26062	3.85318e-13	1.48229e-11
TRINITY_DN9535_c0_g1_i1	6.82086	-6.17169	1.23651	-4.9912	6.00062e-07	7.9576e-06
TRINITY_DN9533_c0_g2_i2	70.179	0.191804	0.287858	0.666314	0.50521	0.657791
TRINITY_DN9533_c0_g1_i8	139.123	0.611316	0.246194	2.48307	0.0130256	0.0437667
TRINITY_DN9533_c0_g1_i5	137.209	0.585842	0.245329	2.38798	0.0169411	0.0538544
TRINITY_DN9533_c0_g1_i1	130.611	0.589928	0.25011	2.35867	0.0183405	0.0572946
TRINITY_DN9532_c0_g2_i8	23.8616	0.157583	0.290139	0.54313	0.58704	0.725448
TRINITY_DN9532_c0_g2_i7	26.1535	-0.0724051	0.297005	-0.243784	0.807398	0.884714
TRINITY_DN9532_c0_g2_i2	37.5101	-0.151665	0.281892	-0.538024	0.59056	0.728056
TRINITY_DN9532_c0_g2_i10	23.9635	-0.365749	0.314382	-1.16339	0.244671	0.400664
TRINITY_DN9532_c0_g1_i7	28.6719	-0.26409	0.266565	-0.990716	0.321824	0.486717
TRINITY_DN9532_c0_g1_i6	24.4586	-0.23189	0.277272	-0.836329	0.40297	0.566901
TRINITY_DN9532_c0_g1_i4	38.3932	-0.0871755	0.273026	-0.319294	0.749503	0.846227
TRINITY_DN9532_c0_g1_i1	10.1627	-0.0839216	0.443002	-0.189439	0.849749	0.911829
TRINITY_DN9531_c0_g2_i9	5.63675	-3.1455	0.973484	-3.23118	0.0012328	0.00645005
TRINITY_DN9531_c0_g2_i8	11.1088	-1.21185	0.498908	-2.42901	0.0151402	0.0492852
TRINITY_DN9531_c0_g2_i7	14.5829	-1.71771	0.470537	-3.65053	0.000261702	0.00174895
TRINITY_DN9531_c0_g2_i5	10.1164	-0.830913	0.623988	-1.33162	0.182986	0.324797
TRINITY_DN9531_c0_g1_i9	13.9965	-1.2234	0.466372	-2.62322	0.00871027	0.0318773
TRINITY_DN9531_c0_g1_i2	12.2023	-1.40208	0.480145	-2.92012	0.00349892	0.0152206
TRINITY_DN9531_c0_g1_i15	9.58207	-1.21095	0.526078	-2.30184	0.0213443	0.0644014
TRINITY_DN953_c2_g1_i61	132.053	0.202455	0.263814	0.767415	0.442835	0.603573
TRINITY_DN953_c2_g1_i57	81.4682	0.240416	0.243439	0.987584	0.323357	0.488264
TRINITY_DN953_c2_g1_i42	51.9965	0.389413	0.254077	1.53265	0.125361	0.246801
TRINITY_DN953_c2_g1_i38	82.3505	0.299723	0.22055	1.35898	0.174154	0.313093
TRINITY_DN953_c2_g1_i35	71.9846	0.488917	0.259853	1.88151	0.0599023	0.142214
TRINITY_DN953_c1_g1_i5	19.1093	0.540234	0.405448	1.33244	0.182716	0.324417
TRINITY_DN953_c1_g1_i4	25.757	0.340134	0.353773	0.961445	0.336328	0.501505
TRINITY_DN953_c1_g1_i2	10.9856	0.347651	0.464535	0.748386	0.454227	0.613812
TRINITY_DN953_c1_g1_i1	28.4839	0.0978693	0.374716	0.261182	0.793952	0.87623
TRINITY_DN953_c0_g1_i4	66.5494	0.0103307	0.316779	0.0326119	0.973984	0.98637
TRINITY_DN953_c0_g1_i21	77.5014	-0.366733	0.385683	-0.950868	0.341672	0.506764
TRINITY_DN9529_c0_g1_i20	32.0838	0.292827	0.297653	0.983787	0.32522	0.490228
TRINITY_DN9529_c0_g1_i18	51.6324	0.892572	0.264052	3.38029	0.00072409	0.00411718
TRINITY_DN9529_c0_g1_i16	43.498	0.431828	0.247672	1.74355	0.0812374	0.179197
TRINITY_DN9529_c0_g1_i14	53.0852	0.232499	0.215211	1.08033	0.279996	0.440447
TRINITY_DN9528_c1_g1_i4	18.8878	1.00465	0.451523	2.22501	0.0260802	0.0754751
TRINITY_DN9528_c1_g1_i3	15.8596	0.645889	0.480245	1.34492	0.178653	0.319292
TRINITY_DN9528_c1_g1_i2	18.866	0.344937	0.529821	0.651044	0.515018	0.665902
TRINITY_DN9527_c0_g1_i1	68.6124	-0.755312	0.359543	-2.10076	0.0356624	0.0960264
TRINITY_DN9525_c0_g2_i4	31.1091	0.0050587	0.354847	0.014256	0.988626	0.994394
TRINITY_DN9525_c0_g2_i2	71.7599	0.24287	0.210025	1.15638	0.247524	0.404056
TRINITY_DN9525_c0_g1_i9	54.9757	-0.0305889	0.287679	-0.10633	0.915321	0.951783
TRINITY_DN9525_c0_g1_i7	26.049	0.227694	0.327469	0.695314	0.486859	0.642363
TRINITY_DN9525_c0_g1_i2	64.2501	0.100728	0.257686	0.390896	0.695874	0.808056
TRINITY_DN9524_c1_g1_i2	9.5661	2.32016	0.940636	2.46658	0.0136409	0.045406
TRINITY_DN9524_c1_g1_i1	4.96368	3.50266	1.50332	2.32995	0.019809	0.0607633
TRINITY_DN9523_c0_g1_i7	167.655	0.247404	0.206143	1.20016	0.230078	0.382957
TRINITY_DN9523_c0_g1_i6	274.825	0.366502	0.175021	2.09404	0.0362563	0.0972293
TRINITY_DN9523_c0_g1_i1	163.52	-0.143923	0.188078	-0.765227	0.444136	0.604713
TRINITY_DN9522_c0_g2_i5	72.9702	0.116462	0.199679	0.583246	0.559728	0.703202
TRINITY_DN9522_c0_g2_i3	75.9715	0.499523	0.209675	2.38236	0.0172019	0.054506
TRINITY_DN9522_c0_g2_i17	73.4201	0.164444	0.199256	0.82529	0.409207	0.572764
TRINITY_DN9522_c0_g2_i13	66.9902	0.275756	0.203942	1.35213	0.176335	0.316077
TRINITY_DN9522_c0_g1_i6	91.3648	0.272831	0.177134	1.54026	0.123498	0.244197
TRINITY_DN9522_c0_g1_i5	98.1748	0.336531	0.1675	2.00914	0.0445219	0.113713
TRINITY_DN9521_c0_g2_i4	38.7573	-0.0853151	0.279926	-0.304777	0.760536	0.853511
TRINITY_DN9521_c0_g2_i1	32.8078	0.0487907	0.248982	0.195961	0.844641	0.909008
TRINITY_DN9520_c0_g2_i6	28.5764	-0.773275	0.284521	-2.71781	0.00657154	0.0254174
TRINITY_DN9520_c0_g2_i5	27.4929	-0.314276	0.275745	-1.13973	0.254397	0.411745
TRINITY_DN9520_c0_g2_i3	4.98842	-0.742246	0.613113	-1.21062	0.226042	0.377956
TRINITY_DN9520_c0_g2_i2	34.2474	-0.295467	0.235973	-1.25212	0.210525	0.358854
TRINITY_DN9520_c0_g2_i1	31.591	-0.486391	0.270857	-1.79575	0.0725347	0.164247
TRINITY_DN9520_c0_g1_i9	11.8744	-0.677046	0.405584	-1.66931	0.0950554	0.201247
TRINITY_DN9520_c0_g1_i8	19.0314	-0.121212	0.370072	-0.327535	0.743263	0.841675
TRINITY_DN9520_c0_g1_i4	7.31051	0.433436	0.540592	0.80178	0.42268	0.584898
TRINITY_DN9520_c0_g1_i11	37.2893	-0.805886	0.245544	-3.28204	0.00103058	0.0055559
TRINITY_DN9520_c0_g1_i1	39.2091	-0.663204	0.226106	-2.93316	0.00335534	0.0147071
TRINITY_DN952_c8_g1_i2	21.2016	0.528758	0.429931	1.22987	0.218747	0.369035
TRINITY_DN952_c8_g1_i1	13.5981	1.62581	0.551367	2.94869	0.00319122	0.0141199
TRINITY_DN952_c6_g1_i1	1920.44	0.690895	0.143596	4.81138	1.4989e-06	1.81347e-05
TRINITY_DN952_c3_g1_i8	118.175	-0.207364	0.156638	-1.32384	0.185555	0.327948
TRINITY_DN952_c3_g1_i2	239.11	-0.307742	0.139641	-2.20381	0.0275374	0.0788121
TRINITY_DN952_c3_g1_i1	114.183	-0.39868	0.166073	-2.40063	0.016367	0.0524187
TRINITY_DN952_c1_g1_i9	25.8557	0.936969	0.392959	2.38439	0.0171074	0.0542703
TRINITY_DN952_c1_g1_i8	25.3402	0.958367	0.373643	2.56493	0.0103197	0.0364304
TRINITY_DN952_c1_g1_i6	24.6581	0.575297	0.333176	1.72671	0.0842205	0.184016
TRINITY_DN952_c1_g1_i4	10.1212	1.34533	0.538875	2.49655	0.0125409	0.0424466
TRINITY_DN952_c1_g1_i13	18.0825	0.79937	0.380394	2.10142	0.0356038	0.0958932
TRINITY_DN952_c1_g1_i12	10.6075	1.63499	0.639175	2.55797	0.0105284	0.0370061
TRINITY_DN952_c1_g1_i11	25.8389	0.545352	0.332147	1.6419	0.100611	0.20991
TRINITY_DN952_c1_g1_i10	17.0054	0.715284	0.398461	1.79511	0.0726355	0.164415
TRINITY_DN952_c1_g1_i1	6.77777	1.82446	0.78504	2.32404	0.0201234	0.0615104
TRINITY_DN952_c0_g1_i1	6.49953	2.25601	0.878987	2.5666	0.0102701	0.0362978
TRINITY_DN9518_c0_g1_i9	19.7698	-1.80134	0.76007	-2.36996	0.0177898	0.0559326
TRINITY_DN9518_c0_g1_i8	7.44444	-1.38506	1.23578	-1.1208	0.262374	0.421136
TRINITY_DN9518_c0_g1_i7	7.51412	-1.42281	1.55272	-0.916331	0.359493	0.52471
TRINITY_DN9518_c0_g1_i5	6.51664	-2.81813	2.03483	-1.38494	0.16607	0.302625
TRINITY_DN9517_c0_g2_i26	265.781	-0.0299126	0.12507	-0.239168	0.810976	0.88688
TRINITY_DN9517_c0_g2_i17	226.329	0.0235254	0.132934	0.176971	0.859531	0.917708
TRINITY_DN9517_c0_g2_i14	224.856	0.0368086	0.127034	0.289755	0.772003	0.861303
TRINITY_DN9517_c0_g1_i34	223.498	-0.00731314	0.139338	-0.0524849	0.958142	0.977499
TRINITY_DN9517_c0_g1_i33	183.772	-0.0784753	0.152028	-0.516189	0.605723	0.739777
TRINITY_DN9517_c0_g1_i16	187.768	-0.00876338	0.148587	-0.0589782	0.95297	0.974641
TRINITY_DN9517_c0_g1_i11	217.262	-0.0942441	0.138955	-0.678236	0.497622	0.651431
TRINITY_DN9516_c0_g1_i8	22.4221	1.16015	0.451876	2.56742	0.0102459	0.0362233
TRINITY_DN9514_c0_g1_i1	32.9192	-0.144164	0.291893	-0.493894	0.621381	0.752204
TRINITY_DN9511_c0_g4_i7	928.127	0.271357	0.213932	1.26843	0.204646	0.351923
TRINITY_DN9511_c0_g4_i1	2444.96	0.232412	0.199257	1.16639	0.243456	0.399368
TRINITY_DN9511_c0_g3_i3	7.06641	6.34316	1.34405	4.71943	2.36506e-06	2.73765e-05
TRINITY_DN9511_c0_g3_i1	7.85172	1.52975	0.722599	2.11702	0.0342583	0.093166
TRINITY_DN9511_c0_g2_i3	162.543	-0.224555	0.325994	-0.688834	0.490928	0.64567
TRINITY_DN9511_c0_g2_i2	1378.46	0.0247811	0.204963	0.120905	0.903766	0.94507
TRINITY_DN9510_c0_g2_i3	28.7201	-0.298639	0.26328	-1.1343	0.256668	0.414418
TRINITY_DN9510_c0_g2_i26	27.8351	-0.279568	0.321342	-0.87	0.384301	0.548605
TRINITY_DN9510_c0_g2_i25	28.5897	-0.275686	0.299061	-0.921839	0.356613	0.521807
TRINITY_DN9510_c0_g2_i24	18.1356	-0.315298	0.397237	-0.793728	0.427354	0.589091
TRINITY_DN9510_c0_g2_i20	30.0199	-0.296836	0.289251	-1.02622	0.304788	0.468486
TRINITY_DN9510_c0_g2_i2	6.75335	0.283677	0.560215	0.506372	0.612596	0.745442
TRINITY_DN9510_c0_g2_i12	28.9696	-0.0740838	0.275141	-0.269257	0.787732	0.871899
TRINITY_DN9510_c0_g1_i6	36.0704	-0.286987	0.279945	-1.02515	0.30529	0.469033
TRINITY_DN9510_c0_g1_i16	35.3264	-0.0531027	0.287934	-0.184426	0.853679	0.914057
TRINITY_DN9510_c0_g1_i15	12.3102	0.521883	0.407452	1.28084	0.200249	0.346601
TRINITY_DN9510_c0_g1_i1	36.6543	-0.112603	0.293551	-0.38359	0.701282	0.811955
TRINITY_DN951_c0_g1_i14	28.6317	0.649643	0.329956	1.96888	0.0489669	0.12213
TRINITY_DN951_c0_g1_i11	40.1936	0.395528	0.263281	1.5023	0.13302	0.257632
TRINITY_DN9509_c0_g2_i1	15.8317	4.64132	1.31955	3.51736	0.000435862	0.00269327
TRINITY_DN9509_c0_g1_i1	16.2843	6.86766	1.39434	4.92539	8.41915e-07	1.07901e-05
TRINITY_DN9508_c0_g2_i15	47.6213	-0.300499	0.248791	-1.20784	0.22711	0.379246
TRINITY_DN9508_c0_g1_i3	58.5803	-0.213567	0.225842	-0.94565	0.344327	0.509395
TRINITY_DN9507_c0_g1_i9	118.987	-1.14259	0.195689	-5.83883	5.25692e-09	1.04818e-07
TRINITY_DN9507_c0_g1_i5	130.874	-1.10277	0.202602	-5.44306	5.23727e-08	8.60365e-07
TRINITY_DN9507_c0_g1_i14	47.672	-1.6134	0.343074	-4.70278	2.56642e-06	2.95199e-05
TRINITY_DN9507_c0_g1_i13	112.046	-0.651057	0.203358	-3.20153	0.001367	0.0070255
TRINITY_DN9507_c0_g1_i1	197.945	-1.09025	0.17834	-6.11331	9.7587e-10	2.20064e-08
TRINITY_DN95061_c0_g1_i2	8.03015	1.22736	0.627674	1.95541	0.0505347	0.125094
TRINITY_DN9506_c0_g2_i1	39.6664	-0.0987891	0.361838	-0.27302	0.784837	0.869971
TRINITY_DN9506_c0_g1_i7	66.3556	0.403862	0.237771	1.69853	0.0894072	0.192279
TRINITY_DN9506_c0_g1_i6	18.7192	0.66765	0.386447	1.72766	0.0840491	0.183778
TRINITY_DN9506_c0_g1_i5	30.2707	1.00994	0.328386	3.07545	0.00210182	0.0100274
TRINITY_DN9506_c0_g1_i16	308.904	0.418749	0.308648	1.35672	0.17487	0.314114
TRINITY_DN9506_c0_g1_i12	16.1325	1.64751	0.42103	3.91304	9.11401e-05	0.000698556
TRINITY_DN95058_c0_g1_i1	31.3426	1.23439	2.56222	0.481764	0.629974	0.758922
TRINITY_DN9505_c0_g1_i7	26.8422	-0.810108	0.311699	-2.599	0.00934944	0.0336917
TRINITY_DN9505_c0_g1_i64	29.1669	-0.53622	0.300742	-1.78299	0.0745875	0.167876
TRINITY_DN9503_c0_g1_i56	27.8011	0.323645	0.306314	1.05658	0.290703	0.45261
TRINITY_DN9503_c0_g1_i55	21.0614	-0.0535087	0.36642	-0.146031	0.883897	0.932723
TRINITY_DN9503_c0_g1_i50	20.4463	-0.250903	0.337375	-0.743692	0.457063	0.616229
TRINITY_DN9503_c0_g1_i49	15.7873	-0.267655	0.396463	-0.675108	0.499607	0.653114
TRINITY_DN9503_c0_g1_i47	16.8729	-0.268218	0.330195	-0.812301	0.416619	0.579513
TRINITY_DN9503_c0_g1_i43	13.7675	-0.0928981	0.452691	-0.205213	0.837406	0.903748
TRINITY_DN9503_c0_g1_i4	15.0023	-0.259377	0.413596	-0.627127	0.530576	0.678867
TRINITY_DN9503_c0_g1_i36	17.9259	0.289641	0.411114	0.704527	0.481105	0.637669
TRINITY_DN9503_c0_g1_i28	14.0981	-0.0209146	0.445943	-0.0468996	0.962593	0.980065
TRINITY_DN9503_c0_g1_i11	26.5842	0.12599	0.321129	0.392335	0.694811	0.807327
TRINITY_DN9502_c5_g1_i1	7.81302	1.4332	0.636345	2.25224	0.0243072	0.0713942
TRINITY_DN9502_c1_g1_i11	17.8925	1.29364	0.492851	2.62481	0.00866981	0.0317623
TRINITY_DN9502_c0_g1_i9	228.349	0.0294188	0.185077	0.158955	0.873705	0.926261
TRINITY_DN9502_c0_g1_i3	91.5993	-0.0125431	0.227211	-0.0552048	0.955975	0.976309
TRINITY_DN9502_c0_g1_i14	205.572	-0.170104	0.161311	-1.0545	0.291652	0.453726
TRINITY_DN9502_c0_g1_i12	198.228	0.0400673	0.132978	0.301307	0.76318	0.855263
TRINITY_DN9502_c0_g1_i11	34.1231	-0.342369	0.295925	-1.15694	0.247295	0.403795
TRINITY_DN9501_c0_g4_i3	101.253	0.219604	0.212691	1.0325	0.301837	0.46511
TRINITY_DN9501_c0_g4_i2	191.23	0.102771	0.184533	0.556927	0.577577	0.717858
TRINITY_DN9500_c0_g2_i3	23.8501	-0.750054	0.391137	-1.91762	0.0551587	0.13358
TRINITY_DN950_c1_g2_i5	95.09	0.392086	0.194903	2.01169	0.0442522	0.113176
TRINITY_DN950_c1_g2_i4	77.7547	0.384882	0.213045	1.80658	0.0708277	0.161321
TRINITY_DN950_c1_g1_i2	47.5785	0.524566	0.303587	1.72789	0.0840075	0.183709
TRINITY_DN950_c0_g1_i99	109.787	-0.280298	0.149152	-1.87929	0.0602055	0.142756
TRINITY_DN950_c0_g1_i64	56.256	-0.0572463	0.225283	-0.254109	0.799412	0.879659
TRINITY_DN950_c0_g1_i57	10.6071	0.132174	0.509582	0.259377	0.795344	0.877036
TRINITY_DN950_c0_g1_i25	119.636	0.0321013	0.177453	0.180901	0.856445	0.915762
TRINITY_DN950_c0_g1_i24	88.7088	-0.215134	0.192435	-1.11796	0.263586	0.422335
TRINITY_DN950_c0_g1_i15	20.6802	-0.135471	0.333982	-0.405624	0.685019	0.800372
TRINITY_DN95_c1_g3_i1	88.8585	0.65329	0.35125	1.8599	0.0628993	0.147579
TRINITY_DN95_c1_g2_i1	42.3023	1.33379	0.39931	3.34024	0.000837058	0.0046522
TRINITY_DN95_c1_g1_i9	27.3497	0.331837	0.464824	0.713898	0.47529	0.632517
TRINITY_DN95_c1_g1_i8	14.7538	0.51521	0.449487	1.14622	0.251705	0.408772
TRINITY_DN95_c1_g1_i5	58.0041	0.912332	0.439492	2.07588	0.0379053	0.10055
TRINITY_DN95_c1_g1_i4	40.6459	0.339993	0.316912	1.07283	0.283347	0.4443
TRINITY_DN95_c1_g1_i3	53.6518	0.858451	0.383402	2.23904	0.0251535	0.0733378
TRINITY_DN95_c1_g1_i2	25.0996	0.956324	0.440648	2.17026	0.0299868	0.0841492
TRINITY_DN95_c1_g1_i18	22.1692	1.96637	0.512853	3.83417	0.000125989	0.000929957
TRINITY_DN95_c1_g1_i14	16.7832	0.865714	0.464541	1.86359	0.062379	0.14665
TRINITY_DN95_c1_g1_i13	57.1754	1.10025	0.341724	3.21971	0.00128321	0.0066656
TRINITY_DN95_c1_g1_i12	45.8166	0.890069	0.416837	2.13529	0.032737	0.090089
TRINITY_DN95_c1_g1_i1	31.732	0.352914	0.456053	0.773844	0.439023	0.600092
TRINITY_DN95_c0_g1_i48	83.5926	1.03241	0.444171	2.32436	0.0201064	0.0614743
TRINITY_DN95_c0_g1_i47	32.7358	1.12269	0.377059	2.97749	0.00290621	0.0130729
TRINITY_DN95_c0_g1_i39	46.93	1.00885	0.354294	2.8475	0.00440636	0.0183549
TRINITY_DN95_c0_g1_i35	84.7414	1.297	0.389289	3.33172	0.000863107	0.0047728
TRINITY_DN95_c0_g1_i33	31.2213	0.607011	0.478089	1.26966	0.204206	0.351364
TRINITY_DN95_c0_g1_i3	40.935	1.29125	0.451205	2.86178	0.00421274	0.0176988
TRINITY_DN95_c0_g1_i29	20.5907	1.55128	0.518515	2.99177	0.00277368	0.0125823
TRINITY_DN95_c0_g1_i16	58.4603	1.10948	0.481772	2.30291	0.0212838	0.0642712
TRINITY_DN9499_c0_g2_i3	70.465	0.110488	0.271815	0.406483	0.684388	0.799834
TRINITY_DN9499_c0_g1_i7	142.626	0.704241	0.173862	4.05057	5.10932e-05	0.000422677
TRINITY_DN9498_c0_g2_i1	128.785	0.526585	0.257227	2.04716	0.0406421	0.106075
TRINITY_DN9498_c0_g1_i11	131.63	0.273842	0.288529	0.949098	0.342571	0.507634
TRINITY_DN9497_c0_g2_i98	62.615	0.748838	0.224225	3.33967	0.000838794	0.00466
TRINITY_DN9497_c0_g2_i11	46.2582	0.229441	0.250672	0.915301	0.360033	0.52518
TRINITY_DN9497_c0_g2_i105	61.9625	0.0498937	0.225758	0.221005	0.825088	0.895927
TRINITY_DN9497_c0_g2_i102	59.713	0.117309	0.266351	0.440429	0.659627	0.781361
TRINITY_DN9496_c0_g1_i55	9.96706	-1.62318	0.465221	-3.48904	0.000484751	0.00294536
TRINITY_DN9496_c0_g1_i49	15.4409	-0.494678	0.40397	-1.22454	0.220748	0.37152
TRINITY_DN9496_c0_g1_i41	3.16291	-0.123244	0.844819	-0.145882	0.884015	0.932761
TRINITY_DN9496_c0_g1_i38	19.0171	-1.05298	0.346821	-3.03609	0.00239671	0.0111761
TRINITY_DN9496_c0_g1_i3	5.86714	-1.46135	0.551559	-2.64949	0.00806145	0.0299823
TRINITY_DN9496_c0_g1_i28	8.45845	-0.766923	0.487927	-1.5718	0.115997	0.233347
TRINITY_DN9496_c0_g1_i22	5.35616	-0.414395	0.598717	-0.692138	0.488851	0.644011
TRINITY_DN9496_c0_g1_i2	17.3256	-0.857214	0.337855	-2.53722	0.0111735	0.0388095
TRINITY_DN9496_c0_g1_i18	10.4857	-1.2127	0.535996	-2.26252	0.0236655	0.0698628
TRINITY_DN9495_c0_g1_i5	24.5892	0.312282	0.347107	0.899669	0.368296	0.533464
TRINITY_DN9495_c0_g1_i3	10.9404	0.546452	0.588814	0.928056	0.353379	0.51853
TRINITY_DN9495_c0_g1_i15	92.4899	-0.0579311	0.209642	-0.276334	0.782292	0.86842
TRINITY_DN9495_c0_g1_i11	86.3671	-0.0153562	0.206267	-0.0744478	0.940654	0.967002
TRINITY_DN9495_c0_g1_i1	131.695	0.199321	0.163315	1.22047	0.222286	0.373374
TRINITY_DN9494_c0_g1_i26	14.8343	-0.352162	0.92302	-0.381532	0.702809	0.812941
TRINITY_DN9494_c0_g1_i15	15.3722	-0.724528	0.81628	-0.887598	0.374757	0.539432
TRINITY_DN9494_c0_g1_i12	10.4662	-0.527646	1.35452	-0.389545	0.696873	0.808774
TRINITY_DN9492_c0_g3_i1	10.7626	1.51569	0.737135	2.05619	0.0397646	0.104312
TRINITY_DN9491_c1_g1_i8	403.956	0.416855	0.192857	2.16148	0.0306585	0.0856626
TRINITY_DN949_c0_g2_i9	72.7092	-0.261361	0.235201	-1.11122	0.266472	0.425513
TRINITY_DN949_c0_g2_i8	78.2621	-0.453126	0.210949	-2.14804	0.0317107	0.087926
TRINITY_DN949_c0_g2_i7	76.5161	-0.487207	0.243555	-2.0004	0.0454576	0.115567
TRINITY_DN949_c0_g2_i4	85.6013	-0.443301	0.247001	-1.79473	0.0726963	0.164526
TRINITY_DN949_c0_g2_i3	89.6303	-0.359268	0.239553	-1.49974	0.133682	0.258552
TRINITY_DN949_c0_g2_i2	80.4324	-0.383061	0.242734	-1.57811	0.11454	0.231223
TRINITY_DN949_c0_g1_i2	128.621	-0.23406	0.195526	-1.19708	0.231276	0.384483
TRINITY_DN949_c0_g1_i1	138.779	-0.448692	0.255278	-1.75766	0.0788056	0.175058
TRINITY_DN9487_c0_g2_i1	42.7221	2.49086	0.523697	4.7563	1.97174e-06	2.33017e-05
TRINITY_DN9486_c0_g2_i4	43.0447	2.2705	0.392229	5.78871	7.0928e-09	1.38091e-07
TRINITY_DN9486_c0_g1_i2	81.263	2.14896	0.278012	7.72973	1.07773e-14	5.11175e-13
TRINITY_DN9486_c0_g1_i1	33.6785	2.72641	0.418973	6.50737	7.64765e-11	2.06778e-09
TRINITY_DN9485_c0_g2_i7	19.3828	-0.599718	0.365572	-1.64049	0.100903	0.210362
TRINITY_DN9485_c0_g2_i5	93.7638	-0.197509	0.253057	-0.780493	0.435101	0.596446
TRINITY_DN9485_c0_g2_i38	89.9007	-0.457042	0.216197	-2.114	0.034515	0.0937006
TRINITY_DN9485_c0_g2_i29	94.5644	-0.0023968	0.220219	-0.0108837	0.991316	0.996027
TRINITY_DN9485_c0_g2_i17	93.0427	-0.20149	0.261753	-0.769771	0.441436	0.602309
TRINITY_DN9485_c0_g2_i13	93.8363	-0.29183	0.216072	-1.35062	0.176818	0.316771
TRINITY_DN9485_c0_g2_i10	81.4974	-0.20158	0.24633	-0.818331	0.413168	0.57623
TRINITY_DN9485_c0_g1_i7	93.8704	-0.360325	0.21594	-1.66863	0.095191	0.201449
TRINITY_DN9485_c0_g1_i21	92.3981	-0.326088	0.258119	-1.26332	0.206473	0.353999
TRINITY_DN9485_c0_g1_i19	86.3111	-0.199687	0.259579	-0.769271	0.441732	0.602547
TRINITY_DN9485_c0_g1_i15	91.3395	-0.229607	0.267562	-0.858147	0.390811	0.555023
TRINITY_DN9485_c0_g1_i12	95.048	-0.34838	0.231346	-1.50588	0.132098	0.256383
TRINITY_DN9485_c0_g1_i11	94.2677	-0.244373	0.241799	-1.01064	0.312187	0.476452
TRINITY_DN94833_c0_g1_i1	113.453	-0.50324	0.660064	-0.76241	0.445815	0.606036
TRINITY_DN9483_c0_g2_i3	12.9111	-3.54853	0.595171	-5.96221	2.4885e-09	5.26995e-08
TRINITY_DN9483_c0_g2_i2	12.0006	-3.97984	0.729119	-5.45842	4.80389e-08	7.95121e-07
TRINITY_DN9483_c0_g1_i6	12.0334	-2.8476	0.548831	-5.18848	2.12023e-07	3.10024e-06
TRINITY_DN9483_c0_g1_i4	12.6341	-3.0679	0.630524	-4.86564	1.14088e-06	1.41793e-05
TRINITY_DN9482_c0_g1_i8	12.0082	-0.999803	0.449939	-2.22208	0.0262776	0.0759211
TRINITY_DN9482_c0_g1_i7	10.7899	-0.948178	0.40702	-2.32956	0.0198293	0.060802
TRINITY_DN9482_c0_g1_i6	12.6805	-0.434963	0.462502	-0.940456	0.346984	0.51204
TRINITY_DN9482_c0_g1_i5	13.6931	-0.422157	0.421908	-1.00059	0.317024	0.481783
TRINITY_DN9482_c0_g1_i3	11.5226	-1.39351	0.495139	-2.81439	0.00488703	0.0199656
TRINITY_DN94815_c0_g1_i1	31.5469	0.736008	0.4867	1.51224	0.130472	0.254075
TRINITY_DN9480_c0_g1_i4	211.273	0.0466343	0.157228	0.296604	0.766769	0.857664
TRINITY_DN9480_c0_g1_i21	240.023	0.00185012	0.141181	0.0131046	0.989544	0.994941
TRINITY_DN9480_c0_g1_i15	91.295	-0.0351089	0.210875	-0.166491	0.867771	0.922941
TRINITY_DN948_c1_g2_i1	80.2563	-0.17482	0.182012	-0.960483	0.336812	0.501981
TRINITY_DN948_c1_g1_i6	938.908	-0.103591	0.253237	-0.409069	0.682489	0.798455
TRINITY_DN948_c0_g2_i4	119.9	-0.485011	0.140243	-3.45836	0.000543471	0.00324186
TRINITY_DN9479_c0_g2_i8	30.8285	-0.550435	0.336415	-1.63618	0.101802	0.211745
TRINITY_DN9479_c0_g2_i4	32.025	-0.384435	0.27103	-1.41842	0.156067	0.289213
TRINITY_DN9479_c0_g2_i3	22.271	-0.987306	0.411676	-2.39826	0.0164732	0.0526796
TRINITY_DN9479_c0_g2_i1	20.601	-0.783914	0.385292	-2.0346	0.0418914	0.108565
TRINITY_DN9479_c0_g1_i9	30.7148	-0.298629	0.2686	-1.1118	0.266224	0.425244
TRINITY_DN9479_c0_g1_i4	35.0719	-0.627812	0.255148	-2.46058	0.0138712	0.0459831
TRINITY_DN9479_c0_g1_i2	29.2986	-0.742717	0.318277	-2.33355	0.0196192	0.0603022
TRINITY_DN9479_c0_g1_i14	33.0184	-0.629016	0.274255	-2.29354	0.0218167	0.0655143
TRINITY_DN9479_c0_g1_i12	33.2444	-0.363557	0.271255	-1.34028	0.180156	0.32117
TRINITY_DN9477_c0_g2_i7	737.837	-0.10822	0.121691	-0.889306	0.373839	0.538595
TRINITY_DN9477_c0_g2_i2	91.3078	0.0532089	0.29092	0.182899	0.854877	0.91474
TRINITY_DN9477_c0_g2_i15	269.06	0.0585715	0.163193	0.35891	0.719663	0.824726
TRINITY_DN9477_c0_g1_i8	759.719	0.0196437	0.146489	0.134097	0.893326	0.938848
TRINITY_DN9477_c0_g1_i11	278.312	0.018584	0.144253	0.128829	0.897493	0.941554
TRINITY_DN9476_c0_g1_i1	1074.81	-0.707175	0.270121	-2.61799	0.00884487	0.0322491
TRINITY_DN9474_c0_g2_i1	182.537	0.554428	0.329739	1.68141	0.0926826	0.197521
TRINITY_DN9473_c0_g1_i11	197.369	-0.109457	0.23526	-0.46526	0.641745	0.767923
TRINITY_DN9472_c0_g1_i1	11.4936	3.22373	1.11499	2.89127	0.00383694	0.0163985
TRINITY_DN9471_c1_g2_i3	160.636	-0.00703663	0.17848	-0.0394254	0.968551	0.983271
TRINITY_DN9471_c1_g1_i3	46.9388	0.0334366	0.259884	0.128659	0.897627	0.941593
TRINITY_DN9471_c0_g1_i8	94.1666	0.400095	0.233864	1.7108	0.0871179	0.188696
TRINITY_DN9471_c0_g1_i2	113.84	0.303066	0.24135	1.25571	0.209221	0.357381
TRINITY_DN94708_c0_g1_i1	99.0447	0.500337	0.383044	1.30621	0.19148	0.335475
TRINITY_DN9470_c0_g1_i8	12.2784	1.70029	0.677973	2.5079	0.0121452	0.0413805
TRINITY_DN947_c0_g2_i1	4.99007	-2.16931	1.08254	-2.0039	0.0450803	0.114805
TRINITY_DN947_c0_g1_i7	59.2265	-0.0546094	0.310313	-0.175982	0.860308	0.9182
TRINITY_DN947_c0_g1_i6	78.9617	-0.172668	0.297361	-0.580668	0.561464	0.704683
TRINITY_DN947_c0_g1_i5	254.606	-0.612422	0.12973	-4.72076	2.34962e-06	2.72224e-05
TRINITY_DN947_c0_g1_i36	31.4149	0.301174	0.318973	0.9442	0.345067	0.510096
TRINITY_DN947_c0_g1_i34	117.698	-0.072347	0.216972	-0.333439	0.738803	0.838512
TRINITY_DN947_c0_g1_i32	47.5191	0.300059	0.247526	1.21223	0.225424	0.377201
TRINITY_DN947_c0_g1_i28	21.9516	-0.0881462	0.344487	-0.255877	0.798046	0.878822
TRINITY_DN947_c0_g1_i26	102.081	-0.0283047	0.278748	-0.101542	0.91912	0.953909
TRINITY_DN947_c0_g1_i21	84.1604	-0.319525	0.208918	-1.52943	0.126159	0.247896
TRINITY_DN947_c0_g1_i10	14.4273	-0.0037673	0.420011	-0.00896954	0.992843	0.996801
TRINITY_DN9469_c0_g1_i1	19.0988	0.585466	0.527843	1.10917	0.267359	0.426425
TRINITY_DN9468_c1_g1_i1	16.3602	0.579419	0.450271	1.28682	0.198156	0.344074
TRINITY_DN9467_c0_g2_i4	320.965	0.0476342	0.172044	0.276872	0.781878	0.868211
TRINITY_DN9467_c0_g2_i1	48.5293	0.34121	0.360824	0.945639	0.344333	0.509395
TRINITY_DN9467_c0_g1_i4	89.9152	0.243345	0.291281	0.83543	0.403476	0.567376
TRINITY_DN9466_c0_g2_i4	78.6061	-0.10297	0.261231	-0.394173	0.693453	0.806404
TRINITY_DN9466_c0_g2_i3	94.8328	-0.248852	0.224672	-1.10762	0.268026	0.427239
[truncated: 68,251 more rows]

## Sheet: devL1(F-E)
Gene	baseMean	log2FoldChange	lfcSE	stat	pvalue	padj
TRINITY_DN9999_c0_g2_i9	78.2953	0.648553	0.152947	4.24036	2.2316e-05	0.00011586
TRINITY_DN9999_c0_g2_i5	85.0725	0.491064	0.139215	3.52739	0.000419681	0.00157481
TRINITY_DN9999_c0_g1_i6	28.676	0.446618	0.186147	2.39928	0.0164274	0.0375608
TRINITY_DN9999_c0_g1_i21	39.463	0.552337	0.213745	2.58409	0.00976369	0.0241123
TRINITY_DN9999_c0_g1_i16	34.4188	0.556883	0.202693	2.74741	0.00600673	0.0159513
TRINITY_DN9999_c0_g1_i12	67.1789	0.530718	0.163973	3.23662	0.00120954	0.00398592
TRINITY_DN9999_c0_g1_i10	37.3584	0.476921	0.207541	2.29796	0.0215641	0.0473026
TRINITY_DN9999_c0_g1_i1	84.4589	0.505261	0.14927	3.38489	0.00071208	0.00250928
TRINITY_DN9998_c0_g2_i5	50.4538	-0.286544	0.163411	-1.75352	0.079513	0.140531
TRINITY_DN9998_c0_g2_i13	48.1027	-0.252419	0.183194	-1.37787	0.168242	0.258275
TRINITY_DN9998_c0_g2_i11	50.7838	-0.313828	0.192066	-1.63396	0.102268	0.172563
TRINITY_DN9998_c0_g1_i8	22.1165	-0.284904	0.234083	-1.2171	0.223565	0.32386
TRINITY_DN9998_c0_g1_i4	27.7285	-0.0309592	0.236758	-0.130763	0.895963	0.927206
TRINITY_DN9998_c0_g1_i1	34.3987	-0.255396	0.200969	-1.27082	0.203791	0.301014
TRINITY_DN9997_c0_g3_i6	171.254	-0.405932	0.126071	-3.21988	0.00128246	0.00418988
TRINITY_DN9997_c0_g3_i18	241.663	-0.377458	0.117936	-3.20054	0.00137168	0.00444478
TRINITY_DN9997_c0_g3_i15	78.4224	-0.234952	0.14579	-1.61158	0.107054	0.17905
TRINITY_DN9996_c0_g2_i2	66.3882	-0.632398	0.278507	-2.27067	0.0231671	0.0502292
TRINITY_DN99941_c0_g1_i3	12.3219	1.89507	1.32868	1.42628	0.153787	0.240318
TRINITY_DN9993_c0_g2_i3	16.7807	2.4758	0.74425	3.32657	0.000879221	0.00301258
TRINITY_DN9993_c0_g2_i1	21.1832	2.33095	0.679989	3.42792	0.000608233	0.00218231
TRINITY_DN9993_c0_g1_i9	13.353	-0.737975	0.387579	-1.90406	0.0569018	0.106569
TRINITY_DN9993_c0_g1_i5	14.5573	-0.210681	0.488862	-0.430961	0.666497	0.750638
TRINITY_DN9993_c0_g1_i4	14.9955	-1.03558	0.456737	-2.26736	0.0233685	0.0506048
TRINITY_DN9993_c0_g1_i3	18.2327	-1.01037	0.419378	-2.40921	0.0159871	0.0367021
TRINITY_DN9993_c0_g1_i2	18.8947	3.43126	0.900704	3.80953	0.000139229	0.000593276
TRINITY_DN9993_c0_g1_i11	18.6509	3.09926	0.916905	3.38013	0.000724508	0.00254746
TRINITY_DN9991_c0_g2_i9	9.43822	0.326697	0.292987	1.11506	0.264826	0.370638
TRINITY_DN9991_c0_g2_i6	11.7953	0.510081	0.285906	1.78409	0.0744097	0.133102
TRINITY_DN9991_c0_g2_i28	18.3183	0.280057	0.212419	1.31842	0.187364	0.281504
TRINITY_DN9991_c0_g2_i25	19.774	0.0406061	0.21836	0.18596	0.852476	0.895252
TRINITY_DN9991_c0_g2_i22	18.5185	0.406754	0.224806	1.80936	0.0703949	0.127219
TRINITY_DN9991_c0_g1_i9	20.4372	0.540766	0.199494	2.71068	0.00671449	0.0175599
TRINITY_DN9991_c0_g1_i42	7.78356	0.599554	0.340236	1.76217	0.0780404	0.138361
TRINITY_DN9991_c0_g1_i38	20.0407	0.184263	0.200365	0.919637	0.357762	0.46902
TRINITY_DN9991_c0_g1_i19	8.67661	0.418703	0.326383	1.28286	0.199542	0.296133
TRINITY_DN9991_c0_g1_i13	18.6211	0.438928	0.229775	1.91026	0.0561001	0.105309
TRINITY_DN999_c1_g1_i6	66.0085	0.0236171	0.176145	0.134077	0.893341	0.925434
TRINITY_DN999_c1_g1_i5	64.0763	-0.00840229	0.138993	-0.0604513	0.951796	0.966978
TRINITY_DN999_c1_g1_i4	88.5901	0.0473994	0.146158	0.324302	0.745709	0.814326
TRINITY_DN999_c1_g1_i2	16.3551	0.663222	0.352321	1.88243	0.059777	0.111038
TRINITY_DN999_c1_g1_i1	74.358	0.0333667	0.127524	0.26165	0.793591	0.851445
TRINITY_DN9989_c0_g1_i10	349.364	-0.689318	0.271158	-2.54213	0.011018	0.026725
TRINITY_DN9987_c0_g1_i1	56.9067	0.049945	0.416002	0.120059	0.904436	0.933276
TRINITY_DN9986_c0_g2_i9	46.8452	-0.642074	0.189002	-3.39719	0.000680827	0.00240906
TRINITY_DN9986_c0_g2_i8	17.7189	-0.276807	0.240073	-1.15301	0.248907	0.352772
TRINITY_DN9986_c0_g2_i3	8.24429	-1.21876	0.484931	-2.51326	0.0119622	0.0286591
TRINITY_DN9986_c0_g2_i1	44.1559	-0.742888	0.157952	-4.70325	2.56056e-06	1.635e-05
TRINITY_DN9986_c0_g1_i20	17.2209	-0.770346	0.293165	-2.62769	0.00859673	0.0216459
TRINITY_DN9986_c0_g1_i2	14.8167	-0.767653	0.333178	-2.30403	0.021221	0.0466681
TRINITY_DN9986_c0_g1_i16	17.6931	-1.32307	0.275543	-4.80167	1.57347e-06	1.05108e-05
TRINITY_DN9985_c0_g1_i5	1274.3	0.246897	0.107608	2.29441	0.021767	0.0476644
TRINITY_DN9985_c0_g1_i11	11.6716	0.40697	0.392429	1.03705	0.299711	0.408697
TRINITY_DN9985_c0_g1_i10	698.958	0.0793408	0.0936866	0.846875	0.397065	0.508558
TRINITY_DN9981_c0_g1_i9	122.817	0.511584	0.128531	3.98022	6.88502e-05	0.000316206
TRINITY_DN9981_c0_g1_i6	62.325	0.298556	0.175357	1.70256	0.0886504	0.153532
TRINITY_DN9981_c0_g1_i31	46.8709	0.14191	0.152285	0.93187	0.351404	0.462462
TRINITY_DN9981_c0_g1_i30	53.9722	0.0458728	0.152597	0.300614	0.763709	0.828278
TRINITY_DN9981_c0_g1_i27	53.8351	0.257408	0.191303	1.34556	0.178446	0.270809
TRINITY_DN9981_c0_g1_i26	87.5851	0.363776	0.166104	2.19005	0.0285208	0.0598687
TRINITY_DN9981_c0_g1_i22	48.1252	0.299187	0.149916	1.99569	0.0459673	0.0892697
TRINITY_DN9981_c0_g1_i15	102.325	0.377606	0.114971	3.28437	0.00102209	0.00343666
TRINITY_DN9981_c0_g1_i12	92.8237	0.278289	0.117505	2.36831	0.0178694	0.0403462
TRINITY_DN9980_c0_g2_i1	286.497	0.173068	0.101216	1.70989	0.0872865	0.151679
TRINITY_DN9980_c0_g1_i6	284.553	0.246506	0.0996779	2.47302	0.0133976	0.0315906
TRINITY_DN9980_c0_g1_i4	110.183	0.431286	0.129671	3.326	0.000881023	0.00301787
TRINITY_DN998_c1_g1_i3	10.1268	2.50469	0.531664	4.71104	2.46455e-06	1.57958e-05
TRINITY_DN998_c1_g1_i1	7.78455	2.43406	0.746233	3.26179	0.00110711	0.00368854
TRINITY_DN998_c0_g3_i6	172.375	-0.153419	0.109292	-1.40376	0.160391	0.248493
TRINITY_DN998_c0_g1_i2	136.04	0.237068	0.191307	1.2392	0.215271	0.31431
TRINITY_DN9979_c1_g2_i8	82.009	0.41716	0.232453	1.7946	0.0727175	0.130647
TRINITY_DN9979_c1_g2_i6	139.85	0.617968	0.224514	2.75247	0.00591479	0.015744
TRINITY_DN9979_c1_g2_i11	190.383	0.385794	0.189115	2.04	0.0413505	0.0817824
TRINITY_DN9979_c1_g2_i1	212.532	0.926742	0.205848	4.50207	6.72958e-06	3.92331e-05
TRINITY_DN9979_c1_g1_i5	118.21	0.899428	0.185474	4.84935	1.2387e-06	8.44206e-06
TRINITY_DN9979_c1_g1_i4	186.897	0.796341	0.171678	4.63857	3.5082e-06	2.17505e-05
TRINITY_DN9979_c0_g1_i53	40.0742	0.379506	0.238548	1.5909	0.111632	0.185223
TRINITY_DN9979_c0_g1_i44	35.8024	0.10567	0.241385	0.437767	0.661555	0.746354
TRINITY_DN9979_c0_g1_i10	9.96634	0.167635	0.317977	0.527191	0.598061	0.692607
TRINITY_DN9979_c0_g1_i1	34.1857	0.453331	0.252071	1.79842	0.07211	0.129725
TRINITY_DN9978_c0_g4_i1	80.5509	0.679454	0.267008	2.5447	0.0109373	0.0265669
TRINITY_DN9978_c0_g3_i2	91.3254	0.911341	0.30623	2.976	0.00292033	0.00855135
TRINITY_DN9978_c0_g3_i1	90.5418	0.780589	0.267485	2.91826	0.00351995	0.0100581
TRINITY_DN9976_c0_g1_i46	19.7704	-0.737432	0.225257	-3.27374	0.00106134	0.00355628
TRINITY_DN9976_c0_g1_i45	18.577	-0.879273	0.213061	-4.12687	3.67737e-05	0.000180641
TRINITY_DN9976_c0_g1_i21	19.6237	-0.714878	0.229875	-3.10985	0.00187182	0.00582003
TRINITY_DN9975_c1_g1_i2	13.2872	-0.655129	0.257129	-2.54786	0.0108386	0.026354
TRINITY_DN9975_c0_g2_i4	38.8624	-0.691577	0.186503	-3.70813	0.000208794	0.000850638
TRINITY_DN9975_c0_g2_i3	32.2031	-0.933	0.177545	-5.25501	1.48019e-07	1.20107e-06
TRINITY_DN9975_c0_g2_i2	23.8309	-0.841837	0.242085	-3.47745	0.000506205	0.00185693
TRINITY_DN9975_c0_g2_i1	27.0234	-1.06946	0.191671	-5.57967	2.4097e-08	2.24109e-07
TRINITY_DN9975_c0_g1_i6	20.8138	-1.00428	0.201543	-4.98296	6.26192e-07	4.50289e-06
TRINITY_DN9975_c0_g1_i4	23.3272	-1.08519	0.234107	-4.63544	3.56174e-06	2.20572e-05
TRINITY_DN9975_c0_g1_i29	27.5625	-2.74141	0.20628	-13.2898	2.65428e-40	2.74999e-38
TRINITY_DN9975_c0_g1_i27	49.0211	-0.93688	0.153843	-6.08983	1.13028e-09	1.30393e-08
TRINITY_DN9975_c0_g1_i22	48.8738	-1.33601	0.152987	-8.73287	2.48291e-18	7.52425e-17
TRINITY_DN9975_c0_g1_i18	44.3981	-1.16774	0.171694	-6.80128	1.03691e-11	1.60825e-10
TRINITY_DN9975_c0_g1_i11	12.3624	-0.921227	0.274213	-3.35953	0.000780764	0.00271549
TRINITY_DN9975_c0_g1_i10	42.3533	-0.885663	0.176052	-5.03069	4.88719e-07	3.58613e-06
TRINITY_DN9973_c0_g2_i7	33.2346	-0.18459	0.426141	-0.433165	0.664895	0.749183
TRINITY_DN9973_c0_g2_i4	28.3693	-0.27058	0.36419	-0.742965	0.457503	0.565977
TRINITY_DN9973_c0_g2_i2	12.5141	0.369832	0.453098	0.816229	0.414369	0.525264
TRINITY_DN9972_c0_g2_i2	193.979	0.373261	0.131332	2.84211	0.00448159	0.0124004
TRINITY_DN9972_c0_g2_i1	162.051	0.611064	0.137161	4.4551	8.38551e-06	4.78195e-05
TRINITY_DN9971_c1_g1_i8	17.7683	-0.143444	0.281967	-0.508727	0.610944	0.703825
TRINITY_DN9971_c1_g1_i7	15.9443	-0.167709	0.248819	-0.674021	0.500298	0.605974
TRINITY_DN9971_c1_g1_i3	6.13514	0.323215	0.352769	0.916221	0.359551	0.470917
TRINITY_DN9971_c1_g1_i10	14.8236	-0.162361	0.278237	-0.583535	0.559533	0.659628
TRINITY_DN9971_c1_g1_i1	18.1845	0.124752	0.264147	0.472284	0.636724	0.725837
TRINITY_DN9971_c0_g2_i8	41.087	1.05271	0.29434	3.57652	0.000348192	0.00133662
TRINITY_DN9971_c0_g2_i4	23.351	0.867829	0.287772	3.01568	0.002564	0.00764628
TRINITY_DN9971_c0_g2_i3	38.3701	0.852065	0.254675	3.34569	0.00082078	0.00283627
TRINITY_DN9971_c0_g2_i2	28.2441	0.925328	0.265406	3.48646	0.000489462	0.00180172
TRINITY_DN9971_c0_g2_i10	39.4781	0.795	0.252255	3.15157	0.00162393	0.00514932
TRINITY_DN997_c0_g1_i31	77.8746	1.42657	0.19537	7.3019	2.83733e-13	5.28668e-12
TRINITY_DN997_c0_g1_i23	89.7414	1.17633	0.247375	4.75526	1.98187e-06	1.29636e-05
TRINITY_DN997_c0_g1_i11	57.4897	1.18489	0.35066	3.37903	0.000727432	0.00255582
TRINITY_DN9969_c0_g2_i12	12.8032	0.1927	0.243675	0.790805	0.429058	0.539162
TRINITY_DN9969_c0_g2_i1	10.2146	-0.295525	0.241958	-1.22139	0.221938	0.322022
TRINITY_DN9969_c0_g1_i16	14.9689	-0.128586	0.267193	-0.481249	0.630339	0.720193
TRINITY_DN9969_c0_g1_i1	13.2602	0.192904	0.234707	0.821894	0.411137	0.522167
TRINITY_DN9967_c0_g2_i2	31.9982	-1.79019	0.292209	-6.12642	8.98811e-10	1.05351e-08
TRINITY_DN9967_c0_g1_i18	29.8387	-1.75188	0.328818	-5.32782	9.93984e-08	8.30329e-07
TRINITY_DN9967_c0_g1_i16	25.3878	-2.06981	0.369527	-5.60125	2.12817e-08	2.00125e-07
TRINITY_DN9966_c0_g1_i2	46.5337	0.930408	0.394111	2.36078	0.0182368	0.0410249
TRINITY_DN9965_c0_g3_i1	64.4419	0.0454582	0.323889	0.140351	0.888383	0.921694
TRINITY_DN9965_c0_g2_i2	182.835	0.687742	0.187732	3.66343	0.00024886	0.000993926
TRINITY_DN9965_c0_g2_i1	148.162	1.10293	0.245286	4.49652	6.90758e-06	4.01541e-05
TRINITY_DN9965_c0_g1_i4	57.7309	0.304876	0.163624	1.86327	0.0624241	0.115076
TRINITY_DN9965_c0_g1_i1	57.4324	0.210183	0.19535	1.07593	0.281957	0.389669
TRINITY_DN9964_c1_g2_i7	197.551	-0.0791178	0.110334	-0.717073	0.473329	0.580996
TRINITY_DN9964_c1_g2_i3	233.588	-0.139614	0.0919712	-1.51802	0.129011	0.208268
TRINITY_DN9964_c1_g2_i2	45.7119	-0.194246	0.150772	-1.28834	0.197626	0.294047
TRINITY_DN9964_c1_g2_i1	286.903	-0.182492	0.0944118	-1.93294	0.0532441	0.100823
TRINITY_DN9964_c1_g1_i4	45.5167	-0.217899	0.147763	-1.47465	0.140306	0.223133
TRINITY_DN9961_c0_g2_i7	76.4498	-0.162111	0.161463	-1.00401	0.315373	0.42503
TRINITY_DN9961_c0_g2_i6	74.0778	-0.145534	0.153898	-0.945651	0.344327	0.455332
TRINITY_DN9961_c0_g2_i3	142.008	-0.661842	0.132389	-4.99921	5.75656e-07	4.17005e-06
TRINITY_DN9961_c0_g2_i2	143.148	-0.541417	0.117368	-4.61299	3.96927e-06	2.43434e-05
TRINITY_DN9961_c0_g1_i4	10.3108	-0.357499	0.407102	-0.878157	0.379859	0.491847
TRINITY_DN9961_c0_g1_i2	177.866	-0.593479	0.118461	-5.0099	5.44588e-07	3.9638e-06
TRINITY_DN9960_c0_g1_i9	31.0751	0.224091	0.338036	0.662919	0.507382	0.612572
TRINITY_DN9960_c0_g1_i8	50.8907	0.0619377	0.169542	0.365323	0.714871	0.790025
TRINITY_DN9960_c0_g1_i6	63.368	-0.0781329	0.178595	-0.437487	0.661758	0.746529
TRINITY_DN9960_c0_g1_i22	187.63	-0.339816	0.171907	-1.97675	0.0480702	0.0926542
TRINITY_DN9960_c0_g1_i14	70.4015	-0.0567693	0.1966	-0.288756	0.772768	0.83551
TRINITY_DN9960_c0_g1_i12	52.8183	-0.307135	0.145693	-2.1081	0.0350221	0.0711698
TRINITY_DN9960_c0_g1_i11	25.4304	0.272066	0.274529	0.991028	0.321672	0.43168
TRINITY_DN996_c0_g2_i9	57.3394	3.20034	0.347143	9.21909	2.99646e-20	1.04772e-18
TRINITY_DN996_c0_g2_i3	80.0708	3.80259	0.343191	11.0801	1.56692e-28	9.08903e-27
TRINITY_DN996_c0_g2_i2	92.4356	3.17403	0.346	9.17352	4.5783e-20	1.57803e-18
TRINITY_DN996_c0_g1_i13	1079.55	4.90386	0.206601	23.7359	1.5368e-124	2.45346e-121
TRINITY_DN996_c0_g1_i11	39.0988	1.31656	0.330841	3.97944	6.90768e-05	0.00031704
TRINITY_DN9959_c0_g2_i4	21.4219	-0.286888	0.207244	-1.3843	0.166267	0.255785
TRINITY_DN9959_c0_g2_i24	22.7569	-0.106323	0.213922	-0.497019	0.619176	0.710779
TRINITY_DN9959_c0_g2_i2	22.3437	0.030444	0.21329	0.142735	0.8865	0.920321
TRINITY_DN9959_c0_g2_i19	8.00908	-0.160455	0.403532	-0.397627	0.690905	0.770628
TRINITY_DN9959_c0_g2_i18	14.9495	0.00722243	0.265683	0.0271844	0.978313	0.985086
TRINITY_DN9959_c0_g2_i1	22.3208	-0.252365	0.238262	-1.05919	0.289512	0.397988
TRINITY_DN9959_c0_g1_i9	20.9327	0.181942	0.239342	0.760175	0.44715	0.556196
TRINITY_DN9959_c0_g1_i6	21.5799	0.114208	0.241576	0.472761	0.636384	0.725553
TRINITY_DN9959_c0_g1_i5	20.6609	0.00125581	0.225218	0.00557599	0.995551	0.997084
TRINITY_DN9959_c0_g1_i3	21.5781	0.0540696	0.23152	0.233542	0.815341	0.867494
TRINITY_DN9959_c0_g1_i2	22.4888	-0.0974125	0.240326	-0.405336	0.685231	0.766031
TRINITY_DN9959_c0_g1_i19	15.023	-0.0603345	0.307286	-0.196346	0.844339	0.888935
TRINITY_DN9959_c0_g1_i10	8.58115	-0.412063	0.389347	-1.05835	0.289898	0.398355
TRINITY_DN9958_c0_g1_i6	14.3806	1.52855	0.500177	3.05601	0.00224304	0.00681057
TRINITY_DN9958_c0_g1_i2	9.13926	1.92786	0.467534	4.12346	3.73225e-05	0.000182953
TRINITY_DN9958_c0_g1_i1	14.6043	2.00462	0.469537	4.26935	1.96046e-05	0.000103055
TRINITY_DN9956_c0_g2_i9	7.64483	1.62434	0.514832	3.15508	0.00160451	0.00509581
TRINITY_DN9956_c0_g2_i7	12.6661	1.92672	0.539537	3.57105	0.000355547	0.00136142
TRINITY_DN9956_c0_g2_i4	19.3253	2.5674	0.454578	5.64787	1.6245e-08	1.55531e-07
TRINITY_DN9956_c0_g1_i5	15.849	2.28339	0.473965	4.81762	1.45279e-06	9.76907e-06
TRINITY_DN9956_c0_g1_i10	11.8225	2.39218	0.569107	4.20339	2.62944e-05	0.000134126
TRINITY_DN9954_c0_g2_i11	184.415	-0.385391	0.151136	-2.54996	0.0107736	0.0262195
TRINITY_DN9954_c0_g1_i6	125.113	-0.423282	0.145706	-2.90504	0.00367205	0.0104291
TRINITY_DN9954_c0_g1_i2	165.036	-0.490112	0.130562	-3.75386	0.000174132	0.000724854
TRINITY_DN9953_c0_g2_i6	60.6523	0.243799	0.211655	1.15187	0.249374	0.353313
TRINITY_DN9953_c0_g2_i5	57.9386	0.346403	0.199725	1.7344	0.0828474	0.145316
TRINITY_DN9953_c0_g2_i3	58.8234	0.357024	0.189794	1.88111	0.0599569	0.111299
TRINITY_DN9953_c0_g1_i8	49.6633	0.1218	0.214108	0.568872	0.569443	0.668138
TRINITY_DN9953_c0_g1_i6	49.6409	0.0920411	0.246043	0.374086	0.708341	0.78458
TRINITY_DN9953_c0_g1_i5	48.9423	0.19673	0.275869	0.713129	0.475766	0.583291
TRINITY_DN9953_c0_g1_i4	42.1705	0.316823	0.227041	1.39544	0.162882	0.251597
TRINITY_DN9953_c0_g1_i3	46.3901	0.0979968	0.209357	0.468084	0.639724	0.728321
TRINITY_DN9952_c0_g2_i3	36.2634	-1.06471	0.227629	-4.67737	2.90571e-06	1.83027e-05
TRINITY_DN9952_c0_g2_i2	24.4815	-0.749061	0.270759	-2.76652	0.00566582	0.0151704
TRINITY_DN9952_c0_g2_i1	27.0049	-0.986989	0.265108	-3.72296	0.000196899	0.000808131
TRINITY_DN9952_c0_g1_i1	27.054	-0.993391	0.275328	-3.60803	0.000308528	0.00120129
TRINITY_DN9950_c0_g2_i6	32.61	-0.228323	0.192787	-1.18433	0.236284	0.338309
TRINITY_DN9950_c0_g2_i5	65.8221	-0.44694	0.158709	-2.8161	0.00486103	0.0132966
TRINITY_DN9950_c0_g1_i2	48.246	-0.408665	0.174516	-2.34171	0.0191956	0.0428471
TRINITY_DN9950_c0_g1_i15	50.5013	-0.196939	0.154529	-1.27445	0.202504	0.299531
TRINITY_DN9950_c0_g1_i11	52.1752	-0.459322	0.171538	-2.67767	0.00741368	0.0191047
TRINITY_DN995_c0_g2_i7	18.0255	-0.534455	0.270929	-1.97268	0.0485321	0.0933857
TRINITY_DN995_c0_g2_i6	16.6743	-0.561995	0.269834	-2.08275	0.0372745	0.0749748
TRINITY_DN995_c0_g2_i5	16.1803	-1.0587	0.32686	-3.239	0.0011995	0.00395807
TRINITY_DN995_c0_g2_i4	93.9621	-0.433904	0.153517	-2.82641	0.00470726	0.0129312
TRINITY_DN995_c0_g2_i3	92.0295	-0.524038	0.156274	-3.35333	0.000798446	0.0027689
TRINITY_DN995_c0_g2_i2	77.3926	-0.509395	0.181464	-2.80713	0.00499846	0.0136166
TRINITY_DN995_c0_g2_i1	90.4425	-0.577233	0.132599	-4.35322	1.34151e-05	7.31407e-05
TRINITY_DN995_c0_g1_i8	90.0796	-0.465323	0.12989	-3.58244	0.000340404	0.00131066
TRINITY_DN995_c0_g1_i5	101.699	-0.335951	0.162106	-2.07242	0.0382267	0.0765831
TRINITY_DN995_c0_g1_i3	19.2114	-0.97449	0.300233	-3.24578	0.00117128	0.00387678
TRINITY_DN995_c0_g1_i13	19.2147	-1.14362	0.276586	-4.13478	3.553e-05	0.000175248
TRINITY_DN995_c0_g1_i12	88.8892	-0.362858	0.153872	-2.35818	0.0183649	0.0412536
TRINITY_DN995_c0_g1_i10	90.2923	-0.51796	0.165307	-3.13333	0.00172835	0.00543004
TRINITY_DN9949_c0_g2_i7	255.891	0.214845	0.117536	1.82791	0.0675632	0.122946
TRINITY_DN9949_c0_g2_i6	212.715	0.160256	0.15248	1.05099	0.293261	0.402
TRINITY_DN9949_c0_g2_i5	365.873	0.174319	0.130386	1.33695	0.181239	0.274248
TRINITY_DN9949_c0_g1_i4	936.492	0.177612	0.10841	1.63833	0.101352	0.171327
TRINITY_DN9949_c0_g1_i2	153.449	0.498236	0.13911	3.58159	0.000341503	0.00131403
TRINITY_DN9949_c0_g1_i1	828.366	0.197756	0.101861	1.94144	0.0522054	0.0992172
TRINITY_DN9947_c0_g1_i2	153.068	0.0929994	0.293671	0.316679	0.751487	0.818815
TRINITY_DN9947_c0_g1_i1	6.58062	1.26285	0.504602	2.50267	0.0123261	0.0293927
TRINITY_DN9946_c0_g2_i5	46.2251	-0.018684	0.211445	-0.0883634	0.929588	0.951447
TRINITY_DN9946_c0_g1_i7	16.4491	-0.542833	0.250818	-2.16425	0.0304452	0.0632074
TRINITY_DN9946_c0_g1_i15	54.7865	-0.0775956	0.145743	-0.532415	0.594439	0.689617
TRINITY_DN9946_c0_g1_i14	31.155	0.0880993	0.222529	0.3959	0.692179	0.771657
TRINITY_DN9945_c0_g1_i1	410.246	1.26897	0.690457	1.83786	0.0660826	0.120684
TRINITY_DN9942_c0_g1_i9	43.8079	-0.624412	0.180604	-3.45735	0.000545509	0.00198309
TRINITY_DN9942_c0_g1_i3	104.581	-0.721759	0.136204	-5.29909	1.1638e-07	9.62115e-07
TRINITY_DN9942_c0_g1_i13	52.6622	-0.836231	0.202828	-4.12286	3.74197e-05	0.000183366
TRINITY_DN9942_c0_g1_i11	63.0073	-0.961622	0.144968	-6.63333	3.28189e-11	4.75725e-10
TRINITY_DN9942_c0_g1_i10	74.7814	-0.665486	0.1533	-4.34107	1.4179e-05	7.6846e-05
TRINITY_DN9940_c1_g1_i6	47.3349	0.610722	0.1937	3.15293	0.00161642	0.0051276
TRINITY_DN9940_c1_g1_i5	148.916	0.523747	0.11387	4.59953	4.23455e-06	2.58074e-05
TRINITY_DN9940_c1_g1_i2	59.2114	0.873606	0.215456	4.05469	5.02008e-05	0.000238671
TRINITY_DN9940_c1_g1_i12	147.695	0.471827	0.132267	3.56724	0.000360765	0.00137908
TRINITY_DN9940_c1_g1_i1	21.5515	0.82063	0.217239	3.77755	0.000158378	0.00066616
TRINITY_DN994_c2_g2_i1	174.694	-0.502069	0.22428	-2.23858	0.025183	0.0539214
TRINITY_DN994_c2_g1_i18	37.8733	-0.835647	0.276576	-3.0214	0.00251609	0.00752514
TRINITY_DN994_c2_g1_i12	53.4601	0.629432	0.235077	2.67755	0.00741617	0.0191083
TRINITY_DN994_c2_g1_i1	58.9086	0.409518	0.208987	1.95954	0.0500496	0.0957965
TRINITY_DN994_c0_g1_i5	67.141	-0.079833	0.201113	-0.396956	0.6914	0.770997
TRINITY_DN9939_c0_g3_i5	295.277	0.202007	0.139482	1.44827	0.147543	0.232338
TRINITY_DN9939_c0_g3_i4	69.0338	0.492172	0.184622	2.66584	0.00767957	0.0196636
TRINITY_DN9939_c0_g3_i3	45.2119	-0.124174	0.1584	-0.783925	0.433084	0.543006
TRINITY_DN9939_c0_g3_i2	89.2147	0.70081	0.198348	3.53324	0.000410506	0.00154451
TRINITY_DN9939_c0_g3_i1	341.494	0.224963	0.131452	1.71137	0.087012	0.15131
TRINITY_DN9939_c0_g1_i17	663.166	0.452845	0.142928	3.16834	0.0015331	0.00489937
TRINITY_DN9939_c0_g1_i10	621.79	0.463503	0.135451	3.42192	0.000621803	0.00222622
TRINITY_DN9938_c0_g1_i26	40.8606	-5.19065	0.90521	-5.7342	9.7974e-09	9.71648e-08
TRINITY_DN9938_c0_g1_i18	103.859	-5.62512	0.8037	-6.99903	2.57746e-12	4.30466e-11
TRINITY_DN9938_c0_g1_i12	51.5647	-5.84146	0.831588	-7.02447	2.14882e-12	3.62759e-11
TRINITY_DN9938_c0_g1_i10	49.0053	-5.44953	0.677816	-8.03984	8.99577e-16	2.16059e-14
TRINITY_DN9937_c0_g2_i5	10.1113	5.03083	0.894719	5.62281	1.87877e-08	1.78247e-07
TRINITY_DN9937_c0_g2_i3	8.64064	7.0581	1.09584	6.44082	1.18826e-10	1.59415e-09
TRINITY_DN9937_c0_g1_i1	11.1222	7.34903	1.05692	6.95327	3.56918e-12	5.86472e-11
TRINITY_DN9936_c0_g2_i2	165.674	-0.0361381	0.125163	-0.28873	0.772788	0.835519
TRINITY_DN9936_c0_g1_i7	20.9942	-0.243517	0.245774	-0.990818	0.321774	0.431781
TRINITY_DN9936_c0_g1_i6	23.7903	-0.466502	0.237447	-1.96466	0.0494537	0.0948421
TRINITY_DN9936_c0_g1_i4	29.8934	-0.998536	0.248404	-4.01981	5.82448e-05	0.000272709
TRINITY_DN9936_c0_g1_i3	12.5488	-0.761146	0.325931	-2.3353	0.0195279	0.0434824
TRINITY_DN9936_c0_g1_i1	11.2273	-0.524201	0.333597	-1.57136	0.116099	0.191275
TRINITY_DN9935_c1_g1_i4	87.0255	0.301941	0.170814	1.76766	0.0771177	0.136973
TRINITY_DN9935_c1_g1_i1	150.448	-0.12718	0.221577	-0.573976	0.565984	0.665209
TRINITY_DN9935_c0_g1_i1	210.433	-0.0788999	0.163822	-0.48162	0.630076	0.719939
TRINITY_DN9933_c0_g1_i6	331.962	0.113711	0.108635	1.04673	0.295223	0.404068
TRINITY_DN9933_c0_g1_i21	119.136	-0.0620969	0.110996	-0.559453	0.575853	0.673764
TRINITY_DN9933_c0_g1_i20	28.5323	-0.0780369	0.246759	-0.316247	0.751815	0.819084
TRINITY_DN9933_c0_g1_i19	194.637	0.310528	0.108303	2.86723	0.00414084	0.0115835
TRINITY_DN9932_c0_g1_i2	57.2453	0.715702	0.261248	2.73955	0.0061523	0.0162812
TRINITY_DN9931_c0_g2_i8	89.8144	-0.16758	0.170392	-0.983497	0.325363	0.435502
TRINITY_DN9931_c0_g2_i16	88.3464	-0.360977	0.153161	-2.35684	0.0184313	0.0413723
TRINITY_DN9931_c0_g1_i4	11.7199	-0.501899	0.279115	-1.79818	0.0721479	0.129773
TRINITY_DN9931_c0_g1_i2	12.7489	-0.721939	0.249486	-2.8937	0.00380729	0.0107638
TRINITY_DN9931_c0_g1_i1	10.8251	-0.655309	0.307027	-2.13437	0.0328126	0.0672912
TRINITY_DN9930_c0_g4_i1	151.777	0.219615	0.15343	1.43136	0.152326	0.238488
TRINITY_DN9930_c0_g3_i1	191.13	-0.0113552	0.160109	-0.0709218	0.94346	0.961347
TRINITY_DN9930_c0_g2_i4	293.405	0.267905	0.124301	2.1553	0.0311383	0.0644047
TRINITY_DN9930_c0_g2_i3	155.046	0.175998	0.120333	1.4626	0.143578	0.227352
TRINITY_DN9930_c0_g1_i5	220.766	0.171039	0.126789	1.349	0.177336	0.269433
TRINITY_DN9930_c0_g1_i4	79.501	0.280343	0.174351	1.60792	0.107853	0.180144
TRINITY_DN9930_c0_g1_i2	98.146	0.215756	0.149855	1.43977	0.149933	0.235406
TRINITY_DN9930_c0_g1_i1	39.14	0.410999	0.198864	2.06674	0.038759	0.0774794
TRINITY_DN993_c0_g1_i6	40.3019	1.45867	0.264007	5.52511	3.29279e-08	2.98956e-07
TRINITY_DN993_c0_g1_i5	108.149	0.179297	0.256501	0.699011	0.484545	0.59138
TRINITY_DN993_c0_g1_i1	87.6269	0.42529	0.230826	1.84247	0.0654062	0.119654
TRINITY_DN9928_c0_g2_i8	35.0621	0.41054	0.204199	2.01049	0.0443794	0.086723
TRINITY_DN9928_c0_g2_i20	29.1878	-0.0203545	0.231086	-0.0880815	0.929812	0.95159
TRINITY_DN9928_c0_g2_i11	21.9901	-0.205308	0.275229	-0.745953	0.455696	0.564218
TRINITY_DN9928_c0_g1_i7	67.9911	0.0544316	0.178395	0.305119	0.760275	0.825676
TRINITY_DN9928_c0_g1_i5	55.8067	-0.0371601	0.185176	-0.200675	0.840953	0.886339
TRINITY_DN9928_c0_g1_i14	71.4456	-0.0937915	0.159533	-0.587913	0.556591	0.656917
TRINITY_DN9928_c0_g1_i12	70.3617	-0.178453	0.173884	-1.02627	0.304763	0.413978
TRINITY_DN9928_c0_g1_i11	71.147	-0.00447658	0.180773	-0.0247635	0.980244	0.986438
TRINITY_DN9926_c0_g1_i8	68.6291	-0.00748921	0.168418	-0.0444679	0.964531	0.975868
TRINITY_DN9926_c0_g1_i7	135.095	-0.112057	0.141079	-0.794287	0.427029	0.537266
TRINITY_DN9926_c0_g1_i4	157.55	-0.00758205	0.124176	-0.0610588	0.951312	0.966666
TRINITY_DN9926_c0_g1_i2	85.2551	-0.197101	0.135577	-1.4538	0.146003	0.230389
TRINITY_DN9926_c0_g1_i15	140.454	-0.0238206	0.13077	-0.182156	0.85546	0.897469
TRINITY_DN9926_c0_g1_i11	132.303	0.00110152	0.147765	0.00745452	0.994052	0.996052
TRINITY_DN9925_c0_g1_i3	135.578	-1.40117	0.186509	-7.51259	5.79688e-14	1.16543e-12
TRINITY_DN9922_c0_g2_i83	17.2692	0.181146	0.287158	0.630824	0.528156	0.631065
TRINITY_DN9922_c0_g2_i7	15.8143	0.29273	0.30154	0.970785	0.331655	0.442104
TRINITY_DN9922_c0_g2_i56	11.462	-0.0986905	0.307084	-0.321379	0.747923	0.816134
TRINITY_DN9922_c0_g2_i49	14.7087	0.502012	0.324761	1.54579	0.122155	0.199205
TRINITY_DN9922_c0_g2_i45	15.6354	0.0822221	0.278127	0.295628	0.767514	0.831327
TRINITY_DN9922_c0_g2_i38	16.4375	0.508873	0.295739	1.72068	0.0853082	0.148915
TRINITY_DN9922_c0_g2_i34	15.6317	0.537505	0.264904	2.02905	0.0424528	0.0835625
TRINITY_DN9922_c0_g2_i31	16.7719	0.244979	0.289959	0.844874	0.398181	0.50968
TRINITY_DN9922_c0_g2_i29	18.0598	-0.0243851	0.284078	-0.0858394	0.931594	0.952905
TRINITY_DN9922_c0_g2_i109	13.4466	0.401066	0.271721	1.47602	0.139937	0.222648
TRINITY_DN9922_c0_g1_i15	13.642	0.833539	0.340307	2.44938	0.0143103	0.0333996
TRINITY_DN9921_c0_g1_i7	31.3284	-0.49762	0.201417	-2.4706	0.0134887	0.0317791
TRINITY_DN9921_c0_g1_i4	39.0235	-0.675886	0.226512	-2.98388	0.00284616	0.00836415
TRINITY_DN992_c0_g1_i9	43.9865	-0.448484	0.219687	-2.04147	0.0412041	0.0815295
TRINITY_DN992_c0_g1_i3	361.116	0.247605	0.101711	2.4344	0.0149166	0.0346019
TRINITY_DN992_c0_g1_i23	304.004	0.275965	0.103279	2.67203	0.00753938	0.0193717
TRINITY_DN992_c0_g1_i22	68.1369	-0.3282	0.17815	-1.84226	0.0654367	0.119691
TRINITY_DN992_c0_g1_i19	358.384	-0.349588	0.109382	-3.19604	0.0013933	0.00450567
TRINITY_DN992_c0_g1_i18	125.572	-0.370361	0.150871	-2.45482	0.0140956	0.032984
TRINITY_DN992_c0_g1_i17	342.354	-0.269752	0.107392	-2.51186	0.0120098	0.0287539
TRINITY_DN992_c0_g1_i15	44.2647	0.126036	0.211004	0.597314	0.550298	0.651361
TRINITY_DN992_c0_g1_i1	199.677	0.0133401	0.097449	0.136893	0.891115	0.923616
TRINITY_DN9919_c0_g2_i8	101.51	-0.779695	0.14304	-5.45089	5.0118e-08	4.39902e-07
TRINITY_DN9919_c0_g2_i13	84.7867	-0.891653	0.156489	-5.69788	1.21307e-08	1.18664e-07
TRINITY_DN9919_c0_g2_i10	101.526	-1.36805	0.189107	-7.23426	4.68072e-13	8.54019e-12
TRINITY_DN9919_c0_g1_i7	9.4716	-0.279887	0.355651	-0.786971	0.431299	0.541388
TRINITY_DN9919_c0_g1_i6	22.408	-0.0696774	0.21969	-0.317163	0.75112	0.818648
TRINITY_DN9919_c0_g1_i34	19.3567	0.0566763	0.217728	0.260307	0.794627	0.852061
TRINITY_DN9919_c0_g1_i30	30.715	0.265325	0.201314	1.31797	0.187514	0.28167
TRINITY_DN9919_c0_g1_i27	22.9333	0.196315	0.220129	0.89182	0.372489	0.484292
TRINITY_DN9916_c1_g2_i3	146.812	-0.367629	0.176218	-2.08622	0.0369588	0.0744442
TRINITY_DN9916_c1_g2_i2	431.249	-0.5463	0.15544	-3.51455	0.000440503	0.00164355
TRINITY_DN9916_c1_g1_i3	147.792	-0.398721	0.206619	-1.92974	0.0536391	0.101459
TRINITY_DN9916_c1_g1_i2	428.91	-0.543524	0.145294	-3.74085	0.000183397	0.000759282
TRINITY_DN9916_c0_g2_i2	159.189	0.315784	0.212335	1.4872	0.136963	0.218807
TRINITY_DN9916_c0_g1_i6	115.868	0.444257	0.225012	1.97437	0.0483397	0.0930639
TRINITY_DN9916_c0_g1_i2	105.036	0.611952	0.221536	2.76231	0.00573942	0.0153373
TRINITY_DN9916_c0_g1_i1	106.253	0.401104	0.212662	1.88611	0.0592805	0.110288
TRINITY_DN9915_c0_g2_i9	196.887	-0.00488999	0.153858	-0.0317825	0.974645	0.983042
TRINITY_DN9915_c0_g2_i8	151.045	0.0574878	0.131425	0.437419	0.661808	0.74653
TRINITY_DN9915_c0_g2_i5	130.673	0.204266	0.149407	1.36718	0.171569	0.262447
TRINITY_DN9915_c0_g1_i6	277.214	0.198767	0.116821	1.70146	0.0888569	0.153832
TRINITY_DN9915_c0_g1_i4	294.438	0.0129846	0.144868	0.0896308	0.928581	0.950797
TRINITY_DN9912_c0_g1_i5	4182.56	-2.12134	0.357992	-5.92568	3.11006e-09	3.35379e-08
TRINITY_DN9912_c0_g1_i4	5576.8	-2.13535	0.372349	-5.73482	9.76171e-09	9.68382e-08
TRINITY_DN9912_c0_g1_i3	4161.98	-2.07269	0.329606	-6.28838	3.20804e-10	4.02625e-09
TRINITY_DN9912_c0_g1_i2	5847.93	-2.13518	0.347188	-6.14994	7.7513e-10	9.16805e-09
TRINITY_DN9910_c0_g1_i3	146.578	0.814162	0.133622	6.09305	1.10782e-09	1.28033e-08
TRINITY_DN9910_c0_g1_i18	210.186	0.652614	0.150088	4.3482	1.37259e-05	7.46499e-05
TRINITY_DN991_c1_g1_i27	34.118	-0.190974	0.210879	-0.905611	0.365142	0.476545
TRINITY_DN991_c1_g1_i21	27.5051	0.0164505	0.228699	0.071931	0.942657	0.960891
TRINITY_DN991_c1_g1_i17	35.1298	-0.136694	0.18961	-0.72092	0.470959	0.578806
TRINITY_DN991_c0_g1_i8	48.5136	-0.0995793	0.169819	-0.586386	0.557616	0.657917
TRINITY_DN991_c0_g1_i7	106.973	0.145618	0.108143	1.34653	0.178131	0.270412
TRINITY_DN991_c0_g1_i6	24.5538	0.0784423	0.21863	0.35879	0.719752	0.793867
TRINITY_DN991_c0_g1_i5	96.7184	0.189072	0.125071	1.51171	0.130607	0.210409
TRINITY_DN991_c0_g1_i15	47.2967	0.208774	0.175181	1.19176	0.233355	0.334949
TRINITY_DN99098_c0_g1_i1	15.93	-4.39318	0.41429	-10.6041	2.85164e-26	1.46001e-24
TRINITY_DN9909_c0_g2_i3	30.3313	1.53663	0.371014	4.1417	3.4474e-05	0.000170621
TRINITY_DN9909_c0_g2_i2	34.3135	1.47144	0.34474	4.26827	1.96998e-05	0.000103499
TRINITY_DN9907_c0_g2_i1	127.377	-0.396556	0.148686	-2.66708	0.00765137	0.0196039
TRINITY_DN9907_c0_g1_i8	77.1359	-0.432912	0.150004	-2.886	0.00390167	0.0109946
TRINITY_DN9907_c0_g1_i2	84.632	-0.252095	0.188107	-1.34017	0.18019	0.272938
TRINITY_DN9907_c0_g1_i1	126.257	-0.436895	0.153803	-2.84061	0.00450278	0.0124502
TRINITY_DN9906_c0_g1_i4	40.442	0.564208	0.294771	1.91405	0.0556132	0.104571
TRINITY_DN9905_c0_g1_i9	74.3577	-0.21105	0.150767	-1.39985	0.161559	0.249939
TRINITY_DN9905_c0_g1_i7	85.3462	-0.415555	0.149228	-2.78469	0.00535785	0.0144627
TRINITY_DN9905_c0_g1_i3	32.6991	-0.393607	0.183793	-2.14158	0.0322272	0.0662919
TRINITY_DN9905_c0_g1_i16	91.1723	-0.184896	0.161614	-1.14406	0.2526	0.356986
TRINITY_DN9905_c0_g1_i12	37.9709	-0.604712	0.21638	-2.79467	0.00519523	0.0140827
TRINITY_DN9905_c0_g1_i10	30.9957	-0.496058	0.212749	-2.33166	0.0197186	0.0438362
TRINITY_DN9904_c0_g1_i18	5.4496	-1.71578	0.446889	-3.83939	0.000123342	0.000532067
TRINITY_DN9904_c0_g1_i1	5.43666	-1.47284	0.381817	-3.85745	0.000114574	0.000498466
TRINITY_DN9903_c0_g4_i2	85.9517	-0.0796031	0.254235	-0.313109	0.754198	0.820976
TRINITY_DN9903_c0_g3_i2	463.711	-0.357894	0.0944167	-3.79058	0.000150297	0.000635579
TRINITY_DN9903_c0_g1_i2	78.477	-0.131433	0.206693	-0.635881	0.524854	0.628256
TRINITY_DN9903_c0_g1_i1	33.6211	-0.376727	0.2553	-1.47562	0.140045	0.222795
TRINITY_DN9902_c0_g2_i9	7.30698	-0.0177209	0.781084	-0.0226876	0.981899	0.98765
TRINITY_DN9902_c0_g2_i7	55.3504	0.0334084	0.704813	0.0474004	0.962194	0.974134
TRINITY_DN9902_c0_g2_i37	59.2738	0.56777	0.661989	0.857672	0.391073	0.502704
TRINITY_DN9902_c0_g2_i36	23.2271	0.0466333	0.659812	0.0706765	0.943655	0.961448
TRINITY_DN9902_c0_g2_i23	51.7947	0.169675	0.639426	0.265355	0.790736	0.84934
TRINITY_DN9902_c0_g2_i20	55.4619	0.0848686	0.663546	0.127902	0.898227	0.928797
TRINITY_DN9902_c0_g2_i16	61.3088	0.440965	0.68085	0.647669	0.517199	0.621398
TRINITY_DN9902_c0_g2_i13	25.1938	0.178392	0.762124	0.234072	0.814929	0.867199
TRINITY_DN9902_c0_g2_i1	37.9448	0.251267	0.736522	0.341154	0.732988	0.804222
TRINITY_DN9902_c0_g1_i7	42.6927	0.355759	0.658564	0.540204	0.589056	0.684776
TRINITY_DN9902_c0_g1_i6	45.0721	0.183473	0.721712	0.254219	0.799326	0.855612
TRINITY_DN9902_c0_g1_i5	30.9415	0.149852	0.750809	0.199588	0.841803	0.886889
TRINITY_DN9902_c0_g1_i4	91.342	0.248581	0.684448	0.363185	0.716467	0.791324
TRINITY_DN9902_c0_g1_i1	53.5687	0.342158	0.703326	0.486485	0.626623	0.717008
TRINITY_DN9901_c0_g1_i4	282.894	-0.14028	0.17662	-0.794247	0.427052	0.537283
TRINITY_DN9901_c0_g1_i28	295.916	-0.162392	0.154037	-1.05424	0.291773	0.400437
TRINITY_DN9900_c0_g1_i27	59.3066	0.159501	0.267129	0.597094	0.550445	0.651473
TRINITY_DN9900_c0_g1_i10	65.9263	0.156921	0.236491	0.663537	0.506987	0.612143
TRINITY_DN990_c0_g2_i8	59.6994	-0.0301627	0.140194	-0.21515	0.829651	0.878103
TRINITY_DN990_c0_g2_i18	55.7839	-0.2199	0.149494	-1.47096	0.141301	0.224432
TRINITY_DN990_c0_g2_i17	53.2176	-0.135596	0.153693	-0.882253	0.37764	0.489561
TRINITY_DN990_c0_g2_i16	57.6735	-0.266048	0.140308	-1.89617	0.0579376	0.108214
TRINITY_DN990_c0_g1_i8	70.0832	-0.0380974	0.143796	-0.26494	0.791056	0.849588
TRINITY_DN990_c0_g1_i45	16.3475	-0.206233	0.231496	-0.890869	0.373	0.48477
TRINITY_DN990_c0_g1_i24	65.4892	-0.0236761	0.165832	-0.142771	0.886471	0.920321
TRINITY_DN99_c6_g1_i1	14.5749	-0.305508	0.464384	-0.657879	0.510616	0.615351
TRINITY_DN99_c2_g1_i1	35.3932	0.0248205	0.317522	0.0781693	0.937693	0.957221
TRINITY_DN99_c1_g1_i6	259.149	0.349193	0.142384	2.45247	0.014188	0.0331533
TRINITY_DN99_c1_g1_i2	969.408	-0.0719638	0.191658	-0.37548	0.707303	0.783859
TRINITY_DN99_c0_g1_i5	14.3839	0.756307	0.443358	1.70586	0.0880338	0.152693
TRINITY_DN99_c0_g1_i3	17.8342	1.23229	0.320836	3.84087	0.000122598	0.000529344
TRINITY_DN99_c0_g1_i15	48.7051	1.36939	0.29907	4.57884	4.67559e-06	2.82405e-05
TRINITY_DN99_c0_g1_i14	11.5041	1.43469	0.369171	3.88625	0.000101805	0.000448022
TRINITY_DN99_c0_g1_i11	39.0785	1.11013	0.309163	3.59076	0.000329721	0.0012747
TRINITY_DN99_c0_g1_i10	36.0442	1.25972	0.333017	3.78275	0.000155107	0.000654107
TRINITY_DN9897_c0_g2_i3	34.9588	-0.931591	0.18345	-5.07817	3.81095e-07	2.85455e-06
TRINITY_DN9897_c0_g2_i16	34.4263	-0.839741	0.177216	-4.73851	2.153e-06	1.39802e-05
TRINITY_DN9897_c0_g2_i15	19.1018	-1.04211	0.22131	-4.70882	2.49151e-06	1.5957e-05
TRINITY_DN9897_c0_g2_i12	11.8024	-1.22694	0.327286	-3.74885	0.00017765	0.000738009
TRINITY_DN9897_c0_g2_i11	23.0369	-1.00646	0.191532	-5.2548	1.48188e-07	1.20229e-06
TRINITY_DN9897_c0_g2_i1	11.643	-1.44992	0.289991	-4.99989	5.7363e-07	4.15666e-06
TRINITY_DN9897_c0_g1_i3	53.4553	-0.852024	0.141484	-6.02206	1.72211e-09	1.92841e-08
TRINITY_DN9897_c0_g1_i1	50.6215	-0.92533	0.175598	-5.26958	1.36735e-07	1.11569e-06
TRINITY_DN9896_c0_g2_i7	44.4971	-1.15872	0.188109	-6.15982	7.28263e-10	8.6399e-09
TRINITY_DN9896_c0_g2_i6	31.9232	-1.31437	0.225709	-5.82329	5.76994e-09	5.94819e-08
TRINITY_DN9896_c0_g2_i10	56.2741	-1.23794	0.184785	-6.69936	2.09334e-11	3.11936e-10
TRINITY_DN9896_c0_g1_i5	36.582	-1.55837	0.213399	-7.30259	2.82274e-13	5.2609e-12
TRINITY_DN9896_c0_g1_i4	41.0977	-1.19673	0.248558	-4.81467	1.4744e-06	9.90054e-06
TRINITY_DN9896_c0_g1_i3	12.4671	-1.25026	0.319088	-3.91824	8.91975e-05	0.000398377
TRINITY_DN9896_c0_g1_i2	32.4964	-1.19579	0.220653	-5.41931	5.98294e-08	5.1815e-07
TRINITY_DN9896_c0_g1_i1	19.078	-1.2227	0.289248	-4.22716	2.3666e-05	0.000122186
TRINITY_DN9895_c1_g1_i1	373.753	-0.954766	0.132405	-7.21094	5.55659e-13	1.00443e-11
TRINITY_DN9895_c0_g2_i1	81.9812	-0.582192	0.226972	-2.56504	0.0103165	0.0252625
TRINITY_DN9895_c0_g1_i6	63.4631	-0.71189	0.213389	-3.33611	0.000849598	0.0029232
TRINITY_DN9895_c0_g1_i4	55.9256	-0.616016	0.203386	-3.0288	0.00245531	0.00736781
TRINITY_DN9895_c0_g1_i14	66.2607	-0.68713	0.222373	-3.08999	0.00200162	0.00616871
TRINITY_DN9895_c0_g1_i13	55.1658	-0.699172	0.178796	-3.91044	9.21272e-05	0.000409924
TRINITY_DN9895_c0_g1_i11	66.021	-0.688407	0.200164	-3.43922	0.000583392	0.00210404
TRINITY_DN9894_c0_g1_i7	119.182	-0.512535	0.274119	-1.86975	0.0615182	0.113687
TRINITY_DN9894_c0_g1_i17	128.173	-0.522245	0.288395	-1.81087	0.070161	0.126859
TRINITY_DN9894_c0_g1_i10	118.768	-0.422024	0.234788	-1.79747	0.0722615	0.129954
TRINITY_DN9893_c1_g1_i9	13.5396	0.0458449	0.275967	0.166125	0.868059	0.906826
TRINITY_DN9893_c1_g1_i28	16.4102	0.083714	0.263905	0.317213	0.751082	0.818628
TRINITY_DN9893_c1_g1_i27	16.9845	-0.219478	0.268185	-0.818383	0.413139	0.523983
TRINITY_DN9893_c1_g1_i26	28.4911	0.167664	0.207322	0.808712	0.418681	0.529313
TRINITY_DN9893_c1_g1_i15	16.4187	-0.257524	0.311204	-0.827508	0.407949	0.519115
TRINITY_DN9893_c1_g1_i14	16.8947	0.167148	0.266167	0.62798	0.530017	0.632837
TRINITY_DN9893_c1_g1_i12	29.6476	-0.00558483	0.192364	-0.0290326	0.976839	0.984287
TRINITY_DN9893_c0_g1_i4	29.2646	-0.046739	0.218624	-0.213788	0.830713	0.878777
TRINITY_DN9893_c0_g1_i15	25.1166	-0.091486	0.22169	-0.412675	0.679844	0.761596
TRINITY_DN9893_c0_g1_i14	24.946	-0.537193	0.214262	-2.50718	0.0121699	0.0290783
TRINITY_DN9893_c0_g1_i10	12.9597	-0.436118	0.320176	-1.36212	0.17316	0.264352
TRINITY_DN9893_c0_g1_i1	7.22911	-0.026166	0.380491	-0.068769	0.945173	0.962451
TRINITY_DN9891_c0_g1_i1	927.526	0.87858	0.193417	4.54242	5.56131e-06	3.30125e-05
TRINITY_DN9889_c0_g1_i1	61.6771	-0.177463	0.208728	-0.85021	0.395208	0.506669
TRINITY_DN9888_c0_g3_i3	183.006	-0.115978	0.109065	-1.06339	0.287607	0.39588
TRINITY_DN9888_c0_g2_i1	166.801	0.041424	0.109833	0.377156	0.706058	0.782831
TRINITY_DN9887_c0_g2_i6	81.0898	-0.796607	0.192957	-4.12842	3.6526e-05	0.000179512
TRINITY_DN9887_c0_g2_i2	111.636	-0.743432	0.15425	-4.81967	1.43795e-06	9.67792e-06
TRINITY_DN9887_c0_g2_i1	9.06497	-0.385702	0.421874	-0.914259	0.360581	0.471922
TRINITY_DN9887_c0_g1_i4	120.297	-0.535511	0.195552	-2.73846	0.00617269	0.0163296
TRINITY_DN9887_c0_g1_i1	83.2568	-0.674869	0.155406	-4.34263	1.40785e-05	7.63961e-05
TRINITY_DN9886_c0_g2_i4	80.3915	-0.191976	0.145445	-1.31992	0.186861	0.280946
TRINITY_DN9886_c0_g1_i5	63.9363	0.0473358	0.173738	0.272455	0.785272	0.845412
TRINITY_DN9886_c0_g1_i4	60.4859	-0.219569	0.17215	-1.27545	0.202151	0.299132
TRINITY_DN9885_c0_g2_i2	11.5162	-0.329181	0.302918	-1.0867	0.277169	0.384489
TRINITY_DN9885_c0_g1_i9	11.191	-0.526213	0.282413	-1.86327	0.0624238	0.115076
TRINITY_DN9885_c0_g1_i6	12.1967	-0.841392	0.270747	-3.10767	0.00188569	0.00585563
TRINITY_DN9885_c0_g1_i18	10.0295	-0.267568	0.340556	-0.78568	0.432055	0.542055
TRINITY_DN9885_c0_g1_i13	10.8485	-0.450793	0.295344	-1.52633	0.126927	0.205546
TRINITY_DN9885_c0_g1_i11	8.90869	-0.0880013	0.381979	-0.230382	0.817795	0.869327
TRINITY_DN98848_c0_g1_i1	14.163	-1.20873	0.324922	-3.72005	0.000199186	0.000816328
TRINITY_DN9884_c1_g1_i6	54.4957	0.276196	0.158695	1.74042	0.081786	0.143842
TRINITY_DN9884_c1_g1_i5	25.5726	0.464779	0.225856	2.05785	0.0396041	0.0788859
TRINITY_DN9884_c1_g1_i4	46.9343	0.491994	0.174047	2.82679	0.00470166	0.0129188
TRINITY_DN9884_c1_g1_i3	22.6043	0.193086	0.288492	0.669293	0.503309	0.608749
TRINITY_DN9882_c0_g2_i1	28.3856	0.849026	0.373509	2.27311	0.0230196	0.0499633
TRINITY_DN9881_c0_g2_i4	37.0417	0.0961503	0.217781	0.4415	0.658851	0.744187
TRINITY_DN9881_c0_g2_i3	147.839	-0.0570102	0.163091	-0.349561	0.726669	0.799299
TRINITY_DN9881_c0_g2_i1	127.096	-0.162369	0.151619	-1.0709	0.284216	0.39212
TRINITY_DN9881_c0_g1_i7	36.436	-0.339934	0.219654	-1.54759	0.121722	0.198633
TRINITY_DN9881_c0_g1_i10	103.932	0.0688528	0.148111	0.464874	0.642022	0.730097
TRINITY_DN9881_c0_g1_i1	96.4764	-0.0351118	0.153494	-0.22875	0.819063	0.870372
TRINITY_DN988_c0_g2_i4	38.1698	1.94849	1.02483	1.90127	0.0572664	0.10714
TRINITY_DN988_c0_g2_i3	33.065	2.24578	0.917384	2.44803	0.0143641	0.0335062
TRINITY_DN988_c0_g2_i2	43.9587	1.61306	0.837168	1.9268	0.0540045	0.102026
TRINITY_DN988_c0_g2_i1	43.0859	2.15927	0.956266	2.25803	0.023944	0.0516474
TRINITY_DN988_c0_g1_i7	125.683	-1.24032	0.650978	-1.90532	0.0567387	0.106323
TRINITY_DN988_c0_g1_i2	139.297	-0.865544	0.614963	-1.40747	0.159287	0.247165
TRINITY_DN988_c0_g1_i1	129.901	-1.24359	0.580084	-2.14382	0.0320477	0.0659785
TRINITY_DN9876_c0_g1_i5	166.266	0.225521	0.130743	1.72491	0.0845432	0.14784
TRINITY_DN9876_c0_g1_i4	632.858	0.243689	0.10103	2.41204	0.0158634	0.0364648
TRINITY_DN9876_c0_g1_i1	415.359	0.299084	0.0910182	3.28598	0.00101629	0.00341904
TRINITY_DN9875_c0_g2_i2	89.821	-2.03629	0.243642	-8.35772	6.39405e-17	1.71693e-15
TRINITY_DN9875_c0_g2_i1	54.5527	-1.77944	0.227754	-7.81298	5.58523e-15	1.25147e-13
TRINITY_DN9875_c0_g1_i3	94.5487	-1.99022	0.250391	-7.94844	1.88876e-15	4.41663e-14
TRINITY_DN9874_c0_g2_i1	20.6855	0.885412	0.294935	3.00206	0.00268161	0.00795447
TRINITY_DN9874_c0_g1_i6	253.498	0.18134	0.105886	1.71259	0.0867878	0.150998
TRINITY_DN9874_c0_g1_i16	37.218	0.483368	0.236525	2.04362	0.0409909	0.0811809
TRINITY_DN9872_c0_g1_i6	61.385	0.20762	0.197861	1.04932	0.294029	0.402872
TRINITY_DN9870_c0_g2_i1	451.215	-0.619399	0.147689	-4.19393	2.74159e-05	0.000138979
TRINITY_DN9870_c0_g1_i3	183.965	-0.595908	0.188063	-3.16867	0.00153138	0.00489496
TRINITY_DN987_c0_g2_i7	40.4592	0.0883467	0.182221	0.484833	0.627795	0.717987
TRINITY_DN987_c0_g2_i4	39.538	0.0294086	0.183568	0.160205	0.872719	0.910314
TRINITY_DN987_c0_g2_i3	36.9185	0.299432	0.207268	1.44466	0.148552	0.233677
TRINITY_DN987_c0_g1_i41	27.7214	-0.320996	0.197986	-1.6213	0.104953	0.176201
TRINITY_DN987_c0_g1_i26	55.7589	0.174861	0.165186	1.05857	0.289794	0.398266
TRINITY_DN987_c0_g1_i1	52.6759	0.0924815	0.152617	0.605972	0.544533	0.646193
TRINITY_DN9869_c0_g2_i5	49.5661	0.395038	0.212773	1.85662	0.0633654	0.116518
TRINITY_DN9869_c0_g2_i2	70.2281	0.413967	0.238548	1.73536	0.082677	0.145071
TRINITY_DN9869_c0_g1_i5	34.4582	0.000272954	0.21485	0.00127044	0.998986	0.999392
TRINITY_DN9869_c0_g1_i4	25.9014	0.151937	0.275131	0.552237	0.580786	0.677753
TRINITY_DN9869_c0_g1_i1	33.8044	0.181542	0.271449	0.668788	0.503631	0.609055
TRINITY_DN9866_c0_g2_i2	105.561	-0.440523	0.264778	-1.66375	0.0961632	0.164028
TRINITY_DN9865_c1_g3_i1	53.4835	-0.0893297	0.182858	-0.488519	0.625182	0.715733
TRINITY_DN9865_c1_g2_i1	52.6438	-0.341022	0.228462	-1.49268	0.13552	0.216891
TRINITY_DN9865_c0_g2_i1	55.4825	0.233711	0.522515	0.447282	0.654672	0.740812
TRINITY_DN9865_c0_g1_i2	33.5905	0.805999	0.695157	1.15945	0.246274	0.349623
TRINITY_DN9864_c0_g2_i8	541.125	0.332256	0.118846	2.79568	0.00517909	0.014046
TRINITY_DN9863_c0_g2_i2	200.419	-0.900585	0.285268	-3.15698	0.0015941	0.00506777
TRINITY_DN9863_c0_g2_i1	535.395	-0.726179	0.275263	-2.63813	0.00833648	0.0210866
TRINITY_DN9863_c0_g1_i1	137.451	-0.812365	0.30943	-2.62536	0.00865572	0.0217764
TRINITY_DN9862_c0_g2_i4	119.673	0.463927	0.328943	1.41036	0.158434	0.246135
TRINITY_DN9862_c0_g2_i2	126.628	0.276634	0.279184	0.990867	0.321751	0.431761
TRINITY_DN9862_c0_g1_i4	127.042	0.436498	0.316025	1.38121	0.167214	0.256944
TRINITY_DN9861_c0_g2_i4	13.9345	-2.56183	0.307764	-8.32401	8.50352e-17	2.25663e-15
TRINITY_DN9861_c0_g2_i3	13.2047	-2.08624	0.30738	-6.78717	1.14355e-11	1.76237e-10
TRINITY_DN9861_c0_g2_i2	10.3648	-2.64423	0.321027	-8.23678	1.76915e-16	4.55548e-15
TRINITY_DN9861_c0_g1_i9	7.10811	-3.01136	0.351662	-8.56322	1.09759e-17	3.15211e-16
TRINITY_DN9861_c0_g1_i8	8.65516	-2.47124	0.288472	-8.56666	1.06529e-17	3.06183e-16
TRINITY_DN9861_c0_g1_i3	7.52271	-2.47702	0.45252	-5.47383	4.40407e-08	3.90956e-07
TRINITY_DN9861_c0_g1_i2	9.74453	-2.70142	0.387361	-6.9739	3.08277e-12	5.09887e-11
TRINITY_DN986_c0_g1_i67	62.0437	0.0248609	0.162936	0.152581	0.878729	0.914561
TRINITY_DN986_c0_g1_i65	61.2716	0.034148	0.151024	0.22611	0.821116	0.871789
TRINITY_DN986_c0_g1_i62	70.1594	-0.169531	0.134638	-1.25916	0.207973	0.305737
TRINITY_DN986_c0_g1_i60	67.9482	-0.0208935	0.14868	-0.140526	0.888244	0.921635
TRINITY_DN986_c0_g1_i55	27.4813	0.217324	0.2029	1.07109	0.284131	0.392025
TRINITY_DN986_c0_g1_i5	12.2974	0.0874271	0.362576	0.241127	0.809456	0.863259
TRINITY_DN986_c0_g1_i47	64.3735	-0.0405381	0.135295	-0.299629	0.76446	0.828914
TRINITY_DN986_c0_g1_i40	81.5051	-0.162143	0.157896	-1.02689	0.30447	0.413659
TRINITY_DN986_c0_g1_i18	50.0834	0.0298877	0.147574	0.202527	0.839504	0.885267
TRINITY_DN9859_c0_g2_i14	19.1076	-0.747404	0.29533	-2.53074	0.0113822	0.0274789
TRINITY_DN9859_c0_g2_i11	17.5075	-1.29601	0.267447	-4.84586	1.26066e-06	8.58255e-06
TRINITY_DN9859_c0_g1_i43	7.82119	-1.93215	0.417601	-4.62678	3.71402e-06	2.29033e-05
TRINITY_DN9859_c0_g1_i1	17.6441	-1.58881	0.290906	-5.4616	4.71868e-08	4.15785e-07
TRINITY_DN9858_c0_g1_i9	47.4059	0.86119	0.275182	3.12952	0.00175089	0.00549069
TRINITY_DN9858_c0_g1_i12	59.5043	0.752099	0.226291	3.3236	0.000888639	0.00304025
TRINITY_DN9857_c1_g1_i1	102.652	-1.64029	0.398923	-4.1118	3.92581e-05	0.000191347
TRINITY_DN9857_c0_g1_i1	98.0406	-1.78266	0.407916	-4.37017	1.24153e-05	6.82296e-05
TRINITY_DN9854_c0_g1_i1	20.6975	-0.776588	0.345377	-2.24853	0.0245427	0.0527443
TRINITY_DN9853_c0_g2_i2	35.1526	1.83498	0.261425	7.01916	2.23204e-12	3.75724e-11
TRINITY_DN9853_c0_g2_i1	10.4078	1.94152	0.44686	4.3448	1.39403e-05	7.57338e-05
TRINITY_DN9853_c0_g1_i1	6.59111	2.69405	0.640851	4.20387	2.62389e-05	0.000133863
TRINITY_DN985_c0_g2_i8	64.2843	-0.595009	0.192961	-3.08357	0.00204531	0.00628849
TRINITY_DN985_c0_g2_i20	256.875	0.133247	0.160235	0.831577	0.405648	0.516808
TRINITY_DN985_c0_g2_i14	79.6548	0.204758	0.171301	1.19531	0.231966	0.333295
TRINITY_DN985_c0_g1_i3	360.082	0.242253	0.17103	1.41644	0.156647	0.243919
TRINITY_DN985_c0_g1_i2	136.371	0.417852	0.157365	2.6553	0.00792387	0.0202008
TRINITY_DN9849_c0_g2_i3	312.03	1.69659	0.22598	7.50769	6.01786e-14	1.20675e-12
TRINITY_DN9849_c0_g2_i2	146.494	1.98714	0.217478	9.13721	6.40816e-20	2.18515e-18
TRINITY_DN9849_c0_g1_i2	65.3443	1.88162	0.249269	7.54853	4.40193e-14	8.96814e-13
TRINITY_DN9848_c0_g4_i2	19.8109	0.796632	0.364076	2.18809	0.028663	0.0601106
TRINITY_DN9848_c0_g4_i1	5.8341	1.24612	0.52971	2.35245	0.0186501	0.041786
TRINITY_DN9848_c0_g3_i7	5.29186	2.51096	0.847036	2.9644	0.0030327	0.00883641
TRINITY_DN9848_c0_g3_i5	4.73174	3.11853	0.981404	3.17763	0.00148487	0.00476559
TRINITY_DN9848_c0_g3_i1	4.73205	3.1199	1.1583	2.69351	0.00707038	0.0183648
TRINITY_DN9848_c0_g2_i3	14.7423	0.730733	0.462105	1.58131	0.113806	0.18815
TRINITY_DN9848_c0_g1_i4	6.64165	3.16178	0.873325	3.62039	0.000294161	0.00115148
TRINITY_DN9847_c0_g3_i2	279.518	-1.67032	0.192583	-8.67322	4.20069e-18	1.25192e-16
TRINITY_DN9847_c0_g3_i1	300.241	-1.72084	0.22052	-7.80352	6.02025e-15	1.34251e-13
TRINITY_DN9847_c0_g2_i54	1266.77	2.60472	0.160016	16.2779	1.41706e-59	2.95376e-57
TRINITY_DN9847_c0_g2_i4	1086.58	2.59026	0.145035	17.8596	2.43258e-71	7.59452e-69
TRINITY_DN9847_c0_g2_i26	1718.45	2.49726	0.155769	16.0318	7.66158e-58	1.50332e-55
TRINITY_DN9847_c0_g2_i15	1865.03	2.52825	0.163112	15.5001	3.46388e-54	6.02277e-52
TRINITY_DN9847_c0_g1_i70	1365.86	2.4115	0.175069	13.7746	3.62629e-43	4.26681e-41
TRINITY_DN9847_c0_g1_i61	1229.96	2.48649	0.171786	14.4744	1.75941e-47	2.3998e-45
TRINITY_DN9847_c0_g1_i59	1516.74	2.52078	0.167775	15.0247	5.05742e-51	7.91222e-49
TRINITY_DN9847_c0_g1_i48	1347.52	2.57986	0.17197	15.0018	7.14177e-51	1.10745e-48
TRINITY_DN9847_c0_g1_i46	1175.74	2.40575	0.176552	13.6263	2.7935e-42	3.0951e-40
TRINITY_DN9847_c0_g1_i41	1232.43	2.32471	0.155611	14.9393	1.82952e-50	2.81214e-48
TRINITY_DN9847_c0_g1_i25	1365.98	2.54831	0.155045	16.4359	1.05776e-60	2.28622e-58
TRINITY_DN9846_c0_g1_i2	622.382	0.50293	0.207805	2.42021	0.0155117	0.0357804
TRINITY_DN9844_c0_g4_i5	106.131	-0.0777117	0.147796	-0.525802	0.599026	0.693461
TRINITY_DN9844_c0_g4_i4	137.464	-0.119173	0.164324	-0.72523	0.468311	0.576242
TRINITY_DN9844_c0_g2_i7	132.973	0.137636	0.140154	0.982032	0.326084	0.436267
TRINITY_DN9843_c1_g2_i8	53.4764	-0.411904	0.171714	-2.39878	0.0164496	0.0376006
TRINITY_DN9843_c1_g2_i7	58.5946	-0.0602892	0.176019	-0.342515	0.731963	0.803475
TRINITY_DN9843_c1_g2_i5	55.8571	-0.0995751	0.172087	-0.578631	0.562838	0.662498
TRINITY_DN9843_c1_g2_i4	65.9778	-0.0843181	0.131574	-0.640843	0.521624	0.625442
TRINITY_DN9843_c1_g2_i24	57.6703	0.0561134	0.138809	0.40425	0.686029	0.766638
TRINITY_DN9843_c1_g1_i8	41.8628	0.314977	0.18673	1.68681	0.0916405	0.157748
TRINITY_DN9843_c1_g1_i7	23.6275	-0.0341166	0.202156	-0.168763	0.865983	0.905433
TRINITY_DN9843_c1_g1_i2	45.9961	0.14213	0.169697	0.83755	0.402284	0.513612
TRINITY_DN9843_c1_g1_i10	14.4011	0.126001	0.288876	0.436176	0.662709	0.747283
TRINITY_DN9843_c0_g1_i1	638.724	5.69225	0.431345	13.1965	9.18671e-40	9.27185e-38
TRINITY_DN9842_c0_g1_i2	10.5429	0.219239	0.353391	0.620385	0.535004	0.637275
TRINITY_DN9841_c0_g2_i5	108.533	-0.490428	0.118576	-4.136	3.53417e-05	0.000174482
TRINITY_DN9841_c0_g2_i1	167.309	-0.423592	0.126238	-3.35549	0.000792256	0.00275015
TRINITY_DN9841_c0_g1_i3	64.9798	-0.380835	0.160164	-2.37778	0.0174173	0.0394886
TRINITY_DN9840_c0_g1_i9	27.7299	0.427829	0.236033	1.81259	0.0698958	0.126457
TRINITY_DN984_c0_g2_i2	12.446	0.326588	0.762232	0.428463	0.668314	0.752154
TRINITY_DN984_c0_g2_i1	13.4494	0.224667	0.726515	0.30924	0.757139	0.823314
TRINITY_DN984_c0_g1_i9	28.8525	0.0283453	0.427741	0.0662673	0.947165	0.963854
TRINITY_DN984_c0_g1_i4	27.2406	0.0804662	0.434678	0.185117	0.853137	0.895607
TRINITY_DN984_c0_g1_i11	29.1029	0.0919348	0.369238	0.248985	0.803372	0.858557
TRINITY_DN984_c0_g1_i10	15.7949	-0.165517	0.313487	-0.527988	0.597508	0.692115
TRINITY_DN984_c0_g1_i1	26.4117	0.213795	0.403994	0.529203	0.596665	0.691504
TRINITY_DN9837_c0_g2_i2	98.1173	-0.104166	0.208728	-0.499052	0.617743	0.709587
TRINITY_DN9837_c0_g1_i9	34.509	-0.019756	0.209943	-0.0941015	0.925029	0.948164
TRINITY_DN9837_c0_g1_i6	38.8963	-0.250606	0.204397	-1.22607	0.220171	0.320033
TRINITY_DN9837_c0_g1_i5	59.4906	-0.248074	0.21719	-1.1422	0.253372	0.35776
TRINITY_DN9833_c0_g1_i1	8.52892	1.37773	0.471923	2.91939	0.00350714	0.0100264
TRINITY_DN98320_c0_g1_i1	14.9288	1.71551	0.55395	3.09686	0.00195584	0.00604674
TRINITY_DN98314_c0_g1_i2	236.545	0.747462	0.16181	4.61938	3.84887e-06	2.36767e-05
TRINITY_DN98314_c0_g1_i1	376.375	0.751238	0.179042	4.19586	2.71834e-05	0.000137929
TRINITY_DN9830_c0_g2_i4	54.2071	-0.836734	0.169629	-4.93274	8.10846e-07	5.71121e-06
TRINITY_DN9830_c0_g2_i1	75.2097	-0.786005	0.154209	-5.097	3.45072e-07	2.60641e-06
TRINITY_DN9830_c0_g1_i8	78.2235	-0.769051	0.152657	-5.03778	4.70953e-07	3.46445e-06
TRINITY_DN983_c0_g2_i2	26.0852	1.04733	0.313744	3.33818	0.000843277	0.00290472
TRINITY_DN983_c0_g1_i44	117.804	1.70154	0.224048	7.59453	3.08906e-14	6.39337e-13
TRINITY_DN983_c0_g1_i40	205.452	0.836398	0.196777	4.25048	2.13312e-05	0.000111332
TRINITY_DN983_c0_g1_i26	102.159	0.396277	0.202695	1.95504	0.0505786	0.0966274
TRINITY_DN983_c0_g1_i25	109.19	1.37678	0.249487	5.51845	3.42012e-08	3.09755e-07
TRINITY_DN983_c0_g1_i24	195.314	0.971618	0.205305	4.73257	2.21699e-06	1.43651e-05
TRINITY_DN9829_c0_g2_i3	42.0351	0.994316	0.719643	1.38168	0.16707	0.256785
TRINITY_DN9829_c0_g2_i2	50.3216	1.05622	0.679699	1.55395	0.120196	0.196696
TRINITY_DN9829_c0_g1_i3	47.7752	1.06998	0.694494	1.54065	0.123401	0.200863
TRINITY_DN9829_c0_g1_i1	41.0004	1.35637	0.675529	2.00787	0.0446574	0.0871608
TRINITY_DN9828_c0_g1_i2	28.18	0.559186	0.217604	2.56975	0.0101773	0.0249618
TRINITY_DN9828_c0_g1_i1	17.9916	0.674242	0.283824	2.37556	0.0175221	0.0396838
TRINITY_DN9827_c0_g2_i4	213.353	-0.77032	0.151387	-5.0884	3.61097e-07	2.71745e-06
TRINITY_DN9827_c0_g1_i6	254.59	-0.901576	0.125543	-7.18139	6.90039e-13	1.23558e-11
TRINITY_DN9823_c0_g1_i1	6.69598	1.78623	0.575013	3.10642	0.0018937	0.00587817
TRINITY_DN9822_c0_g2_i4	15.5036	-0.789251	0.344437	-2.29142	0.0219389	0.0479958
TRINITY_DN9822_c0_g1_i2	41.6942	-0.496723	0.293605	-1.69181	0.0906831	0.156377
TRINITY_DN9821_c1_g1_i1	9.86317	2.00827	0.436751	4.59821	4.26137e-06	2.59667e-05
TRINITY_DN9820_c0_g1_i5	4.53839	0.125579	0.521141	0.240969	0.809579	0.863351
TRINITY_DN9820_c0_g1_i4	2.51516	0.299589	0.663372	0.451615	0.651546	0.738171
TRINITY_DN9820_c0_g1_i17	10.4198	-0.370427	0.534594	-0.692913	0.488364	0.594969
TRINITY_DN9820_c0_g1_i11	3.78483	0.0625691	0.572381	0.109314	0.912954	0.939709
TRINITY_DN982_c0_g2_i3	89.6228	0.0310937	0.193625	0.160587	0.872419	0.910149
TRINITY_DN982_c0_g1_i1	412.66	-0.177752	0.0907516	-1.95866	0.0501522	0.0959486
TRINITY_DN9817_c0_g2_i4	16.5745	0.127558	0.314851	0.405137	0.685377	0.766141
TRINITY_DN9817_c0_g2_i1	37.7811	1.75427	0.515791	3.40113	0.000671087	0.00237976
TRINITY_DN9817_c0_g1_i3	18.7334	0.327236	0.302696	1.08107	0.279665	0.387126
TRINITY_DN9817_c0_g1_i1	15.8833	-0.325663	0.323285	-1.00736	0.313763	0.423375
TRINITY_DN9816_c0_g2_i4	77.2982	-0.0294326	0.190316	-0.154651	0.877096	0.91336
TRINITY_DN9815_c0_g1_i7	53.4864	-0.158385	0.207478	-0.763383	0.445235	0.554442
TRINITY_DN9815_c0_g1_i5	56.6606	-0.390576	0.198146	-1.97115	0.0487072	0.0936713
TRINITY_DN9815_c0_g1_i21	18.5663	-0.380222	0.271722	-1.3993	0.161723	0.250148
TRINITY_DN9814_c0_g1_i2	285.86	-0.255846	0.542913	-0.471247	0.637464	0.726467
TRINITY_DN9814_c0_g1_i1	407.822	-0.21856	0.575289	-0.379914	0.704009	0.781226
TRINITY_DN9812_c0_g2_i41	28.5075	0.164324	0.245046	0.670587	0.502484	0.607971
TRINITY_DN9812_c0_g2_i36	28.5397	-0.0576707	0.227143	-0.253896	0.799576	0.855749
TRINITY_DN9812_c0_g2_i18	27.2291	-0.22721	0.254865	-0.891488	0.372667	0.484484
TRINITY_DN9812_c0_g2_i17	27.3657	0.115088	0.265472	0.433524	0.664634	0.748925
TRINITY_DN9812_c0_g1_i3	35.3801	-0.0324796	0.247537	-0.131211	0.895609	0.927071
TRINITY_DN9812_c0_g1_i22	39.2587	0.08726	0.219379	0.39776	0.690807	0.770598
TRINITY_DN9812_c0_g1_i1	37.8762	0.0315217	0.240144	0.131262	0.895568	0.927055
TRINITY_DN9811_c1_g2_i4	89.7535	-0.486512	0.135757	-3.5837	0.00033876	0.00130531
TRINITY_DN9811_c1_g2_i1	118.433	-0.508377	0.138999	-3.65741	0.000254774	0.00101478
TRINITY_DN9811_c0_g2_i2	424.721	0.611255	0.218395	2.79885	0.00512842	0.0139317
TRINITY_DN9810_c1_g1_i6	78.1332	0.463396	0.142232	3.25803	0.00112189	0.00373159
TRINITY_DN9810_c1_g1_i11	21.3855	0.0839139	0.232827	0.360413	0.718538	0.79294
TRINITY_DN9810_c0_g1_i4	14.5599	0.37849	0.307943	1.22909	0.219039	0.318723
TRINITY_DN9810_c0_g1_i2	115.168	0.110232	0.185552	0.594075	0.552462	0.653238
TRINITY_DN9810_c0_g1_i1	41.6697	0.294436	0.227952	1.29166	0.196475	0.292625
TRINITY_DN981_c0_g2_i7	14.3947	0.502387	0.26867	1.86991	0.0614969	0.113656
TRINITY_DN981_c0_g2_i3	17.1468	0.901864	0.301193	2.99431	0.00275064	0.00813074
TRINITY_DN9809_c0_g2_i8	64.9499	-0.198477	0.179996	-1.10268	0.270168	0.376666
TRINITY_DN9809_c0_g2_i7	60.0888	-0.351362	0.216505	-1.62288	0.104615	0.175762
TRINITY_DN9809_c0_g2_i40	67.026	-0.123422	0.161972	-0.761997	0.446062	0.555236
TRINITY_DN9809_c0_g2_i2	62.1625	-0.230636	0.185891	-1.2407	0.214715	0.31368
TRINITY_DN9809_c0_g2_i18	65.7178	-0.307065	0.189425	-1.62103	0.10501	0.176276
TRINITY_DN9809_c0_g2_i17	62.4109	-0.109867	0.184832	-0.594413	0.552236	0.653082
TRINITY_DN9809_c0_g1_i27	54.5074	0.00386446	0.18424	0.0209751	0.983266	0.988578
TRINITY_DN9809_c0_g1_i23	84.7005	-0.202504	0.171241	-1.18257	0.236981	0.339078
TRINITY_DN9809_c0_g1_i16	84.0577	-0.0661572	0.150031	-0.440957	0.659244	0.744451
TRINITY_DN9809_c0_g1_i1	81.5305	-0.0629679	0.16712	-0.376782	0.706336	0.783053
TRINITY_DN9807_c0_g1_i5	15.842	1.8305	0.54132	3.38155	0.00072078	0.00253625
TRINITY_DN9807_c0_g1_i4	14.4144	1.32203	0.511874	2.58273	0.00980229	0.0241966
TRINITY_DN9807_c0_g1_i3	7.84206	0.842555	0.580219	1.45213	0.146465	0.230975
TRINITY_DN9807_c0_g1_i2	8.78381	0.469686	0.567946	0.82699	0.408242	0.519379
TRINITY_DN9806_c0_g1_i6	59.6941	-0.135266	0.133496	-1.01326	0.310934	0.420516
TRINITY_DN9806_c0_g1_i31	62.848	-0.19922	0.159549	-1.24865	0.211795	0.310175
TRINITY_DN9806_c0_g1_i23	55.0221	-0.0136479	0.166271	-0.0820821	0.934581	0.955182
TRINITY_DN9806_c0_g1_i19	63.9673	-0.318681	0.127292	-2.50353	0.012296	0.0293308
TRINITY_DN9806_c0_g1_i17	54.7545	0.0191287	0.144113	0.132734	0.894404	0.926139
TRINITY_DN9805_c0_g1_i4	59.9255	0.130617	0.170978	0.763941	0.444902	0.55412
TRINITY_DN9805_c0_g1_i12	19.7435	0.00134673	0.336877	0.00399768	0.99681	0.998046
TRINITY_DN9805_c0_g1_i10	58.8438	0.0875225	0.160354	0.545806	0.585199	0.681512
TRINITY_DN9804_c0_g2_i7	8.08912	0.0482051	0.310821	0.155089	0.876751	0.913136
TRINITY_DN9804_c0_g2_i5	5.85493	0.0765373	0.384198	0.199213	0.842096	0.887131
TRINITY_DN9804_c0_g2_i15	7.76041	-0.0657915	0.368808	-0.17839	0.858417	0.899684
TRINITY_DN9804_c0_g2_i1	7.08272	-0.176805	0.3209	-0.550967	0.581657	0.678551
TRINITY_DN9804_c0_g1_i6	9.74256	0.282232	0.295752	0.954286	0.339939	0.450837
TRINITY_DN9804_c0_g1_i1	10.0429	-0.0117162	0.336973	-0.0347691	0.972264	0.981274
TRINITY_DN9802_c0_g1_i39	20.9518	1.18026	0.256492	4.60155	4.19366e-06	2.55737e-05
TRINITY_DN9802_c0_g1_i1	29.5559	0.756873	0.254829	2.97013	0.00297676	0.00869704
TRINITY_DN9800_c0_g2_i9	21.4895	0.126249	0.250163	0.504665	0.613794	0.706252
TRINITY_DN9800_c0_g2_i5	52.3037	0.259542	0.196015	1.32409	0.185474	0.27929
TRINITY_DN9800_c0_g2_i12	50.4226	0.270395	0.174298	1.55134	0.12082	0.197474
TRINITY_DN9800_c0_g1_i19	16.6612	0.517134	0.301525	1.71506	0.086334	0.150391
TRINITY_DN9800_c0_g1_i17	30.378	0.22373	0.216066	1.03547	0.300449	0.409406
TRINITY_DN9800_c0_g1_i13	41.8704	0.242981	0.172197	1.41107	0.158225	0.245869
TRINITY_DN9800_c0_g1_i11	36.2579	0.167913	0.212244	0.791134	0.428866	0.538969
TRINITY_DN980_c1_g1_i5	116.3	0.755936	0.195798	3.8608	0.000113017	0.000492668
TRINITY_DN980_c1_g1_i4	170.979	0.739613	0.13887	5.32592	1.00441e-07	8.38443e-07
TRINITY_DN980_c0_g1_i5	47.4989	0.411864	0.158973	2.59078	0.00957585	0.0237235
TRINITY_DN980_c0_g1_i4	44.4136	0.343575	0.198656	1.72949	0.0837206	0.146588
TRINITY_DN980_c0_g1_i13	62.5543	0.815551	0.152295	5.35507	8.55234e-08	7.22414e-07
TRINITY_DN980_c0_g1_i11	23.1901	0.146325	0.228094	0.64151	0.521191	0.62504
TRINITY_DN98_c0_g2_i9	132.308	0.323525	0.122544	2.64007	0.0082889	0.0209829
TRINITY_DN98_c0_g2_i6	127.785	0.240197	0.128561	1.86835	0.0617128	0.113989
TRINITY_DN98_c0_g1_i9	29.3316	0.193126	0.183884	1.05026	0.293599	0.402354
TRINITY_DN98_c0_g1_i34	67.7092	0.264161	0.129412	2.04125	0.0412265	0.0815618
TRINITY_DN98_c0_g1_i33	94.9515	0.191887	0.142302	1.34845	0.177515	0.269664
TRINITY_DN98_c0_g1_i3	68.8107	0.187697	0.122584	1.53117	0.125726	0.203941
TRINITY_DN98_c0_g1_i16	74.9586	0.26075	0.136707	1.90736	0.0564733	0.10589
TRINITY_DN98_c0_g1_i1	45.964	0.137594	0.156442	0.879521	0.379119	0.491097
TRINITY_DN9799_c0_g1_i14	617.754	-0.266854	0.133915	-1.99271	0.046293	0.0898054
TRINITY_DN9799_c0_g1_i10	374.415	-0.283906	0.137067	-2.0713	0.0383308	0.0767611
TRINITY_DN9798_c0_g2_i3	25.6372	-0.344928	0.207539	-1.66199	0.0965152	0.164511
TRINITY_DN9798_c0_g2_i1	17.8928	-0.564848	0.268305	-2.10525	0.0352698	0.07159
TRINITY_DN9798_c0_g1_i3	23.825	-0.859013	0.228801	-3.75441	0.000173753	0.000723533
TRINITY_DN9796_c0_g1_i4	863.223	0.788263	0.277004	2.84568	0.00443173	0.0122828
TRINITY_DN9796_c0_g1_i3	1884.8	0.920675	0.279645	3.2923	0.000993713	0.00335129
TRINITY_DN9795_c1_g1_i3	12.4992	0.513828	0.337642	1.52181	0.128056	0.207033
TRINITY_DN9795_c1_g1_i2	9.51672	0.296588	0.292539	1.01384	0.31066	0.420274
TRINITY_DN9795_c0_g2_i6	43.1711	0.652403	0.236327	2.76059	0.00576963	0.0154072
TRINITY_DN9795_c0_g2_i4	51.9623	0.493036	0.196873	2.50433	0.0122683	0.0292817
TRINITY_DN9795_c0_g2_i3	46.1914	0.649119	0.211636	3.06715	0.00216108	0.00660041
TRINITY_DN9795_c0_g1_i6	38.5852	0.455216	0.247383	1.84012	0.0657503	0.120164
TRINITY_DN9795_c0_g1_i14	37.3183	0.481947	0.244108	1.97432	0.0483458	0.0930705
TRINITY_DN9795_c0_g1_i1	43.7117	0.552034	0.227132	2.43046	0.0150799	0.0349172
TRINITY_DN9794_c0_g2_i4	33.4733	-0.608479	0.168636	-3.60823	0.000308294	0.00120045
TRINITY_DN9794_c0_g2_i2	13.8302	-0.659741	0.274103	-2.40691	0.0160881	0.0368967
TRINITY_DN9794_c0_g2_i14	12.9715	-0.286604	0.347562	-0.824611	0.409593	0.520635
TRINITY_DN9794_c0_g2_i12	18.3262	-0.422695	0.233742	-1.80838	0.0705473	0.127456
TRINITY_DN9794_c0_g1_i2	21.8234	-0.126635	0.211156	-0.599725	0.54869	0.650016
TRINITY_DN9792_c1_g1_i1	25.1476	0.386702	0.287463	1.34522	0.178554	0.270949
TRINITY_DN9792_c0_g1_i1	25.4794	0.688462	0.359488	1.91512	0.0554772	0.10437
TRINITY_DN9791_c0_g2_i8	12.1403	-0.223847	0.281353	-0.79561	0.426259	0.536528
TRINITY_DN9791_c0_g2_i7	7.44121	-0.0500871	0.367936	-0.13613	0.891719	0.924121
TRINITY_DN9791_c0_g2_i5	17.2143	0.158552	0.259685	0.610553	0.541496	0.643436
TRINITY_DN9791_c0_g2_i4	9.16499	0.169575	0.346568	0.489299	0.62463	0.715329
TRINITY_DN9791_c0_g2_i3	15.794	-0.00343238	0.370814	-0.00925635	0.992615	0.995133
TRINITY_DN9791_c0_g1_i5	16.6213	0.452458	0.344082	1.31497	0.18852	0.282906
TRINITY_DN9791_c0_g1_i4	18.7089	0.456597	0.264765	1.72453	0.0846115	0.147937
TRINITY_DN9791_c0_g1_i3	20.2373	0.0911061	0.285897	0.318667	0.749979	0.817718
TRINITY_DN9791_c0_g1_i1	22.9834	0.463394	0.24026	1.92872	0.053766	0.101663
TRINITY_DN9790_c0_g1_i9	118.884	0.186726	0.133088	1.40302	0.16061	0.248744
TRINITY_DN9790_c0_g1_i8	63.3247	0.0638767	0.184087	0.346992	0.728597	0.800869
TRINITY_DN9790_c0_g1_i10	93.59	0.126895	0.167882	0.75586	0.449733	0.55847
TRINITY_DN979_c0_g1_i3	26.7726	-0.238651	0.234812	-1.01635	0.309463	0.41901
TRINITY_DN979_c0_g1_i2	16.0948	0.163957	0.360228	0.455149	0.649002	0.736116
TRINITY_DN979_c0_g1_i13	13.8661	0.0135946	0.337207	0.0403153	0.967842	0.978048
TRINITY_DN979_c0_g1_i1	24.1017	0.0764819	0.301314	0.253828	0.799628	0.855766
TRINITY_DN9789_c1_g2_i10	109.166	0.150212	0.133763	1.12298	0.261448	0.366787
TRINITY_DN9789_c1_g1_i3	372.343	-0.498566	0.125169	-3.98313	6.80149e-05	0.000312619
TRINITY_DN9789_c1_g1_i1	106.501	-0.451202	0.167629	-2.69167	0.00710942	0.0184499
TRINITY_DN9789_c0_g1_i8	132.446	0.188289	0.214731	0.876862	0.380561	0.492544
TRINITY_DN9789_c0_g1_i3	115.811	0.150128	0.240029	0.625455	0.531672	0.634349
TRINITY_DN9789_c0_g1_i20	82.8306	0.262882	0.248514	1.05782	0.290139	0.398618
TRINITY_DN9789_c0_g1_i18	74.835	0.150971	0.222565	0.678325	0.497566	0.603341
TRINITY_DN9789_c0_g1_i15	124.766	0.0961968	0.211934	0.4539	0.649901	0.736815
TRINITY_DN9789_c0_g1_i13	118.552	0.112369	0.221967	0.506244	0.612685	0.705279
TRINITY_DN9787_c1_g2_i7	17.7075	-0.0588071	0.234636	-0.250631	0.802099	0.857652
TRINITY_DN9787_c1_g2_i3	17.9401	0.256129	0.249751	1.02554	0.30511	0.41437
TRINITY_DN9787_c1_g2_i13	11.8927	0.300078	0.292666	1.02533	0.305209	0.414457
TRINITY_DN9787_c1_g2_i11	16.3914	0.131325	0.251226	0.522734	0.601159	0.695359
TRINITY_DN9787_c1_g1_i16	16.3748	-0.174108	0.25044	-0.695209	0.486924	0.593653
TRINITY_DN9787_c1_g1_i15	20.8053	-0.124398	0.218671	-0.568884	0.569435	0.668138
TRINITY_DN9787_c1_g1_i12	24.4983	0.292328	0.224091	1.3045	0.192062	0.28724
TRINITY_DN9787_c0_g1_i4	60.9507	0.221832	0.272334	0.814559	0.415325	0.526131
TRINITY_DN9787_c0_g1_i15	28.282	0.811018	0.302865	2.67782	0.00741035	0.0190982
TRINITY_DN9787_c0_g1_i10	52.7716	0.751844	0.221492	3.39445	0.000687662	0.00243068
TRINITY_DN9786_c0_g2_i1	39.2042	1.99378	0.509373	3.91419	9.07074e-05	0.000404324
TRINITY_DN9786_c0_g1_i2	14.1209	1.76728	0.544622	3.24497	0.00117463	0.00388583
TRINITY_DN9785_c0_g1_i4	13.0681	0.234154	0.280854	0.833721	0.404438	0.515688
TRINITY_DN9785_c0_g1_i10	19.3317	-0.0336679	0.232571	-0.144764	0.884898	0.919168
TRINITY_DN9784_c0_g1_i8	125.501	-0.0535366	0.141467	-0.378437	0.705106	0.782082
TRINITY_DN9784_c0_g1_i7	292.188	-0.286253	0.14944	-1.9155	0.0554284	0.104294
TRINITY_DN9784_c0_g1_i3	107.095	-0.0934759	0.168407	-0.55506	0.578853	0.675994
TRINITY_DN9782_c0_g2_i2	9.07244	0.945741	0.753714	1.25477	0.209561	0.30748
TRINITY_DN9782_c0_g2_i1	10.2401	0.659833	0.799967	0.824825	0.409471	0.520526
TRINITY_DN9782_c0_g1_i3	7.99616	2.38385	0.942468	2.52937	0.0114267	0.0275727
TRINITY_DN9782_c0_g1_i1	8.61027	1.65282	0.877886	1.88273	0.0597373	0.110985
TRINITY_DN97806_c0_g1_i1	8.69206	1.42417	0.475078	2.99777	0.00271964	0.00805163
TRINITY_DN9780_c0_g1_i3	152.396	0.276214	0.265047	1.04213	0.297351	0.406363
TRINITY_DN978_c0_g2_i4	311.205	0.218517	0.173741	1.25772	0.208493	0.306291
TRINITY_DN978_c0_g2_i1	11.015	-0.0370844	0.484747	-0.0765025	0.939019	0.958198
TRINITY_DN978_c0_g1_i4	26.0637	0.299938	0.272385	1.10115	0.27083	0.377403
TRINITY_DN978_c0_g1_i3	10.7585	0.166763	0.435829	0.382633	0.701992	0.77973
TRINITY_DN9779_c0_g2_i2	177.325	-0.488521	0.20779	-2.35103	0.0187214	0.0419203
TRINITY_DN9779_c0_g2_i1	120.903	-0.43012	0.232884	-1.84693	0.0647574	0.1187
TRINITY_DN9778_c1_g1_i1	105.262	0.114457	0.192734	0.593859	0.552607	0.653367
TRINITY_DN9778_c0_g1_i1	96.7671	0.192079	0.187655	1.02358	0.306035	0.415369
TRINITY_DN9777_c0_g1_i6	45.4857	0.245858	0.191404	1.2845	0.198967	0.295503
TRINITY_DN9776_c0_g1_i1	1813.16	4.94947	0.226711	21.8316	1.16281e-105	1.13446e-102
TRINITY_DN9775_c0_g4_i1	70.0327	-0.120403	0.18454	-0.652451	0.51411	0.618491
TRINITY_DN9775_c0_g2_i4	187.443	0.441103	0.124793	3.53469	0.000408258	0.0015372
TRINITY_DN9775_c0_g1_i3	99.3837	-0.292801	0.151839	-1.92836	0.0538102	0.101733
TRINITY_DN9775_c0_g1_i2	54.1521	0.260189	0.207996	1.25093	0.210961	0.309198
TRINITY_DN9775_c0_g1_i1	15.7879	0.0366401	0.2758	0.13285	0.894312	0.926087
TRINITY_DN97740_c0_g1_i1	40.997	-0.0822402	0.245228	-0.335362	0.737352	0.80746
TRINITY_DN9773_c0_g2_i5	24.5389	-1.07637	0.348567	-3.08799	0.00201515	0.00620553
TRINITY_DN9773_c0_g2_i3	17.1886	-0.832989	0.306413	-2.71852	0.00655747	0.0172056
TRINITY_DN9773_c0_g2_i2	27.0485	-1.03568	0.30694	-3.37422	0.00074026	0.0025953
TRINITY_DN9773_c0_g1_i7	19.7317	-1.53289	0.369558	-4.1479	3.35543e-05	0.000166586
TRINITY_DN9773_c0_g1_i5	15.8015	-0.866666	0.349784	-2.47771	0.0132227	0.031227
TRINITY_DN9773_c0_g1_i3	18.774	-1.16832	0.36789	-3.17573	0.00149459	0.0047935
TRINITY_DN9773_c0_g1_i2	16.6615	-1.00998	0.336006	-3.00584	0.00264846	0.00786909
TRINITY_DN9770_c0_g1_i9	9.30829	0.393833	0.371181	1.06103	0.288678	0.397136
TRINITY_DN9770_c0_g1_i6	8.35187	-1.2408	0.413864	-2.99809	0.00271675	0.00804476
TRINITY_DN9770_c0_g1_i4	35.8478	-1.00963	0.210868	-4.78796	1.68484e-06	1.11779e-05
TRINITY_DN977_c0_g3_i1	30.4409	-0.0983041	0.236941	-0.414888	0.678224	0.760286
TRINITY_DN977_c0_g1_i7	30.8188	-0.344826	0.246378	-1.39958	0.161639	0.25004
TRINITY_DN977_c0_g1_i4	63.9329	-3.14942	0.349845	-9.00233	2.20968e-19	7.26e-18
TRINITY_DN9769_c0_g2_i6	12.761	3.65608	0.719014	5.08485	3.67916e-07	2.76439e-06
TRINITY_DN9769_c0_g2_i3	6.35809	2.37127	0.763737	3.10482	0.00190394	0.00590551
TRINITY_DN9769_c0_g2_i2	9.51587	3.23548	0.696573	4.64485	3.40316e-06	2.11609e-05
TRINITY_DN9769_c0_g1_i8	6.30495	4.08528	0.92828	4.40092	1.07795e-05	6.00204e-05
TRINITY_DN9769_c0_g1_i7	6.8454	3.86656	0.934878	4.1359	3.53562e-05	0.000174533
TRINITY_DN9769_c0_g1_i5	8.06677	2.45204	0.596573	4.11021	3.95304e-05	0.00019254
TRINITY_DN9766_c0_g2_i8	4.04775	-5.58332	0.922663	-6.05131	1.43675e-09	1.62807e-08
TRINITY_DN9766_c0_g2_i7	5.28251	-5.68071	0.850643	-6.67813	2.42005e-11	3.5747e-10
TRINITY_DN9766_c0_g2_i6	2.2066	-4.54754	1.07036	-4.24859	2.15118e-05	0.000112199
TRINITY_DN9766_c0_g2_i5	4.66376	-5.96173	0.936437	-6.3664	1.93521e-10	2.5067e-09
TRINITY_DN9766_c0_g2_i3	4.32777	-4.71608	0.887295	-5.31512	1.06588e-07	8.85857e-07
TRINITY_DN9766_c0_g2_i2	5.09809	-5.03434	0.799586	-6.29619	3.05049e-10	3.83537e-09
TRINITY_DN9766_c0_g1_i2	12.5553	-5.23276	0.66194	-7.90519	2.67529e-15	6.16114e-14
TRINITY_DN9766_c0_g1_i1	3.07392	-5.02398	0.944022	-5.32188	1.02699e-07	8.56168e-07
TRINITY_DN9764_c1_g1_i6	164.822	-0.137436	0.110934	-1.2389	0.215383	0.314447
TRINITY_DN9764_c1_g1_i5	219.158	-0.0254562	0.088187	-0.288661	0.772841	0.83555
TRINITY_DN9763_c0_g1_i1	11.2416	1.4968	0.434688	3.44339	0.000574472	0.00207549
TRINITY_DN9762_c0_g1_i6	6.77591	-2.44868	0.672294	-3.64228	0.000270232	0.00106835
TRINITY_DN9762_c0_g1_i5	6.16768	-2.45744	0.607471	-4.04535	5.22448e-05	0.000247517
TRINITY_DN9762_c0_g1_i16	5.85668	-2.90945	0.719867	-4.04165	5.30769e-05	0.000251002
TRINITY_DN9762_c0_g1_i15	6.81796	-2.19304	0.522391	-4.19809	2.69181e-05	0.000136742
TRINITY_DN9760_c0_g1_i1	85.3301	0.973694	0.203935	4.77453	1.80129e-06	1.18843e-05
TRINITY_DN976_c2_g1_i4	11.1754	-0.708552	0.350854	-2.01951	0.0434344	0.0851345
TRINITY_DN976_c2_g1_i3	37.0757	-1.16957	0.285347	-4.09875	4.15393e-05	0.000201195
TRINITY_DN976_c2_g1_i2	35.7318	-0.988125	0.289798	-3.4097	0.000650337	0.00231634
TRINITY_DN976_c2_g1_i1	13.1324	-0.760779	0.327264	-2.32467	0.0200898	0.0445379
TRINITY_DN976_c1_g1_i5	15.9399	-0.0268477	0.32438	-0.0827663	0.934037	0.954793
TRINITY_DN976_c1_g1_i2	20.9481	-0.376941	0.356703	-1.05674	0.290632	0.399152
TRINITY_DN976_c1_g1_i15	17.9681	0.0209364	0.371175	0.0564059	0.955018	0.969216
TRINITY_DN976_c1_g1_i11	6.79663	0.915779	0.741814	1.23451	0.217012	0.316351
TRINITY_DN976_c0_g2_i13	99.842	-0.259483	0.152767	-1.69856	0.0894029	0.154607
TRINITY_DN976_c0_g2_i12	85.9385	-0.382356	0.151483	-2.52408	0.0116002	0.027926
TRINITY_DN976_c0_g1_i4	87.7415	-0.369232	0.179658	-2.05519	0.0398605	0.0792753
TRINITY_DN9759_c0_g1_i7	186.42	-0.361725	0.102229	-3.53837	0.0004026	0.00151834
TRINITY_DN9759_c0_g1_i2	415.923	-0.0944324	0.0971354	-0.972173	0.330965	0.441477
TRINITY_DN9758_c0_g1_i1	29.2284	-4.24613	0.524388	-8.0973	5.6194e-16	1.37778e-14
TRINITY_DN9757_c0_g2_i3	22.7812	5.5266	0.728688	7.58432	3.34239e-14	6.90141e-13
TRINITY_DN9757_c0_g1_i5	10.4966	5.96346	1.06912	5.57791	2.43422e-08	2.2621e-07
TRINITY_DN9756_c0_g2_i1	143.796	0.0154617	0.249755	0.0619078	0.950636	0.966179
TRINITY_DN9755_c2_g1_i11	54.7087	0.241321	0.215973	1.11737	0.263836	0.369518
TRINITY_DN9755_c0_g1_i5	131.329	-0.409465	0.117243	-3.49244	0.000478621	0.00176589
TRINITY_DN9755_c0_g1_i4	77.2036	-0.0806998	0.164302	-0.491166	0.623309	0.714205
TRINITY_DN9754_c0_g1_i9	75.8356	0.238185	0.156987	1.51723	0.129209	0.208521
TRINITY_DN9754_c0_g1_i8	40.7671	0.0148648	0.187051	0.0794694	0.936659	0.956499
TRINITY_DN9754_c0_g1_i7	25.2867	0.0971121	0.221001	0.43942	0.660357	0.745385
TRINITY_DN97524_c0_g1_i1	4.5324	0.755111	0.462312	1.63334	0.102399	0.172745
TRINITY_DN9752_c1_g1_i7	18.3234	0.792158	0.295419	2.68148	0.00732978	0.0189246
TRINITY_DN9752_c1_g1_i3	19.3314	0.464015	0.327571	1.41653	0.15662	0.243887
TRINITY_DN9751_c0_g3_i1	5.48798	2.28773	0.718015	3.18618	0.00144163	0.00464338
TRINITY_DN9751_c0_g2_i9	35.4535	-0.0100017	0.189835	-0.0526861	0.957982	0.971368
TRINITY_DN9751_c0_g2_i18	67.4566	-0.0614245	0.179835	-0.341559	0.732683	0.803981
TRINITY_DN9751_c0_g2_i14	71.1828	0.114506	0.159796	0.716572	0.473638	0.58129
TRINITY_DN9751_c0_g2_i12	59.7116	0.0346813	0.171402	0.202339	0.839652	0.88538
TRINITY_DN9751_c0_g2_i11	38.909	0.245637	0.18519	1.32641	0.184705	0.278407
TRINITY_DN9751_c0_g1_i5	76.6645	0.139557	0.126988	1.09898	0.271778	0.3784
TRINITY_DN9751_c0_g1_i4	86.3299	0.0123952	0.139285	0.0889911	0.929089	0.951142
TRINITY_DN9751_c0_g1_i10	6.6811	0.86666	0.430225	2.01443	0.0439642	0.0860193
TRINITY_DN9750_c0_g1_i6	10.5214	-0.306681	0.288721	-1.0622	0.288143	0.396494
TRINITY_DN9750_c0_g1_i4	14.3438	-0.743	0.280777	-2.64622	0.00813962	0.0206631
TRINITY_DN9750_c0_g1_i36	21.3743	-0.477205	0.186644	-2.55676	0.0105652	0.0257835
TRINITY_DN9750_c0_g1_i33	13.7644	-0.277495	0.265968	-1.04334	0.296791	0.405763
TRINITY_DN9750_c0_g1_i3	20.669	-0.28277	0.254848	-1.10956	0.267188	0.373274
TRINITY_DN9750_c0_g1_i28	17.5743	-0.640951	0.237884	-2.69438	0.00705197	0.0183265
TRINITY_DN9750_c0_g1_i17	14.9122	-0.349571	0.251516	-1.38986	0.164572	0.253645
TRINITY_DN9750_c0_g1_i16	10.2404	-0.291365	0.318648	-0.914379	0.360518	0.471867
TRINITY_DN975_c0_g1_i9	689.118	4.87687	0.280102	17.411	6.80334e-68	1.83104e-65
TRINITY_DN975_c0_g1_i5	870.916	5.22648	0.277888	18.8078	6.51313e-79	2.61437e-76
TRINITY_DN975_c0_g1_i4	817.527	2.84409	0.176821	16.0846	3.27259e-58	6.53077e-56
TRINITY_DN975_c0_g1_i3	392.227	3.0074	0.209122	14.381	6.80776e-47	9.02284e-45
TRINITY_DN975_c0_g1_i14	856.811	4.65982	0.246594	18.8967	1.21335e-79	5.1037e-77
TRINITY_DN975_c0_g1_i12	417.138	1.99419	0.138689	14.3789	7.02281e-47	9.29034e-45
TRINITY_DN975_c0_g1_i1	1154.12	4.16567	0.233257	17.8587	2.47499e-71	7.65884e-69
TRINITY_DN9749_c0_g2_i2	148.88	0.306464	0.149847	2.04517	0.0408377	0.0809368
TRINITY_DN9749_c0_g2_i1	57.4016	0.806996	0.188215	4.28763	1.80591e-05	9.57619e-05
TRINITY_DN9747_c0_g1_i2	66.6983	-0.92916	0.205694	-4.5172	6.26624e-06	3.67944e-05
TRINITY_DN9746_c1_g1_i2	304.658	1.0587	0.250221	4.23104	2.32612e-05	0.000120358
TRINITY_DN9746_c0_g4_i2	9.14883	-1.67761	0.340854	-4.92178	8.57619e-07	6.01052e-06
TRINITY_DN9746_c0_g4_i1	8.81317	-1.47831	0.33293	-4.4403	8.98353e-06	5.09033e-05
TRINITY_DN9746_c0_g3_i2	10.5445	-1.7063	0.290443	-5.87483	4.2328e-09	4.45777e-08
TRINITY_DN9746_c0_g3_i1	11.2542	-2.05162	0.305745	-6.71022	1.94337e-11	2.90701e-10
TRINITY_DN9746_c0_g2_i7	41.6109	-0.185183	0.174699	-1.06001	0.28914	0.397595
TRINITY_DN9746_c0_g2_i5	49.0882	0.0156302	0.162556	0.0961526	0.923399	0.947047
TRINITY_DN9746_c0_g2_i14	90.1204	-0.331952	0.198827	-1.66955	0.0950078	0.1624
TRINITY_DN9746_c0_g1_i5	20.9198	-0.523687	0.310603	-1.68603	0.0917894	0.157948
TRINITY_DN9745_c0_g1_i3	16.3273	3.02821	0.914299	3.31205	0.000926145	0.0031526
TRINITY_DN9745_c0_g1_i2	26.4942	2.56647	0.612941	4.18715	2.82482e-05	0.000142735
TRINITY_DN9743_c0_g2_i3	70.6538	0.427473	0.262268	1.62991	0.10312	0.173731
TRINITY_DN9743_c0_g1_i10	88.6065	0.200593	0.222945	0.899745	0.368256	0.479839
TRINITY_DN9742_c0_g2_i5	82.1541	0.369642	0.165739	2.23027	0.0257298	0.0549209
TRINITY_DN9742_c0_g2_i3	162.107	0.184188	0.17902	1.02887	0.30354	0.412599
TRINITY_DN9742_c0_g2_i10	158.485	0.162979	0.172801	0.943159	0.3456	0.456568
TRINITY_DN9742_c0_g2_i1	164.064	0.260489	0.188468	1.38214	0.166928	0.25661
TRINITY_DN9742_c0_g1_i70	141.608	0.252265	0.19283	1.30822	0.190798	0.285746
TRINITY_DN9742_c0_g1_i6	140.076	0.234393	0.199136	1.17705	0.239176	0.341571
TRINITY_DN9742_c0_g1_i29	133.76	0.197184	0.192693	1.02331	0.306164	0.415472
TRINITY_DN9742_c0_g1_i22	93.903	0.120259	0.211432	0.568784	0.569502	0.66817
TRINITY_DN9741_c0_g1_i4	527.215	0.20543	0.0817072	2.51422	0.0119295	0.0285887
TRINITY_DN9741_c0_g1_i1	133.514	0.0330481	0.142649	0.231675	0.816791	0.868601
TRINITY_DN9740_c0_g2_i3	416.743	-0.307521	0.12272	-2.50588	0.0122146	0.0291743
TRINITY_DN974_c1_g2_i1	16.8298	3.02985	0.661923	4.57734	4.70931e-06	2.8427e-05
TRINITY_DN974_c0_g2_i4	118.868	-0.677178	0.164022	-4.12858	3.65005e-05	0.000179427
TRINITY_DN974_c0_g2_i2	97.2767	-0.527189	0.164741	-3.2001	0.00137378	0.00445075
TRINITY_DN974_c0_g1_i9	15.0161	0.737314	0.363976	2.02572	0.0427932	0.0841029
TRINITY_DN974_c0_g1_i6	23.4078	0.941507	0.323623	2.90927	0.00362275	0.0103091
TRINITY_DN974_c0_g1_i25	44.1575	0.874499	0.289319	3.02261	0.00250605	0.00749976
TRINITY_DN974_c0_g1_i23	19.6334	0.858656	0.291494	2.94571	0.00322217	0.00931331
TRINITY_DN974_c0_g1_i22	26.3689	0.751157	0.320852	2.34113	0.0192255	0.0429041
TRINITY_DN974_c0_g1_i20	13.4116	0.974658	0.346138	2.81581	0.00486544	0.0133063
TRINITY_DN974_c0_g1_i16	33.6482	0.385026	0.266705	1.44364	0.14884	0.234056
TRINITY_DN974_c0_g1_i11	21.3251	0.604423	0.311582	1.93985	0.052398	0.0995106
TRINITY_DN974_c0_g1_i10	11.7414	0.275102	0.348927	0.788425	0.430448	0.540497
TRINITY_DN9739_c0_g1_i40	40.6823	0.711618	0.188262	3.77993	0.000156875	0.000660534
TRINITY_DN9739_c0_g1_i23	44.7601	0.771467	0.225028	3.42832	0.000607335	0.00218002
TRINITY_DN9739_c0_g1_i19	83.7526	0.612368	0.160661	3.81155	0.000138096	0.000588983
TRINITY_DN9739_c0_g1_i16	78.1412	0.616766	0.163163	3.78005	0.000156795	0.000660314
TRINITY_DN9739_c0_g1_i11	43.5256	0.560243	0.19698	2.84415	0.00445296	0.0123343
TRINITY_DN9738_c0_g1_i7	11.1062	-0.0682579	0.334413	-0.204113	0.838265	0.884409
TRINITY_DN9738_c0_g1_i3	37.8557	-0.0321018	0.223754	-0.143469	0.88592	0.919862
TRINITY_DN9738_c0_g1_i13	17.0628	-0.213816	0.267204	-0.800196	0.423597	0.53396
TRINITY_DN9738_c0_g1_i10	44.5167	-0.228541	0.182887	-1.24963	0.211436	0.309759
TRINITY_DN9737_c0_g1_i9	22.8686	1.09044	0.255771	4.26336	2.01378e-05	0.00010555
TRINITY_DN9737_c0_g1_i8	82.2763	0.833022	0.214693	3.88006	0.000104429	0.000458475
TRINITY_DN9737_c0_g1_i6	50.8285	0.75768	0.214745	3.52828	0.000418266	0.00157009
TRINITY_DN9737_c0_g1_i5	130.768	0.551652	0.174074	3.16906	0.00152935	0.00488913
TRINITY_DN9737_c0_g1_i4	93.5773	0.761664	0.183971	4.14013	3.4711e-05	0.000171685
TRINITY_DN9737_c0_g1_i2	5.71337	0.234748	0.407555	0.575992	0.564621	0.664085
TRINITY_DN9736_c0_g2_i3	618.111	0.446919	0.214907	2.07959	0.037563	0.0754709
TRINITY_DN9736_c0_g2_i1	542.615	0.456304	0.20509	2.22489	0.0260885	0.0555566
TRINITY_DN9736_c0_g1_i9	257.913	0.287097	0.252638	1.1364	0.255791	0.36037
TRINITY_DN9736_c0_g1_i8	429.295	0.512176	0.229346	2.2332	0.0255356	0.0545595
TRINITY_DN9736_c0_g1_i3	440.527	0.523437	0.209397	2.49973	0.0124287	0.029599
TRINITY_DN9736_c0_g1_i2	469.315	0.575492	0.228663	2.51677	0.0118436	0.0284205
TRINITY_DN9736_c0_g1_i1	244.5	0.394409	0.220696	1.78712	0.0739187	0.132428
TRINITY_DN9734_c0_g2_i8	26.2099	0.293487	0.205983	1.42481	0.154211	0.240788
TRINITY_DN9734_c0_g2_i7	31.5447	0.0990186	0.205404	0.482068	0.629757	0.719634
TRINITY_DN9734_c0_g2_i6	28.7362	0.1582	0.191208	0.827368	0.408028	0.519182
TRINITY_DN9734_c0_g2_i5	26.4491	0.642065	0.242306	2.64981	0.0080538	0.0204778
TRINITY_DN9734_c0_g2_i2	25.6421	0.191755	0.205147	0.934722	0.349932	0.460982
TRINITY_DN9734_c0_g2_i1	27.2143	0.414763	0.242322	1.71162	0.0869665	0.151249
TRINITY_DN9734_c0_g1_i5	25.1539	0.20211	0.214501	0.942233	0.346073	0.456999
TRINITY_DN9734_c0_g1_i29	31.2494	0.0279586	0.199103	0.140422	0.888326	0.921686
TRINITY_DN9734_c0_g1_i28	27.1652	0.402398	0.201289	1.9991	0.0455973	0.0886885
TRINITY_DN9734_c0_g1_i21	34.2508	0.24002	0.180381	1.33063	0.18331	0.276792
TRINITY_DN9734_c0_g1_i2	23.2702	0.562301	0.238136	2.36125	0.0182132	0.0409823
TRINITY_DN9734_c0_g1_i15	30.5543	0.272805	0.213218	1.27947	0.200733	0.297522
TRINITY_DN9734_c0_g1_i10	28.5132	-0.0256462	0.222932	-0.11504	0.908413	0.936297
TRINITY_DN9733_c0_g2_i4	85.5211	0.211549	0.186319	1.13541	0.256204	0.360857
TRINITY_DN9733_c0_g2_i3	92.9127	0.15133	0.186029	0.813475	0.415946	0.526704
TRINITY_DN9733_c0_g2_i12	74.7528	0.255652	0.196853	1.29869	0.19405	0.28964
TRINITY_DN9733_c0_g2_i1	72.6935	0.321216	0.200815	1.59956	0.109697	0.182516
TRINITY_DN9733_c0_g1_i4	16.2628	0.132959	0.265247	0.501264	0.616185	0.708249
TRINITY_DN9732_c0_g2_i9	49.1127	-0.376544	0.165171	-2.27971	0.0226246	0.0492566
TRINITY_DN9732_c0_g2_i8	50.0608	-0.354642	0.20868	-1.69945	0.0892337	0.154378
TRINITY_DN9732_c0_g2_i1	23.6621	-0.348317	0.271906	-1.28102	0.200186	0.296919
TRINITY_DN9732_c0_g1_i5	46.5447	-0.421806	0.196947	-2.14172	0.0322159	0.0662736
TRINITY_DN9732_c0_g1_i2	43.3054	-0.41796	0.205975	-2.02918	0.0424403	0.083545
TRINITY_DN9732_c0_g1_i1	45.7295	-0.442062	0.217367	-2.03371	0.0419806	0.0828024
TRINITY_DN9731_c0_g2_i9	51.6093	-0.0604065	0.204844	-0.29489	0.768078	0.831809
TRINITY_DN9731_c0_g2_i5	47.4079	0.0393789	0.212287	0.185498	0.852838	0.895447
TRINITY_DN9731_c0_g2_i13	54.9268	0.00791377	0.167053	0.0473727	0.962216	0.974142
TRINITY_DN9731_c0_g1_i9	26.7929	-0.178531	0.208067	-0.858042	0.390869	0.502528
TRINITY_DN9731_c0_g1_i4	28.5655	-0.0430273	0.214359	-0.200725	0.840914	0.886311
TRINITY_DN9731_c0_g1_i2	28.8742	-0.560614	0.221498	-2.53101	0.0113735	0.027464
TRINITY_DN9731_c0_g1_i12	38.5309	0.123454	0.196773	0.627389	0.530404	0.633266
TRINITY_DN973_c0_g1_i5	11.209	2.09122	0.443206	4.7184	2.37711e-06	1.52954e-05
TRINITY_DN973_c0_g1_i4	25.6236	1.8155	0.395966	4.58498	4.54021e-06	2.74937e-05
TRINITY_DN973_c0_g1_i2	16.5667	1.39298	0.366268	3.80318	0.000142851	0.00060764
TRINITY_DN973_c0_g1_i1	21.8195	1.69477	0.389654	4.34942	1.36496e-05	7.42831e-05
TRINITY_DN9728_c0_g2_i9	117.866	-0.0511304	0.134141	-0.38117	0.703077	0.780549
TRINITY_DN9728_c0_g2_i4	127.911	-0.146435	0.150669	-0.971897	0.331102	0.441593
TRINITY_DN9728_c0_g2_i13	130.168	-0.121694	0.137673	-0.88394	0.376729	0.488573
TRINITY_DN9728_c0_g2_i12	129.945	-0.0769296	0.157895	-0.48722	0.626102	0.716576
TRINITY_DN9728_c0_g2_i1	122.803	0.0125815	0.141094	0.0891711	0.928946	0.951083
TRINITY_DN9728_c0_g1_i4	206.231	-0.346706	0.14686	-2.3608	0.0182355	0.0410233
TRINITY_DN9728_c0_g1_i33	164.425	-0.151285	0.138092	-1.09554	0.273281	0.380146
TRINITY_DN9728_c0_g1_i11	177.39	-0.209447	0.149094	-1.4048	0.160081	0.248161
TRINITY_DN9727_c0_g2_i7	31.167	-0.623166	0.199185	-3.12858	0.00175651	0.00550559
TRINITY_DN9727_c0_g2_i30	30.9575	-0.592098	0.185783	-3.18705	0.00143734	0.00463061
TRINITY_DN9727_c0_g2_i3	31.7335	-0.554413	0.188264	-2.94488	0.00323085	0.00933379
TRINITY_DN9727_c0_g2_i24	31.7339	-0.918531	0.242766	-3.78361	0.000154573	0.000652052
TRINITY_DN9727_c0_g2_i18	33.244	-0.921237	0.17683	-5.20974	1.89106e-07	1.50116e-06
TRINITY_DN9727_c0_g2_i15	34.0798	-0.889866	0.186048	-4.78298	1.72715e-06	1.14349e-05
TRINITY_DN9727_c0_g1_i9	35.4837	-0.957368	0.195999	-4.88457	1.03656e-06	7.1638e-06
TRINITY_DN9727_c0_g1_i8	23.5498	-0.853318	0.207034	-4.12163	3.76195e-05	0.000184268
TRINITY_DN9727_c0_g1_i4	36.9235	-0.824065	0.194428	-4.2384	2.25117e-05	0.000116807
TRINITY_DN9727_c0_g1_i3	31.8536	-0.501664	0.207915	-2.41283	0.0158293	0.036397
TRINITY_DN9727_c0_g1_i2	34.7571	-0.919556	0.228876	-4.01771	5.87662e-05	0.000274799
TRINITY_DN9727_c0_g1_i17	25.0358	-0.907226	0.218539	-4.15133	3.30543e-05	0.000164313
TRINITY_DN9726_c0_g3_i4	16.2242	-0.497761	0.394411	-1.26204	0.206936	0.304563
TRINITY_DN9724_c0_g1_i9	256.781	-0.250069	0.167385	-1.49398	0.135182	0.21644
TRINITY_DN9724_c0_g1_i6	92.3543	-0.827761	0.165571	-4.99942	5.75032e-07	4.16596e-06
[truncated: 69,249 more rows]

## Sheet: devL2(H-E)
Gene	baseMean	log2FoldChange	lfcSE	stat	pvalue	padj
[truncated: 70,250 more rows]
