# Supplementary material for: Anthocyanin and Flavonol Glycoside Metabolic Pathways Underpin Floral Color Mimicry and Contrast in a Sexually Deceptive Orchid
Source: Front Plant Sci. 2022 Mar 23;13:860997. doi: 10.3389/fpls.2022.860997 (PMC8983864; doi:10.3389/fpls.2022.860997)
Supplement: Supplementary file 3 [file Table_3.XLSX]

## Sheet: group
Sample	Development Stage	Tissue	condition	Contrast(Dev)	Contrast(TS)	Reference		Notes
CT000023	VYB	CAL	1	A	A	Frontiers in Plant Science (2018) 9: 839		Highligted in green are developmental stage
CT000021	VYB	CAL	1	A	A	Frontiers in Plant Science (2018) 9: 839		and tissue-specific contrast relevant to this study
CT000009	VYB	CAL	1	A	A	Frontiers in Plant Science (2018) 9: 839
CT000024	VYB	LAM	2	E	B	Frontiers in Plant Science (2018) 9: 839
CT000037	VYB	LAM	2	E	B	Frontiers in Plant Science (2018) 9: 839
CT000022	VYB	LAM	2	E	B	Frontiers in Plant Science (2018) 9: 839
CT000010	VYB	LAM	2	E	B	Frontiers in Plant Science (2018) 9: 839
CT000029	VMB	CAL	3	B	C	Frontiers in Plant Science (2017) 8: 1260
CT000027	VMB	CAL	3	B	C	Frontiers in Plant Science (2017) 8: 1260
CT000025	VMB	CAL	3	B	C	Frontiers in Plant Science (2017) 8: 1260
CT000035	VMB	CAL	5	B	C	Frontiers in Plant Science (2017) 8: 1260
CT000033	VMB	CAL	5	B	C	Frontiers in Plant Science (2017) 8: 1260
CT000031	VMB	CAL	5	B	C	Frontiers in Plant Science (2017) 8: 1260
CT000030	VMB	LAM	4	F	D	Frontiers in Plant Science (2017) 8: 1260
CT000028	VMB	LAM	4	F	D	Frontiers in Plant Science (2017) 8: 1260
CT000026	VMB	LAM	4	F	D	Frontiers in Plant Science (2017) 8: 1260
CT000036	VMB	LAM	6	F	D	Frontiers in Plant Science (2017) 8: 1260
CT000034	VMB	LAM	6	F	D	Frontiers in Plant Science (2017) 8: 1260
CT000032	VMB	LAM	6	F	D	Frontiers in Plant Science (2017) 8: 1260
CT000019	FLW	CAL	7	C	E	Frontiers in Plant Science (2017) 8: 1260
CT000007	FLW	CAL	7	C	E	Frontiers in Plant Science (2017) 8: 1260
CT000005	FLW	CAL	7	C	E	Frontiers in Plant Science (2017) 8: 1260
CT000017	FLW	CAL	9	C	E	Frontiers in Plant Science (2017) 8: 1260
CT000003	FLW	CAL	9	C	E	Frontiers in Plant Science (2017) 8: 1260
CT000001	FLW	CAL	9	C	E	Frontiers in Plant Science (2017) 8: 1260
CT000020	FLW	LAM	8	G	F	Frontiers in Plant Science (2017) 8: 1260
CT000008	FLW	LAM	8	G	F	Frontiers in Plant Science (2017) 8: 1260
CT000006	FLW	LAM	8	G	F	Frontiers in Plant Science (2017) 8: 1260
CT000018	FLW	LAM	10	G	F	Frontiers in Plant Science (2017) 8: 1260
CT000004	FLW	LAM	10	G	F	Frontiers in Plant Science (2017) 8: 1260
CT000002	FLW	LAM	10	G	F	Frontiers in Plant Science (2017) 8: 1260
CT000015	SFLW	CAL	11	D	G	this study
CT000013	SFLW	CAL	11	D	G	this study
CT000011	SFLW	CAL	11	D	G	this study
CT000016	SFLW	LAM	12	H	H	this study
CT000014	SFLW	LAM	12	H	H	this study
CT000012	SFLW	LAM	12	H	H	this study

## Sheet: ts1(B-A)
Gene	baseMean	log2FoldChange	lfcSE	stat	pvalue	padj
TRINITY_DN9999_c0_g2_i9	78.2953	0.0126929	0.192312	0.0660015	0.947377	0.982802
TRINITY_DN9999_c0_g2_i5	85.0725	0.0390329	0.174124	0.224167	0.822627	0.935701
TRINITY_DN9999_c0_g1_i6	28.676	-0.18013	0.248133	-0.725943	0.467874	0.740962
TRINITY_DN9999_c0_g1_i21	39.463	-0.246856	0.273978	-0.901005	0.367586	0.659693
TRINITY_DN9999_c0_g1_i16	34.4188	-0.275383	0.265343	-1.03784	0.299346	0.596763
TRINITY_DN9999_c0_g1_i12	67.1789	-0.135781	0.207733	-0.653632	0.513349	0.771143
TRINITY_DN9999_c0_g1_i10	37.3584	-0.136468	0.263244	-0.518408	0.604173	0.829885
TRINITY_DN9999_c0_g1_i1	84.4589	0.0650495	0.185848	0.350015	0.726328	0.894993
TRINITY_DN9998_c0_g2_i5	50.4538	0.564882	0.184796	3.0568	0.00223716	0.0200038
TRINITY_DN9998_c0_g2_i13	48.1027	0.438065	0.212259	2.06382	0.0390344	0.173203
TRINITY_DN9998_c0_g2_i11	50.7838	0.502819	0.221454	2.27054	0.0231751	0.119559
TRINITY_DN9998_c0_g1_i8	22.1165	0.703551	0.25935	2.71274	0.00667287	0.0472231
TRINITY_DN9998_c0_g1_i4	27.7285	0.746356	0.271253	2.75151	0.00593206	0.0432271
TRINITY_DN9998_c0_g1_i1	34.3987	0.722402	0.225146	3.2086	0.00133382	0.0131699
TRINITY_DN9997_c0_g3_i6	171.254	0.498577	0.146139	3.41166	0.000645689	0.00731084
TRINITY_DN9997_c0_g3_i18	241.663	0.429562	0.13791	3.11479	0.00184078	0.0171243
TRINITY_DN9997_c0_g3_i15	78.4224	0.503111	0.168927	2.97827	0.00289881	0.0245956
TRINITY_DN9996_c0_g2_i2	66.3882	-0.653098	0.333244	-1.95982	0.0500165	0.204577
TRINITY_DN99941_c0_g1_i3	12.3219	0.972275	1.60738	0.604882	0.545257	0.792692
TRINITY_DN9993_c0_g2_i3	16.7807	3.16269	0.787445	4.0164	5.90946e-05	0.00097261
TRINITY_DN9993_c0_g2_i1	21.1832	3.66577	0.697661	5.25438	1.48528e-07	5.05737e-06
TRINITY_DN9993_c0_g1_i9	13.353	-0.980527	0.474215	-2.06768	0.0386699	0.17217
TRINITY_DN9993_c0_g1_i5	14.5573	1.09405	0.538085	2.03324	0.0420288	0.182361
TRINITY_DN9993_c0_g1_i4	14.9955	-0.434613	0.541291	-0.802919	0.422022	0.70642
TRINITY_DN9993_c0_g1_i3	18.2327	-0.828397	0.501917	-1.65047	0.0988478	0.317443
TRINITY_DN9993_c0_g1_i2	18.8947	4.50401	0.921069	4.88998	1.00847e-06	2.78787e-05
TRINITY_DN9993_c0_g1_i11	18.6509	4.47822	0.934223	4.79353	1.63876e-06	4.29211e-05
TRINITY_DN9991_c0_g2_i9	9.43822	-0.172415	0.391711	-0.440158	0.659822	0.861974
TRINITY_DN9991_c0_g2_i6	11.7953	-0.517531	0.411529	-1.25758	0.208543	0.492772
TRINITY_DN9991_c0_g2_i28	18.3183	0.0828905	0.269342	0.307751	0.758271	0.909033
TRINITY_DN9991_c0_g2_i25	19.774	-0.411566	0.288438	-1.42688	0.153615	0.414516
TRINITY_DN9991_c0_g2_i22	18.5185	-0.452884	0.307738	-1.47166	0.141114	0.394199
TRINITY_DN9991_c0_g1_i9	20.4372	-0.485529	0.284726	-1.70525	0.0881476	0.296257
TRINITY_DN9991_c0_g1_i42	7.78356	-0.187767	0.464197	-0.404499	0.685846	0.875711
TRINITY_DN9991_c0_g1_i38	20.0407	-0.487641	0.277017	-1.76033	0.0783521	0.27467
TRINITY_DN9991_c0_g1_i19	8.67661	-0.704509	0.468653	-1.50326	0.132771	0.380394
TRINITY_DN9991_c0_g1_i13	18.6211	-0.491758	0.313562	-1.5683	0.116811	0.352164
TRINITY_DN999_c1_g1_i6	66.0085	0.187722	0.212528	0.883279	0.377085	0.668189
TRINITY_DN999_c1_g1_i5	64.0763	0.13871	0.169736	0.817212	0.413807	0.699464
TRINITY_DN999_c1_g1_i4	88.5901	0.204793	0.176409	1.1609	0.245683	0.538588
TRINITY_DN999_c1_g1_i2	16.3551	0.294454	0.435859	0.675572	0.499313	0.76312
TRINITY_DN999_c1_g1_i1	74.358	0.211955	0.155301	1.3648	0.172316	0.442375
TRINITY_DN9989_c0_g1_i10	349.364	0.0451396	0.320626	0.140786	0.888039	0.961205
TRINITY_DN9987_c0_g1_i1	56.9067	-2.05857	0.523577	-3.93174	8.43342e-05	0.0013244
TRINITY_DN9986_c0_g2_i9	46.8452	-0.0755471	0.224061	-0.337172	0.735987	0.899167
TRINITY_DN9986_c0_g2_i8	17.7189	0.133031	0.287259	0.463106	0.643289	0.853583
TRINITY_DN9986_c0_g2_i3	8.24429	0.965606	0.476311	2.02726	0.0426357	0.184236
TRINITY_DN9986_c0_g2_i1	44.1559	-0.0907772	0.185806	-0.488558	0.625155	0.842944
TRINITY_DN9986_c0_g1_i20	17.2209	0.178968	0.335079	0.534105	0.593269	0.823052
TRINITY_DN9986_c0_g1_i2	14.8167	0.368795	0.375889	0.981129	0.326529	0.623171
TRINITY_DN9986_c0_g1_i16	17.6931	-0.0920201	0.304439	-0.302262	0.762453	0.910288
TRINITY_DN9985_c0_g1_i5	1274.3	0.164984	0.127845	1.2905	0.196877	0.477435
TRINITY_DN9985_c0_g1_i11	11.6716	-0.374826	0.502653	-0.745695	0.455851	0.731999
TRINITY_DN9985_c0_g1_i10	698.958	0.231456	0.11152	2.07546	0.0379438	0.170034
TRINITY_DN9981_c0_g1_i9	122.817	0.363521	0.155956	2.33091	0.0197579	0.106624
TRINITY_DN9981_c0_g1_i6	62.325	0.641007	0.207831	3.08427	0.00204052	0.0185838
TRINITY_DN9981_c0_g1_i31	46.8709	0.759469	0.176375	4.306	1.66233e-05	0.000327179
TRINITY_DN9981_c0_g1_i30	53.9722	0.401637	0.181862	2.20847	0.0272116	0.133998
TRINITY_DN9981_c0_g1_i27	53.8351	0.45046	0.228733	1.96937	0.0489108	0.201439
TRINITY_DN9981_c0_g1_i26	87.5851	0.632171	0.197338	3.20349	0.00135774	0.0133596
TRINITY_DN9981_c0_g1_i22	48.1252	0.392544	0.182181	2.15469	0.0311862	0.147529
TRINITY_DN9981_c0_g1_i15	102.325	0.549739	0.137891	3.98676	6.6981e-05	0.00108296
TRINITY_DN9981_c0_g1_i12	92.8237	0.58261	0.139792	4.16769	3.07705e-05	0.000557081
TRINITY_DN9980_c0_g2_i1	286.497	-0.00550136	0.123139	-0.0446759	0.964366	0.989036
TRINITY_DN9980_c0_g1_i6	284.553	0.0184137	0.121508	0.151544	0.879547	0.957952
TRINITY_DN9980_c0_g1_i4	110.183	-0.0580809	0.163167	-0.35596	0.72187	0.892698
TRINITY_DN998_c1_g1_i3	10.1268	0.890839	0.663794	1.34204	0.179582	0.453165
TRINITY_DN998_c1_g1_i1	7.78455	-0.577018	1.01776	-0.56695	0.570748	0.809087
TRINITY_DN998_c0_g3_i6	172.375	0.246391	0.130115	1.89364	0.0582729	0.226534
TRINITY_DN998_c0_g1_i2	136.04	-0.10142	0.231275	-0.438526	0.661005	0.862749
TRINITY_DN9979_c1_g2_i8	82.009	0.164734	0.278142	0.592267	0.553672	0.798487
TRINITY_DN9979_c1_g2_i6	139.85	0.104002	0.268184	0.3878	0.698164	0.881094
TRINITY_DN9979_c1_g2_i11	190.383	0.179023	0.225278	0.794679	0.4268	0.710575
TRINITY_DN9979_c1_g2_i1	212.532	-0.131719	0.24634	-0.534704	0.592855	0.822941
TRINITY_DN9979_c1_g1_i5	118.21	-0.497123	0.22817	-2.17874	0.0293508	0.141545
TRINITY_DN9979_c1_g1_i4	186.897	-0.259038	0.207597	-1.24779	0.212107	0.497378
TRINITY_DN9979_c0_g1_i53	40.0742	0.153424	0.293218	0.523241	0.600806	0.827945
TRINITY_DN9979_c0_g1_i44	35.8024	-0.105245	0.300059	-0.350749	0.725777	0.894623
TRINITY_DN9979_c0_g1_i10	9.96634	0.205155	0.395538	0.518673	0.603989	0.829817
TRINITY_DN9979_c0_g1_i1	34.1857	0.0994556	0.31226	0.318502	0.750104	0.905291
TRINITY_DN9978_c0_g4_i1	80.5509	-0.271363	0.327835	-0.827741	0.407817	0.694863
TRINITY_DN9978_c0_g3_i2	91.3254	-0.136319	0.371773	-0.366672	0.713864	0.889125
TRINITY_DN9978_c0_g3_i1	90.5418	-0.428067	0.329882	-1.29764	0.194413	0.47398
TRINITY_DN9976_c0_g1_i46	19.7704	0.00207181	0.262614	0.0078892	0.993705	0.998481
TRINITY_DN9976_c0_g1_i45	18.577	-0.0217982	0.245517	-0.0887852	0.929253	0.976138
TRINITY_DN9976_c0_g1_i21	19.6237	-0.0705081	0.270752	-0.260415	0.794543	0.924265
TRINITY_DN9975_c1_g1_i2	13.2872	-0.447887	0.320693	-1.39662	0.162527	0.428282
TRINITY_DN9975_c0_g2_i4	38.8624	-0.253567	0.224046	-1.13176	0.257734	0.552003
TRINITY_DN9975_c0_g2_i3	32.2031	-0.37868	0.212115	-1.78526	0.0742187	0.26552
TRINITY_DN9975_c0_g2_i2	23.8309	-0.623883	0.296828	-2.10183	0.0355679	0.162279
TRINITY_DN9975_c0_g2_i1	27.0234	-0.575575	0.231521	-2.48606	0.0129165	0.0781635
TRINITY_DN9975_c0_g1_i6	20.8138	-0.232883	0.233712	-0.996451	0.319031	0.615696
TRINITY_DN9975_c0_g1_i4	23.3272	-0.236596	0.271641	-0.870989	0.38376	0.674072
TRINITY_DN9975_c0_g1_i29	27.5625	-1.11646	0.223481	-4.99579	5.85945e-07	1.72867e-05
TRINITY_DN9975_c0_g1_i27	49.0211	0.0671992	0.175018	0.383957	0.701011	0.882435
TRINITY_DN9975_c0_g1_i22	48.8738	-0.419952	0.176266	-2.38249	0.017196	0.0962569
TRINITY_DN9975_c0_g1_i18	44.3981	-0.570317	0.204703	-2.78607	0.00533515	0.0398604
TRINITY_DN9975_c0_g1_i11	12.3624	-0.787372	0.34655	-2.27203	0.0230849	0.119218
TRINITY_DN9975_c0_g1_i10	42.3533	-0.165253	0.20646	-0.800411	0.423473	0.707752
TRINITY_DN9973_c0_g2_i7	33.2346	0.256415	0.505266	0.507486	0.611814	0.835042
TRINITY_DN9973_c0_g2_i4	28.3693	-0.0596857	0.437501	-0.136424	0.891486	0.962427
TRINITY_DN9973_c0_g2_i2	12.5141	-0.0573612	0.56622	-0.101305	0.919308	0.972347
TRINITY_DN9972_c0_g2_i2	193.979	0.193963	0.158231	1.22583	0.220265	0.506954
TRINITY_DN9972_c0_g2_i1	162.051	0.311206	0.16581	1.87689	0.0605333	0.232238
TRINITY_DN9971_c1_g1_i8	17.7683	0.303005	0.334655	0.905423	0.365241	0.657415
TRINITY_DN9971_c1_g1_i7	15.9443	0.0982546	0.301931	0.325421	0.744863	0.903202
TRINITY_DN9971_c1_g1_i3	6.13514	0.219589	0.441404	0.497479	0.618852	0.839391
TRINITY_DN9971_c1_g1_i10	14.8236	0.205456	0.333084	0.61683	0.537347	0.78739
TRINITY_DN9971_c1_g1_i1	18.1845	-0.00178594	0.328287	-0.00544018	0.995659	0.999141
TRINITY_DN9971_c0_g2_i8	41.087	-0.221629	0.361435	-0.613191	0.53975	0.789077
TRINITY_DN9971_c0_g2_i4	23.351	-0.497728	0.366517	-1.35799	0.174466	0.445487
TRINITY_DN9971_c0_g2_i3	38.3701	-0.584149	0.321738	-1.81561	0.0694309	0.254099
TRINITY_DN9971_c0_g2_i2	28.2441	-0.360461	0.335573	-1.07417	0.282748	0.579598
TRINITY_DN9971_c0_g2_i10	39.4781	-0.22936	0.311723	-0.735781	0.461864	0.736568
TRINITY_DN997_c0_g1_i31	77.8746	0.259009	0.247235	1.04762	0.294812	0.59233
TRINITY_DN997_c0_g1_i23	89.7414	0.368576	0.300627	1.22602	0.22019	0.506873
TRINITY_DN997_c0_g1_i11	57.4897	0.0885359	0.427228	0.207234	0.835827	0.940874
TRINITY_DN9969_c0_g2_i12	12.8032	-1.32393	0.374058	-3.53936	0.000401095	0.00493344
TRINITY_DN9969_c0_g2_i1	10.2146	-1.66349	0.388401	-4.28293	1.84449e-05	0.000357326
TRINITY_DN9969_c0_g1_i16	14.9689	-1.10255	0.363258	-3.03518	0.00240392	0.0211343
TRINITY_DN9969_c0_g1_i1	13.2602	-1.37717	0.361428	-3.81035	0.000138771	0.00203507
TRINITY_DN9967_c0_g2_i2	31.9982	0.627653	0.325858	1.92615	0.0540851	0.21568
TRINITY_DN9967_c0_g1_i18	29.8387	0.777509	0.370039	2.10115	0.0356275	0.162447
TRINITY_DN9967_c0_g1_i16	25.3878	0.76722	0.411152	1.86602	0.062038	0.235932
TRINITY_DN9966_c0_g1_i2	46.5337	0.383904	0.472962	0.811701	0.416963	0.702115
TRINITY_DN9965_c0_g3_i1	64.4419	-0.931965	0.396308	-2.35162	0.0186919	0.10222
TRINITY_DN9965_c0_g2_i2	182.835	-0.392338	0.229885	-1.70667	0.0878831	0.295589
TRINITY_DN9965_c0_g2_i1	148.162	-0.263256	0.2997	-0.878398	0.379728	0.670616
TRINITY_DN9965_c0_g1_i4	57.7309	-0.418472	0.211591	-1.97774	0.0479586	0.198729
TRINITY_DN9965_c0_g1_i1	57.4324	-0.48937	0.247273	-1.97906	0.0478088	0.198308
TRINITY_DN9964_c1_g2_i7	197.551	-0.286954	0.135005	-2.1255	0.0335446	0.155565
TRINITY_DN9964_c1_g2_i3	233.588	-0.245971	0.112644	-2.18361	0.0289908	0.140464
TRINITY_DN9964_c1_g2_i2	45.7119	-0.132779	0.186354	-0.712507	0.476151	0.747067
TRINITY_DN9964_c1_g2_i1	286.903	-0.308502	0.114948	-2.68384	0.00727819	0.0504845
TRINITY_DN9964_c1_g1_i4	45.5167	-0.251907	0.185181	-1.36033	0.173726	0.444373
TRINITY_DN9961_c0_g2_i7	76.4498	-0.035135	0.195649	-0.179582	0.857481	0.949159
TRINITY_DN9961_c0_g2_i6	74.0778	0.0392061	0.186226	0.210529	0.833255	0.939926
TRINITY_DN9961_c0_g2_i3	142.008	0.0664743	0.155614	0.427175	0.669252	0.866893
TRINITY_DN9961_c0_g2_i2	143.148	0.0283156	0.13892	0.203826	0.83849	0.942224
TRINITY_DN9961_c0_g1_i4	10.3108	-0.0952254	0.491984	-0.193554	0.846525	0.945106
TRINITY_DN9961_c0_g1_i2	177.866	0.0399263	0.139817	0.285562	0.775214	0.915886
TRINITY_DN9960_c0_g1_i9	31.0751	0.135476	0.407513	0.332447	0.739552	0.900869
TRINITY_DN9960_c0_g1_i8	50.8907	-0.0584058	0.212013	-0.275482	0.782946	0.918906
TRINITY_DN9960_c0_g1_i6	63.368	0.0194054	0.216866	0.089481	0.9287	0.975798
TRINITY_DN9960_c0_g1_i22	187.63	0.317659	0.202821	1.56621	0.1173	0.35291
TRINITY_DN9960_c0_g1_i14	70.4015	0.0108335	0.237676	0.0455809	0.963644	0.988727
TRINITY_DN9960_c0_g1_i12	52.8183	0.121551	0.174165	0.697906	0.485236	0.753333
TRINITY_DN9960_c0_g1_i11	25.4304	0.0541449	0.338148	0.160122	0.872785	0.955415
TRINITY_DN996_c0_g2_i9	57.3394	-0.797151	0.47124	-1.6916	0.0907218	0.301455
TRINITY_DN996_c0_g2_i3	80.0708	0.0822579	0.438008	0.1878	0.851034	0.947108
TRINITY_DN996_c0_g2_i2	92.4356	-0.11246	0.432572	-0.259979	0.79488	0.924435
TRINITY_DN996_c0_g1_i13	1079.55	-0.986187	0.275216	-3.58332	0.000339254	0.00429541
TRINITY_DN996_c0_g1_i11	39.0988	0.86871	0.40598	2.13979	0.0323721	0.151538
TRINITY_DN9959_c0_g2_i4	21.4219	-0.0976536	0.257241	-0.37962	0.704228	0.884123
TRINITY_DN9959_c0_g2_i24	22.7569	-0.121116	0.269664	-0.449138	0.653332	0.858798
TRINITY_DN9959_c0_g2_i2	22.3437	-0.0910155	0.271786	-0.33488	0.737716	0.900152
TRINITY_DN9959_c0_g2_i19	8.00908	0.0479066	0.492538	0.0972648	0.922516	0.973329
TRINITY_DN9959_c0_g2_i18	14.9495	-0.0535896	0.333367	-0.160753	0.872288	0.955172
TRINITY_DN9959_c0_g2_i1	22.3208	-0.287076	0.300611	-0.954973	0.339591	0.635177
TRINITY_DN9959_c0_g1_i9	20.9327	-0.134257	0.308198	-0.435618	0.663114	0.863683
TRINITY_DN9959_c0_g1_i6	21.5799	-0.35851	0.318519	-1.12555	0.260355	0.55488
TRINITY_DN9959_c0_g1_i5	20.6609	0.0347515	0.281742	0.123345	0.901834	0.965664
TRINITY_DN9959_c0_g1_i3	21.5781	-0.380648	0.30654	-1.24176	0.214326	0.49982
TRINITY_DN9959_c0_g1_i2	22.4888	0.102785	0.293332	0.350405	0.726035	0.894802
TRINITY_DN9959_c0_g1_i19	15.023	-0.0767597	0.382267	-0.200801	0.840854	0.94307
TRINITY_DN9959_c0_g1_i10	8.58115	0.00129966	0.467181	0.00278191	0.99778	0.999759
TRINITY_DN9958_c0_g1_i6	14.3806	-0.694124	0.681373	-1.01871	0.308339	0.60521
TRINITY_DN9958_c0_g1_i2	9.13926	-1.16716	0.814469	-1.43303	0.15185	0.411791
TRINITY_DN9958_c0_g1_i1	14.6043	-0.230106	0.627114	-0.366928	0.713673	0.889116
TRINITY_DN9956_c0_g2_i9	7.64483	-2.13843	0.840989	-2.54275	0.0109984	0.069361
TRINITY_DN9956_c0_g2_i7	12.6661	-1.47174	0.745911	-1.97307	0.0484875	0.200217
TRINITY_DN9956_c0_g2_i4	19.3253	-0.884697	0.614035	-1.44079	0.149643	0.408245
TRINITY_DN9956_c0_g1_i5	15.849	-1.24724	0.655872	-1.90165	0.0572168	0.223887
TRINITY_DN9956_c0_g1_i10	11.8225	-0.805306	0.756183	-1.06496	0.286893	0.583852
TRINITY_DN9954_c0_g2_i11	184.415	-0.0505791	0.180343	-0.28046	0.779125	0.917482
TRINITY_DN9954_c0_g1_i6	125.113	0.226574	0.171405	1.32187	0.186213	0.462471
TRINITY_DN9954_c0_g1_i2	165.036	0.00434201	0.15513	0.0279895	0.977671	0.993281
TRINITY_DN9953_c0_g2_i6	60.6523	-0.352419	0.267487	-1.31752	0.187665	0.464434
TRINITY_DN9953_c0_g2_i5	57.9386	0.143865	0.245633	0.58569	0.558084	0.801391
TRINITY_DN9953_c0_g2_i3	58.8234	0.0624449	0.235528	0.265127	0.790912	0.922599
TRINITY_DN9953_c0_g1_i8	49.6633	0.017016	0.262962	0.0647088	0.948406	0.983115
TRINITY_DN9953_c0_g1_i6	49.6409	-0.0229557	0.300466	-0.0764002	0.939101	0.979395
TRINITY_DN9953_c0_g1_i5	48.9423	0.364901	0.329787	1.10648	0.268521	0.563692
TRINITY_DN9953_c0_g1_i4	42.1705	0.104706	0.280433	0.373373	0.708871	0.88682
TRINITY_DN9953_c0_g1_i3	46.3901	-0.229746	0.264416	-0.868878	0.384914	0.675214
TRINITY_DN9952_c0_g2_i3	36.2634	0.164048	0.256842	0.63871	0.523011	0.777598
TRINITY_DN9952_c0_g2_i2	24.4815	0.271251	0.309544	0.876292	0.380871	0.671474
TRINITY_DN9952_c0_g2_i1	27.0049	0.202546	0.300567	0.673881	0.500387	0.763676
TRINITY_DN9952_c0_g1_i1	27.054	0.194096	0.311621	0.622859	0.533377	0.784564
TRINITY_DN9950_c0_g2_i6	32.61	0.0662886	0.233323	0.284107	0.776329	0.916356
TRINITY_DN9950_c0_g2_i5	65.8221	0.325854	0.184624	1.76496	0.0775697	0.272911
TRINITY_DN9950_c0_g1_i2	48.246	0.155976	0.206041	0.757013	0.449042	0.726863
TRINITY_DN9950_c0_g1_i15	50.5013	0.145387	0.185837	0.782334	0.434018	0.715907
TRINITY_DN9950_c0_g1_i11	52.1752	0.316475	0.199097	1.58955	0.111936	0.343015
TRINITY_DN995_c0_g2_i7	18.0255	-0.133711	0.326213	-0.409889	0.681887	0.873673
TRINITY_DN995_c0_g2_i6	16.6743	-0.362505	0.334053	-1.08517	0.277845	0.574472
TRINITY_DN995_c0_g2_i5	16.1803	-0.300347	0.383086	-0.784019	0.433029	0.715283
TRINITY_DN995_c0_g2_i4	93.9621	-0.0711935	0.18385	-0.387236	0.698581	0.881287
TRINITY_DN995_c0_g2_i3	92.0295	-0.188601	0.187693	-1.00484	0.314973	0.611668
TRINITY_DN995_c0_g2_i2	77.3926	-0.0512228	0.216051	-0.237086	0.81259	0.931601
TRINITY_DN995_c0_g2_i1	90.4425	-0.108566	0.158384	-0.685462	0.493052	0.758666
TRINITY_DN995_c0_g1_i8	90.0796	-0.0549329	0.155753	-0.352692	0.72432	0.893942
TRINITY_DN995_c0_g1_i5	101.699	-0.0794426	0.194786	-0.407845	0.683388	0.874512
TRINITY_DN995_c0_g1_i3	19.2114	-0.347386	0.355797	-0.97636	0.328886	0.624986
TRINITY_DN995_c0_g1_i13	19.2147	-0.335284	0.322027	-1.04117	0.297798	0.595569
TRINITY_DN995_c0_g1_i12	88.8892	-0.226827	0.187298	-1.21105	0.225877	0.51422
TRINITY_DN995_c0_g1_i10	90.2923	-0.261201	0.199323	-1.31044	0.190048	0.467728
TRINITY_DN9949_c0_g2_i7	255.891	0.0826306	0.142218	0.581014	0.561231	0.803352
TRINITY_DN9949_c0_g2_i6	212.715	-0.0349031	0.184012	-0.189679	0.849561	0.946359
TRINITY_DN9949_c0_g2_i5	365.873	-0.0148474	0.15665	-0.0947811	0.924489	0.974107
TRINITY_DN9949_c0_g1_i4	936.492	0.00713915	0.129346	0.0551942	0.955984	0.98595
TRINITY_DN9949_c0_g1_i2	153.449	-0.141157	0.172898	-0.816417	0.414262	0.699728
TRINITY_DN9949_c0_g1_i1	828.366	0.0539514	0.121731	0.443203	0.657619	0.860979
TRINITY_DN9947_c0_g1_i2	153.068	0.804445	0.346671	2.32049	0.0203146	0.108707
TRINITY_DN9947_c0_g1_i1	6.58062	0.40944	0.651771	0.628196	0.529876	0.781932
TRINITY_DN9946_c0_g2_i5	46.2251	0.495141	0.249392	1.98539	0.0471006	0.196415
TRINITY_DN9946_c0_g1_i7	16.4491	0.297877	0.286354	1.04024	0.298229	0.59594
TRINITY_DN9946_c0_g1_i15	54.7865	0.429034	0.171572	2.50061	0.0123981	0.0758407
TRINITY_DN9946_c0_g1_i14	31.155	0.0980311	0.272638	0.359566	0.719172	0.891588
TRINITY_DN9945_c0_g1_i1	410.246	1.31663	0.816925	1.61169	0.107029	0.333829
TRINITY_DN9942_c0_g1_i9	43.8079	-0.294245	0.218808	-1.34476	0.178702	0.451706
TRINITY_DN9942_c0_g1_i3	104.581	-0.307036	0.163337	-1.87977	0.0601398	0.231278
TRINITY_DN9942_c0_g1_i13	52.6622	-0.196095	0.239827	-0.817651	0.413557	0.699232
TRINITY_DN9942_c0_g1_i11	63.0073	-0.435313	0.173567	-2.50804	0.0121404	0.0746739
TRINITY_DN9942_c0_g1_i10	74.7814	-0.202755	0.183199	-1.10675	0.268404	0.563572
TRINITY_DN9940_c1_g1_i6	47.3349	0.16813	0.245468	0.684938	0.493383	0.758905
TRINITY_DN9940_c1_g1_i5	148.916	0.0416927	0.143223	0.291104	0.770972	0.914203
TRINITY_DN9940_c1_g1_i2	59.2114	0.1148	0.271746	0.422454	0.672694	0.86866
TRINITY_DN9940_c1_g1_i12	147.695	0.0621513	0.163115	0.381027	0.703183	0.883594
TRINITY_DN9940_c1_g1_i1	21.5515	0.17213	0.289445	0.59469	0.55205	0.797442
TRINITY_DN994_c2_g2_i1	174.694	-0.429474	0.267091	-1.60797	0.107842	0.335267
TRINITY_DN994_c2_g1_i18	37.8733	0.221414	0.323106	0.685266	0.493176	0.758769
TRINITY_DN994_c2_g1_i12	53.4601	0.0820412	0.291338	0.281601	0.778249	0.917287
TRINITY_DN994_c2_g1_i1	58.9086	0.082929	0.257883	0.321576	0.747774	0.9044
TRINITY_DN994_c0_g1_i5	67.141	-0.209574	0.24722	-0.847724	0.396592	0.684974
TRINITY_DN9939_c0_g3_i5	295.277	-0.430096	0.169545	-2.53676	0.0111883	0.0702468
TRINITY_DN9939_c0_g3_i4	69.0338	-0.582078	0.237417	-2.45171	0.0142179	0.0838005
TRINITY_DN9939_c0_g3_i3	45.2119	-0.193135	0.198692	-0.972032	0.331035	0.626961
TRINITY_DN9939_c0_g3_i2	89.2147	-0.750443	0.253483	-2.96052	0.00307116	0.0257746
TRINITY_DN9939_c0_g3_i1	341.494	-0.340209	0.159334	-2.13519	0.0327451	0.152917
TRINITY_DN9939_c0_g1_i17	663.166	-0.435563	0.171421	-2.5409	0.0110566	0.0696381
TRINITY_DN9939_c0_g1_i10	621.79	-0.408639	0.162826	-2.50967	0.0120843	0.0744028
TRINITY_DN9938_c0_g1_i26	40.8606	-1.27802	1.04996	-1.21722	0.223522	0.51116
TRINITY_DN9938_c0_g1_i18	103.859	-1.54249	0.938749	-1.64313	0.100356	0.320681
TRINITY_DN9938_c0_g1_i12	51.5647	-1.36439	0.954898	-1.42883	0.153052	0.413522
TRINITY_DN9938_c0_g1_i10	49.0053	-1.20191	0.77259	-1.55568	0.119783	0.357688
TRINITY_DN9937_c0_g2_i5	10.1113	-0.403343	1.48515	-0.271583	0.785942	0.920012
TRINITY_DN9937_c0_g2_i3	8.64064	0	1.6211	0	1	1
TRINITY_DN9937_c0_g1_i1	11.1222	0	1.58594	0	1	1
TRINITY_DN9936_c0_g2_i2	165.674	0.200805	0.149603	1.34225	0.179515	0.453027
TRINITY_DN9936_c0_g1_i7	20.9942	-0.00275378	0.29729	-0.00926295	0.992609	0.997937
TRINITY_DN9936_c0_g1_i6	23.7903	-0.110095	0.285566	-0.385534	0.699842	0.882038
TRINITY_DN9936_c0_g1_i4	29.8934	0.0736866	0.287438	0.256357	0.797676	0.925625
TRINITY_DN9936_c0_g1_i3	12.5488	-0.198158	0.387186	-0.51179	0.608798	0.832886
TRINITY_DN9936_c0_g1_i1	11.2273	0.392309	0.383838	1.02207	0.306748	0.60385
TRINITY_DN9935_c1_g1_i4	87.0255	-0.0609462	0.210095	-0.290089	0.771748	0.914637
TRINITY_DN9935_c1_g1_i1	150.448	-0.178976	0.264935	-0.675548	0.499328	0.76312
TRINITY_DN9935_c0_g1_i1	210.433	-0.14593	0.196516	-0.742586	0.457732	0.733409
TRINITY_DN9933_c0_g1_i6	331.962	0.182049	0.130322	1.39692	0.162438	0.428127
TRINITY_DN9933_c0_g1_i21	119.136	-0.154807	0.138374	-1.11875	0.263246	0.558229
TRINITY_DN9933_c0_g1_i20	28.5323	-0.200017	0.305359	-0.655021	0.512454	0.77058
TRINITY_DN9933_c0_g1_i19	194.637	-0.0163387	0.133986	-0.121943	0.902944	0.96617
TRINITY_DN9932_c0_g1_i2	57.2453	-0.435141	0.328468	-1.32476	0.185251	0.461202
TRINITY_DN9931_c0_g2_i8	89.8144	0.134723	0.203989	0.660444	0.508969	0.768566
TRINITY_DN9931_c0_g2_i16	88.3464	-0.179881	0.186524	-0.964384	0.334853	0.630784
TRINITY_DN9931_c0_g1_i4	11.7199	0.167227	0.324942	0.514638	0.606806	0.831586
TRINITY_DN9931_c0_g1_i2	12.7489	-0.0252901	0.290363	-0.0870981	0.930594	0.976594
TRINITY_DN9931_c0_g1_i1	10.8251	-0.0715114	0.363154	-0.196918	0.843892	0.944147
TRINITY_DN9930_c0_g4_i1	151.777	-0.0338837	0.18633	-0.181848	0.855702	0.94884
TRINITY_DN9930_c0_g3_i1	191.13	0.198022	0.19078	1.03796	0.29929	0.596719
TRINITY_DN9930_c0_g2_i4	293.405	0.119431	0.149582	0.798431	0.424621	0.708743
TRINITY_DN9930_c0_g2_i3	155.046	0.116862	0.146452	0.79795	0.424899	0.709041
TRINITY_DN9930_c0_g1_i5	220.766	-0.117778	0.154372	-0.762949	0.445494	0.724358
TRINITY_DN9930_c0_g1_i4	79.501	0.0619659	0.213282	0.290535	0.771407	0.914464
TRINITY_DN9930_c0_g1_i2	98.146	0.135379	0.182683	0.741062	0.458656	0.734294
TRINITY_DN9930_c0_g1_i1	39.14	0.108642	0.247812	0.438403	0.661094	0.862817
TRINITY_DN993_c0_g1_i6	40.3019	-0.330507	0.344387	-0.959695	0.337209	0.63275
TRINITY_DN993_c0_g1_i5	108.149	-0.67944	0.308126	-2.20508	0.0274488	0.13492
TRINITY_DN993_c0_g1_i1	87.6269	-0.419674	0.278833	-1.50511	0.132296	0.379669
TRINITY_DN9928_c0_g2_i8	35.0621	-0.372636	0.26566	-1.40268	0.160712	0.425657
TRINITY_DN9928_c0_g2_i20	29.1878	-0.0965625	0.284844	-0.339002	0.734608	0.898906
TRINITY_DN9928_c0_g2_i11	21.9901	-0.244311	0.338003	-0.722805	0.469799	0.74248
TRINITY_DN9928_c0_g1_i7	67.9911	-0.00819819	0.216864	-0.0378033	0.969845	0.990479
TRINITY_DN9928_c0_g1_i5	55.8067	-0.003694	0.224768	-0.0164347	0.986888	0.99603
TRINITY_DN9928_c0_g1_i14	71.4456	-0.0954814	0.194494	-0.490921	0.623482	0.842111
TRINITY_DN9928_c0_g1_i12	70.3617	-0.300699	0.213317	-1.40964	0.158647	0.422432
TRINITY_DN9928_c0_g1_i11	71.147	0.0866032	0.217864	0.39751	0.690992	0.878154
TRINITY_DN9926_c0_g1_i8	68.6291	0.318599	0.201093	1.58433	0.113118	0.345311
TRINITY_DN9926_c0_g1_i7	135.095	0.190409	0.168588	1.12943	0.258715	0.553129
TRINITY_DN9926_c0_g1_i4	157.55	0.47853	0.146675	3.26253	0.00110422	0.0112859
TRINITY_DN9926_c0_g1_i2	85.2551	0.495246	0.157551	3.14339	0.00167	0.0157971
TRINITY_DN9926_c0_g1_i15	140.454	0.507519	0.154119	3.29303	0.000991134	0.010349
TRINITY_DN9926_c0_g1_i11	132.303	0.38444	0.17548	2.19079	0.0284668	0.138624
TRINITY_DN9925_c0_g1_i3	135.578	-0.0108654	0.218122	-0.0498133	0.960271	0.987516
TRINITY_DN9922_c0_g2_i83	17.2692	0.220396	0.351566	0.626897	0.530727	0.782651
TRINITY_DN9922_c0_g2_i7	15.8143	0.135203	0.37348	0.362009	0.717345	0.890696
TRINITY_DN9922_c0_g2_i56	11.462	-0.521049	0.404374	-1.28853	0.19756	0.478487
TRINITY_DN9922_c0_g2_i49	14.7087	0.259054	0.40353	0.64197	0.520893	0.776398
TRINITY_DN9922_c0_g2_i45	15.6354	-0.0337961	0.348766	-0.0969021	0.922804	0.973423
TRINITY_DN9922_c0_g2_i38	16.4375	0.559937	0.357792	1.56498	0.117587	0.353381
TRINITY_DN9922_c0_g2_i34	15.6317	0.0838279	0.341355	0.245574	0.806012	0.929127
TRINITY_DN9922_c0_g2_i31	16.7719	0.085542	0.361054	0.236923	0.812716	0.931611
TRINITY_DN9922_c0_g2_i29	18.0598	-0.0393297	0.351579	-0.111866	0.91093	0.969029
TRINITY_DN9922_c0_g2_i109	13.4466	0.122732	0.346479	0.354227	0.723169	0.893295
TRINITY_DN9922_c0_g1_i15	13.642	0.11888	0.439759	0.270329	0.786907	0.920469
TRINITY_DN9921_c0_g1_i7	31.3284	-0.192159	0.24412	-0.78715	0.431194	0.713998
TRINITY_DN9921_c0_g1_i4	39.0235	-0.457262	0.274515	-1.66571	0.0957716	0.311943
TRINITY_DN992_c0_g1_i9	43.9865	0.480385	0.2534	1.89576	0.0579919	0.225882
TRINITY_DN992_c0_g1_i3	361.116	0.186373	0.122371	1.52302	0.127754	0.37186
TRINITY_DN992_c0_g1_i23	304.004	0.123327	0.125045	0.986265	0.324003	0.620737
TRINITY_DN992_c0_g1_i22	68.1369	0.506677	0.206726	2.45096	0.0142474	0.0839032
TRINITY_DN992_c0_g1_i19	358.384	0.127553	0.129716	0.983326	0.325447	0.62212
TRINITY_DN992_c0_g1_i18	125.572	0.349611	0.176889	1.97644	0.0481046	0.199099
TRINITY_DN992_c0_g1_i17	342.354	0.189243	0.12738	1.48566	0.13737	0.388024
TRINITY_DN992_c0_g1_i15	44.2647	0.457375	0.251211	1.82068	0.0686554	0.252035
TRINITY_DN992_c0_g1_i1	199.677	0.089904	0.118281	0.760087	0.447203	0.725515
TRINITY_DN9919_c0_g2_i8	101.51	-0.30017	0.170678	-1.75869	0.0786299	0.275342
TRINITY_DN9919_c0_g2_i13	84.7867	-0.109048	0.18356	-0.594075	0.552462	0.797839
TRINITY_DN9919_c0_g2_i10	101.526	-0.280386	0.220589	-1.27108	0.203701	0.486852
TRINITY_DN9919_c0_g1_i7	9.4716	-0.150181	0.438525	-0.342468	0.731999	0.897634
TRINITY_DN9919_c0_g1_i6	22.408	0.397423	0.259587	1.53098	0.125774	0.368401
TRINITY_DN9919_c0_g1_i34	19.3567	0.454218	0.258376	1.75797	0.0787519	0.275549
TRINITY_DN9919_c0_g1_i30	30.715	0.485225	0.241577	2.00857	0.0445828	0.189755
TRINITY_DN9919_c0_g1_i27	22.9333	-0.00958339	0.27898	-0.0343515	0.972597	0.991447
TRINITY_DN9916_c1_g2_i3	146.812	-0.970175	0.215858	-4.49451	6.97313e-06	0.000153889
TRINITY_DN9916_c1_g2_i2	431.249	-0.938593	0.186508	-5.03245	4.84243e-07	1.45802e-05
TRINITY_DN9916_c1_g1_i3	147.792	-0.93914	0.2504	-3.75055	0.000176446	0.00249185
TRINITY_DN9916_c1_g1_i2	428.91	-0.867805	0.174432	-4.97504	6.52337e-07	1.89824e-05
TRINITY_DN9916_c0_g2_i2	159.189	0.212281	0.254635	0.833669	0.404468	0.692228
TRINITY_DN9916_c0_g1_i6	115.868	0.499116	0.268676	1.85769	0.0632136	0.238797
TRINITY_DN9916_c0_g1_i2	105.036	0.35972	0.267626	1.34411	0.178912	0.452057
TRINITY_DN9916_c0_g1_i1	106.253	0.532198	0.253837	2.09661	0.036028	0.16381
TRINITY_DN9915_c0_g2_i9	196.887	0.121886	0.183853	0.662955	0.507359	0.767509
TRINITY_DN9915_c0_g2_i8	151.045	0.317093	0.157033	2.01928	0.0434579	0.186584
TRINITY_DN9915_c0_g2_i5	130.673	0.0945346	0.18118	0.521772	0.601829	0.828643
TRINITY_DN9915_c0_g1_i6	277.214	0.155377	0.140489	1.10597	0.26874	0.563947
TRINITY_DN9915_c0_g1_i4	294.438	0.278011	0.172184	1.61462	0.106394	0.332679
TRINITY_DN9912_c0_g1_i5	4182.56	0.100762	0.423453	0.237953	0.811917	0.931202
TRINITY_DN9912_c0_g1_i4	5576.8	0.0864236	0.440475	0.196205	0.844449	0.944255
TRINITY_DN9912_c0_g1_i3	4161.98	0.0569942	0.389869	0.146188	0.883773	0.959416
TRINITY_DN9912_c0_g1_i2	5847.93	0.0736958	0.410706	0.179437	0.857594	0.949159
TRINITY_DN9910_c0_g1_i3	146.578	0.139609	0.16758	0.833091	0.404794	0.692415
TRINITY_DN9910_c0_g1_i18	210.186	0.195041	0.182519	1.06861	0.285245	0.582133
TRINITY_DN991_c1_g1_i27	34.118	-0.0236192	0.255988	-0.0922667	0.926486	0.974924
TRINITY_DN991_c1_g1_i21	27.5051	0.176267	0.277375	0.635484	0.525113	0.778845
TRINITY_DN991_c1_g1_i17	35.1298	0.055667	0.230139	0.241885	0.80887	0.930118
TRINITY_DN991_c0_g1_i8	48.5136	0.0417852	0.207184	0.201682	0.840166	0.942922
TRINITY_DN991_c0_g1_i7	106.973	0.0613997	0.134103	0.457854	0.647057	0.855513
TRINITY_DN991_c0_g1_i6	24.5538	-0.0495135	0.277401	-0.178491	0.858337	0.949633
TRINITY_DN991_c0_g1_i5	96.7184	0.0231029	0.154798	0.149246	0.881359	0.95848
TRINITY_DN991_c0_g1_i15	47.2967	0.206831	0.214553	0.964011	0.33504	0.630864
TRINITY_DN99098_c0_g1_i1	15.93	-0.80578	0.385392	-2.0908	0.0365457	0.165559
TRINITY_DN9909_c0_g2_i3	30.3313	-0.11446	0.471219	-0.242903	0.808081	0.929847
TRINITY_DN9909_c0_g2_i2	34.3135	-0.149104	0.441978	-0.337355	0.735849	0.899167
TRINITY_DN9907_c0_g2_i1	127.377	0.168032	0.175808	0.955773	0.339187	0.634785
TRINITY_DN9907_c0_g1_i8	77.1359	0.157567	0.176927	0.890575	0.373157	0.664617
TRINITY_DN9907_c0_g1_i2	84.632	0.268225	0.222569	1.20513	0.228153	0.516987
TRINITY_DN9907_c0_g1_i1	126.257	0.156166	0.181711	0.859422	0.390108	0.679843
TRINITY_DN9906_c0_g1_i4	40.442	0.0887323	0.358854	0.247266	0.804703	0.928685
TRINITY_DN9905_c0_g1_i9	74.3577	0.206342	0.179717	1.14815	0.250907	0.544214
TRINITY_DN9905_c0_g1_i7	85.3462	0.332588	0.173545	1.91644	0.0553096	0.218849
TRINITY_DN9905_c0_g1_i3	32.6991	-0.227937	0.230404	-0.98929	0.322521	0.619243
TRINITY_DN9905_c0_g1_i16	91.1723	0.284069	0.191602	1.48259	0.138182	0.389401
TRINITY_DN9905_c0_g1_i12	37.9709	0.126185	0.251942	0.50085	0.616477	0.837944
TRINITY_DN9905_c0_g1_i10	30.9957	0.20417	0.246676	0.827685	0.407849	0.694866
TRINITY_DN9904_c0_g1_i18	5.4496	-0.759144	0.516714	-1.46918	0.141785	0.395414
TRINITY_DN9904_c0_g1_i1	5.43666	-0.499194	0.43571	-1.1457	0.251919	0.545404
TRINITY_DN9903_c0_g4_i2	85.9517	-0.153446	0.303691	-0.505271	0.613368	0.836006
TRINITY_DN9903_c0_g3_i2	463.711	-0.161704	0.113051	-1.43036	0.152613	0.412843
TRINITY_DN9903_c0_g1_i2	78.477	-0.101268	0.247716	-0.408807	0.682681	0.874117
TRINITY_DN9903_c0_g1_i1	33.6211	-0.245436	0.307612	-0.797874	0.424943	0.709048
TRINITY_DN9902_c0_g2_i9	7.30698	-0.391924	0.949141	-0.412924	0.679662	0.872601
TRINITY_DN9902_c0_g2_i7	55.3504	-0.872035	0.840012	-1.03812	0.299213	0.596635
TRINITY_DN9902_c0_g2_i37	59.2738	-0.427867	0.788564	-0.54259	0.587412	0.819714
TRINITY_DN9902_c0_g2_i36	23.2271	-0.547798	0.791492	-0.692108	0.48887	0.755719
TRINITY_DN9902_c0_g2_i23	51.7947	-0.647247	0.762241	-0.849137	0.395805	0.684337
TRINITY_DN9902_c0_g2_i20	55.4619	-0.883916	0.791492	-1.11677	0.264092	0.559039
TRINITY_DN9902_c0_g2_i16	61.3088	-0.495675	0.810236	-0.611767	0.540692	0.78964
TRINITY_DN9902_c0_g2_i13	25.1938	-0.404501	0.910117	-0.444449	0.656718	0.860702
TRINITY_DN9902_c0_g2_i1	37.9448	-0.677656	0.878764	-0.771148	0.44062	0.720787
TRINITY_DN9902_c0_g1_i7	42.6927	-0.637295	0.78682	-0.809963	0.417961	0.703041
TRINITY_DN9902_c0_g1_i6	45.0721	-0.635707	0.860333	-0.738908	0.459963	0.735223
TRINITY_DN9902_c0_g1_i5	30.9415	-0.810899	0.89967	-0.901329	0.367413	0.659536
TRINITY_DN9902_c0_g1_i4	91.342	-0.653052	0.813175	-0.803089	0.421923	0.706356
TRINITY_DN9902_c0_g1_i1	53.5687	-0.474067	0.837005	-0.566385	0.571132	0.809323
TRINITY_DN9901_c0_g1_i4	282.894	-0.267177	0.210944	-1.26658	0.205305	0.489035
TRINITY_DN9901_c0_g1_i28	295.916	-0.0985566	0.183739	-0.536394	0.591686	0.822134
TRINITY_DN9900_c0_g1_i27	59.3066	-0.33217	0.329578	-1.00786	0.31352	0.610315
TRINITY_DN9900_c0_g1_i10	65.9263	-0.315748	0.292412	-1.0798	0.28023	0.577046
TRINITY_DN990_c0_g2_i8	59.6994	0.103105	0.171606	0.600823	0.547958	0.794626
TRINITY_DN990_c0_g2_i18	55.7839	-0.225731	0.186984	-1.20722	0.227348	0.515798
TRINITY_DN990_c0_g2_i17	53.2176	0.228534	0.183996	1.24206	0.214213	0.499714
TRINITY_DN990_c0_g2_i16	57.6735	0.0537807	0.169509	0.317274	0.751035	0.905568
TRINITY_DN990_c0_g1_i8	70.0832	0.1853	0.173693	1.06682	0.286051	0.582949
TRINITY_DN990_c0_g1_i45	16.3475	-0.117502	0.289974	-0.405217	0.685318	0.875489
TRINITY_DN990_c0_g1_i24	65.4892	0.159509	0.200331	0.79623	0.425898	0.709913
TRINITY_DN99_c6_g1_i1	14.5749	-0.331062	0.564619	-0.586346	0.557643	0.80111
TRINITY_DN99_c2_g1_i1	35.3932	-0.228859	0.385761	-0.593266	0.553003	0.798247
TRINITY_DN99_c1_g1_i6	259.149	-0.115856	0.172203	-0.672788	0.501082	0.764236
TRINITY_DN99_c1_g1_i2	969.408	-0.0726172	0.227211	-0.319602	0.74927	0.904913
TRINITY_DN99_c0_g1_i5	14.3839	-0.123208	0.566598	-0.217452	0.827856	0.937676
TRINITY_DN99_c0_g1_i3	17.8342	-0.59753	0.461313	-1.29528	0.195224	0.475089
TRINITY_DN99_c0_g1_i15	48.7051	-0.0379705	0.375842	-0.101028	0.919528	0.972417
TRINITY_DN99_c0_g1_i14	11.5041	-1.23349	0.64228	-1.92049	0.0547957	0.217501
TRINITY_DN99_c0_g1_i11	39.0785	-0.144845	0.390476	-0.370946	0.710678	0.887589
TRINITY_DN99_c0_g1_i10	36.0442	-0.186095	0.422742	-0.440208	0.659786	0.861974
TRINITY_DN9897_c0_g2_i3	34.9588	0.0815471	0.209238	0.389733	0.696734	0.880475
TRINITY_DN9897_c0_g2_i16	34.4263	-0.135364	0.207924	-0.651025	0.51503	0.772256
TRINITY_DN9897_c0_g2_i15	19.1018	-0.246418	0.257082	-0.958519	0.337801	0.633309
TRINITY_DN9897_c0_g2_i12	11.8024	0.24963	0.35156	0.710063	0.477665	0.748179
TRINITY_DN9897_c0_g2_i11	23.0369	-0.0597838	0.217175	-0.27528	0.783101	0.918914
TRINITY_DN9897_c0_g2_i1	11.643	0.0431726	0.302171	0.142875	0.886389	0.960411
TRINITY_DN9897_c0_g1_i3	53.4553	-0.161965	0.166244	-0.974264	0.329926	0.626145
TRINITY_DN9897_c0_g1_i1	50.6215	-0.453768	0.210308	-2.15764	0.030956	0.146838
TRINITY_DN9896_c0_g2_i7	44.4971	-1.21869	0.243301	-5.00897	5.47209e-07	1.626e-05
TRINITY_DN9896_c0_g2_i6	31.9232	-1.42409	0.292681	-4.86566	1.14073e-06	3.10223e-05
TRINITY_DN9896_c0_g2_i10	56.2741	-1.04171	0.229498	-4.53909	5.64966e-06	0.000128143
TRINITY_DN9896_c0_g1_i5	36.582	-0.926015	0.254952	-3.63212	0.000281107	0.00368953
TRINITY_DN9896_c0_g1_i4	41.0977	-0.92997	0.302879	-3.07044	0.00213746	0.0192965
TRINITY_DN9896_c0_g1_i3	12.4671	-0.81502	0.390365	-2.08784	0.036812	0.166417
TRINITY_DN9896_c0_g1_i2	32.4964	-0.875691	0.273317	-3.20394	0.00135563	0.0133407
TRINITY_DN9896_c0_g1_i1	19.078	-0.783615	0.351218	-2.23113	0.0256723	0.128774
TRINITY_DN9895_c1_g1_i1	373.753	-0.0358815	0.155652	-0.230524	0.817685	0.933652
TRINITY_DN9895_c0_g2_i1	81.9812	0.0349518	0.26832	0.130262	0.896359	0.96408
TRINITY_DN9895_c0_g1_i6	63.4631	-0.406398	0.256883	-1.58204	0.113641	0.346307
TRINITY_DN9895_c0_g1_i4	55.9256	-0.026443	0.240626	-0.109893	0.912495	0.969583
TRINITY_DN9895_c0_g1_i14	66.2607	-0.523263	0.269092	-1.94455	0.0518292	0.20925
TRINITY_DN9895_c0_g1_i13	55.1658	-0.162637	0.212755	-0.764433	0.444609	0.723908
TRINITY_DN9895_c0_g1_i11	66.021	-0.280337	0.239871	-1.1687	0.242525	0.534921
TRINITY_DN9894_c0_g1_i7	119.182	-0.867294	0.329856	-2.62931	0.00855578	0.0572108
TRINITY_DN9894_c0_g1_i17	128.173	-0.910863	0.346388	-2.62961	0.0085484	0.0571725
TRINITY_DN9894_c0_g1_i10	118.768	-0.645411	0.282851	-2.28181	0.0225008	0.116994
TRINITY_DN9893_c1_g1_i9	13.5396	-0.0816164	0.35339	-0.230953	0.817351	0.933537
TRINITY_DN9893_c1_g1_i28	16.4102	-0.0355123	0.335136	-0.105964	0.915611	0.970898
TRINITY_DN9893_c1_g1_i27	16.9845	0.0578301	0.326853	0.17693	0.859563	0.950253
TRINITY_DN9893_c1_g1_i26	28.4911	0.124247	0.259716	0.478396	0.632368	0.847174
TRINITY_DN9893_c1_g1_i15	16.4187	0.21017	0.369605	0.568634	0.569604	0.808353
TRINITY_DN9893_c1_g1_i14	16.8947	0.0157688	0.337014	0.0467899	0.962681	0.988359
TRINITY_DN9893_c1_g1_i12	29.6476	0.0847087	0.238741	0.354815	0.722728	0.893121
TRINITY_DN9893_c0_g1_i4	29.2646	-0.0426743	0.269433	-0.158385	0.874153	0.955941
TRINITY_DN9893_c0_g1_i15	25.1166	-0.595067	0.296433	-2.00742	0.0447046	0.190097
TRINITY_DN9893_c0_g1_i14	24.946	0.36302	0.24413	1.487	0.137016	0.387505
TRINITY_DN9893_c0_g1_i10	12.9597	0.358317	0.368911	0.971282	0.331408	0.62729
TRINITY_DN9893_c0_g1_i1	7.22911	-0.154793	0.485491	-0.318838	0.749849	0.905272
TRINITY_DN9891_c0_g1_i1	927.526	-1.14425	0.232157	-4.92876	8.27512e-07	2.33278e-05
TRINITY_DN9889_c0_g1_i1	61.6771	-0.00823183	0.251624	-0.0327148	0.973902	0.992107
TRINITY_DN9888_c0_g3_i3	183.006	0.0691559	0.131424	0.526205	0.598746	0.826884
TRINITY_DN9888_c0_g2_i1	166.801	0.0806629	0.133397	0.604682	0.545391	0.79281
TRINITY_DN9887_c0_g2_i6	81.0898	0.351918	0.221815	1.58653	0.112618	0.344264
TRINITY_DN9887_c0_g2_i2	111.636	0.41292	0.175744	2.34955	0.018796	0.102685
TRINITY_DN9887_c0_g2_i1	9.06497	-0.202606	0.520042	-0.389596	0.696835	0.880524
TRINITY_DN9887_c0_g1_i4	120.297	0.341117	0.228572	1.49238	0.135599	0.38519
TRINITY_DN9887_c0_g1_i1	83.2568	0.299056	0.17805	1.67962	0.0930322	0.30621
TRINITY_DN9886_c0_g2_i4	80.3915	0.0385393	0.175818	0.2192	0.826494	0.937252
TRINITY_DN9886_c0_g1_i5	63.9363	0.368563	0.20725	1.77835	0.0753463	0.268012
TRINITY_DN9886_c0_g1_i4	60.4859	0.1096	0.20659	0.530519	0.595752	0.824896
TRINITY_DN9885_c0_g2_i2	11.5162	0.634928	0.341598	1.8587	0.0630694	0.238458
TRINITY_DN9885_c0_g1_i9	11.191	0.731173	0.306661	2.3843	0.0171116	0.0958741
TRINITY_DN9885_c0_g1_i6	12.1967	0.14072	0.304906	0.46152	0.644425	0.854204
TRINITY_DN9885_c0_g1_i18	10.0295	0.20993	0.404188	0.519387	0.603491	0.829577
TRINITY_DN9885_c0_g1_i13	10.8485	0.335608	0.337364	0.994795	0.319836	0.616476
TRINITY_DN9885_c0_g1_i11	8.90869	0.154845	0.460785	0.336047	0.736835	0.899546
TRINITY_DN98848_c0_g1_i1	14.163	-2.18469	0.437121	-4.9979	5.79586e-07	1.71207e-05
TRINITY_DN9884_c1_g1_i6	54.4957	0.103645	0.198016	0.523415	0.600685	0.827911
TRINITY_DN9884_c1_g1_i5	25.5726	-0.070336	0.292021	-0.240859	0.809664	0.930369
TRINITY_DN9884_c1_g1_i4	46.9343	0.2202	0.217425	1.01277	0.311172	0.607865
TRINITY_DN9884_c1_g1_i3	22.6043	-0.119525	0.35962	-0.332366	0.739613	0.900869
TRINITY_DN9882_c0_g2_i1	28.3856	-0.692851	0.483177	-1.43395	0.151587	0.411367
TRINITY_DN9881_c0_g2_i4	37.0417	-0.127035	0.272279	-0.46656	0.640815	0.85222
TRINITY_DN9881_c0_g2_i3	147.839	0.267163	0.194073	1.37662	0.168631	0.437118
TRINITY_DN9881_c0_g2_i1	127.096	-0.0236385	0.18279	-0.12932	0.897104	0.964337
TRINITY_DN9881_c0_g1_i7	36.436	0.0926708	0.261935	0.353793	0.723494	0.893571
TRINITY_DN9881_c0_g1_i10	103.932	0.203877	0.178842	1.13998	0.254294	0.547897
TRINITY_DN9881_c0_g1_i1	96.4764	0.178652	0.184635	0.967591	0.333249	0.629259
TRINITY_DN988_c0_g2_i4	38.1698	-1.14274	1.28709	-0.887848	0.374623	0.66601
TRINITY_DN988_c0_g2_i3	33.065	-0.781274	1.18268	-0.660595	0.508872	0.768531
TRINITY_DN988_c0_g2_i2	43.9587	-0.433822	1.02664	-0.422563	0.672614	0.868638
TRINITY_DN988_c0_g2_i1	43.0859	0.230498	1.15697	0.199226	0.842086	0.943548
TRINITY_DN988_c0_g1_i7	125.683	-0.0750307	0.769369	-0.0975223	0.922312	0.973238
TRINITY_DN988_c0_g1_i2	139.297	-0.0946908	0.727417	-0.130174	0.896429	0.96408
TRINITY_DN988_c0_g1_i1	129.901	-0.127095	0.685491	-0.185407	0.85291	0.94791
TRINITY_DN9876_c0_g1_i5	166.266	0.758151	0.153454	4.94056	7.78974e-07	2.21535e-05
TRINITY_DN9876_c0_g1_i4	632.858	0.590377	0.119702	4.93206	8.13689e-07	2.30474e-05
TRINITY_DN9876_c0_g1_i1	415.359	0.447749	0.108853	4.11334	3.89979e-05	0.000680428
TRINITY_DN9875_c0_g2_i2	89.821	0.541282	0.279275	1.93817	0.0526029	0.211365
TRINITY_DN9875_c0_g2_i1	54.5527	0.475669	0.256511	1.85438	0.0636854	0.239967
TRINITY_DN9875_c0_g1_i3	94.5487	0.48926	0.288824	1.69397	0.0902703	0.300645
TRINITY_DN9874_c0_g2_i1	20.6855	0.320379	0.367883	0.870872	0.383824	0.674097
TRINITY_DN9874_c0_g1_i6	253.498	-0.179316	0.13014	-1.37787	0.168243	0.436631
TRINITY_DN9874_c0_g1_i16	37.218	-0.31562	0.303785	-1.03896	0.298824	0.596384
TRINITY_DN9872_c0_g1_i6	61.385	-0.126259	0.245729	-0.513816	0.607381	0.831952
TRINITY_DN9870_c0_g2_i1	451.215	-0.487986	0.175966	-2.77318	0.00555112	0.0410419
TRINITY_DN9870_c0_g1_i3	183.965	-0.60043	0.225419	-2.66362	0.00773054	0.0528294
TRINITY_DN987_c0_g2_i7	40.4592	0.206682	0.224152	0.922061	0.356496	0.649887
TRINITY_DN987_c0_g2_i4	39.538	-0.0877334	0.232943	-0.37663	0.706449	0.885479
TRINITY_DN987_c0_g2_i3	36.9185	0.392234	0.252269	1.55482	0.119988	0.358068
TRINITY_DN987_c0_g1_i41	27.7214	-0.102495	0.24485	-0.418603	0.675506	0.870149
TRINITY_DN987_c0_g1_i26	55.7589	0.000566512	0.207654	0.00272815	0.997823	0.999773
TRINITY_DN987_c0_g1_i1	52.6759	0.315137	0.184836	1.70495	0.0882033	0.296338
TRINITY_DN9869_c0_g2_i5	49.5661	-0.0187939	0.263116	-0.0714282	0.943057	0.980949
TRINITY_DN9869_c0_g2_i2	70.2281	-0.398973	0.294138	-1.35641	0.174968	0.446121
TRINITY_DN9869_c0_g1_i5	34.4582	-0.169557	0.267791	-0.63317	0.526622	0.779875
TRINITY_DN9869_c0_g1_i4	25.9014	-0.37268	0.34651	-1.07552	0.28214	0.579059
TRINITY_DN9869_c0_g1_i1	33.8044	-0.308877	0.336966	-0.916642	0.359331	0.652109
TRINITY_DN9866_c0_g2_i2	105.561	-0.429549	0.315176	-1.36289	0.172919	0.443198
TRINITY_DN9865_c1_g3_i1	53.4835	0.0505668	0.222066	0.22771	0.819871	0.934463
TRINITY_DN9865_c1_g2_i1	52.6438	-0.274775	0.277954	-0.988565	0.322876	0.619599
TRINITY_DN9865_c0_g2_i1	55.4825	-0.129271	0.622095	-0.2078	0.835385	0.940812
TRINITY_DN9865_c0_g1_i2	33.5905	-0.214186	0.830617	-0.257864	0.796512	0.925108
TRINITY_DN9864_c0_g2_i8	541.125	-0.127044	0.142955	-0.888698	0.374166	0.665517
TRINITY_DN9863_c0_g2_i2	200.419	0.511874	0.334989	1.52803	0.126505	0.36985
TRINITY_DN9863_c0_g2_i1	535.395	0.285559	0.325157	0.878219	0.379825	0.670659
TRINITY_DN9863_c0_g1_i1	137.451	0.329885	0.363833	0.906693	0.364569	0.65683
TRINITY_DN9862_c0_g2_i4	119.673	-3.41448	0.439454	-7.76982	7.86002e-15	9.29507e-13
TRINITY_DN9862_c0_g2_i2	126.628	-2.98305	0.36865	-8.09181	5.87825e-16	7.97138e-14
TRINITY_DN9862_c0_g1_i4	127.042	-3.35293	0.419885	-7.98534	1.4013e-15	1.82624e-13
TRINITY_DN9861_c0_g2_i4	13.9345	-2.34118	0.388549	-6.02544	1.68646e-09	8.86719e-08
TRINITY_DN9861_c0_g2_i3	13.2047	-2.62051	0.418279	-6.26498	3.72883e-10	2.18641e-08
TRINITY_DN9861_c0_g2_i2	10.3648	-1.96616	0.385843	-5.09576	3.47352e-07	1.0883e-05
TRINITY_DN9861_c0_g1_i9	7.10811	-2.41023	0.433018	-5.56613	2.60458e-08	1.05818e-06
TRINITY_DN9861_c0_g1_i8	8.65516	-1.98038	0.360964	-5.48636	4.10298e-08	1.58272e-06
TRINITY_DN9861_c0_g1_i3	7.52271	-2.11794	0.558748	-3.79052	0.000150334	0.00217916
TRINITY_DN9861_c0_g1_i2	9.74453	-2.40322	0.485794	-4.94699	7.5369e-07	2.15215e-05
TRINITY_DN986_c0_g1_i67	62.0437	-0.0675903	0.201041	-0.336202	0.736718	0.899493
TRINITY_DN986_c0_g1_i65	61.2716	0.223367	0.182914	1.22116	0.222027	0.509199
TRINITY_DN986_c0_g1_i62	70.1594	0.127619	0.162606	0.784834	0.432551	0.714986
TRINITY_DN986_c0_g1_i60	67.9482	0.24623	0.178829	1.3769	0.168542	0.437066
TRINITY_DN986_c0_g1_i55	27.4813	0.251639	0.249018	1.01053	0.312243	0.608857
TRINITY_DN986_c0_g1_i5	12.2974	-0.119037	0.453231	-0.262641	0.792828	0.923564
TRINITY_DN986_c0_g1_i47	64.3735	0.104162	0.165863	0.628	0.530004	0.782045
TRINITY_DN986_c0_g1_i40	81.5051	-0.127149	0.192667	-0.65994	0.509292	0.768653
TRINITY_DN986_c0_g1_i18	50.0834	-0.0854515	0.187049	-0.456841	0.647785	0.855927
TRINITY_DN9859_c0_g2_i14	19.1076	0.214241	0.337082	0.635576	0.525053	0.778845
TRINITY_DN9859_c0_g2_i11	17.5075	-0.200456	0.298204	-0.672211	0.50145	0.764415
TRINITY_DN9859_c0_g1_i43	7.82119	-0.079279	0.407846	-0.194385	0.845875	0.944811
TRINITY_DN9859_c0_g1_i1	17.6441	-0.327531	0.320641	-1.02149	0.307023	0.604046
TRINITY_DN9858_c0_g1_i9	47.4059	0.98626	0.326211	3.02338	0.00249967	0.0218015
TRINITY_DN9858_c0_g1_i12	59.5043	1.03099	0.267271	3.85746	0.000114573	0.00172671
TRINITY_DN9857_c1_g1_i1	102.652	-0.437413	0.470801	-0.929082	0.352847	0.646849
TRINITY_DN9857_c0_g1_i1	98.0406	-0.508362	0.481261	-1.05631	0.290826	0.588242
TRINITY_DN9854_c0_g1_i1	20.6975	0.154212	0.404513	0.38123	0.703033	0.883555
TRINITY_DN9853_c0_g2_i2	35.1526	2.69437	0.286731	9.39686	5.62148e-21	1.234e-18
TRINITY_DN9853_c0_g2_i1	10.4078	3.03794	0.471266	6.44634	1.14583e-10	7.34386e-09
TRINITY_DN9853_c0_g1_i1	6.59111	3.44147	0.678769	5.07016	3.97477e-07	1.22729e-05
TRINITY_DN985_c0_g2_i8	64.2843	-0.143414	0.230447	-0.622329	0.533726	0.784933
TRINITY_DN985_c0_g2_i20	256.875	-0.0627386	0.192746	-0.3255	0.744803	0.903154
TRINITY_DN985_c0_g2_i14	79.6548	0.141481	0.20928	0.676037	0.499017	0.762929
TRINITY_DN985_c0_g1_i3	360.082	0.0452455	0.204472	0.22128	0.824875	0.936574
TRINITY_DN985_c0_g1_i2	136.371	0.326724	0.190063	1.71903	0.0856097	0.29057
TRINITY_DN9849_c0_g2_i3	312.03	-1.24668	0.281477	-4.42906	9.46425e-06	0.000199945
TRINITY_DN9849_c0_g2_i2	146.494	-1.49362	0.295254	-5.05874	4.22036e-07	1.29571e-05
TRINITY_DN9849_c0_g1_i2	65.3443	-1.1872	0.356942	-3.32604	0.000880896	0.00938692
TRINITY_DN9848_c0_g4_i2	19.8109	-0.135006	0.457838	-0.294877	0.768088	0.912775
TRINITY_DN9848_c0_g4_i1	5.8341	0.104342	0.687501	0.151769	0.879369	0.957934
TRINITY_DN9848_c0_g3_i7	5.29186	-3.11807	1.50581	-2.0707	0.038387	0.171337
TRINITY_DN9848_c0_g3_i5	4.73174	-1.39187	1.59652	-0.871814	0.38331	0.673638
TRINITY_DN9848_c0_g3_i1	4.73205	-1.16477	1.74553	-0.667289	0.504587	0.765815
TRINITY_DN9848_c0_g2_i3	14.7423	-0.390189	0.580458	-0.672208	0.501451	0.764415
TRINITY_DN9848_c0_g1_i4	6.64165	-1.32178	1.41709	-0.932743	0.350952	0.645273
TRINITY_DN9847_c0_g3_i2	279.518	0.656561	0.224891	2.91947	0.00350629	0.028573
TRINITY_DN9847_c0_g3_i1	300.241	0.668653	0.258364	2.58803	0.00965271	0.0627887
TRINITY_DN9847_c0_g2_i54	1266.77	-0.491136	0.19892	-2.46902	0.0135485	0.0808045
TRINITY_DN9847_c0_g2_i4	1086.58	-0.341102	0.182383	-1.87025	0.0614497	0.234543
TRINITY_DN9847_c0_g2_i26	1718.45	-0.394308	0.190893	-2.0656	0.0388665	0.172709
TRINITY_DN9847_c0_g2_i15	1865.03	-0.349571	0.198762	-1.75874	0.0786211	0.275325
TRINITY_DN9847_c0_g1_i70	1365.86	-0.403229	0.214358	-1.8811	0.0599587	0.230923
TRINITY_DN9847_c0_g1_i61	1229.96	-0.486912	0.212162	-2.295	0.0217334	0.11422
TRINITY_DN9847_c0_g1_i59	1516.74	-0.403657	0.20565	-1.96284	0.049665	0.203602
TRINITY_DN9847_c0_g1_i48	1347.52	-0.35698	0.211134	-1.69077	0.0908798	0.301809
TRINITY_DN9847_c0_g1_i46	1175.74	-0.319295	0.216434	-1.47525	0.140145	0.392598
TRINITY_DN9847_c0_g1_i41	1232.43	-0.252643	0.191748	-1.31758	0.187644	0.464417
TRINITY_DN9847_c0_g1_i25	1365.98	-0.332167	0.191607	-1.73358	0.0829922	0.284932
TRINITY_DN9846_c0_g1_i2	622.382	0.107284	0.24669	0.434893	0.66364	0.863957
TRINITY_DN9844_c0_g4_i5	106.131	-0.0343108	0.179527	-0.191117	0.848434	0.945928
TRINITY_DN9844_c0_g4_i4	137.464	-0.0997262	0.197947	-0.503802	0.6144	0.836552
TRINITY_DN9844_c0_g2_i7	132.973	-0.021826	0.171138	-0.127534	0.898517	0.964702
TRINITY_DN9843_c1_g2_i8	53.4764	0.161252	0.202724	0.795428	0.426365	0.710165
TRINITY_DN9843_c1_g2_i7	58.5946	0.0731942	0.212978	0.34367	0.731095	0.89726
TRINITY_DN9843_c1_g2_i5	55.8571	0.199603	0.206254	0.967755	0.333167	0.629171
TRINITY_DN9843_c1_g2_i4	65.9778	-0.0329742	0.162838	-0.202497	0.839528	0.942673
TRINITY_DN9843_c1_g2_i24	57.6703	0.152965	0.170008	0.89975	0.368253	0.660183
TRINITY_DN9843_c1_g1_i8	41.8628	0.21636	0.229262	0.943725	0.34531	0.640341
TRINITY_DN9843_c1_g1_i7	23.6275	-0.297211	0.262563	-1.13196	0.257651	0.551949
TRINITY_DN9843_c1_g1_i2	45.9961	0.0694014	0.209514	0.331249	0.740456	0.901282
TRINITY_DN9843_c1_g1_i10	14.4011	0.30931	0.349773	0.884316	0.376526	0.66772
TRINITY_DN9843_c0_g1_i1	638.724	1.09515	0.537539	2.03735	0.0416154	0.18103
TRINITY_DN9842_c0_g1_i2	10.5429	-0.361621	0.458434	-0.788818	0.430218	0.71319
TRINITY_DN9841_c0_g2_i5	108.533	-0.319876	0.145715	-2.19522	0.0281477	0.137422
TRINITY_DN9841_c0_g2_i1	167.309	-0.395721	0.154081	-2.56827	0.0102209	0.0655883
TRINITY_DN9841_c0_g1_i3	64.9798	-0.263937	0.196529	-1.34299	0.179274	0.452646
TRINITY_DN9840_c0_g1_i9	27.7299	-0.499107	0.31528	-1.58306	0.113407	0.345819
TRINITY_DN984_c0_g2_i2	12.446	0.289904	0.910518	0.318395	0.750186	0.905334
TRINITY_DN984_c0_g2_i1	13.4494	-0.376014	0.885056	-0.424848	0.670948	0.867825
TRINITY_DN984_c0_g1_i9	28.8525	-0.147923	0.516372	-0.286465	0.774522	0.915573
TRINITY_DN984_c0_g1_i4	27.2406	0.347045	0.516939	0.671346	0.502	0.76466
TRINITY_DN984_c0_g1_i11	29.1029	0.0439449	0.445282	0.0986899	0.921384	0.972945
TRINITY_DN984_c0_g1_i10	15.7949	0.0852608	0.379269	0.224803	0.822133	0.935571
TRINITY_DN984_c0_g1_i1	26.4117	0.078956	0.488026	0.161786	0.871474	0.955033
TRINITY_DN9837_c0_g2_i2	98.1173	-0.0642602	0.250971	-0.256046	0.797915	0.925628
TRINITY_DN9837_c0_g1_i9	34.509	-0.291484	0.267257	-1.09065	0.275427	0.571681
TRINITY_DN9837_c0_g1_i6	38.8963	-0.567011	0.261901	-2.16498	0.0303889	0.145008
TRINITY_DN9837_c0_g1_i5	59.4906	-0.132443	0.262605	-0.504341	0.614022	0.836353
TRINITY_DN9833_c0_g1_i1	8.52892	-0.444591	0.653495	-0.680329	0.496296	0.761236
TRINITY_DN98320_c0_g1_i1	14.9288	0.122466	0.70105	0.174689	0.861324	0.950947
TRINITY_DN98314_c0_g1_i2	236.545	-0.39752	0.197853	-2.00917	0.044519	0.189637
TRINITY_DN98314_c0_g1_i1	376.375	-0.307554	0.215099	-1.42982	0.152768	0.413041
TRINITY_DN9830_c0_g2_i4	54.2071	0.522258	0.188596	2.76919	0.00561954	0.0414391
TRINITY_DN9830_c0_g2_i1	75.2097	0.789279	0.169848	4.64697	3.36839e-06	8.07826e-05
TRINITY_DN9830_c0_g1_i8	78.2235	0.589157	0.171157	3.4422	0.000577	0.00668503
TRINITY_DN983_c0_g2_i2	26.0852	-0.370646	0.420218	-0.882032	0.377759	0.668861
TRINITY_DN983_c0_g1_i44	117.804	-0.0663651	0.28242	-0.234987	0.814219	0.932334
TRINITY_DN983_c0_g1_i40	205.452	-0.0851702	0.239102	-0.356209	0.721684	0.892638
TRINITY_DN983_c0_g1_i26	102.159	-0.100967	0.248265	-0.406691	0.684235	0.874783
TRINITY_DN983_c0_g1_i25	109.19	-0.612895	0.316943	-1.93377	0.0531413	0.212968
TRINITY_DN983_c0_g1_i24	195.314	-0.109715	0.25004	-0.438791	0.660813	0.862655
TRINITY_DN9829_c0_g2_i3	42.0351	2.78448	0.742252	3.7514	0.000175852	0.00248496
TRINITY_DN9829_c0_g2_i2	50.3216	3.01599	0.684199	4.40806	1.04299e-05	0.000217468
TRINITY_DN9829_c0_g1_i3	47.7752	3.14584	0.682378	4.61012	4.02441e-06	9.49914e-05
TRINITY_DN9829_c0_g1_i1	41.0004	2.68712	0.695883	3.86146	0.000112713	0.00170269
TRINITY_DN9828_c0_g1_i2	28.18	-0.254239	0.288782	-0.880385	0.378651	0.669584
TRINITY_DN9828_c0_g1_i1	17.9916	-0.388065	0.382622	-1.01423	0.310475	0.607427
TRINITY_DN9827_c0_g2_i4	213.353	-0.225076	0.179518	-1.25378	0.209922	0.494717
TRINITY_DN9827_c0_g1_i6	254.59	-0.176764	0.148175	-1.19294	0.232893	0.522837
TRINITY_DN9823_c0_g1_i1	6.69598	-0.251557	0.811013	-0.310177	0.756426	0.908076
TRINITY_DN9822_c0_g2_i4	15.5036	0.804892	0.376789	2.13619	0.0326641	0.152667
TRINITY_DN9822_c0_g1_i2	41.6942	0.579762	0.341157	1.6994	0.0892435	0.298582
TRINITY_DN9821_c1_g1_i1	9.86317	0.242856	0.592001	0.410229	0.681638	0.8736
TRINITY_DN9820_c0_g1_i5	4.53839	2.69848	0.544464	4.95621	7.18801e-07	2.0685e-05
TRINITY_DN9820_c0_g1_i4	2.51516	3.07328	0.664632	4.62403	3.76352e-06	8.92835e-05
TRINITY_DN9820_c0_g1_i17	10.4198	2.25642	0.601787	3.74953	0.000177169	0.00250105
TRINITY_DN9820_c0_g1_i11	3.78483	2.69328	0.593626	4.53701	5.70581e-06	0.000129208
TRINITY_DN982_c0_g2_i3	89.6228	0.120619	0.232074	0.519742	0.603244	0.829416
TRINITY_DN982_c0_g1_i1	412.66	0.244069	0.107696	2.26627	0.0234349	0.12052
TRINITY_DN9817_c0_g2_i4	16.5745	0.412359	0.376706	1.09464	0.273673	0.569638
TRINITY_DN9817_c0_g2_i1	37.7811	-0.344692	0.64499	-0.534414	0.593055	0.822961
TRINITY_DN9817_c0_g1_i3	18.7334	-0.0189955	0.380746	-0.0498903	0.96021	0.987511
TRINITY_DN9817_c0_g1_i1	15.8833	-0.345804	0.4034	-0.857224	0.391321	0.680708
TRINITY_DN9816_c0_g2_i4	77.2982	0.0854428	0.229752	0.371891	0.709974	0.887341
TRINITY_DN9815_c0_g1_i7	53.4864	-0.205084	0.254341	-0.806337	0.420048	0.704679
TRINITY_DN9815_c0_g1_i5	56.6606	-0.536338	0.245916	-2.18098	0.0291851	0.14107
TRINITY_DN9815_c0_g1_i21	18.5663	-0.461108	0.340684	-1.35348	0.175903	0.447547
TRINITY_DN9814_c0_g1_i2	285.86	0.654359	0.64194	1.01934	0.308039	0.604953
TRINITY_DN9814_c0_g1_i1	407.822	0.619779	0.680453	0.910832	0.362384	0.654808
TRINITY_DN9812_c0_g2_i41	28.5075	0.4694	0.293055	1.60175	0.109211	0.337879
TRINITY_DN9812_c0_g2_i36	28.5397	0.346192	0.270453	1.28005	0.200529	0.482377
TRINITY_DN9812_c0_g2_i18	27.2291	-0.115079	0.316706	-0.363363	0.716333	0.890205
TRINITY_DN9812_c0_g2_i17	27.3657	0.183099	0.327601	0.558908	0.576225	0.812629
TRINITY_DN9812_c0_g1_i3	35.3801	0.0254064	0.308471	0.0823622	0.934359	0.977744
TRINITY_DN9812_c0_g1_i22	39.2587	0.100065	0.272871	0.366711	0.713835	0.889125
TRINITY_DN9812_c0_g1_i1	37.8762	0.554474	0.280953	1.97354	0.0484336	0.200094
TRINITY_DN9811_c1_g2_i4	89.7535	-0.171922	0.164198	-1.04704	0.29508	0.592633
TRINITY_DN9811_c1_g2_i1	118.433	-0.246905	0.167948	-1.47013	0.141526	0.394923
TRINITY_DN9811_c0_g2_i2	424.721	0.377088	0.259357	1.45394	0.145963	0.402354
TRINITY_DN9810_c1_g1_i6	78.1332	0.0811032	0.178736	0.453761	0.650001	0.856808
TRINITY_DN9810_c1_g1_i11	21.3855	-0.231001	0.301389	-0.766457	0.443405	0.722835
TRINITY_DN9810_c0_g1_i4	14.5599	-1.24043	0.453261	-2.73667	0.00620643	0.0447609
TRINITY_DN9810_c0_g1_i2	115.168	-0.927268	0.233376	-3.97328	7.0889e-05	0.00113819
TRINITY_DN9810_c0_g1_i1	41.6697	-1.01379	0.303164	-3.34403	0.000825719	0.008918
TRINITY_DN981_c0_g2_i7	14.3947	-0.15035	0.364201	-0.412822	0.679737	0.872606
TRINITY_DN981_c0_g2_i3	17.1468	-0.757627	0.43355	-1.7475	0.0805511	0.279654
TRINITY_DN9809_c0_g2_i8	64.9499	-0.0266269	0.218063	-0.122106	0.902815	0.966093
TRINITY_DN9809_c0_g2_i7	60.0888	-0.37588	0.264379	-1.42175	0.1551	0.41681
TRINITY_DN9809_c0_g2_i40	67.026	-0.0692848	0.198673	-0.348739	0.727285	0.895639
TRINITY_DN9809_c0_g2_i2	62.1625	-0.141548	0.226296	-0.625499	0.531643	0.78338
TRINITY_DN9809_c0_g2_i18	65.7178	-0.301318	0.231696	-1.30049	0.193435	0.472567
TRINITY_DN9809_c0_g2_i17	62.4109	0.161073	0.221833	0.726099	0.467778	0.740925
TRINITY_DN9809_c0_g1_i27	54.5074	0.0859374	0.22425	0.383221	0.701556	0.882789
TRINITY_DN9809_c0_g1_i23	84.7005	-0.102044	0.207563	-0.491628	0.622982	0.841791
TRINITY_DN9809_c0_g1_i16	84.0577	-0.0479291	0.183643	-0.260991	0.794099	0.924049
TRINITY_DN9809_c0_g1_i1	81.5305	0.0790625	0.201799	0.391789	0.695214	0.879977
TRINITY_DN9807_c0_g1_i5	15.842	3.40383	0.565069	6.02375	1.70423e-09	8.93384e-08
TRINITY_DN9807_c0_g1_i4	14.4144	2.93861	0.539512	5.44679	5.12871e-08	1.93172e-06
TRINITY_DN9807_c0_g1_i3	7.84206	2.04028	0.627033	3.25386	0.0011385	0.0115722
TRINITY_DN9807_c0_g1_i2	8.78381	2.80695	0.550948	5.09476	3.49177e-07	1.09304e-05
TRINITY_DN9806_c0_g1_i6	59.6941	0.163753	0.161326	1.01505	0.310083	0.60713
TRINITY_DN9806_c0_g1_i31	62.848	0.0101746	0.193527	0.0525748	0.958071	0.98657
TRINITY_DN9806_c0_g1_i23	55.0221	0.548749	0.194897	2.81559	0.00486878	0.0371586
TRINITY_DN9806_c0_g1_i19	63.9673	-0.00556364	0.154613	-0.0359844	0.971295	0.991061
TRINITY_DN9806_c0_g1_i17	54.7545	0.275807	0.174138	1.58385	0.113229	0.345533
TRINITY_DN9805_c0_g1_i4	59.9255	-0.0056747	0.211678	-0.0268082	0.978613	0.993601
TRINITY_DN9805_c0_g1_i12	19.7435	-2.23827	0.481019	-4.65319	3.26838e-06	7.87068e-05
TRINITY_DN9805_c0_g1_i10	58.8438	0.26671	0.193854	1.37583	0.168874	0.437394
TRINITY_DN9804_c0_g2_i7	8.08912	-0.0157097	0.388684	-0.0404178	0.96776	0.989876
TRINITY_DN9804_c0_g2_i5	5.85493	-0.21989	0.490744	-0.448074	0.6541	0.859242
TRINITY_DN9804_c0_g2_i15	7.76041	-0.305613	0.464846	-0.657449	0.510892	0.769678
TRINITY_DN9804_c0_g2_i1	7.08272	0.103303	0.388497	0.265903	0.790314	0.922201
TRINITY_DN9804_c0_g1_i6	9.74256	-0.695088	0.410641	-1.69269	0.0905145	0.301074
TRINITY_DN9804_c0_g1_i1	10.0429	-0.11906	0.416232	-0.286043	0.774845	0.915722
TRINITY_DN9802_c0_g1_i39	20.9518	0.298423	0.336823	0.885995	0.37562	0.666922
TRINITY_DN9802_c0_g1_i1	29.5559	-0.139005	0.330597	-0.420466	0.674145	0.869358
TRINITY_DN9800_c0_g2_i9	21.4895	0.140167	0.310976	0.450734	0.652181	0.858033
TRINITY_DN9800_c0_g2_i5	52.3037	0.130903	0.241689	0.541617	0.588082	0.820125
TRINITY_DN9800_c0_g2_i12	50.4226	0.41891	0.210972	1.98562	0.0470759	0.196357
TRINITY_DN9800_c0_g1_i19	16.6612	0.815671	0.356299	2.28929	0.0220628	0.115338
TRINITY_DN9800_c0_g1_i17	30.378	0.396096	0.261791	1.51303	0.130273	0.376307
TRINITY_DN9800_c0_g1_i13	41.8704	0.366476	0.209972	1.74535	0.0809232	0.28036
TRINITY_DN9800_c0_g1_i11	36.2579	0.0762911	0.26415	0.288817	0.772722	0.915019
TRINITY_DN980_c1_g1_i5	116.3	0.361265	0.236112	1.53006	0.126002	0.368809
TRINITY_DN980_c1_g1_i4	170.979	0.401492	0.168102	2.38839	0.0169224	0.0950741
TRINITY_DN980_c0_g1_i5	47.4989	0.00113592	0.204775	0.00554713	0.995574	0.999141
TRINITY_DN980_c0_g1_i4	44.4136	-0.0782273	0.251918	-0.310527	0.75616	0.907913
TRINITY_DN980_c0_g1_i13	62.5543	0.156735	0.195948	0.799881	0.42378	0.707988
TRINITY_DN980_c0_g1_i11	23.1901	-0.0835518	0.29159	-0.286538	0.774466	0.915573
TRINITY_DN98_c0_g2_i9	132.308	-0.241054	0.155837	-1.54684	0.121902	0.361812
TRINITY_DN98_c0_g2_i6	127.785	-0.506368	0.165335	-3.06267	0.00219368	0.0196859
TRINITY_DN98_c0_g1_i9	29.3316	-0.602287	0.257277	-2.341	0.0192319	0.104378
TRINITY_DN98_c0_g1_i34	67.7092	-0.469571	0.176037	-2.66745	0.00764282	0.0523622
TRINITY_DN98_c0_g1_i33	94.9515	-0.301275	0.180786	-1.66647	0.0956193	0.311597
TRINITY_DN98_c0_g1_i3	68.8107	-0.33219	0.163622	-2.03023	0.0423331	0.183334
TRINITY_DN98_c0_g1_i16	74.9586	-0.109253	0.174404	-0.626432	0.531031	0.782889
TRINITY_DN98_c0_g1_i1	45.964	-0.112197	0.200344	-0.560023	0.575464	0.812086
TRINITY_DN9799_c0_g1_i14	617.754	0.126565	0.158733	0.797349	0.425249	0.709382
TRINITY_DN9799_c0_g1_i10	374.415	0.08732	0.162718	0.536633	0.591521	0.822084
TRINITY_DN9798_c0_g2_i3	25.6372	-0.0326649	0.252679	-0.129274	0.897141	0.964337
TRINITY_DN9798_c0_g2_i1	17.8928	-0.507695	0.339381	-1.49594	0.134669	0.383758
TRINITY_DN9798_c0_g1_i3	23.825	-0.469666	0.278849	-1.6843	0.0921229	0.304354
TRINITY_DN9796_c0_g1_i4	863.223	0.264108	0.328407	0.804208	0.421277	0.705801
TRINITY_DN9796_c0_g1_i3	1884.8	0.211764	0.331247	0.639293	0.522632	0.777325
TRINITY_DN9795_c1_g1_i3	12.4992	-0.633877	0.439049	-1.44375	0.148809	0.406909
TRINITY_DN9795_c1_g1_i2	9.51672	-1.26027	0.43552	-2.89371	0.00380714	0.0304871
TRINITY_DN9795_c0_g2_i6	43.1711	-0.0454528	0.298844	-0.152095	0.879112	0.957859
TRINITY_DN9795_c0_g2_i4	51.9623	0.0679509	0.247231	0.274847	0.783433	0.918973
TRINITY_DN9795_c0_g2_i3	46.1914	-0.0933431	0.270404	-0.345198	0.729945	0.896746
TRINITY_DN9795_c0_g1_i6	38.5852	-0.166331	0.313248	-0.530987	0.595428	0.824756
TRINITY_DN9795_c0_g1_i14	37.3183	-0.296993	0.316292	-0.938983	0.34774	0.642713
TRINITY_DN9795_c0_g1_i1	43.7117	-0.0653259	0.287056	-0.227572	0.819979	0.934533
TRINITY_DN9794_c0_g2_i4	33.4733	-0.0139192	0.198775	-0.0700249	0.944174	0.981484
TRINITY_DN9794_c0_g2_i2	13.8302	-0.701334	0.353101	-1.98621	0.0470099	0.196128
TRINITY_DN9794_c0_g2_i14	12.9715	-0.0108842	0.419059	-0.0259731	0.979279	0.993794
TRINITY_DN9794_c0_g2_i12	18.3262	0.0270568	0.279937	0.0966531	0.923002	0.973485
TRINITY_DN9794_c0_g1_i2	21.8234	0.239399	0.253343	0.944959	0.34468	0.639734
TRINITY_DN9792_c1_g1_i1	25.1476	-0.272661	0.35964	-0.75815	0.448361	0.726371
TRINITY_DN9792_c0_g1_i1	25.4794	-0.0681864	0.441105	-0.154581	0.877152	0.957108
TRINITY_DN9791_c0_g2_i8	12.1403	-0.322512	0.362578	-0.889498	0.373736	0.665123
TRINITY_DN9791_c0_g2_i7	7.44121	0.0627917	0.453351	0.138506	0.889841	0.961717
TRINITY_DN9791_c0_g2_i5	17.2143	0.345148	0.315102	1.09535	0.273362	0.569362
TRINITY_DN9791_c0_g2_i4	9.16499	0.629058	0.406766	1.54649	0.121987	0.3619
TRINITY_DN9791_c0_g2_i3	15.794	0.254229	0.443649	0.573041	0.566617	0.806475
TRINITY_DN9791_c0_g1_i5	16.6213	0.582172	0.412295	1.41203	0.157942	0.421289
TRINITY_DN9791_c0_g1_i4	18.7089	0.350243	0.326862	1.07153	0.283931	0.580704
TRINITY_DN9791_c0_g1_i3	20.2373	0.296884	0.344813	0.861	0.389238	0.678934
TRINITY_DN9791_c0_g1_i1	22.9834	0.608843	0.289021	2.10657	0.0351548	0.161044
TRINITY_DN9790_c0_g1_i9	118.884	0.0594609	0.162204	0.366581	0.713931	0.889125
TRINITY_DN9790_c0_g1_i8	63.3247	0.0145768	0.223705	0.0651609	0.948046	0.983038
TRINITY_DN9790_c0_g1_i10	93.59	-0.0136904	0.203645	-0.0672269	0.946401	0.982443
TRINITY_DN979_c0_g1_i3	26.7726	0.373957	0.275678	1.3565	0.174941	0.446101
TRINITY_DN979_c0_g1_i2	16.0948	0.186326	0.435404	0.427939	0.668696	0.866578
TRINITY_DN979_c0_g1_i13	13.8661	-0.162245	0.418532	-0.387653	0.698273	0.881136
TRINITY_DN979_c0_g1_i1	24.1017	0.573468	0.355343	1.61384	0.106562	0.333065
TRINITY_DN9789_c1_g2_i10	109.166	-0.250061	0.167045	-1.49697	0.134401	0.38328
TRINITY_DN9789_c1_g1_i3	372.343	0.212908	0.147666	1.44182	0.149352	0.407792
TRINITY_DN9789_c1_g1_i1	106.501	0.323244	0.196617	1.64403	0.100169	0.320201
TRINITY_DN9789_c0_g1_i8	132.446	-0.0792666	0.259091	-0.305941	0.75965	0.909388
TRINITY_DN9789_c0_g1_i3	115.811	-0.123945	0.289763	-0.427746	0.668836	0.866646
TRINITY_DN9789_c0_g1_i20	82.8306	-0.00646509	0.301112	-0.0214707	0.98287	0.994754
TRINITY_DN9789_c0_g1_i18	74.835	-0.131544	0.272987	-0.48187	0.629899	0.845701
TRINITY_DN9789_c0_g1_i15	124.766	-0.0706465	0.255721	-0.276264	0.782345	0.918702
TRINITY_DN9789_c0_g1_i13	118.552	-0.144091	0.268618	-0.536416	0.591671	0.822129
TRINITY_DN9787_c1_g2_i7	17.7075	0.466752	0.27481	1.69845	0.0894227	0.298971
TRINITY_DN9787_c1_g2_i3	17.9401	0.654928	0.294558	2.22343	0.026187	0.130609
TRINITY_DN9787_c1_g2_i13	11.8927	-0.412516	0.404412	-1.02004	0.30771	0.604771
TRINITY_DN9787_c1_g2_i11	16.3914	0.22018	0.309829	0.710648	0.477302	0.74804
TRINITY_DN9787_c1_g1_i16	16.3748	-0.169266	0.316778	-0.534336	0.593109	0.822961
TRINITY_DN9787_c1_g1_i15	20.8053	0.0225585	0.27079	0.0833065	0.933608	0.977516
TRINITY_DN9787_c1_g1_i12	24.4983	0.130529	0.282736	0.461665	0.644322	0.854115
TRINITY_DN9787_c0_g1_i4	60.9507	-0.072112	0.331171	-0.217749	0.827625	0.937623
TRINITY_DN9787_c0_g1_i15	28.282	-0.286207	0.392017	-0.730088	0.465336	0.739253
TRINITY_DN9787_c0_g1_i10	52.7716	0.584589	0.269084	2.17251	0.0298171	0.143077
TRINITY_DN9786_c0_g2_i1	39.2042	-2.52394	0.736744	-3.4258	0.000612995	0.00700844
TRINITY_DN9786_c0_g1_i2	14.1209	-1.47464	0.79269	-1.8603	0.0628437	0.237925
TRINITY_DN9785_c0_g1_i4	13.0681	-0.790994	0.392505	-2.01525	0.0438787	0.187885
TRINITY_DN9785_c0_g1_i10	19.3317	-0.336172	0.300968	-1.11697	0.264007	0.558998
TRINITY_DN9784_c0_g1_i8	125.501	-0.876705	0.180786	-4.84939	1.2384e-06	3.32536e-05
TRINITY_DN9784_c0_g1_i7	292.188	-0.819504	0.181356	-4.51875	6.22064e-06	0.000138941
TRINITY_DN9784_c0_g1_i3	107.095	-0.913521	0.212248	-4.30403	1.67716e-05	0.000329424
TRINITY_DN9782_c0_g2_i2	9.07244	2.96582	0.737973	4.01888	5.84766e-05	0.000964126
TRINITY_DN9782_c0_g2_i1	10.2401	2.50878	0.820304	3.05835	0.00222556	0.0199203
TRINITY_DN9782_c0_g1_i3	7.99616	3.78606	0.959297	3.9467	7.92359e-05	0.00125359
TRINITY_DN9782_c0_g1_i1	8.61027	3.22172	0.925368	3.48156	0.000498499	0.00590607
TRINITY_DN97806_c0_g1_i1	8.69206	2.23854	0.541274	4.1357	3.53881e-05	0.000627262
TRINITY_DN9780_c0_g1_i3	152.396	-1.18943	0.323459	-3.67721	0.000235795	0.00318037
TRINITY_DN978_c0_g2_i4	311.205	-0.131492	0.208068	-0.631966	0.527409	0.780466
TRINITY_DN978_c0_g2_i1	11.015	-1.04673	0.620261	-1.68757	0.0914938	0.303102
TRINITY_DN978_c0_g1_i4	26.0637	-0.493539	0.351423	-1.4044	0.160198	0.424887
TRINITY_DN978_c0_g1_i3	10.7585	-0.44518	0.544406	-0.817735	0.413508	0.699232
TRINITY_DN9779_c0_g2_i2	177.325	-0.789468	0.248408	-3.17812	0.00148235	0.0143407
TRINITY_DN9779_c0_g2_i1	120.903	-0.875158	0.279414	-3.13212	0.0017355	0.0163112
TRINITY_DN9778_c1_g1_i1	105.262	0.136026	0.232231	0.585735	0.558053	0.801367
TRINITY_DN9778_c0_g1_i1	96.7671	0.290999	0.225323	1.29147	0.19654	0.476879
TRINITY_DN9777_c0_g1_i6	45.4857	-0.460411	0.246792	-1.86558	0.0620996	0.236087
TRINITY_DN9776_c0_g1_i1	1813.16	0.517434	0.293386	1.76366	0.0777886	0.2735
TRINITY_DN9775_c0_g4_i1	70.0327	0.233723	0.219597	1.06432	0.287182	0.584202
TRINITY_DN9775_c0_g2_i4	187.443	0.187999	0.152383	1.23373	0.217304	0.503206
TRINITY_DN9775_c0_g1_i3	99.3837	0.0331794	0.181289	0.183019	0.854783	0.948539
TRINITY_DN9775_c0_g1_i2	54.1521	0.0643433	0.252067	0.255263	0.79852	0.925852
TRINITY_DN9775_c0_g1_i1	15.7879	-0.112938	0.342128	-0.330103	0.741322	0.901769
TRINITY_DN97740_c0_g1_i1	40.997	-0.0814001	0.297881	-0.273264	0.78465	0.919423
TRINITY_DN9773_c0_g2_i5	24.5389	0.951962	0.387304	2.45792	0.0139746	0.0827694
TRINITY_DN9773_c0_g2_i3	17.1886	1.28855	0.310743	4.14667	3.37339e-05	0.000602411
TRINITY_DN9773_c0_g2_i2	27.0485	0.916958	0.339885	2.69785	0.00697892	0.0488622
TRINITY_DN9773_c0_g1_i7	19.7317	0.691243	0.399155	1.73177	0.083315	0.285597
TRINITY_DN9773_c0_g1_i5	15.8015	0.856455	0.383363	2.23406	0.0254791	0.128162
TRINITY_DN9773_c0_g1_i3	18.774	0.762622	0.404251	1.88651	0.0592269	0.229084
TRINITY_DN9773_c0_g1_i2	16.6615	0.952883	0.35796	2.66198	0.0077683	0.0530202
TRINITY_DN9770_c0_g1_i9	9.30829	-0.426253	0.50742	-0.84004	0.400886	0.689007
TRINITY_DN9770_c0_g1_i6	8.35187	-0.0384364	0.452156	-0.0850069	0.932256	0.977145
TRINITY_DN9770_c0_g1_i4	35.8478	-0.556196	0.255482	-2.17705	0.0294772	0.14195
TRINITY_DN977_c0_g3_i1	30.4409	-0.557336	0.304149	-1.83244	0.0668853	0.247725
TRINITY_DN977_c0_g1_i7	30.8188	-0.520267	0.307691	-1.69087	0.0908611	0.301768
TRINITY_DN977_c0_g1_i4	63.9329	0.684524	0.362237	1.88971	0.0587964	0.227922
TRINITY_DN9769_c0_g2_i6	12.761	0.726908	0.993113	0.731949	0.4642	0.738488
TRINITY_DN9769_c0_g2_i3	6.35809	-2.00108	1.43557	-1.39392	0.163341	0.429268
TRINITY_DN9769_c0_g2_i2	9.51587	1.44401	0.873104	1.65388	0.0981517	0.316356
TRINITY_DN9769_c0_g1_i8	6.30495	0.473465	1.37707	0.343821	0.730981	0.89726
TRINITY_DN9769_c0_g1_i7	6.8454	2.39861	1.07937	2.22223	0.0262676	0.130826
TRINITY_DN9769_c0_g1_i5	8.06677	-0.570323	1.03057	-0.553405	0.579986	0.814813
TRINITY_DN9766_c0_g2_i8	4.04775	0.0304751	0.558687	0.0545477	0.956499	0.986134
TRINITY_DN9766_c0_g2_i7	5.28251	-0.0927358	0.549084	-0.168892	0.865882	0.952668
TRINITY_DN9766_c0_g2_i6	2.2066	0.284491	0.862982	0.32966	0.741657	0.90189
TRINITY_DN9766_c0_g2_i5	4.66376	-0.238843	0.581726	-0.410577	0.681383	0.873473
TRINITY_DN9766_c0_g2_i3	4.32777	0.293273	0.747667	0.392251	0.694873	0.879885
TRINITY_DN9766_c0_g2_i2	5.09809	-0.0693264	0.65862	-0.10526	0.916169	0.971109
TRINITY_DN9766_c0_g1_i2	12.5553	0.183855	0.603189	0.304805	0.760514	0.909704
TRINITY_DN9766_c0_g1_i1	3.07392	-0.476452	0.75207	-0.633521	0.526393	0.779664
TRINITY_DN9764_c1_g1_i6	164.822	-0.267208	0.136594	-1.95622	0.0504397	0.205659
TRINITY_DN9764_c1_g1_i5	219.158	-0.154332	0.109063	-1.41506	0.15705	0.419814
TRINITY_DN9763_c0_g1_i1	11.2416	-0.67291	0.629109	-1.06962	0.284788	0.581641
TRINITY_DN9762_c0_g1_i6	6.77591	-2.38388	0.835572	-2.853	0.0043309	0.0338403
TRINITY_DN9762_c0_g1_i5	6.16768	-2.03781	0.741282	-2.74904	0.00597705	0.0434704
TRINITY_DN9762_c0_g1_i16	5.85668	-1.91752	0.841679	-2.27821	0.0227141	0.117818
TRINITY_DN9762_c0_g1_i15	6.81796	-1.88707	0.644622	-2.9274	0.00341811	0.0279933
TRINITY_DN9760_c0_g1_i1	85.3301	-0.074417	0.255456	-0.291311	0.770813	0.914131
TRINITY_DN976_c2_g1_i4	11.1754	-0.66775	0.438298	-1.52351	0.127631	0.371732
TRINITY_DN976_c2_g1_i3	37.0757	-0.0605005	0.328859	-0.183971	0.854036	0.948356
TRINITY_DN976_c2_g1_i2	35.7318	0.0759265	0.335045	0.226616	0.820722	0.934879
TRINITY_DN976_c2_g1_i1	13.1324	-0.178814	0.388194	-0.46063	0.645064	0.854636
TRINITY_DN976_c1_g1_i5	15.9399	0.530814	0.378081	1.40397	0.160329	0.425104
TRINITY_DN976_c1_g1_i2	20.9481	1.56255	0.350438	4.45885	8.23988e-06	0.000177386
TRINITY_DN976_c1_g1_i15	17.9681	1.7677	0.372793	4.74178	2.11851e-06	5.37281e-05
TRINITY_DN976_c1_g1_i11	6.79663	2.80389	0.766202	3.65946	0.000252744	0.00336888
TRINITY_DN976_c0_g2_i13	99.842	0.0416672	0.182803	0.227935	0.819697	0.934403
TRINITY_DN976_c0_g2_i12	85.9385	0.145441	0.17942	0.810618	0.417585	0.702711
TRINITY_DN976_c0_g1_i4	87.7415	0.124058	0.213062	0.58226	0.560392	0.802668
TRINITY_DN9759_c0_g1_i7	186.42	-0.0453727	0.122983	-0.368936	0.712176	0.888386
TRINITY_DN9759_c0_g1_i2	415.923	-0.11644	0.117237	-0.993208	0.320609	0.617221
TRINITY_DN9758_c0_g1_i1	29.2284	-1.50596	0.59572	-2.52797	0.0114724	0.0714938
TRINITY_DN9757_c0_g2_i3	22.7812	3.35497	0.807472	4.15491	3.25417e-05	0.000583732
TRINITY_DN9757_c0_g1_i5	10.4966	3.55069	1.20609	2.94395	0.00324048	0.0268334
TRINITY_DN9756_c0_g2_i1	143.796	0.216786	0.29643	0.731321	0.464583	0.738842
TRINITY_DN9755_c2_g1_i11	54.7087	0.269976	0.259975	1.03847	0.299052	0.596493
TRINITY_DN9755_c0_g1_i5	131.329	-0.145616	0.141723	-1.02747	0.304201	0.601471
TRINITY_DN9755_c0_g1_i4	77.2036	0.0545783	0.198769	0.274582	0.783637	0.919072
TRINITY_DN9754_c0_g1_i9	75.8356	0.165448	0.192632	0.85888	0.390407	0.680057
TRINITY_DN9754_c0_g1_i8	40.7671	0.10654	0.229606	0.464012	0.642639	0.853301
TRINITY_DN9754_c0_g1_i7	25.2867	-0.126529	0.283737	-0.445938	0.655642	0.86011
TRINITY_DN97524_c0_g1_i1	4.5324	-3.51623	1.13266	-3.1044	0.00190667	0.017602
TRINITY_DN9752_c1_g1_i7	18.3234	0.815414	0.35521	2.29559	0.0216996	0.114093
TRINITY_DN9752_c1_g1_i3	19.3314	0.820169	0.386335	2.12295	0.0337582	0.156225
TRINITY_DN9751_c0_g3_i1	5.48798	-0.553386	1.06748	-0.518405	0.604175	0.829885
TRINITY_DN9751_c0_g2_i9	35.4535	0.17823	0.231239	0.770762	0.440848	0.720942
TRINITY_DN9751_c0_g2_i18	67.4566	-2.8678e-05	0.218577	-0.000131203	0.999895	1
TRINITY_DN9751_c0_g2_i14	71.1828	0.123658	0.195014	0.634096	0.526018	0.779369
TRINITY_DN9751_c0_g2_i12	59.7116	0.237779	0.206502	1.15146	0.249543	0.542613
TRINITY_DN9751_c0_g2_i11	38.909	0.161908	0.229736	0.704759	0.48096	0.750595
TRINITY_DN9751_c0_g1_i5	76.6645	0.00743563	0.159587	0.0465929	0.962838	0.988438
TRINITY_DN9751_c0_g1_i4	86.3299	0.0236157	0.170817	0.138251	0.890042	0.961788
TRINITY_DN9751_c0_g1_i10	6.6811	-0.405918	0.606555	-0.66922	0.503355	0.765296
TRINITY_DN9750_c0_g1_i6	10.5214	-0.940403	0.408416	-2.30256	0.0213035	0.112609
TRINITY_DN9750_c0_g1_i4	14.3438	-1.37626	0.391273	-3.5174	0.00043579	0.00528068
TRINITY_DN9750_c0_g1_i36	21.3743	-1.22543	0.274145	-4.46999	7.82219e-06	0.000169537
TRINITY_DN9750_c0_g1_i33	13.7644	-1.12532	0.377621	-2.98003	0.00288222	0.0244785
TRINITY_DN9750_c0_g1_i3	20.669	-0.721981	0.329605	-2.19044	0.0284922	0.138713
TRINITY_DN9750_c0_g1_i28	17.5743	-1.15441	0.330731	-3.49049	0.000482129	0.00574553
TRINITY_DN9750_c0_g1_i17	14.9122	-0.566958	0.325057	-1.74418	0.0811275	0.280784
TRINITY_DN9750_c0_g1_i16	10.2404	-1.08607	0.446151	-2.43431	0.0149204	0.0868624
TRINITY_DN975_c0_g1_i9	689.118	-0.210386	0.372633	-0.564593	0.57235	0.810003
TRINITY_DN975_c0_g1_i5	870.916	-0.527662	0.387182	-1.36283	0.172937	0.443198
TRINITY_DN975_c0_g1_i4	817.527	-0.457291	0.225447	-2.02837	0.0425221	0.183938
TRINITY_DN975_c0_g1_i3	392.227	-0.270845	0.270382	-1.00171	0.316482	0.613226
TRINITY_DN975_c0_g1_i14	856.811	-0.818108	0.34593	-2.36495	0.0180323	0.0994407
TRINITY_DN975_c0_g1_i12	417.138	-0.649249	0.1845	-3.51896	0.000433241	0.00525614
TRINITY_DN975_c0_g1_i1	1154.12	-0.582188	0.304908	-1.90939	0.0562116	0.221383
TRINITY_DN9749_c0_g2_i2	148.88	-0.218705	0.18688	-1.1703	0.241881	0.534117
TRINITY_DN9749_c0_g2_i1	57.4016	-0.162083	0.247163	-0.655774	0.51197	0.770241
TRINITY_DN9747_c0_g1_i2	66.6983	0.37565	0.237146	1.58404	0.113184	0.345436
TRINITY_DN9746_c1_g1_i2	304.658	-0.139839	0.299689	-0.466615	0.640776	0.85222
TRINITY_DN9746_c0_g4_i2	9.14883	0.562713	0.335097	1.67926	0.0931023	0.306394
TRINITY_DN9746_c0_g4_i1	8.81317	0.0172705	0.358254	0.0482075	0.961551	0.987934
TRINITY_DN9746_c0_g3_i2	10.5445	0.0858294	0.294556	0.291385	0.770757	0.914131
TRINITY_DN9746_c0_g3_i1	11.2542	0.0384311	0.295896	0.12988	0.896661	0.964139
TRINITY_DN9746_c0_g2_i7	41.6109	-0.0387756	0.214333	-0.180913	0.856436	0.948991
TRINITY_DN9746_c0_g2_i5	49.0882	0.0219121	0.20142	0.108788	0.91337	0.970029
TRINITY_DN9746_c0_g2_i14	90.1204	0.0381903	0.23685	0.161243	0.871902	0.955143
TRINITY_DN9746_c0_g1_i5	20.9198	-0.0477896	0.369875	-0.129204	0.897196	0.964337
TRINITY_DN9745_c0_g1_i3	16.3273	1.02013	1.22437	0.833187	0.404739	0.692373
TRINITY_DN9745_c0_g1_i2	26.4942	0.0141493	0.949347	0.0149043	0.988109	0.996407
TRINITY_DN9743_c0_g2_i3	70.6538	-0.0257626	0.318743	-0.0808256	0.935581	0.978105
TRINITY_DN9743_c0_g1_i10	88.6065	-0.620714	0.278189	-2.23127	0.0256633	0.128757
TRINITY_DN9742_c0_g2_i5	82.1541	0.0959335	0.205095	0.467751	0.639963	0.851727
TRINITY_DN9742_c0_g2_i3	162.107	-0.0652674	0.216713	-0.301169	0.763286	0.910711
TRINITY_DN9742_c0_g2_i10	158.485	0.0744975	0.208326	0.3576	0.720642	0.892317
TRINITY_DN9742_c0_g2_i1	164.064	0.0155383	0.227344	0.0683467	0.94551	0.982011
TRINITY_DN9742_c0_g1_i70	141.608	-0.145195	0.234325	-0.619633	0.535499	0.786044
TRINITY_DN9742_c0_g1_i6	140.076	-0.0566914	0.240884	-0.235348	0.813939	0.932193
TRINITY_DN9742_c0_g1_i29	133.76	-0.0655737	0.233421	-0.280925	0.778768	0.917411
TRINITY_DN9742_c0_g1_i22	93.903	-0.0103537	0.255932	-0.0404548	0.967731	0.989876
TRINITY_DN9741_c0_g1_i4	527.215	0.289676	0.0981932	2.95007	0.00317705	0.0264264
TRINITY_DN9741_c0_g1_i1	133.514	0.278161	0.171016	1.62652	0.103839	0.327682
TRINITY_DN9740_c0_g2_i3	416.743	0.357852	0.144871	2.47014	0.013506	0.0806217
TRINITY_DN974_c1_g2_i1	16.8298	-1.23156	0.913949	-1.34752	0.177813	0.450432
TRINITY_DN974_c0_g2_i4	118.868	-0.2114	0.19523	-1.08283	0.278886	0.575475
TRINITY_DN974_c0_g2_i2	97.2767	-0.223134	0.197842	-1.12784	0.259387	0.553768
TRINITY_DN974_c0_g1_i9	15.0161	-0.517433	0.480165	-1.07761	0.281206	0.578064
TRINITY_DN974_c0_g1_i6	23.4078	-0.554103	0.430998	-1.28563	0.198573	0.479684
TRINITY_DN974_c0_g1_i25	44.1575	-0.375343	0.366023	-1.02546	0.305145	0.602457
TRINITY_DN974_c0_g1_i23	19.6334	-0.137518	0.379517	-0.36235	0.717091	0.890535
TRINITY_DN974_c0_g1_i22	26.3689	-0.212277	0.407627	-0.520762	0.602532	0.828867
TRINITY_DN974_c0_g1_i20	13.4116	-0.585422	0.494955	-1.18278	0.236897	0.527861
TRINITY_DN974_c0_g1_i16	33.6482	-0.641489	0.345493	-1.85674	0.0633486	0.239102
TRINITY_DN974_c0_g1_i11	21.3251	-0.70908	0.419047	-1.69212	0.0906222	0.30124
TRINITY_DN974_c0_g1_i10	11.7414	-0.629355	0.472385	-1.33229	0.182764	0.457571
TRINITY_DN9739_c0_g1_i40	40.6823	0.701188	0.228871	3.06367	0.00218637	0.0196446
TRINITY_DN9739_c0_g1_i23	44.7601	1.16041	0.262446	4.42152	9.8011e-06	0.000206131
TRINITY_DN9739_c0_g1_i19	83.7526	0.921981	0.189398	4.86795	1.12764e-06	3.07377e-05
TRINITY_DN9739_c0_g1_i16	78.1412	0.538336	0.198853	2.7072	0.00678533	0.0478117
TRINITY_DN9739_c0_g1_i11	43.5256	0.61251	0.238405	2.5692	0.0101933	0.0654504
TRINITY_DN9738_c0_g1_i7	11.1062	-0.195914	0.424742	-0.461255	0.644615	0.854371
TRINITY_DN9738_c0_g1_i3	37.8557	0.221122	0.268933	0.822221	0.410951	0.697092
TRINITY_DN9738_c0_g1_i13	17.0628	0.415779	0.311368	1.33533	0.181769	0.456518
TRINITY_DN9738_c0_g1_i10	44.5167	0.293167	0.215941	1.35763	0.174582	0.445616
TRINITY_DN9737_c0_g1_i9	22.8686	-0.236411	0.356088	-0.663912	0.506747	0.767279
TRINITY_DN9737_c0_g1_i8	82.2763	-0.403809	0.272506	-1.48183	0.138385	0.389638
TRINITY_DN9737_c0_g1_i6	50.8285	-0.144453	0.275383	-0.524555	0.599892	0.82748
TRINITY_DN9737_c0_g1_i5	130.768	0.163049	0.211724	0.770102	0.441239	0.72118
TRINITY_DN9737_c0_g1_i4	93.5773	-0.319912	0.233648	-1.3692	0.170935	0.440685
TRINITY_DN9737_c0_g1_i2	5.71337	-1.57235	0.685507	-2.29371	0.0218074	0.114463
TRINITY_DN9736_c0_g2_i3	618.111	-0.181145	0.255581	-0.708758	0.478475	0.74883
TRINITY_DN9736_c0_g2_i1	542.615	-0.251894	0.2444	-1.03066	0.3027	0.599967
TRINITY_DN9736_c0_g1_i9	257.913	-0.26962	0.301484	-0.894309	0.371157	0.66285
TRINITY_DN9736_c0_g1_i8	429.295	-0.266251	0.273434	-0.973731	0.33019	0.626304
TRINITY_DN9736_c0_g1_i3	440.527	-0.138741	0.249657	-0.555728	0.578397	0.81399
TRINITY_DN9736_c0_g1_i2	469.315	-0.121663	0.272225	-0.446923	0.654931	0.85967
TRINITY_DN9736_c0_g1_i1	244.5	-0.111717	0.263964	-0.423227	0.67213	0.868428
TRINITY_DN9734_c0_g2_i8	26.2099	0.0913731	0.26214	0.348566	0.727415	0.895693
TRINITY_DN9734_c0_g2_i7	31.5447	-0.0253948	0.258144	-0.0983744	0.921635	0.972994
TRINITY_DN9734_c0_g2_i6	28.7362	-0.473355	0.263636	-1.79549	0.0725758	0.261736
TRINITY_DN9734_c0_g2_i5	26.4491	0.566354	0.295737	1.91506	0.0554846	0.219331
TRINITY_DN9734_c0_g2_i2	25.6421	-0.150877	0.268667	-0.561575	0.574405	0.811391
TRINITY_DN9734_c0_g2_i1	27.2143	0.266336	0.299584	0.889017	0.373994	0.665397
TRINITY_DN9734_c0_g1_i5	25.1539	0.293816	0.263737	1.11405	0.265258	0.560262
TRINITY_DN9734_c0_g1_i29	31.2494	-0.133973	0.254461	-0.526498	0.598542	0.82677
TRINITY_DN9734_c0_g1_i28	27.1652	0.353365	0.250346	1.41151	0.158094	0.42147
TRINITY_DN9734_c0_g1_i21	34.2508	-0.0661899	0.234348	-0.282443	0.777604	0.917028
TRINITY_DN9734_c0_g1_i2	23.2702	0.534477	0.291463	1.83377	0.066688	0.247264
TRINITY_DN9734_c0_g1_i15	30.5543	-0.0121374	0.272249	-0.0445821	0.96444	0.989036
TRINITY_DN9734_c0_g1_i10	28.5132	-0.0165646	0.276807	-0.0598416	0.952282	0.984731
TRINITY_DN9733_c0_g2_i4	85.5211	-0.0819511	0.227962	-0.359494	0.719225	0.891605
TRINITY_DN9733_c0_g2_i3	92.9127	-0.101276	0.227022	-0.446104	0.655522	0.860003
TRINITY_DN9733_c0_g2_i12	74.7528	0.150814	0.238582	0.632126	0.527304	0.780457
TRINITY_DN9733_c0_g2_i1	72.6935	0.0916534	0.244309	0.375153	0.707546	0.88601
TRINITY_DN9733_c0_g1_i4	16.2628	-0.466444	0.357466	-1.30486	0.191939	0.470341
TRINITY_DN9732_c0_g2_i9	49.1127	-0.123709	0.200981	-0.615526	0.538207	0.787952
TRINITY_DN9732_c0_g2_i8	50.0608	0.0763592	0.248505	0.307274	0.758634	0.909173
TRINITY_DN9732_c0_g2_i1	23.6621	0.498575	0.314367	1.58597	0.112747	0.344511
TRINITY_DN9732_c0_g1_i5	46.5447	-0.0202088	0.235659	-0.0857545	0.931662	0.976952
TRINITY_DN9732_c0_g1_i2	43.3054	0.134985	0.243642	0.554032	0.579557	0.814659
TRINITY_DN9732_c0_g1_i1	45.7295	0.17967	0.256068	0.701648	0.482899	0.752073
TRINITY_DN9731_c0_g2_i9	51.6093	-0.0258977	0.249544	-0.10378	0.917344	0.971463
TRINITY_DN9731_c0_g2_i5	47.4079	0.00462099	0.259738	0.017791	0.985806	0.995787
TRINITY_DN9731_c0_g2_i13	54.9268	-0.0044739	0.206082	-0.0217093	0.98268	0.994754
TRINITY_DN9731_c0_g1_i9	26.7929	-0.0193941	0.256603	-0.0755802	0.939753	0.979697
TRINITY_DN9731_c0_g1_i4	28.5655	0.303176	0.256632	1.18137	0.237458	0.528354
TRINITY_DN9731_c0_g1_i2	28.8742	-0.160328	0.267162	-0.600118	0.548428	0.795088
TRINITY_DN9731_c0_g1_i12	38.5309	-0.0964293	0.247746	-0.389226	0.697109	0.880648
TRINITY_DN973_c0_g1_i5	11.209	-0.444726	0.652006	-0.682088	0.495183	0.760389
TRINITY_DN973_c0_g1_i4	25.6236	-0.459044	0.525943	-0.872802	0.382771	0.673061
TRINITY_DN973_c0_g1_i2	16.5667	-0.351234	0.499583	-0.703054	0.482022	0.751501
TRINITY_DN973_c0_g1_i1	21.8195	-0.814732	0.547631	-1.48774	0.13682	0.387234
TRINITY_DN9728_c0_g2_i9	117.866	0.31362	0.159792	1.96267	0.0496841	0.203633
TRINITY_DN9728_c0_g2_i4	127.911	0.150826	0.180133	0.8373	0.402424	0.690346
TRINITY_DN9728_c0_g2_i13	130.168	0.266986	0.163839	1.62957	0.103193	0.326481
TRINITY_DN9728_c0_g2_i12	129.945	0.304805	0.187657	1.62427	0.104319	0.328498
TRINITY_DN9728_c0_g2_i1	122.803	0.144821	0.170211	0.850832	0.394862	0.683524
TRINITY_DN9728_c0_g1_i4	206.231	0.132696	0.174138	0.762017	0.44605	0.724763
TRINITY_DN9728_c0_g1_i33	164.425	0.179822	0.164636	1.09224	0.274728	0.570886
TRINITY_DN9728_c0_g1_i11	177.39	0.26026	0.176694	1.47294	0.140767	0.393654
TRINITY_DN9727_c0_g2_i7	31.167	0.467069	0.223891	2.08615	0.0369655	0.166943
TRINITY_DN9727_c0_g2_i30	30.9575	0.166817	0.21488	0.776326	0.437557	0.718226
TRINITY_DN9727_c0_g2_i3	31.7335	0.336274	0.215224	1.56243	0.118186	0.354436
TRINITY_DN9727_c0_g2_i24	31.7339	0.194951	0.278119	0.700963	0.483326	0.752399
TRINITY_DN9727_c0_g2_i18	33.244	-0.0421557	0.202629	-0.208044	0.835195	0.940715
TRINITY_DN9727_c0_g2_i15	34.0798	0.221539	0.208219	1.06397	0.287342	0.584358
TRINITY_DN9727_c0_g1_i9	35.4837	0.0338107	0.223884	0.151019	0.879961	0.958093
TRINITY_DN9727_c0_g1_i8	23.5498	0.033061	0.236399	0.139852	0.888777	0.961456
TRINITY_DN9727_c0_g1_i4	36.9235	0.297972	0.219246	1.35908	0.174122	0.444891
TRINITY_DN9727_c0_g1_i3	31.8536	0.590604	0.234893	2.51435	0.0119251	0.0736484
TRINITY_DN9727_c0_g1_i2	34.7571	0.285866	0.260603	1.09694	0.272667	0.568605
TRINITY_DN9727_c0_g1_i17	25.0358	0.299345	0.242399	1.23493	0.216857	0.502652
TRINITY_DN9726_c0_g3_i4	16.2242	-0.0289694	0.468632	-0.061817	0.950709	0.984041
TRINITY_DN9724_c0_g1_i9	256.781	0.249972	0.198155	1.2615	0.20713	0.49105
TRINITY_DN9724_c0_g1_i6	92.3543	-0.292311	0.19677	-1.48555	0.137398	0.388062
TRINITY_DN9724_c0_g1_i2	67.8223	0.226593	0.205505	1.10262	0.270193	0.5656
TRINITY_DN9724_c0_g1_i16	45.0779	-0.552829	0.222688	-2.48253	0.0130454	0.0786724
TRINITY_DN9724_c0_g1_i14	61.4706	-0.0118587	0.24801	-0.0478156	0.961863	0.988039
TRINITY_DN9724_c0_g1_i13	34.4892	-0.71213	0.273007	-2.60847	0.00909477	0.0599957
TRINITY_DN9724_c0_g1_i1	61.3683	-0.475005	0.261454	-1.81678	0.0692502	0.253675
TRINITY_DN9723_c0_g2_i1	19.1961	-2.3517	2.40911	-0.97617	0.32898	0.625062
TRINITY_DN9723_c0_g1_i2	8.28735	0	2.37681	0	1	1
TRINITY_DN9722_c0_g2_i9	6.17476	-0.192066	0.409502	-0.469023	0.639053	0.851312
TRINITY_DN9722_c0_g2_i8	4.58213	-0.440836	0.485046	-0.908854	0.363427	0.655777
TRINITY_DN9722_c0_g2_i2	3.83921	-0.638327	0.468203	-1.36335	0.172771	0.443027
TRINITY_DN9722_c0_g2_i12	5.15743	0.123256	0.466738	0.264079	0.791719	0.923029
TRINITY_DN9722_c0_g1_i4	7.27895	-0.163545	0.479545	-0.341041	0.733072	0.898051
TRINITY_DN9722_c0_g1_i3	10.3444	-0.176679	0.349172	-0.505995	0.61286	0.835763
TRINITY_DN9722_c0_g1_i12	7.27272	-0.424882	0.438751	-0.968389	0.33285	0.62876
TRINITY_DN9722_c0_g1_i10	11.5511	-0.322464	0.405643	-0.794943	0.426646	0.710437
TRINITY_DN9722_c0_g1_i1	7.25512	-0.185554	0.51286	-0.361803	0.717499	0.890798
TRINITY_DN9721_c0_g1_i9	22.9146	-0.0409154	0.300154	-0.136314	0.891573	0.962427
TRINITY_DN9721_c0_g1_i3	23.1549	0.272538	0.303665	0.897495	0.369455	0.661375
TRINITY_DN9721_c0_g1_i2	13.7231	0.632995	0.36636	1.72779	0.0840253	0.287233
TRINITY_DN9721_c0_g1_i13	30.9176	0.434191	0.247036	1.7576	0.078815	0.27566
TRINITY_DN9721_c0_g1_i10	17.1188	0.125499	0.32518	0.385939	0.699542	0.88191
TRINITY_DN972_c1_g1_i7	25.3548	0.837528	0.551361	1.51902	0.128757	0.373789
TRINITY_DN972_c1_g1_i3	36.8596	0.527989	0.501222	1.0534	0.292157	0.589414
TRINITY_DN972_c1_g1_i2	42.3514	0.531686	0.533553	0.996501	0.319007	0.615673
TRINITY_DN972_c1_g1_i1	64.1263	0.0547415	0.664321	0.0824021	0.934327	0.977741
TRINITY_DN972_c0_g1_i24	79.026	-0.175362	0.476457	-0.368053	0.712833	0.888733
TRINITY_DN972_c0_g1_i13	57.0699	0.144966	0.509279	0.284649	0.775913	0.916205
TRINITY_DN972_c0_g1_i10	24.1237	0.435475	0.461603	0.943397	0.345478	0.640421
TRINITY_DN9719_c0_g2_i8	328.922	1.3238	0.202432	6.53948	6.17333e-11	4.16967e-09
TRINITY_DN9719_c0_g2_i5	487.291	1.19478	0.221345	5.39779	6.74666e-08	2.48385e-06
TRINITY_DN9719_c0_g2_i4	424.749	1.27095	0.216681	5.86555	4.47637e-09	2.14344e-07
TRINITY_DN9719_c0_g2_i3	389.017	1.33438	0.202354	6.59429	4.27305e-11	2.9837e-09
TRINITY_DN9719_c0_g2_i2	430.444	1.22865	0.222212	5.52917	3.21754e-08	1.27477e-06
TRINITY_DN9719_c0_g1_i9	268.598	1.0852	0.239569	4.52978	5.90438e-06	0.000132854
TRINITY_DN9719_c0_g1_i7	469.054	1.32864	0.185956	7.14491	9.0056e-13	8.13109e-11
TRINITY_DN9719_c0_g1_i2	556.307	1.29308	0.199566	6.47945	9.20546e-11	6.03207e-09
TRINITY_DN9719_c0_g1_i13	510.297	1.1973	0.191888	6.23957	4.38781e-10	2.54729e-08
TRINITY_DN9718_c0_g1_i4	14.7295	-0.565422	0.525189	-1.07661	0.281656	0.578506
TRINITY_DN9717_c0_g2_i2	13.9139	2.31682	0.416642	5.56069	2.68714e-08	1.08544e-06
TRINITY_DN9717_c0_g2_i1	10.3716	2.77049	0.461875	5.99837	1.99307e-09	1.03247e-07
TRINITY_DN9717_c0_g1_i2	9.41705	1.6456	0.384438	4.28054	1.86443e-05	0.000360393
TRINITY_DN9717_c0_g1_i1	13.2314	2.26896	0.422689	5.36791	7.96561e-08	2.88722e-06
TRINITY_DN9716_c0_g1_i2	119.908	-0.701467	0.68651	-1.02179	0.306882	0.603953
TRINITY_DN9716_c0_g1_i1	123.177	-0.972415	0.705659	-1.37802	0.168196	0.43657
TRINITY_DN9715_c0_g1_i2	181.823	-0.204906	0.195782	-1.0466	0.295283	0.592812
TRINITY_DN9713_c0_g1_i17	123.114	0.223319	0.150844	1.48046	0.138749	0.39017
TRINITY_DN9713_c0_g1_i11	88.2694	0.229916	0.157882	1.45625	0.145322	0.401422
TRINITY_DN971_c0_g1_i33	52.0326	0.017428	0.235419	0.0740297	0.940987	0.980183
TRINITY_DN971_c0_g1_i32	45.6176	0.212756	0.221703	0.959647	0.337233	0.632752
TRINITY_DN971_c0_g1_i29	67.467	0.0877565	0.243395	0.360551	0.718435	0.891271
TRINITY_DN971_c0_g1_i24	75.818	0.134501	0.273094	0.492508	0.62236	0.841453
TRINITY_DN971_c0_g1_i1	31.2437	0.139781	0.290632	0.480955	0.630549	0.846218
TRINITY_DN9706_c0_g2_i1	52.2307	0.823695	0.269613	3.0551	0.00224986	0.0200968
TRINITY_DN9704_c0_g1_i2	41.7468	-0.851215	0.23114	-3.68268	0.00023079	0.00312669
TRINITY_DN9702_c0_g2_i4	255.956	-0.547645	0.26562	-2.06176	0.0392306	0.173847
TRINITY_DN9702_c0_g1_i4	161.152	-0.491089	0.295514	-1.66181	0.0965503	0.313395
TRINITY_DN9702_c0_g1_i2	139.876	-0.48275	0.275596	-1.75165	0.0798332	0.27821
TRINITY_DN9702_c0_g1_i1	173.102	-0.623513	0.257251	-2.42376	0.0153609	0.0888015
TRINITY_DN9701_c0_g3_i6	6.26999	-0.353932	0.634556	-0.557764	0.577006	0.813123
TRINITY_DN9701_c0_g3_i4	15.3794	-0.246823	0.325604	-0.758045	0.448424	0.726402
TRINITY_DN9701_c0_g3_i2	18.9228	0.562537	0.2773	2.02862	0.042497	0.183851
TRINITY_DN9701_c0_g3_i13	12.4132	-0.181652	0.384095	-0.472936	0.636259	0.849493
TRINITY_DN9701_c0_g3_i10	14.7202	-0.276603	0.357368	-0.774	0.438931	0.719381
TRINITY_DN9701_c0_g2_i3	23.3182	0.0654383	0.268385	0.243822	0.807369	0.929531
TRINITY_DN9700_c0_g2_i11	200.641	-0.277079	0.261907	-1.05793	0.290088	0.587443
TRINITY_DN970_c0_g2_i4	25.6165	-0.175421	0.451665	-0.388386	0.69773	0.880888
TRINITY_DN970_c0_g2_i3	18.9755	-1.12653	0.451353	-2.4959	0.0125639	0.0765636
TRINITY_DN970_c0_g2_i15	18.3778	-0.588009	0.545075	-1.07877	0.280691	0.57743
TRINITY_DN970_c0_g2_i12	22.4168	-1.16273	0.472909	-2.45868	0.0139451	0.0826155
TRINITY_DN970_c0_g1_i5	235.806	-0.951356	0.591652	-1.60797	0.107843	0.335267
TRINITY_DN970_c0_g1_i15	462.495	-1.26329	0.538014	-2.34806	0.0188716	0.102993
TRINITY_DN970_c0_g1_i10	331.364	-0.978782	0.603259	-1.62249	0.104699	0.32921
TRINITY_DN97_c3_g1_i6	23.4827	0.154891	0.347813	0.445328	0.656083	0.860356
TRINITY_DN97_c3_g1_i3	18.0105	0.177869	0.367109	0.484514	0.628021	0.844589
TRINITY_DN97_c2_g2_i3	29.9117	0.0490059	0.355284	0.137934	0.890292	0.961954
TRINITY_DN97_c2_g1_i5	11.7452	-0.0913424	0.401405	-0.227557	0.819991	0.934533
TRINITY_DN97_c2_g1_i2	11.6582	0.04885	0.361146	0.135264	0.892403	0.962621
TRINITY_DN97_c1_g1_i6	461.248	0.64064	0.18452	3.47192	0.00051675	0.00607821
TRINITY_DN97_c0_g2_i2	44.8798	0.149891	0.375808	0.398849	0.690004	0.87775
TRINITY_DN97_c0_g1_i30	225.831	0.531328	0.28395	1.87121	0.0613164	0.2342
TRINITY_DN9699_c0_g2_i7	213.471	-0.0571802	0.180846	-0.316182	0.751864	0.905975
TRINITY_DN9699_c0_g2_i5	85.9567	-0.118944	0.256695	-0.463365	0.643103	0.853481
TRINITY_DN9699_c0_g2_i1	232.852	-0.123219	0.152966	-0.805533	0.420512	0.705125
TRINITY_DN9699_c0_g1_i8	190.855	-0.0253325	0.205174	-0.123469	0.901736	0.965664
TRINITY_DN9699_c0_g1_i6	168.047	-0.0945179	0.228207	-0.414177	0.678745	0.872055
TRINITY_DN9699_c0_g1_i4	163.613	-0.049671	0.172549	-0.287866	0.773449	0.915234
TRINITY_DN9698_c1_g1_i7	65.9053	0.0289876	0.198234	0.146229	0.883741	0.959416
TRINITY_DN9698_c1_g1_i6	56.9253	0.0869707	0.200521	0.433724	0.664489	0.864378
TRINITY_DN9698_c1_g1_i2	68.868	-0.0017838	0.190887	-0.00934479	0.992544	0.997928
TRINITY_DN9698_c1_g1_i1	56.2832	0.0953019	0.199272	0.47825	0.632472	0.847271
TRINITY_DN9698_c0_g2_i1	18.1627	0.30506	0.378583	0.805793	0.420362	0.705003
TRINITY_DN9698_c0_g1_i6	15.0011	0.111389	0.413717	0.26924	0.787745	0.920902
TRINITY_DN9698_c0_g1_i4	13.5664	-0.299261	0.600373	-0.498458	0.618161	0.839081
TRINITY_DN9698_c0_g1_i1	6.53214	-0.706154	0.578525	-1.22061	0.222234	0.509379
TRINITY_DN9697_c0_g2_i1	251.454	-1.05745	0.463572	-2.28109	0.0225432	0.117143
TRINITY_DN9697_c0_g1_i1	259.527	-1.00432	0.412306	-2.43585	0.0148568	0.0865497
TRINITY_DN9696_c1_g2_i5	9.39869	-0.788076	0.489862	-1.60877	0.107666	0.334972
TRINITY_DN9696_c1_g2_i2	20.4201	-0.108169	0.550945	-0.196334	0.844348	0.944255
TRINITY_DN9696_c0_g1_i6	19.672	-1.08238	0.37978	-2.85003	0.00437153	0.0341122
TRINITY_DN9696_c0_g1_i1	3.87319	-3.12858	1.21177	-2.58183	0.00982787	0.0636569
TRINITY_DN9695_c0_g1_i20	34.1344	-0.27928	0.527123	-0.529819	0.596237	0.82534
TRINITY_DN9695_c0_g1_i12	41.3713	0.432388	0.467432	0.925029	0.354951	0.648669
TRINITY_DN9694_c0_g3_i7	33.0179	0.397891	0.284667	1.39774	0.16219	0.427748
TRINITY_DN9694_c0_g3_i6	21.8003	0.275369	0.271863	1.0129	0.311109	0.607865
TRINITY_DN9694_c0_g3_i4	35.1919	0.192957	0.248345	0.77697	0.437176	0.718104
TRINITY_DN9694_c0_g3_i1	49.2642	0.426228	0.245744	1.73444	0.0828403	0.284581
TRINITY_DN9694_c0_g2_i7	58.1845	0.285596	0.25924	1.10167	0.270606	0.566107
TRINITY_DN9694_c0_g2_i4	59.081	0.460989	0.239867	1.92185	0.0546243	0.217101
TRINITY_DN9694_c0_g2_i3	40.8044	0.431309	0.23887	1.80562	0.0709781	0.257813
TRINITY_DN9692_c0_g4_i1	16.3358	2.0292	0.754492	2.68949	0.00715621	0.0497907
TRINITY_DN9692_c0_g3_i3	499.344	1.71835	0.164851	10.4237	1.93372e-25	5.98387e-23
TRINITY_DN9692_c0_g3_i2	199.305	1.43864	0.156686	9.1817	4.24344e-20	8.49231e-18
TRINITY_DN96914_c0_g1_i8	702.428	0.0617757	0.24985	0.247251	0.804714	0.928685
TRINITY_DN96914_c0_g1_i7	43.4291	-0.038474	0.324283	-0.118643	0.905558	0.967084
TRINITY_DN9690_c0_g2_i2	39.3544	0.149754	1.37725	0.108734	0.913413	0.970029
TRINITY_DN9690_c0_g2_i1	59.0117	0.118596	1.38014	0.0859304	0.931522	0.976952
TRINITY_DN9690_c0_g1_i3	53.0215	0.0230398	1.30453	0.0176613	0.985909	0.995787
TRINITY_DN9690_c0_g1_i2	34.6332	0.122838	1.44533	0.0849895	0.93227	0.977145
TRINITY_DN9690_c0_g1_i1	14.1149	-0.229717	1.506	-0.152534	0.878766	0.957765
TRINITY_DN969_c8_g1_i1	29.9679	-0.343111	0.44673	-0.768049	0.442458	0.722194
TRINITY_DN969_c7_g1_i1	13.1627	-0.873591	0.669276	-1.30528	0.191798	0.470206
TRINITY_DN969_c11_g1_i1	20.823	-0.489598	0.549419	-0.89112	0.372865	0.664423
TRINITY_DN969_c1_g1_i1	11.5116	-0.52721	0.60802	-0.867094	0.38589	0.675999
TRINITY_DN9688_c0_g2_i1	17.5839	-0.84757	0.506549	-1.67322	0.0942832	0.309006
TRINITY_DN9687_c1_g2_i8	39.9711	0.218326	0.222245	0.982368	0.325918	0.622486
TRINITY_DN9687_c1_g2_i4	48.1433	-0.0914932	0.20322	-0.450218	0.652554	0.858289
TRINITY_DN9687_c1_g2_i11	32.9316	0.11589	0.205776	0.563186	0.573308	0.810694
TRINITY_DN9687_c1_g1_i7	40.3492	0.211327	0.204193	1.03494	0.300698	0.598168
TRINITY_DN9687_c1_g1_i28	41.3319	0.164734	0.24957	0.660072	0.509208	0.768632
TRINITY_DN9687_c1_g1_i17	15.272	0.0123749	0.282938	0.0437371	0.965114	0.989359
TRINITY_DN9687_c1_g1_i16	15.5247	0.467833	0.341606	1.36951	0.170839	0.440502
TRINITY_DN9686_c0_g2_i6	36.2819	0.0487398	0.687087	0.0709369	0.943448	0.981132
TRINITY_DN9686_c0_g2_i5	23.8317	-0.216205	0.754612	-0.286511	0.774487	0.915573
TRINITY_DN9686_c0_g2_i4	43.7663	-0.039739	0.702682	-0.0565534	0.954901	0.985644
TRINITY_DN9686_c0_g1_i8	37.0897	-0.543782	0.713939	-0.761664	0.446261	0.72495
TRINITY_DN9686_c0_g1_i7	18.5062	0.302699	0.960826	0.31504	0.752731	0.906259
TRINITY_DN9686_c0_g1_i14	28.7173	-0.531099	0.708628	-0.749475	0.453571	0.730489
TRINITY_DN9685_c0_g2_i12	7.75607	0.670218	0.531408	1.26121	0.207232	0.491161
TRINITY_DN9685_c0_g1_i5	54.5476	-0.931558	0.304583	-3.05847	0.0022247	0.0199152
TRINITY_DN9685_c0_g1_i2	54.6683	-1.11292	0.305412	-3.64399	0.000268446	0.00354655
TRINITY_DN9683_c0_g2_i6	171.363	0.218911	0.163838	1.33614	0.181502	0.456132
TRINITY_DN9683_c0_g2_i5	76.3659	0.254922	0.164514	1.54954	0.121251	0.36048
TRINITY_DN9683_c0_g1_i9	133.998	0.1428	0.133695	1.0681	0.285474	0.58228
TRINITY_DN9683_c0_g1_i3	151.785	0.0914262	0.155097	0.589478	0.555541	0.799917
TRINITY_DN9680_c0_g3_i2	40.8191	-0.492999	0.311956	-1.58035	0.114028	0.347116
TRINITY_DN9680_c0_g3_i1	37.5772	-0.466232	0.262775	-1.77426	0.0760196	0.26937
TRINITY_DN9680_c0_g2_i2	8.39189	-2.36237	0.601531	-3.92727	8.59164e-05	0.00134594
TRINITY_DN9680_c0_g2_i1	9.06745	-1.6689	0.529219	-3.15351	0.00161321	0.015355
TRINITY_DN9680_c0_g1_i8	19.8442	0.0432971	0.319755	0.135407	0.89229	0.962605
TRINITY_DN9680_c0_g1_i7	29.3524	-0.0252266	0.3846	-0.0655916	0.947703	0.982937
TRINITY_DN9680_c0_g1_i1	24.8258	-0.509784	0.271637	-1.87671	0.0605575	0.232286
TRINITY_DN968_c0_g2_i3	69.516	0.0829601	0.151202	0.54867	0.583232	0.817323
TRINITY_DN968_c0_g1_i7	28.6994	0.314909	0.27372	1.15048	0.249948	0.543191
TRINITY_DN968_c0_g1_i4	22.5947	0.656425	0.265601	2.47147	0.0134558	0.0804222
TRINITY_DN9678_c0_g1_i26	22.0065	0.331158	0.306643	1.07994	0.280167	0.576966
TRINITY_DN9678_c0_g1_i25	551.921	0.228198	0.0970042	2.35245	0.0186501	0.102091
TRINITY_DN9678_c0_g1_i23	115.551	0.181575	0.134299	1.35203	0.176367	0.448189
TRINITY_DN9678_c0_g1_i21	167.925	0.200782	0.151566	1.32472	0.185264	0.461202
TRINITY_DN9677_c0_g3_i7	149.799	2.15927	0.372989	5.78908	7.07712e-09	3.25775e-07
TRINITY_DN9677_c0_g3_i3	171.37	2.17356	0.3811	5.70338	1.17453e-08	5.15012e-07
TRINITY_DN9677_c0_g3_i2	214.211	2.29397	0.325303	7.05179	1.76625e-12	1.52796e-10
TRINITY_DN9677_c0_g2_i5	280.437	2.3601	0.356281	6.62426	3.48984e-11	2.4787e-09
TRINITY_DN9677_c0_g2_i1	170.919	2.19994	0.355541	6.18758	6.10967e-10	3.45829e-08
TRINITY_DN9676_c0_g2_i6	141.471	0.0167038	0.13925	0.119955	0.904518	0.966731
TRINITY_DN9676_c0_g2_i1	71.6463	0.0165852	0.164815	0.100629	0.919845	0.972571
TRINITY_DN9676_c0_g1_i21	29.6965	-0.14116	0.293355	-0.481193	0.630379	0.846123
TRINITY_DN9676_c0_g1_i2	57.967	-0.130201	0.203906	-0.638535	0.523125	0.777696
TRINITY_DN9676_c0_g1_i16	73.3111	-0.0796584	0.202904	-0.392591	0.694621	0.879744
TRINITY_DN9674_c0_g2_i6	10.2633	-0.260091	0.406736	-0.639459	0.522525	0.777308
TRINITY_DN9674_c0_g2_i12	9.36335	-0.427376	0.353369	-1.20943	0.226497	0.515006
TRINITY_DN9674_c0_g1_i9	6.65652	0.73918	0.426989	1.73115	0.0834255	0.285837
TRINITY_DN9674_c0_g1_i6	5.44378	-0.0806206	0.446323	-0.180633	0.856656	0.949016
TRINITY_DN9674_c0_g1_i5	5.71211	0.424477	0.48914	0.867802	0.385503	0.67575
TRINITY_DN9674_c0_g1_i2	4.73347	0.121129	0.594112	0.203883	0.838445	0.942224
TRINITY_DN9674_c0_g1_i10	6.47661	-0.110288	0.4411	-0.25003	0.802564	0.927642
TRINITY_DN9673_c0_g2_i8	43.3789	-0.566968	0.252733	-2.24334	0.0248747	0.125815
TRINITY_DN9673_c0_g2_i4	42.4328	-0.204858	0.252418	-0.811581	0.417032	0.702115
TRINITY_DN9673_c0_g2_i14	42.3983	-0.344637	0.23723	-1.45275	0.146292	0.402929
TRINITY_DN9673_c0_g2_i12	48.1102	-0.495406	0.245695	-2.01635	0.0437634	0.187552
TRINITY_DN9673_c0_g2_i10	41.9033	-0.501983	0.230586	-2.17699	0.0294816	0.141952
TRINITY_DN9673_c0_g1_i8	47.3041	-0.512384	0.237373	-2.15856	0.0308844	0.146637
TRINITY_DN9673_c0_g1_i7	47.434	-0.409174	0.242066	-1.69034	0.0909625	0.301997
TRINITY_DN9673_c0_g1_i11	50.379	-0.295846	0.221211	-1.33739	0.181094	0.455508
TRINITY_DN9673_c0_g1_i10	51.2951	-0.209347	0.253417	-0.826095	0.40875	0.695573
TRINITY_DN9672_c0_g1_i90	27.6988	0.227332	0.277076	0.820468	0.411949	0.698005
TRINITY_DN9672_c0_g1_i65	10.7245	0.297368	0.349943	0.849762	0.395458	0.684041
TRINITY_DN9672_c0_g1_i55	10.3113	-0.412695	0.422045	-0.977845	0.328151	0.624394
TRINITY_DN9672_c0_g1_i53	10.4795	0.217189	0.392697	0.553071	0.580215	0.814971
TRINITY_DN9672_c0_g1_i39	8.95504	0.281036	0.374818	0.749793	0.45338	0.7303
TRINITY_DN9672_c0_g1_i2	80.2689	0.483829	0.208648	2.31888	0.0204016	0.109111
TRINITY_DN9672_c0_g1_i103	873.92	0.676297	0.161978	4.17523	2.97686e-05	0.000541034
TRINITY_DN9671_c0_g2_i3	440.175	-0.391785	0.13053	-3.00149	0.00268662	0.0231185
TRINITY_DN9671_c0_g2_i2	695.512	-0.501692	0.130887	-3.83302	0.000126577	0.0018794
TRINITY_DN9671_c0_g2_i1	134.595	-0.585197	0.224986	-2.60104	0.00929423	0.0609649
TRINITY_DN9670_c0_g1_i3	279.9	0.121331	0.164449	0.737799	0.460637	0.735841
TRINITY_DN967_c2_g1_i8	75.104	-0.094699	0.225527	-0.419901	0.674558	0.869617
TRINITY_DN967_c2_g1_i11	67.7075	-0.342905	0.217367	-1.57754	0.114672	0.348511
TRINITY_DN967_c1_g1_i6	101.846	-0.882878	0.95571	-0.923793	0.355594	0.649288
TRINITY_DN967_c1_g1_i5	155.527	-0.578612	0.889159	-0.650741	0.515214	0.77234
TRINITY_DN967_c1_g1_i10	174.599	-0.395427	0.897704	-0.440487	0.659584	0.861936
TRINITY_DN967_c0_g2_i6	41.7726	0.926281	0.250157	3.7028	0.000213237	0.00292847
TRINITY_DN967_c0_g2_i4	79.1964	0.0052939	0.297334	0.0178045	0.985795	0.995787
TRINITY_DN967_c0_g2_i3	53.2005	-0.794182	0.285614	-2.78061	0.00542561	0.0403218
TRINITY_DN9669_c0_g1_i1	58.6119	0.196626	0.23919	0.822047	0.41105	0.697192
TRINITY_DN9666_c0_g2_i8	26.8455	0.680274	0.246517	2.75954	0.00578827	0.042398
TRINITY_DN9666_c0_g2_i6	26.9571	0.80387	0.22709	3.53988	0.000400311	0.00492639
TRINITY_DN9666_c0_g2_i3	16.3249	1.41057	0.292271	4.82625	1.39129e-06	3.70055e-05
TRINITY_DN9666_c0_g2_i17	29.2443	0.974219	0.237709	4.09836	4.16079e-05	0.000719357
TRINITY_DN9666_c0_g2_i1	27.4715	1.13477	0.229326	4.94829	7.48702e-07	2.14052e-05
TRINITY_DN9666_c0_g1_i8	37.2805	0.794158	0.222467	3.56978	0.000357285	0.00448649
TRINITY_DN9666_c0_g1_i29	42.6111	0.898841	0.237525	3.7842	0.000154203	0.00222743
TRINITY_DN9666_c0_g1_i22	44.6805	1.2168	0.205727	5.91463	3.32626e-09	1.64082e-07
TRINITY_DN9665_c0_g2_i1	20.0678	1.35553	0.859742	1.57667	0.114871	0.348829
TRINITY_DN9665_c0_g1_i5	14.0126	2.64674	1.33561	1.98167	0.0475166	0.197562
TRINITY_DN9665_c0_g1_i4	16.3214	3.73524	1.39541	2.67681	0.00743268	0.0512222
TRINITY_DN9664_c0_g2_i2	25.3378	-0.510124	0.49426	-1.0321	0.302027	0.599269
TRINITY_DN9664_c0_g2_i1	24.067	0.0873842	0.395241	0.221091	0.825021	0.936579
TRINITY_DN9664_c0_g1_i56	93.2857	0.676614	0.176223	3.83954	0.000123267	0.00184232
TRINITY_DN9664_c0_g1_i39	98.0194	0.518193	0.15292	3.38865	0.000702385	0.00783408
TRINITY_DN9664_c0_g1_i22	117.345	0.387751	0.174828	2.21789	0.026562	0.131819
TRINITY_DN9663_c0_g1_i1	49.9829	-0.108078	0.221574	-0.487775	0.625709	0.843319
TRINITY_DN9662_c0_g2_i9	41.7443	0.73462	0.273732	2.68372	0.0072809	0.0504933
TRINITY_DN9662_c0_g2_i5	35.8837	0.402564	0.237635	1.69404	0.0902575	0.300645
TRINITY_DN9662_c0_g2_i3	35.1229	0.172313	0.267653	0.643792	0.51971	0.775409
TRINITY_DN9662_c0_g2_i2	33.4462	0.216449	0.235424	0.919399	0.357887	0.65107
TRINITY_DN9662_c0_g2_i12	41.109	0.0491074	0.224945	0.218308	0.827189	0.937474
TRINITY_DN9662_c0_g1_i7	31.9513	0.236895	0.318936	0.742766	0.457623	0.733331
TRINITY_DN9662_c0_g1_i2	47.8834	0.145589	0.208081	0.699674	0.484131	0.75275
TRINITY_DN9662_c0_g1_i1	19.1136	0.210761	0.281609	0.748416	0.454209	0.730798
TRINITY_DN9661_c0_g1_i6	20.7006	-0.101846	0.658064	-0.154765	0.877006	0.95708
TRINITY_DN9660_c0_g2_i1	270.714	0.149991	0.154161	0.972947	0.33058	0.62667
TRINITY_DN9660_c0_g1_i1	275.452	0.184178	0.138086	1.33379	0.182273	0.457098
TRINITY_DN966_c0_g3_i4	30.2077	0.0935326	1.72078	0.0543546	0.956653	0.986191
TRINITY_DN966_c0_g3_i3	111.738	-0.953828	1.67068	-0.570921	0.568053	0.807277
TRINITY_DN966_c0_g3_i2	82.2937	0.448781	1.43661	0.312388	0.754745	0.907273
TRINITY_DN966_c0_g1_i1	31.9629	0.851581	1.8333	0.464507	0.642285	0.853056
TRINITY_DN9659_c1_g2_i4	30.7403	-0.42297	0.231172	-1.82968	0.0672977	0.248715
TRINITY_DN9659_c1_g2_i3	21.3105	-0.199054	0.27988	-0.71121	0.476954	0.74773
TRINITY_DN9659_c1_g2_i2	30.4569	-0.161057	0.269886	-0.596759	0.550668	0.796528
TRINITY_DN9659_c1_g1_i5	29.9334	0.0672685	0.244523	0.2751	0.783239	0.918961
TRINITY_DN9659_c1_g1_i3	20.5813	0.0278119	0.283487	0.0981064	0.921848	0.973075
TRINITY_DN9659_c1_g1_i2	21.4324	-0.11601	0.297494	-0.389958	0.696567	0.880394
TRINITY_DN9658_c0_g3_i4	6.30206	0.368076	0.475915	0.773408	0.439281	0.719689
TRINITY_DN9658_c0_g3_i3	20.7204	-0.0206615	0.25642	-0.0805769	0.935778	0.978123
TRINITY_DN9658_c0_g3_i1	29.8458	0.0655896	0.247854	0.26463	0.791294	0.922797
TRINITY_DN9658_c0_g1_i3	21.0454	-0.234732	0.363032	-0.646587	0.517899	0.774088
TRINITY_DN9658_c0_g1_i2	11.4484	-0.0623833	0.355139	-0.175659	0.860562	0.950621
TRINITY_DN9658_c0_g1_i1	30.2349	0.0939245	0.289057	0.324935	0.745231	0.903405
TRINITY_DN9657_c0_g4_i3	154.89	-1.22886	0.283433	-4.33565	1.45331e-05	0.000290848
TRINITY_DN9657_c0_g4_i2	164.167	-1.36727	0.237386	-5.7597	8.42656e-09	3.80903e-07
TRINITY_DN9657_c0_g3_i3	144.932	-1.4699	0.286594	-5.12883	2.91543e-07	9.30037e-06
TRINITY_DN9657_c0_g3_i1	168.461	-1.35915	0.272493	-4.98782	6.1063e-07	1.79097e-05
TRINITY_DN9657_c0_g2_i2	84.8109	-1.88209	0.332998	-5.65196	1.58625e-08	6.76128e-07
TRINITY_DN9657_c0_g1_i3	65.6243	-1.89439	0.234609	-8.07466	6.76674e-16	9.07117e-14
TRINITY_DN9656_c0_g2_i3	207.587	-1.72233	0.353784	-4.8683	1.12563e-06	3.06948e-05
TRINITY_DN9656_c0_g1_i6	320.287	-1.63379	0.314377	-5.19692	2.02622e-07	6.68539e-06
TRINITY_DN9654_c0_g2_i4	37.1817	-0.183726	0.196555	-0.934729	0.349928	0.644452
TRINITY_DN9654_c0_g2_i3	37.6041	-0.312829	0.213657	-1.46416	0.14315	0.397828
TRINITY_DN9654_c0_g1_i6	23.0953	-0.17511	0.227169	-0.770837	0.440803	0.720903
TRINITY_DN9654_c0_g1_i5	22.5118	-0.26664	0.269537	-0.989255	0.322539	0.619243
TRINITY_DN9654_c0_g1_i4	24.4655	-0.212682	0.246518	-0.862742	0.38828	0.678096
TRINITY_DN9654_c0_g1_i3	24.8782	-0.711222	0.279487	-2.54474	0.010936	0.0690924
TRINITY_DN9653_c0_g1_i16	13.4597	-1.02403	0.834631	-1.22693	0.21985	0.506513
TRINITY_DN9653_c0_g1_i13	52.3763	0.523413	0.537971	0.97294	0.330583	0.62667
TRINITY_DN9652_c1_g1_i9	14.5484	-0.283202	0.384536	-0.736479	0.461439	0.736359
TRINITY_DN9652_c1_g1_i8	11.1477	-0.786269	0.429427	-1.83097	0.0671046	0.248256
TRINITY_DN9652_c1_g1_i5	21.2549	-0.697914	0.282037	-2.47455	0.0133404	0.0799163
TRINITY_DN9652_c1_g1_i25	29.3328	-0.352256	0.366756	-0.960466	0.336821	0.632298
TRINITY_DN9652_c1_g1_i20	32.1195	-0.363434	0.288659	-1.25904	0.208015	0.492268
TRINITY_DN9652_c1_g1_i17	23.831	-0.444109	0.287954	-1.54229	0.123003	0.363647
TRINITY_DN9652_c1_g1_i14	26.0459	-0.374424	0.287466	-1.3025	0.192745	0.471542
TRINITY_DN9652_c0_g1_i25	37.5872	-0.513919	0.27309	-1.88187	0.0598539	0.230699
TRINITY_DN9652_c0_g1_i22	44.0023	-0.535524	0.23054	-2.32291	0.0201839	0.108189
TRINITY_DN9652_c0_g1_i17	45.64	-0.395908	0.255631	-1.54875	0.121442	0.360905
TRINITY_DN9652_c0_g1_i11	36.3776	-0.292178	0.224179	-1.30332	0.192465	0.471052
TRINITY_DN9651_c0_g3_i7	41.9074	0.14126	0.322085	0.438578	0.660967	0.862732
TRINITY_DN9651_c0_g3_i6	28.4845	0.238748	0.261199	0.914045	0.360693	0.653272
TRINITY_DN9651_c0_g3_i5	33.2426	0.00757701	0.287608	0.0263449	0.978982	0.993672
TRINITY_DN9651_c0_g3_i3	35.7474	0.254783	0.33217	0.767026	0.443066	0.72262
TRINITY_DN9651_c0_g3_i1	36.9329	0.451291	0.336567	1.34086	0.179965	0.453756
TRINITY_DN9651_c0_g2_i6	33.6253	-0.0736512	0.279937	-0.263099	0.792474	0.923386
TRINITY_DN9651_c0_g2_i4	28.9732	-0.139323	0.292011	-0.477116	0.633279	0.847699
TRINITY_DN9651_c0_g2_i3	10.221	-0.151947	0.478214	-0.317738	0.750683	0.905436
TRINITY_DN9651_c0_g2_i1	27.7125	-0.0624833	0.276625	-0.225877	0.821297	0.935132
TRINITY_DN9650_c0_g1_i5	47.6691	0.00780083	0.213452	0.0365461	0.970847	0.990901
TRINITY_DN9650_c0_g1_i3	48.0947	0.0523581	0.247111	0.211881	0.8322	0.939279
TRINITY_DN965_c0_g4_i1	161.494	0.676618	0.189105	3.57801	0.000346226	0.00437264
TRINITY_DN965_c0_g3_i1	231.923	0.578011	0.19658	2.94033	0.00327861	0.0270757
TRINITY_DN9646_c0_g2_i4	56.258	-0.390786	0.230822	-1.69302	0.0904512	0.300971
TRINITY_DN9646_c0_g2_i3	94.0441	-0.458112	0.185357	-2.47152	0.0134542	0.0804194
TRINITY_DN9646_c0_g1_i4	135.172	-0.397004	0.155032	-2.5608	0.0104432	0.0666953
TRINITY_DN9645_c0_g2_i9	2581.59	-0.0398722	0.184202	-0.21646	0.82863	0.937961
TRINITY_DN9645_c0_g1_i2	3534.46	0.0152085	0.169102	0.0899366	0.928338	0.975659
TRINITY_DN9644_c0_g2_i7	13.4082	-0.240886	0.364653	-0.66059	0.508875	0.768531
TRINITY_DN9644_c0_g2_i6	14.1416	-0.175244	0.398923	-0.439292	0.66045	0.862329
TRINITY_DN9644_c0_g2_i4	11.7561	-1.05534	0.399485	-2.64174	0.00824802	0.0555709
TRINITY_DN9644_c0_g2_i2	11.5652	-0.563306	0.376706	-1.49534	0.134824	0.383995
TRINITY_DN9644_c0_g1_i8	10.1547	-1.1421	0.367929	-3.10412	0.00190847	0.0176163
TRINITY_DN9644_c0_g1_i24	11.1366	-0.996036	0.43477	-2.29095	0.0219663	0.115031
TRINITY_DN9644_c0_g1_i21	10.7732	-0.551677	0.381199	-1.44722	0.147836	0.405465
TRINITY_DN9644_c0_g1_i14	8.92774	-0.561378	0.371735	-1.51016	0.131004	0.377584
TRINITY_DN9644_c0_g1_i10	17.3863	-0.641184	0.326572	-1.96338	0.0496022	0.203404
TRINITY_DN9642_c0_g2_i4	18.4727	-0.723525	0.347545	-2.08182	0.0373593	0.168128
TRINITY_DN9642_c0_g2_i3	16.012	-1.13586	0.447669	-2.53727	0.0111719	0.0701693
TRINITY_DN9642_c0_g2_i2	21.1784	-0.742597	0.357494	-2.07723	0.0377804	0.169501
TRINITY_DN9642_c0_g1_i5	24.0337	-0.761607	0.374519	-2.03356	0.0419959	0.182256
TRINITY_DN9642_c0_g1_i4	15.3152	-0.87038	0.461013	-1.88797	0.0590297	0.22856
TRINITY_DN9642_c0_g1_i11	19.4623	-0.842589	0.397589	-2.11925	0.0340697	0.157284
TRINITY_DN9640_c0_g1_i4	12.8914	0.272626	0.399101	0.6831	0.494544	0.75982
TRINITY_DN9640_c0_g1_i3	16.6982	-0.0127959	0.350241	-0.0365346	0.970856	0.990901
TRINITY_DN964_c3_g1_i1	104.105	0.244926	0.162749	1.50493	0.132342	0.379723
TRINITY_DN964_c2_g1_i8	25.0224	0.0688871	0.254033	0.271174	0.786257	0.920107
TRINITY_DN964_c2_g1_i7	16.8458	0.289569	0.30457	0.950749	0.341732	0.637139
TRINITY_DN964_c2_g1_i6	44.2032	0.280057	0.202256	1.38466	0.166156	0.433132
TRINITY_DN964_c2_g1_i4	25.0128	0.527727	0.294515	1.79185	0.0731572	0.263022
TRINITY_DN964_c2_g1_i2	12.2542	-0.332596	0.44636	-0.745128	0.456194	0.732235
TRINITY_DN964_c2_g1_i1	27.5094	-0.0108279	0.267789	-0.0404345	0.967747	0.989876
TRINITY_DN964_c0_g3_i1	33.6103	-0.0227951	0.279378	-0.0815924	0.934971	0.97789
TRINITY_DN964_c0_g2_i7	213.571	-0.322769	0.149583	-2.1578	0.0309436	0.146815
TRINITY_DN964_c0_g2_i5	188.701	-0.485445	0.138197	-3.51269	0.000443595	0.00536599
TRINITY_DN964_c0_g1_i8	219.322	-0.440573	0.157544	-2.79652	0.0051657	0.0389184
TRINITY_DN964_c0_g1_i3	194.695	-0.453251	0.148079	-3.06087	0.00220695	0.0197714
TRINITY_DN9639_c0_g1_i1	33.0323	0.267249	0.410092	0.651681	0.514607	0.772042
TRINITY_DN9638_c0_g2_i8	39.016	-0.674638	0.224231	-3.00868	0.00262386	0.0226847
TRINITY_DN9638_c0_g2_i6	40.4142	-0.264286	0.240001	-1.10119	0.270816	0.566427
TRINITY_DN9638_c0_g2_i12	39.904	0.0508352	0.250911	0.202602	0.839446	0.942668
TRINITY_DN9638_c0_g2_i11	45.3534	-0.24891	0.236913	-1.05064	0.293425	0.590778
TRINITY_DN9638_c0_g2_i1	43.0085	-0.531452	0.220366	-2.41168	0.0158794	0.0908936
TRINITY_DN9638_c0_g1_i6	46.9232	-0.0650989	0.214296	-0.303781	0.761295	0.909958
TRINITY_DN9638_c0_g1_i5	40.4922	0.142568	0.250531	0.569062	0.569314	0.80817
TRINITY_DN9638_c0_g1_i4	43.6918	-0.235344	0.230273	-1.02202	0.306769	0.603868
TRINITY_DN9638_c0_g1_i3	40.5473	-0.170876	0.237738	-0.718757	0.472291	0.744292
TRINITY_DN9638_c0_g1_i2	39.553	-0.276925	0.266454	-1.03929	0.298668	0.596322
TRINITY_DN9636_c0_g1_i8	12.9166	-0.127934	0.373618	-0.342419	0.732036	0.897634
TRINITY_DN9636_c0_g1_i7	11.6694	0.323662	0.383407	0.844171	0.398574	0.686776
TRINITY_DN9636_c0_g1_i6	14.8406	-0.310685	0.40236	-0.772155	0.440023	0.720297
TRINITY_DN9636_c0_g1_i5	14.1224	-0.470052	0.362282	-1.29747	0.194468	0.47404
TRINITY_DN9636_c0_g1_i4	11.3955	0.150718	0.346689	0.434737	0.663754	0.864015
TRINITY_DN9635_c1_g1_i9	46.6275	0.119753	0.238504	0.502099	0.615598	0.837323
TRINITY_DN9635_c1_g1_i5	39.7646	-0.123454	0.29131	-0.423789	0.67172	0.868327
TRINITY_DN9635_c1_g1_i4	50.4774	0.0461424	0.271528	0.169936	0.86506	0.952448
TRINITY_DN9635_c1_g1_i3	19.741	0.296856	0.380942	0.779268	0.435822	0.717047
TRINITY_DN9635_c1_g1_i27	9.50716	-0.371012	0.49669	-0.746969	0.455082	0.731482
TRINITY_DN9635_c1_g1_i13	10.9977	-0.926581	0.495298	-1.87076	0.061379	0.2344
TRINITY_DN9635_c0_g1_i6	42.271	-0.0663894	0.243297	-0.272874	0.78495	0.919569
TRINITY_DN9635_c0_g1_i13	56.8095	0.0891225	0.21478	0.414948	0.67818	0.871595
TRINITY_DN9635_c0_g1_i11	51.3399	0.0642307	0.185904	0.345505	0.729715	0.896675
TRINITY_DN9635_c0_g1_i10	44.1701	0.0445898	0.264485	0.168591	0.866118	0.952776
TRINITY_DN9634_c0_g2_i2	31.3352	0.136057	0.27908	0.48752	0.62589	0.843409
TRINITY_DN9634_c0_g1_i2	53.1984	0.410605	0.240754	1.7055	0.0881013	0.296151
TRINITY_DN9633_c0_g2_i10	81.8892	0.0191033	0.167516	0.114039	0.909207	0.968459
TRINITY_DN9633_c0_g1_i9	26.1186	-0.691601	0.328764	-2.10364	0.0354097	0.161815
TRINITY_DN9633_c0_g1_i5	54.9419	0.170896	0.218641	0.781628	0.434433	0.716239
TRINITY_DN9633_c0_g1_i4	68.7073	0.389645	0.219773	1.77294	0.0762385	0.269901
TRINITY_DN9633_c0_g1_i2	76.5029	0.285536	0.182801	1.56201	0.118286	0.354627
TRINITY_DN9631_c0_g1_i69	13.014	-1.01266	0.351912	-2.87759	0.00400729	0.031746
TRINITY_DN9631_c0_g1_i65	15.0224	-0.568519	0.385463	-1.4749	0.14024	0.392773
TRINITY_DN9631_c0_g1_i62	11.0645	-1.13985	0.407113	-2.79984	0.00511272	0.0386092
TRINITY_DN9631_c0_g1_i20	12.2831	-0.659796	0.367774	-1.79403	0.072809	0.262281
TRINITY_DN9630_c0_g2_i4	1585.32	6.13524	0.361783	16.9583	1.67021e-64	2.30047e-61
TRINITY_DN9630_c0_g1_i3	511.79	5.21085	0.350195	14.8798	4.45602e-50	4.11859e-47
TRINITY_DN9630_c0_g1_i2	439.662	5.57858	0.413584	13.4884	1.83032e-41	1.15829e-38
TRINITY_DN963_c0_g2_i2	157.977	0.0761736	0.685896	0.111057	0.911571	0.969277
TRINITY_DN963_c0_g1_i7	57.4447	-0.209791	0.282935	-0.741483	0.458401	0.734177
TRINITY_DN963_c0_g1_i4	113.616	-2.10418	0.485301	-4.33582	1.45217e-05	0.000290787
TRINITY_DN9629_c0_g2_i7	89.3865	-0.0921665	0.170595	-0.540264	0.589015	0.820614
TRINITY_DN9629_c0_g2_i6	93.4961	-0.137723	0.186909	-0.736848	0.461215	0.73625
TRINITY_DN9629_c0_g2_i19	76.6022	-0.141948	0.172459	-0.823085	0.410459	0.696825
TRINITY_DN9629_c0_g2_i14	77.5539	-0.400205	0.214097	-1.86927	0.0615856	0.234912
TRINITY_DN9629_c0_g2_i12	106.577	-0.0812024	0.174189	-0.466173	0.641092	0.852326
TRINITY_DN9629_c0_g1_i8	84.6747	0.0670286	0.1965	0.341113	0.733018	0.898051
TRINITY_DN9629_c0_g1_i7	95.0874	-0.0356256	0.162152	-0.219705	0.826101	0.937132
TRINITY_DN9629_c0_g1_i6	51.7312	-0.345038	0.197356	-1.7483	0.0804116	0.279373
TRINITY_DN9629_c0_g1_i1	94.1376	-0.11672	0.170777	-0.683464	0.494314	0.759622
TRINITY_DN9627_c0_g1_i10	325.751	0.11376	0.204508	0.556263	0.578031	0.813638
TRINITY_DN9627_c0_g1_i1	336.066	0.111466	0.184604	0.603809	0.545971	0.79317
TRINITY_DN9626_c1_g1_i2	457.843	0.173076	0.119134	1.45278	0.146284	0.402929
TRINITY_DN9625_c0_g3_i3	25.9719	-1.14752	0.281881	-4.07093	4.68262e-05	0.000796635
TRINITY_DN9625_c0_g3_i1	28.3501	-0.789133	0.29465	-2.67821	0.00740173	0.0510848
TRINITY_DN9625_c0_g2_i6	26.764	-0.968941	0.350125	-2.76742	0.00565027	0.0415939
TRINITY_DN9625_c0_g2_i5	25.6969	-1.21381	0.324969	-3.73514	0.000187611	0.00262839
TRINITY_DN9624_c0_g1_i22	20.4135	-0.472568	0.270977	-1.74394	0.0811697	0.280875
TRINITY_DN9624_c0_g1_i21	23.5785	-0.116013	0.253843	-0.457025	0.647653	0.855839
TRINITY_DN9622_c1_g1_i9	123.345	0.217076	0.334682	0.648604	0.516594	0.77329
TRINITY_DN9622_c1_g1_i25	44.1228	0.343235	0.290628	1.18101	0.237598	0.528503
TRINITY_DN962_c3_g1_i4	84.3275	-0.378143	0.410791	-0.920525	0.357298	0.65064
TRINITY_DN962_c3_g1_i3	58.2449	-0.497567	0.477183	-1.04272	0.297079	0.594788
TRINITY_DN962_c3_g1_i2	41.6601	-0.317683	0.407013	-0.780523	0.435083	0.716542
TRINITY_DN962_c1_g3_i1	106.739	-0.330419	0.360623	-0.916244	0.359539	0.652328
TRINITY_DN962_c1_g2_i5	13.7889	0.654895	0.365343	1.79255	0.0730451	0.262727
TRINITY_DN962_c1_g2_i3	22.9219	0.332665	0.300946	1.1054	0.268988	0.564323
TRINITY_DN962_c1_g2_i1	19.3847	0.546793	0.339016	1.61288	0.10677	0.333349
TRINITY_DN962_c0_g1_i17	164.513	0.493494	0.15676	3.14809	0.00164343	0.0155877
TRINITY_DN96190_c0_g1_i1	52.509	-0.261715	0.350036	-0.747681	0.454653	0.731142
TRINITY_DN9618_c0_g2_i1	10.3272	-0.0592469	1.57018	-0.0377326	0.969901	0.990516
TRINITY_DN9618_c0_g1_i2	13.3977	-1.41332	1.7293	-0.817278	0.413769	0.699457
TRINITY_DN9618_c0_g1_i1	13.1896	-2.94249	1.69811	-1.7328	0.0831309	0.285175
TRINITY_DN9617_c1_g1_i2	38.7672	-0.186402	0.266454	-0.699563	0.484201	0.752765
TRINITY_DN9617_c1_g1_i1	41.6393	-0.103644	0.281795	-0.3678	0.713023	0.88882
TRINITY_DN9617_c0_g3_i6	37.9638	0.276132	0.351884	0.784727	0.432614	0.714997
TRINITY_DN9617_c0_g3_i5	69.7372	0.328303	0.324581	1.01147	0.311793	0.608504
TRINITY_DN9617_c0_g3_i4	77.3806	0.373143	0.364646	1.0233	0.306165	0.603201
TRINITY_DN9617_c0_g3_i1	28.8918	0.332726	0.386569	0.860717	0.389394	0.679037
TRINITY_DN9617_c0_g2_i2	155.515	0.4298	0.330144	1.30185	0.192966	0.471934
TRINITY_DN9617_c0_g2_i1	116.354	0.268371	0.320806	0.836552	0.402845	0.690645
TRINITY_DN96169_c0_g1_i1	24.575	-1.39102	0.537332	-2.58874	0.00963268	0.062699
TRINITY_DN9616_c0_g2_i7	28.6112	0.11949	0.257487	0.464061	0.642604	0.853301
TRINITY_DN9616_c0_g2_i1	63.1378	0.039005	0.182033	0.214274	0.830333	0.93849
TRINITY_DN9616_c0_g1_i6	19.8351	0.183893	0.290998	0.631938	0.527427	0.780466
TRINITY_DN9616_c0_g1_i5	42.7526	0.170555	0.246799	0.691068	0.489523	0.756123
TRINITY_DN9616_c0_g1_i4	60.7754	0.0408889	0.201842	0.202578	0.839465	0.942668
TRINITY_DN9615_c0_g1_i5	794.18	0.156765	0.148733	1.054	0.291882	0.589175
TRINITY_DN9615_c0_g1_i4	152.978	-0.275507	0.201835	-1.36501	0.17225	0.442364
TRINITY_DN9614_c0_g1_i47	35.2107	0.333317	0.267502	1.24604	0.21275	0.497954
TRINITY_DN9614_c0_g1_i41	50.6207	0.315779	0.221049	1.42855	0.153134	0.413615
TRINITY_DN9614_c0_g1_i18	126.171	0.173991	0.131535	1.32277	0.18591	0.46216
TRINITY_DN9612_c0_g1_i21	16.8227	-0.40279	0.52966	-0.76047	0.446974	0.725421
TRINITY_DN9612_c0_g1_i2	20.803	-0.413068	0.402886	-1.02527	0.305235	0.602465
TRINITY_DN9612_c0_g1_i13	34.4051	-0.373992	0.489034	-0.764757	0.444416	0.723697
TRINITY_DN9612_c0_g1_i12	35.2672	-0.635339	0.488874	-1.2996	0.193739	0.473121
TRINITY_DN9612_c0_g1_i11	33.8257	-0.366595	0.420379	-0.872059	0.383176	0.673511
TRINITY_DN9610_c0_g2_i2	46.9911	-0.503196	0.235023	-2.14105	0.0322703	0.151193
TRINITY_DN9610_c0_g2_i1	40.0634	-0.443516	0.25449	-1.74276	0.081375	0.281281
TRINITY_DN9610_c0_g1_i2	47.0337	-0.430024	0.285542	-1.50599	0.132069	0.379326
TRINITY_DN9610_c0_g1_i1	37.5087	-0.382303	0.246369	-1.55175	0.120723	0.359405
TRINITY_DN961_c1_g1_i51	42.6616	0.25029	0.216224	1.15755	0.247048	0.540053
TRINITY_DN961_c1_g1_i17	21.4098	-0.00507614	0.352413	-0.014404	0.988508	0.996411
TRINITY_DN961_c1_g1_i14	43.8576	0.320734	0.222582	1.44097	0.149593	0.408212
TRINITY_DN961_c1_g1_i1	24.8222	0.299507	0.284315	1.05344	0.292141	0.589414
TRINITY_DN961_c0_g1_i71	59.688	0.319039	0.200792	1.5889	0.112082	0.343238
TRINITY_DN961_c0_g1_i68	42.7639	0.0576425	0.225242	0.255914	0.798017	0.925659
TRINITY_DN961_c0_g1_i57	33.3468	-0.170281	0.294658	-0.577895	0.563335	0.804586
TRINITY_DN961_c0_g1_i36	31.4404	0.458732	0.269547	1.70186	0.088781	0.297681
TRINITY_DN961_c0_g1_i28	18.2723	-0.312334	0.319489	-0.977604	0.32827	0.624471
TRINITY_DN961_c0_g1_i1	15.2715	-0.317844	0.343301	-0.925847	0.354526	0.648313
TRINITY_DN9609_c1_g1_i1	49.1275	-0.170136	0.23353	-0.728539	0.466283	0.739867
TRINITY_DN9609_c0_g1_i8	43.7591	-0.212388	0.204742	-1.03735	0.299575	0.596966
TRINITY_DN9609_c0_g1_i7	163.289	0.0585121	0.121742	0.480624	0.630784	0.846405
TRINITY_DN9609_c0_g1_i5	135.502	0.219815	0.157446	1.39613	0.162676	0.428418
TRINITY_DN9609_c0_g1_i4	120.055	0.118182	0.145599	0.811693	0.416968	0.702115
TRINITY_DN9609_c0_g1_i2	93.8859	0.0450547	0.148235	0.303941	0.761173	0.909922
TRINITY_DN9608_c0_g2_i1	58.8242	-0.0986647	0.368411	-0.267811	0.788844	0.921483
TRINITY_DN9607_c0_g1_i8	14.5684	0.24208	0.367652	0.65845	0.510249	0.769399
TRINITY_DN9607_c0_g1_i7	16.7263	0.134899	0.392395	0.343784	0.731009	0.89726
TRINITY_DN9607_c0_g1_i4	15.8412	0.00439369	0.293657	0.014962	0.988063	0.996403
TRINITY_DN9607_c0_g1_i13	14.4917	-0.147025	0.331404	-0.443643	0.657301	0.860938
TRINITY_DN9604_c0_g1_i5	715.429	1.30362	0.361705	3.60411	0.00031322	0.00402748
TRINITY_DN9604_c0_g1_i3	1251.6	1.74154	0.399414	4.36023	1.29927e-05	0.000263779
TRINITY_DN9604_c0_g1_i1	732.796	1.35978	0.337983	4.02322	5.74072e-05	0.000949733
TRINITY_DN9603_c0_g1_i8	244.932	0.480898	0.163558	2.94023	0.00327973	0.0270786
TRINITY_DN9603_c0_g1_i5	112.961	0.615827	0.202028	3.04822	0.00230202	0.0204794
TRINITY_DN9603_c0_g1_i17	45.4366	0.609336	0.408948	1.49001	0.136222	0.38625
TRINITY_DN9603_c0_g1_i15	111.466	0.371411	0.19693	1.88601	0.059294	0.229205
TRINITY_DN9601_c0_g1_i17	36.5374	-0.190092	0.192315	-0.988442	0.322936	0.619647
TRINITY_DN9601_c0_g1_i16	46.7012	-0.0410024	0.207389	-0.197707	0.843274	0.943831
TRINITY_DN9601_c0_g1_i14	12.1329	0.16974	0.387873	0.437617	0.661664	0.862979
TRINITY_DN9601_c0_g1_i11	43.175	-0.024721	0.205611	-0.120232	0.904299	0.966699
TRINITY_DN960_c2_g2_i5	57.0245	-0.169336	0.285414	-0.593301	0.55298	0.798242
TRINITY_DN960_c2_g2_i3	62.1586	0.0324349	0.189444	0.171211	0.864058	0.952142
TRINITY_DN960_c2_g2_i2	29.7263	0.346501	0.267188	1.29684	0.194686	0.474373
TRINITY_DN960_c2_g2_i1	84.5856	-0.25688	0.178133	-1.44207	0.149282	0.407679
TRINITY_DN960_c2_g1_i4	18.652	-0.0806456	0.312286	-0.258243	0.796219	0.92497
TRINITY_DN960_c2_g1_i2	79.7565	-0.0363164	0.179812	-0.201969	0.839941	0.9429
TRINITY_DN960_c2_g1_i13	65.6122	0.304786	0.205691	1.48177	0.138401	0.389643
TRINITY_DN960_c2_g1_i12	25.2601	0.0262045	0.31096	0.0842697	0.932842	0.977293
TRINITY_DN960_c0_g2_i9	17.7262	0.228927	0.269658	0.848954	0.395907	0.68442
TRINITY_DN960_c0_g2_i7	25.1382	0.181244	0.256017	0.70794	0.478983	0.749185
TRINITY_DN960_c0_g2_i4	31.8645	0.202497	0.216953	0.933364	0.350632	0.64492
TRINITY_DN960_c0_g2_i10	27.6388	0.0167597	0.258628	0.0648023	0.948331	0.983072
TRINITY_DN960_c0_g1_i2	45.0772	0.0196384	0.193614	0.101431	0.919209	0.9723
TRINITY_DN96_c1_g1_i2	95.2658	-0.244426	0.316323	-0.772711	0.439693	0.720015
TRINITY_DN96_c1_g1_i1	144.068	-0.360644	0.292096	-1.23468	0.216951	0.502813
TRINITY_DN96_c0_g1_i10	9.58768	0.442928	0.322742	1.37239	0.169942	0.43909
TRINITY_DN9598_c1_g1_i8	43.0934	-0.855362	0.321658	-2.65923	0.00783194	0.0533716
TRINITY_DN9598_c0_g1_i12	9.61941	0.0736552	0.409847	0.179714	0.857377	0.949159
TRINITY_DN9598_c0_g1_i10	21.5765	-0.0941212	0.274899	-0.342384	0.732062	0.897634
TRINITY_DN9598_c0_g1_i1	7.9104	-0.0468978	0.381099	-0.123059	0.90206	0.965713
TRINITY_DN9597_c0_g1_i6	11.9081	1.14845	0.409394	2.80524	0.00502794	0.0381001
TRINITY_DN9597_c0_g1_i4	3744.1	4.49608	0.322669	13.934	3.93518e-44	2.82068e-41
TRINITY_DN9597_c0_g1_i2	6.38576	-0.7927	1.37013	-0.578556	0.562889	0.804459
TRINITY_DN9597_c0_g1_i18	61.7691	0.318104	0.217758	1.46081	0.144067	0.399312
TRINITY_DN9597_c0_g1_i17	60.951	0.292295	0.24035	1.21612	0.223938	0.511694
TRINITY_DN9597_c0_g1_i16	7.21345	-0.778211	0.706768	-1.10109	0.27086	0.566485
TRINITY_DN9597_c0_g1_i12	2669.67	4.29236	0.318621	13.4717	2.29536e-41	1.43962e-38
TRINITY_DN9596_c0_g2_i7	9.40306	0.211906	0.615609	0.344222	0.730679	0.897147
TRINITY_DN9596_c0_g2_i18	22.4827	-0.0181961	0.340178	-0.0534898	0.957342	0.98645
TRINITY_DN9596_c0_g1_i62	18.7774	0.348617	0.445504	0.782523	0.433907	0.715907
TRINITY_DN9596_c0_g1_i54	22.3209	0.464078	0.409609	1.13298	0.257223	0.551481
TRINITY_DN9596_c0_g1_i40	18.896	0.953529	0.388173	2.45645	0.0140317	0.0830029
TRINITY_DN9596_c0_g1_i32	20.0504	0.804157	0.350353	2.29528	0.0217172	0.114152
TRINITY_DN9596_c0_g1_i20	15.9919	0.663424	0.404017	1.64207	0.100575	0.321032
TRINITY_DN9596_c0_g1_i13	18.0081	0.267477	0.406317	0.658296	0.510348	0.769434
TRINITY_DN9595_c0_g1_i9	113.439	0.400683	0.262701	1.52524	0.127198	0.371073
TRINITY_DN9593_c0_g2_i4	7.53755	0.621475	0.499095	1.24521	0.213056	0.498337
TRINITY_DN9593_c0_g2_i2	6.17725	0.353369	0.520006	0.679548	0.496791	0.761454
TRINITY_DN9593_c0_g2_i1	46.3184	0.0668792	0.25899	0.258231	0.796228	0.92497
TRINITY_DN9593_c0_g1_i9	13.1021	-0.0735595	0.393817	-0.186786	0.851828	0.947441
TRINITY_DN9593_c0_g1_i5	11.018	0.238874	0.407011	0.5869	0.557271	0.800849
TRINITY_DN9593_c0_g1_i3	14.4928	0.576765	0.346924	1.66251	0.0964098	0.313098
TRINITY_DN9593_c0_g1_i15	12.2373	-0.28894	0.491595	-0.587761	0.556693	0.80046
TRINITY_DN9593_c0_g1_i12	7.95573	0.191452	0.477668	0.400805	0.688563	0.877169
TRINITY_DN9593_c0_g1_i10	7.67681	0.0371201	0.461707	0.0803975	0.935921	0.978199
TRINITY_DN9591_c0_g2_i9	70.3151	-0.117393	0.171756	-0.683487	0.494299	0.759622
TRINITY_DN9591_c0_g2_i4	173.388	-0.189063	0.179628	-1.05253	0.292557	0.589879
TRINITY_DN9591_c0_g2_i3	72.3269	-0.0618781	0.188339	-0.328546	0.742499	0.902277
TRINITY_DN9591_c0_g2_i1	176.137	-0.368901	0.147284	-2.50469	0.0122559	0.0752021
TRINITY_DN9591_c0_g1_i9	89.9946	-0.173589	0.214046	-0.810989	0.417372	0.702485
TRINITY_DN9590_c1_g1_i1	44.313	-0.823819	0.283576	-2.90511	0.00367125	0.0296626
TRINITY_DN9590_c0_g1_i1	37.9787	-0.894434	0.318776	-2.80584	0.00501859	0.0380415
TRINITY_DN959_c0_g2_i8	24.0938	-0.00760083	0.255769	-0.0297176	0.976292	0.992926
TRINITY_DN959_c0_g2_i7	31.0064	0.00409755	0.255498	0.0160375	0.987205	0.996046
TRINITY_DN959_c0_g2_i1	29.4616	-0.182049	0.24847	-0.732679	0.463754	0.738085
TRINITY_DN959_c0_g1_i29	55.2131	-0.42896	0.2342	-1.8316	0.0670111	0.248034
TRINITY_DN959_c0_g1_i22	59.2655	-0.130101	0.230087	-0.565443	0.571772	0.809706
TRINITY_DN9589_c0_g1_i3	65.0445	0.238343	0.303767	0.784625	0.432674	0.715014
TRINITY_DN9589_c0_g1_i2	37.1582	0.523678	0.306869	1.70652	0.0879108	0.29561
TRINITY_DN9589_c0_g1_i12	134.82	0.27904	0.281861	0.98999	0.322179	0.61882
TRINITY_DN9589_c0_g1_i11	39.8674	0.428066	0.338618	1.26416	0.206174	0.490108
TRINITY_DN9588_c0_g1_i4	126.979	-1.04083	0.575521	-1.8085	0.0705295	0.256875
TRINITY_DN9588_c0_g1_i11	60.6831	-1.12343	0.610097	-1.8414	0.0655629	0.244555
TRINITY_DN9587_c0_g2_i11	174.616	0.213805	0.189748	1.12678	0.259835	0.55417
TRINITY_DN9587_c0_g1_i9	168.015	0.292218	0.161688	1.80729	0.0707174	0.257266
TRINITY_DN9587_c0_g1_i11	179.124	0.1447	0.161603	0.895404	0.370571	0.662312
TRINITY_DN9586_c0_g2_i1	256.117	0.0610192	0.165053	0.369693	0.711611	0.888109
TRINITY_DN9586_c0_g1_i7	670.539	-0.523426	0.170681	-3.0667	0.00216437	0.0194843
TRINITY_DN9586_c0_g1_i5	142.981	-0.240744	0.251806	-0.956068	0.339038	0.634674
TRINITY_DN9586_c0_g1_i12	385.889	-0.0478509	0.199962	-0.2393	0.810873	0.930925
TRINITY_DN9586_c0_g1_i10	76.9735	0.0226027	0.288395	0.0783741	0.93753	0.97876
TRINITY_DN9585_c0_g4_i3	45.2478	0.549246	0.251422	2.18456	0.0289213	0.140248
TRINITY_DN9585_c0_g4_i2	31.6286	0.442596	0.33512	1.32071	0.186599	0.462943
TRINITY_DN9585_c0_g4_i1	10.8052	0.335192	0.490709	0.683077	0.494558	0.75982
TRINITY_DN9585_c0_g1_i5	41.8437	0.399529	0.280114	1.42631	0.153779	0.414815
TRINITY_DN9585_c0_g1_i2	26.5969	0.0986547	0.30093	0.327833	0.743038	0.902461
TRINITY_DN95842_c0_g1_i1	7.71928	-1.81702	0.510188	-3.56147	0.00036878	0.00460287
TRINITY_DN9584_c4_g1_i2	12.5231	-0.180819	0.494733	-0.365488	0.714747	0.889335
TRINITY_DN9584_c22_g1_i1	8.50384	-0.44796	0.606238	-0.738919	0.459956	0.735223
TRINITY_DN9584_c2_g1_i6	8.6866	-0.701761	0.729097	-0.962507	0.335795	0.631354
TRINITY_DN9584_c2_g1_i5	58.0107	0.496537	0.577305	0.860096	0.389736	0.679364
TRINITY_DN9584_c2_g1_i4	24.4347	-0.166785	0.395707	-0.421487	0.6734	0.868949
TRINITY_DN9584_c2_g1_i2	36.6703	0.00742001	0.465757	0.0159311	0.987289	0.996064
TRINITY_DN9584_c2_g1_i1	30.8745	-0.41689	0.388531	-1.07299	0.283275	0.580051
TRINITY_DN9584_c1_g3_i2	19.3896	0.573587	0.519392	1.10434	0.269445	0.564837
TRINITY_DN9584_c1_g1_i2	20.6058	-0.750175	0.572524	-1.31029	0.190097	0.467799
TRINITY_DN9584_c1_g1_i1	42.7495	-0.264068	0.358367	-0.736865	0.461204	0.73625
TRINITY_DN9584_c0_g1_i9	73.9149	-0.124933	0.211267	-0.591351	0.554285	0.798928
TRINITY_DN9584_c0_g1_i8	70.007	0.147076	0.197475	0.744785	0.456402	0.732347
TRINITY_DN9584_c0_g1_i18	94.0937	-0.0320956	0.185079	-0.173416	0.862325	0.951302
TRINITY_DN9584_c0_g1_i16	37.9031	0.258371	0.203781	1.26789	0.204839	0.488487
TRINITY_DN9584_c0_g1_i13	35.7388	-0.0442097	0.312597	-0.141427	0.887533	0.960953
TRINITY_DN9583_c0_g1_i1	153.608	-1.35208	0.789555	-1.71246	0.0868111	0.293288
TRINITY_DN95819_c0_g1_i1	6.05645	-0.718028	0.566521	-1.26743	0.205	0.488657
TRINITY_DN9581_c0_g3_i5	590.624	-0.101715	0.155952	-0.652219	0.51426	0.771778
TRINITY_DN9581_c0_g3_i3	287.397	0.00114972	0.158447	0.00725618	0.99421	0.998732
TRINITY_DN9581_c0_g3_i2	552.703	-0.00157758	0.169586	-0.00930254	0.992578	0.997937
TRINITY_DN9581_c0_g1_i9	1221.25	0.0574014	0.121275	0.473316	0.635988	0.84945
TRINITY_DN9581_c0_g1_i1	911.813	-0.0917035	0.126925	-0.722499	0.469988	0.742634
TRINITY_DN958_c0_g4_i3	202.779	0.0569268	0.131511	0.432866	0.665112	0.864635
TRINITY_DN958_c0_g4_i1	202.936	-0.0714086	0.125263	-0.570068	0.568632	0.807629
TRINITY_DN958_c0_g3_i6	133.285	0.234185	0.131478	1.78117	0.0748852	0.266932
TRINITY_DN958_c0_g2_i8	110.132	0.0366588	0.152919	0.239727	0.810542	0.930783
TRINITY_DN958_c0_g1_i4	164.455	0.149847	0.118012	1.26977	0.204168	0.487592
TRINITY_DN9579_c0_g1_i9	57.0144	0.386491	0.234753	1.64637	0.0996867	0.319238
TRINITY_DN9579_c0_g1_i21	21.3971	0.266116	0.355951	0.747621	0.454689	0.731142
TRINITY_DN9579_c0_g1_i18	45.3286	0.476415	0.231309	2.05965	0.039432	0.174471
TRINITY_DN9579_c0_g1_i12	107.504	0.524629	0.175305	2.99266	0.00276557	0.0236652
TRINITY_DN9578_c0_g1_i7	143.264	0.458453	0.188339	2.4342	0.0149249	0.0868674
TRINITY_DN9577_c1_g1_i4	130.744	0.289075	0.227088	1.27296	0.203031	0.486095
TRINITY_DN9577_c1_g1_i2	81.585	0.0786765	0.186614	0.421601	0.673316	0.868905
TRINITY_DN9577_c1_g1_i11	514.948	0.206001	0.139128	1.48066	0.138697	0.390085
TRINITY_DN9577_c0_g2_i8	161.37	-0.302603	0.165013	-1.83381	0.066682	0.247264
TRINITY_DN9577_c0_g2_i7	752.564	-0.176868	0.143028	-1.2366	0.216235	0.501999
TRINITY_DN9577_c0_g2_i1	840.939	-0.231125	0.144741	-1.59682	0.110306	0.340022
TRINITY_DN9577_c0_g1_i5	147.618	-0.402678	0.255634	-1.57521	0.115207	0.349427
TRINITY_DN9574_c1_g1_i5	121.573	0.213957	0.1868	1.14538	0.25205	0.545516
TRINITY_DN9574_c1_g1_i11	109.983	0.308458	0.217838	1.41599	0.156777	0.419567
TRINITY_DN9574_c0_g1_i4	29.1074	-0.339386	0.221883	-1.52957	0.126123	0.36905
TRINITY_DN9574_c0_g1_i3	21.2935	-0.349609	0.295935	-1.18137	0.237455	0.528354
TRINITY_DN9574_c0_g1_i12	16.1982	-0.385982	0.325446	-1.18601	0.235619	0.526282
TRINITY_DN9574_c0_g1_i11	38.8679	-0.386578	0.23145	-1.67025	0.0948708	0.310006
TRINITY_DN9573_c0_g2_i9	7.95479	-1.46081	0.599327	-2.43742	0.0147926	0.0863202
TRINITY_DN9573_c0_g2_i2	7.55507	-2.36599	0.715969	-3.3046	0.000951111	0.00999862
TRINITY_DN9573_c0_g1_i6	4.96065	-1.16897	0.621866	-1.87978	0.0601387	0.231278
TRINITY_DN9573_c0_g1_i5	6.63245	-1.11318	0.662654	-1.67988	0.0929815	0.306154
TRINITY_DN9573_c0_g1_i3	4.92304	-1.32089	0.663753	-1.99003	0.0465875	0.1951
TRINITY_DN9573_c0_g1_i1	6.6382	-2.87036	0.780158	-3.67921	0.000233961	0.00315747
TRINITY_DN9572_c0_g2_i7	13.4339	0.335206	0.37758	0.887775	0.374662	0.666029
TRINITY_DN9572_c0_g2_i5	57.0534	0.0621988	0.278114	0.223645	0.823033	0.935755
TRINITY_DN9572_c0_g2_i2	78.4589	0.219562	0.25738	0.853066	0.393623	0.682565
TRINITY_DN9572_c0_g2_i1	35.8464	0.0588875	0.312824	0.188245	0.850685	0.946996
TRINITY_DN9572_c0_g1_i6	72.9103	0.21464	0.229444	0.935481	0.34954	0.644059
TRINITY_DN9572_c0_g1_i5	22.785	0.264107	0.391477	0.674642	0.499903	0.763418
TRINITY_DN9572_c0_g1_i2	54.12	0.0889942	0.251979	0.35318	0.723953	0.893745
TRINITY_DN95712_c0_g1_i1	608.357	0.271407	0.205179	1.32278	0.185909	0.46216
TRINITY_DN9571_c0_g1_i1	85.9967	-0.208191	0.587701	-0.354246	0.723154	0.893295
TRINITY_DN957_c0_g2_i7	18.7348	0.128679	0.295168	0.435952	0.662872	0.863589
TRINITY_DN957_c0_g2_i4	31.6234	0.181085	0.237679	0.761889	0.446126	0.72485
TRINITY_DN957_c0_g2_i1	35.5409	0.0760786	0.220012	0.345793	0.729499	0.896589
TRINITY_DN957_c0_g1_i6	20.0651	0.220727	0.270072	0.81729	0.413763	0.699457
TRINITY_DN957_c0_g1_i5	16.3778	0.488358	0.304957	1.6014	0.109288	0.338042
TRINITY_DN957_c0_g1_i4	35.9997	0.294752	0.215826	1.36569	0.172036	0.442158
TRINITY_DN957_c0_g1_i3	32.1123	0.0256431	0.223148	0.114915	0.908512	0.968134
TRINITY_DN957_c0_g1_i2	26.0645	0.156954	0.249027	0.630268	0.528519	0.78095
TRINITY_DN9567_c0_g1_i11	165.102	-0.334064	0.234302	-1.42579	0.15393	0.415045
TRINITY_DN9565_c0_g1_i2	181.5	1.11571	0.203469	5.48343	4.17163e-08	1.60744e-06
TRINITY_DN9565_c0_g1_i18	65.0643	1.51119	0.354791	4.25937	2.05005e-05	0.000391107
TRINITY_DN9563_c0_g2_i4	147.904	0.193025	0.299016	0.645534	0.518581	0.774564
TRINITY_DN9563_c0_g2_i3	7.31668	-0.0991297	0.503068	-0.19705	0.843788	0.944118
TRINITY_DN9563_c0_g2_i2	66.1127	-0.17688	0.313664	-0.563915	0.572812	0.810302
TRINITY_DN9563_c0_g1_i6	95.8566	0.201046	0.34509	0.582589	0.56017	0.802519
TRINITY_DN9563_c0_g1_i2	162.775	0.143126	0.335393	0.426742	0.669568	0.867101
TRINITY_DN9562_c0_g1_i23	77.8632	0.0661289	0.174884	0.378131	0.705333	0.884826
TRINITY_DN9562_c0_g1_i16	175.479	0.0266702	0.140831	0.189377	0.849797	0.946489
TRINITY_DN9562_c0_g1_i15	210.547	-0.0992181	0.142631	-0.695629	0.486661	0.754331
TRINITY_DN9560_c0_g1_i1	318.947	-0.714223	0.175871	-4.06107	4.88489e-05	0.000825548
TRINITY_DN956_c1_g2_i9	65.7639	-0.488963	0.235945	-2.07236	0.0382317	0.170904
TRINITY_DN956_c1_g2_i6	47.5414	-0.358836	0.231714	-1.54862	0.121474	0.360969
TRINITY_DN956_c1_g2_i10	66.3797	-0.544864	0.171374	-3.17939	0.00147584	0.0143018
TRINITY_DN956_c1_g1_i4	23.7921	-0.957149	0.251549	-3.80503	0.00014179	0.00207155
TRINITY_DN956_c1_g1_i1	22.1695	-0.576018	0.279072	-2.06405	0.0390128	0.173183
TRINITY_DN9559_c0_g1_i4	151.387	0.00281323	0.136874	0.0205534	0.983602	0.995044
TRINITY_DN9558_c0_g1_i4	90.7803	-0.175474	0.251167	-0.698634	0.484781	0.753162
TRINITY_DN9557_c0_g1_i5	62.2637	-0.167078	0.366774	-0.455535	0.648725	0.856286
TRINITY_DN9556_c0_g1_i3	40.7431	0.0115737	0.328318	0.0352516	0.971879	0.991288
TRINITY_DN9556_c0_g1_i1	27.5556	0.131687	0.309193	0.425907	0.670176	0.867417
TRINITY_DN9554_c0_g2_i1	557.402	0.0901947	0.1816	0.496668	0.619423	0.83981
TRINITY_DN9554_c0_g1_i3	114.287	0.314707	0.175	1.79832	0.0721262	0.260676
TRINITY_DN9554_c0_g1_i1	268.991	0.278031	0.136311	2.03968	0.0413827	0.180398
TRINITY_DN9551_c0_g1_i1	41.8772	0.0676418	0.308952	0.21894	0.826697	0.937264
TRINITY_DN9550_c0_g1_i30	23.3265	-0.351141	0.371434	-0.945366	0.344472	0.639504
TRINITY_DN9550_c0_g1_i18	24.0482	-0.372424	0.376872	-0.988197	0.323056	0.619772
TRINITY_DN955_c2_g2_i8	8.67141	0.41108	0.537743	0.764455	0.444596	0.723908
TRINITY_DN955_c2_g2_i4	9.39712	0.423482	0.623851	0.678819	0.497252	0.761768
TRINITY_DN955_c2_g2_i3	6.86889	0.0557125	0.62536	0.0890888	0.929011	0.976016
TRINITY_DN955_c2_g2_i2	7.29488	0.58365	0.683761	0.853586	0.393334	0.682419
TRINITY_DN955_c1_g1_i2	12.7903	0.286851	0.420041	0.682912	0.494663	0.759908
TRINITY_DN955_c1_g1_i17	13.1735	-0.0925575	0.374903	-0.246884	0.804998	0.928685
TRINITY_DN955_c1_g1_i16	31.4089	-0.224139	0.348795	-0.642608	0.520478	0.776061
TRINITY_DN955_c1_g1_i15	8.50907	0.217946	0.47151	0.462229	0.643917	0.853849
TRINITY_DN955_c1_g1_i10	28.89	-0.185083	0.278073	-0.665592	0.505672	0.766524
TRINITY_DN955_c1_g1_i1	8.50466	-0.89364	0.530989	-1.68297	0.0923801	0.304874
TRINITY_DN955_c0_g1_i9	42.0245	-0.137416	0.213643	-0.643207	0.52009	0.775766
TRINITY_DN955_c0_g1_i8	14.224	-0.684181	0.331147	-2.06609	0.0388196	0.172587
TRINITY_DN955_c0_g1_i7	27.7148	0.0493944	0.23308	0.21192	0.832169	0.939274
TRINITY_DN955_c0_g1_i5	39.3056	-0.379668	0.223796	-1.69649	0.0897936	0.299763
TRINITY_DN955_c0_g1_i3	14.6057	-0.0272083	0.379793	-0.0716398	0.942889	0.980855
TRINITY_DN955_c0_g1_i2	40.897	-0.522537	0.226437	-2.30765	0.0210187	0.111465
TRINITY_DN955_c0_g1_i14	7.78441	-0.241972	0.425424	-0.568779	0.569506	0.808337
TRINITY_DN955_c0_g1_i11	8.70408	-0.302701	0.41437	-0.730509	0.465079	0.739211
TRINITY_DN955_c0_g1_i10	44.64	-0.402705	0.269163	-1.49614	0.134618	0.383698
TRINITY_DN95497_c0_g1_i1	14.4398	-0.642168	0.366004	-1.75454	0.0793382	0.276966
TRINITY_DN9547_c0_g2_i3	28.4406	4.24174	0.434936	9.75256	1.7987e-22	4.44893e-20
TRINITY_DN9547_c0_g2_i1	25.6682	4.94662	0.511243	9.67567	3.82575e-22	9.14081e-20
TRINITY_DN9547_c0_g1_i8	17.8733	4.60355	0.510296	9.02132	1.8583e-19	3.55684e-17
TRINITY_DN9547_c0_g1_i7	18.8759	5.47132	0.65825	8.31192	9.41634e-17	1.40138e-14
TRINITY_DN9547_c0_g1_i3	11.5103	5.9858	0.792181	7.55611	4.15311e-14	4.41354e-12
TRINITY_DN9547_c0_g1_i2	17.7737	4.35161	0.46011	9.45778	3.14561e-21	7.22102e-19
TRINITY_DN9545_c0_g2_i2	215.903	0.296005	0.212833	1.39079	0.16429	0.430635
TRINITY_DN9545_c0_g1_i2	247.316	-0.852902	0.299151	-2.85107	0.00435723	0.0340157
TRINITY_DN9545_c0_g1_i1	55.0664	-0.901136	0.394503	-2.28423	0.022358	0.116439
TRINITY_DN9544_c0_g2_i4	19.809	-0.812389	0.696939	-1.16565	0.243755	0.536389
TRINITY_DN9544_c0_g1_i6	21.373	-0.426935	0.520822	-0.819733	0.412368	0.698384
TRINITY_DN9543_c0_g1_i1	82.9935	0.321068	0.174221	1.84288	0.0653461	0.243993
TRINITY_DN9542_c0_g2_i3	80.4356	-0.772213	0.485276	-1.59129	0.111545	0.342267
TRINITY_DN9542_c0_g2_i2	51.1253	-0.848048	0.52578	-1.61293	0.106759	0.333349
TRINITY_DN9542_c0_g1_i6	39.5028	-0.788874	0.535655	-1.47273	0.140824	0.393687
TRINITY_DN9542_c0_g1_i15	23.5234	-0.544653	0.78774	-0.691412	0.489307	0.756045
TRINITY_DN9542_c0_g1_i13	38.629	-1.57179	0.726792	-2.16264	0.0305685	0.145529
TRINITY_DN9542_c0_g1_i1	25.3493	-1.3562	0.823378	-1.64711	0.0995348	0.318912
TRINITY_DN9541_c0_g1_i3	84.8304	-0.328852	0.236889	-1.38821	0.165072	0.431801
TRINITY_DN9541_c0_g1_i2	63.4366	-0.496078	0.190198	-2.60822	0.0091014	0.0600139
TRINITY_DN9540_c0_g1_i9	60.6634	0.196139	0.1896	1.03449	0.300909	0.598292
TRINITY_DN9540_c0_g1_i6	71.4866	-0.0343404	0.253441	-0.135497	0.892219	0.962605
TRINITY_DN9540_c0_g1_i5	66.3097	-0.120922	0.242178	-0.499309	0.617561	0.838691
TRINITY_DN9540_c0_g1_i16	69.7446	-0.289752	0.251041	-1.15421	0.248416	0.541205
TRINITY_DN9540_c0_g1_i13	65.0264	-0.380891	0.238926	-1.59418	0.110896	0.341052
TRINITY_DN954_c2_g3_i2	67.7116	0.0240985	0.235228	0.102447	0.918402	0.971936
TRINITY_DN954_c2_g2_i5	70.1377	0.371458	0.207623	1.7891	0.0735993	0.264044
TRINITY_DN954_c2_g1_i2	63.559	0.122134	0.244402	0.499724	0.617269	0.838541
TRINITY_DN954_c1_g1_i7	8.41839	0.14805	0.573409	0.258192	0.796259	0.924989
TRINITY_DN954_c1_g1_i2	8.77846	0.479003	0.711995	0.672761	0.501099	0.764236
TRINITY_DN954_c1_g1_i12	7.66011	0.147695	0.614316	0.240421	0.810004	0.930504
TRINITY_DN954_c0_g1_i9	189.553	2.03661	0.263915	7.71692	1.19173e-14	1.36119e-12
TRINITY_DN954_c0_g1_i5	189.864	1.917	0.262323	7.30776	2.71625e-13	2.60846e-11
TRINITY_DN954_c0_g1_i4	140.843	0.781448	0.157232	4.97003	6.69419e-07	1.94231e-05
TRINITY_DN954_c0_g1_i22	444.386	2.4996	0.335268	7.45552	8.95127e-14	9.23321e-12
TRINITY_DN954_c0_g1_i19	112.875	1.79573	0.251063	7.15252	8.51962e-13	7.73205e-11
TRINITY_DN954_c0_g1_i17	137.513	0.590567	0.186415	3.16803	0.00153476	0.0147522
TRINITY_DN954_c0_g1_i10	333.895	1.45267	0.218372	6.65226	2.88629e-11	2.07308e-09
TRINITY_DN9539_c0_g1_i7	150.274	0.0235579	0.22022	0.106974	0.914809	0.970764
TRINITY_DN9539_c0_g1_i1	63.1606	-0.257628	0.236994	-1.08707	0.277008	0.573507
TRINITY_DN9538_c0_g1_i1	35.3811	-0.353831	0.432073	-0.818915	0.412835	0.698686
TRINITY_DN9537_c0_g1_i6	453.077	0.0863264	0.43457	0.198648	0.842538	0.943729
TRINITY_DN9536_c1_g1_i8	17.3653	-0.0824331	0.682332	-0.120811	0.903841	0.966514
TRINITY_DN9536_c1_g1_i2	12.7715	-1.41725	0.741009	-1.91259	0.0558004	0.220169
TRINITY_DN9536_c1_g1_i11	10.2209	0.928609	0.724442	1.28183	0.199904	0.481509
TRINITY_DN9536_c0_g2_i3	115.562	-0.108275	0.170956	-0.633351	0.526505	0.779766
TRINITY_DN9536_c0_g1_i8	11.33	-0.398839	0.312512	-1.27624	0.201872	0.48434
TRINITY_DN9536_c0_g1_i6	84.2419	-0.146065	0.182949	-0.798395	0.424641	0.708761
TRINITY_DN9536_c0_g1_i15	82.3936	-0.285795	0.148449	-1.92521	0.0542032	0.216046
TRINITY_DN95352_c0_g1_i1	145.017	-0.598437	0.238423	-2.50998	0.0120737	0.0743573
TRINITY_DN9535_c0_g2_i1	26.7302	0.538384	0.252383	2.1332	0.0329083	0.153425
TRINITY_DN9535_c0_g1_i6	23.0705	0.674486	0.266521	2.53071	0.0113833	0.0711344
TRINITY_DN9535_c0_g1_i3	17.7169	0.518538	0.322349	1.60862	0.107699	0.335002
TRINITY_DN9535_c0_g1_i1	6.82086	0.688108	0.426104	1.61488	0.106336	0.332543
TRINITY_DN9533_c0_g2_i2	70.179	-0.398406	0.259105	-1.53762	0.12414	0.365567
TRINITY_DN9533_c0_g1_i8	139.123	-0.203449	0.227484	-0.894346	0.371137	0.662849
TRINITY_DN9533_c0_g1_i5	137.209	-0.395772	0.22518	-1.75758	0.0788193	0.275661
TRINITY_DN9533_c0_g1_i1	130.611	-0.349363	0.229767	-1.52051	0.128383	0.373037
TRINITY_DN9532_c0_g2_i8	23.8616	0.0755487	0.257097	0.293853	0.76887	0.913081
TRINITY_DN9532_c0_g2_i7	26.1535	0.384918	0.265694	1.44872	0.147415	0.404735
TRINITY_DN9532_c0_g2_i2	37.5101	0.507244	0.254597	1.99234	0.046334	0.194399
TRINITY_DN9532_c0_g2_i10	23.9635	0.441162	0.273647	1.61216	0.106928	0.33362
TRINITY_DN9532_c0_g1_i7	28.6719	0.323034	0.230841	1.39938	0.1617	0.427076
TRINITY_DN9532_c0_g1_i6	24.4586	0.272176	0.237799	1.14457	0.252388	0.545953
TRINITY_DN9532_c0_g1_i4	38.3932	0.350833	0.244955	1.43224	0.152076	0.412152
TRINITY_DN9532_c0_g1_i1	10.1627	0.293856	0.386777	0.759754	0.447401	0.725648
TRINITY_DN9531_c0_g2_i9	5.63675	-0.551474	0.50357	-1.09513	0.27346	0.569382
TRINITY_DN9531_c0_g2_i8	11.1088	-0.859072	0.350081	-2.45392	0.0141308	0.0834458
TRINITY_DN9531_c0_g2_i7	14.5829	-0.778752	0.315143	-2.47111	0.0134695	0.0804767
TRINITY_DN9531_c0_g2_i5	10.1164	-1.13985	0.494413	-2.30545	0.0211412	0.11192
TRINITY_DN9531_c0_g1_i9	13.9965	-0.975135	0.337924	-2.88566	0.00390591	0.0311219
TRINITY_DN9531_c0_g1_i2	12.2023	-0.580988	0.335627	-1.73105	0.0834425	0.285847
TRINITY_DN9531_c0_g1_i15	9.58207	-0.770092	0.366363	-2.10199	0.0355541	0.162249
TRINITY_DN953_c2_g1_i61	132.053	0.186284	0.243486	0.765072	0.444229	0.723473
TRINITY_DN953_c2_g1_i57	81.4682	-0.114643	0.219687	-0.521848	0.601776	0.828631
TRINITY_DN953_c2_g1_i42	51.9965	0.189464	0.233432	0.811644	0.416996	0.702115
TRINITY_DN953_c2_g1_i38	82.3505	-0.0836547	0.198833	-0.420729	0.673953	0.869296
TRINITY_DN953_c2_g1_i35	71.9846	0.00765742	0.239048	0.032033	0.974446	0.992222
TRINITY_DN953_c1_g1_i5	19.1093	-0.705748	0.362298	-1.94798	0.0514175	0.208282
TRINITY_DN953_c1_g1_i4	25.757	-1.11479	0.307462	-3.62577	0.000288102	0.00376515
TRINITY_DN953_c1_g1_i2	10.9856	-0.786634	0.399133	-1.97086	0.0487404	0.200949
TRINITY_DN953_c1_g1_i1	28.4839	-0.886369	0.324379	-2.73251	0.00628545	0.0451638
TRINITY_DN953_c0_g1_i4	66.5494	-0.119628	0.287774	-0.415701	0.677629	0.871237
TRINITY_DN953_c0_g1_i21	77.5014	-0.275124	0.350159	-0.785713	0.432036	0.714489
TRINITY_DN9529_c0_g1_i20	32.0838	0.237576	0.272378	0.872228	0.383084	0.673451
TRINITY_DN9529_c0_g1_i18	51.6324	0.0433509	0.248915	0.174159	0.86174	0.951079
TRINITY_DN9529_c0_g1_i16	43.498	0.39188	0.231084	1.69584	0.089917	0.300056
TRINITY_DN9529_c0_g1_i14	53.0852	0.590308	0.200296	2.94717	0.00320692	0.0266025
TRINITY_DN9528_c1_g1_i4	18.8878	-0.382095	0.42014	-0.909446	0.363115	0.655429
TRINITY_DN9528_c1_g1_i3	15.8596	-0.0541217	0.443942	-0.121912	0.902969	0.96617
TRINITY_DN9528_c1_g1_i2	18.866	0.391015	0.492211	0.794406	0.426959	0.710743
TRINITY_DN9527_c0_g1_i1	68.6124	0.0962793	0.321403	0.299559	0.764513	0.911288
TRINITY_DN9525_c0_g2_i4	31.1091	-0.362416	0.313113	-1.15746	0.247085	0.540078
TRINITY_DN9525_c0_g2_i2	71.7599	-0.408665	0.18536	-2.20471	0.0274746	0.134991
TRINITY_DN9525_c0_g1_i9	54.9757	-0.164393	0.255881	-0.642459	0.520575	0.776153
TRINITY_DN9525_c0_g1_i7	26.049	-0.368644	0.288765	-1.27662	0.201736	0.484112
TRINITY_DN9525_c0_g1_i2	64.2501	-0.333279	0.22832	-1.4597	0.144372	0.399851
TRINITY_DN9524_c1_g1_i2	9.5661	-0.454665	0.925687	-0.491164	0.62331	0.842047
TRINITY_DN9524_c1_g1_i1	4.96368	-2.38505	1.46553	-1.62743	0.103646	0.327263
TRINITY_DN9523_c0_g1_i7	167.655	-0.283038	0.186629	-1.51658	0.129374	0.374927
TRINITY_DN9523_c0_g1_i6	274.825	-0.385606	0.159783	-2.4133	0.0158087	0.090585
TRINITY_DN9523_c0_g1_i1	163.52	-0.08044	0.167901	-0.479091	0.631874	0.846916
TRINITY_DN9522_c0_g2_i5	72.9702	0.117316	0.178792	0.656158	0.511722	0.770161
TRINITY_DN9522_c0_g2_i3	75.9715	-0.172023	0.190834	-0.901427	0.367361	0.659536
TRINITY_DN9522_c0_g2_i17	73.4201	0.0379987	0.178384	0.213017	0.831314	0.938933
TRINITY_DN9522_c0_g2_i13	66.9902	0.0239521	0.183707	0.130382	0.896264	0.96408
TRINITY_DN9522_c0_g1_i6	91.3648	0.114024	0.160563	0.710151	0.47761	0.748143
TRINITY_DN9522_c0_g1_i5	98.1748	-0.0579912	0.150709	-0.384788	0.700394	0.88228
TRINITY_DN9521_c0_g2_i4	38.7573	0.363014	0.250207	1.45086	0.14682	0.403797
TRINITY_DN9521_c0_g2_i1	32.8078	0.127105	0.218868	0.580738	0.561417	0.803487
TRINITY_DN9520_c0_g2_i6	28.5764	0.552301	0.239529	2.30578	0.021123	0.111868
TRINITY_DN9520_c0_g2_i5	27.4929	0.376996	0.239359	1.57502	0.115251	0.34947
TRINITY_DN9520_c0_g2_i3	4.98842	0.70032	0.516002	1.3572	0.174716	0.445802
TRINITY_DN9520_c0_g2_i2	34.2474	0.294377	0.203079	1.44957	0.147179	0.404309
TRINITY_DN9520_c0_g2_i1	31.591	0.699473	0.237665	2.94311	0.00324935	0.0268847
TRINITY_DN9520_c0_g1_i9	11.8744	0.406345	0.336189	1.20868	0.226785	0.515185
TRINITY_DN9520_c0_g1_i8	19.0314	0.674831	0.337618	1.9988	0.0456301	0.19266
TRINITY_DN9520_c0_g1_i4	7.31051	0.0608768	0.492812	0.123529	0.901688	0.965664
TRINITY_DN9520_c0_g1_i11	37.2893	0.476037	0.202401	2.35196	0.0186749	0.102167
TRINITY_DN9520_c0_g1_i1	39.2091	0.530045	0.18979	2.7928	0.00522544	0.0392537
TRINITY_DN952_c8_g1_i2	21.2016	-0.0968867	0.392543	-0.246818	0.805049	0.928687
TRINITY_DN952_c8_g1_i1	13.5981	-0.527794	0.530833	-0.994274	0.320089	0.616777
TRINITY_DN952_c6_g1_i1	1920.44	-0.74402	0.13372	-5.564	2.63661e-08	1.06749e-06
TRINITY_DN952_c3_g1_i8	118.175	-0.022793	0.13617	-0.167387	0.867066	0.953362
TRINITY_DN952_c3_g1_i2	239.11	0.0879492	0.124245	0.707869	0.479027	0.749193
TRINITY_DN952_c3_g1_i1	114.183	0.0138258	0.142551	0.0969879	0.922736	0.973422
TRINITY_DN952_c1_g1_i9	25.8557	-0.564667	0.36067	-1.56561	0.117441	0.35313
TRINITY_DN952_c1_g1_i8	25.3402	-0.907941	0.336529	-2.69796	0.00697658	0.0488546
TRINITY_DN952_c1_g1_i6	24.6581	-0.220023	0.301324	-0.730187	0.465276	0.739211
TRINITY_DN952_c1_g1_i4	10.1212	0.137115	0.535199	0.256195	0.797801	0.925628
TRINITY_DN952_c1_g1_i13	18.0825	-0.0838565	0.355114	-0.23614	0.813324	0.93193
TRINITY_DN952_c1_g1_i12	10.6075	-0.484763	0.614315	-0.789111	0.430047	0.713107
TRINITY_DN952_c1_g1_i11	25.8389	0.03255	0.30517	0.106662	0.915057	0.970836
TRINITY_DN952_c1_g1_i10	17.0054	-0.47114	0.358933	-1.31261	0.189313	0.466705
TRINITY_DN952_c1_g1_i1	6.77777	-0.634529	0.762763	-0.831882	0.405476	0.69299
TRINITY_DN952_c0_g1_i1	6.49953	-0.938089	0.860504	-1.09016	0.275641	0.571967
TRINITY_DN9518_c0_g1_i9	19.7698	-0.543712	0.657449	-0.827003	0.408235	0.695188
TRINITY_DN9518_c0_g1_i8	7.44444	0.513542	1.11158	0.461994	0.644086	0.853931
TRINITY_DN9518_c0_g1_i7	7.51412	0.657835	1.41945	0.463442	0.643048	0.853468
TRINITY_DN9518_c0_g1_i5	6.51664	1.25393	1.8172	0.690038	0.49017	0.756432
TRINITY_DN9517_c0_g2_i26	265.781	0.100506	0.112721	0.891634	0.372589	0.664281
TRINITY_DN9517_c0_g2_i17	226.329	0.0798654	0.11994	0.665881	0.505487	0.766418
TRINITY_DN9517_c0_g2_i14	224.856	-0.0259885	0.113783	-0.228404	0.819332	0.934246
TRINITY_DN9517_c0_g1_i34	223.498	0.0715419	0.125787	0.568752	0.569524	0.808337
TRINITY_DN9517_c0_g1_i33	183.772	0.105725	0.136834	0.772651	0.439729	0.720035
TRINITY_DN9517_c0_g1_i16	187.768	0.0430373	0.133886	0.321447	0.747872	0.904437
TRINITY_DN9517_c0_g1_i11	217.262	0.0580669	0.124761	0.465425	0.641627	0.852699
TRINITY_DN9516_c0_g1_i8	22.4221	-0.353527	0.424001	-0.833787	0.404401	0.692156
TRINITY_DN9514_c0_g1_i1	32.9192	0.0971428	0.255411	0.38034	0.703693	0.883852
TRINITY_DN9511_c0_g4_i7	928.127	-0.859503	0.198349	-4.33329	1.46896e-05	0.00029373
TRINITY_DN9511_c0_g4_i1	2444.96	-0.902519	0.185614	-4.86234	1.16004e-06	3.14623e-05
TRINITY_DN9511_c0_g3_i3	7.06641	-0.0637511	1.65681	-0.0384783	0.969306	0.99034
TRINITY_DN9511_c0_g3_i1	7.85172	0.271454	0.734261	0.369697	0.711608	0.888109
TRINITY_DN9511_c0_g2_i3	162.543	-0.512832	0.29861	-1.7174	0.0859063	0.291338
TRINITY_DN9511_c0_g2_i2	1378.46	-0.883574	0.190169	-4.64625	3.38021e-06	8.10286e-05
TRINITY_DN9510_c0_g2_i3	28.7201	-0.529845	0.210276	-2.51976	0.0117436	0.0727771
TRINITY_DN9510_c0_g2_i26	27.8351	-0.412115	0.270689	-1.52247	0.127891	0.37212
TRINITY_DN9510_c0_g2_i25	28.5897	-0.366241	0.250206	-1.46376	0.143259	0.398039
TRINITY_DN9510_c0_g2_i24	18.1356	-0.316175	0.337549	-0.936678	0.348924	0.64352
TRINITY_DN9510_c0_g2_i20	30.0199	-0.22505	0.244043	-0.922174	0.356438	0.649817
TRINITY_DN9510_c0_g2_i2	6.75335	-0.752238	0.468747	-1.60479	0.108541	0.336605
TRINITY_DN9510_c0_g2_i12	28.9696	-0.337186	0.231756	-1.45492	0.145692	0.401976
TRINITY_DN9510_c0_g1_i6	36.0704	-0.279618	0.237829	-1.17571	0.23971	0.531282
TRINITY_DN9510_c0_g1_i16	35.3264	-0.302642	0.24855	-1.21763	0.223365	0.510967
TRINITY_DN9510_c0_g1_i15	12.3102	-0.516681	0.364271	-1.4184	0.156075	0.418458
TRINITY_DN9510_c0_g1_i1	36.6543	-0.333107	0.254708	-1.3078	0.190941	0.469171
TRINITY_DN951_c0_g1_i14	28.6317	-0.0759897	0.304089	-0.249893	0.80267	0.927712
TRINITY_DN951_c0_g1_i11	40.1936	-0.190194	0.235557	-0.807425	0.419422	0.704048
TRINITY_DN9509_c0_g2_i1	15.8317	-3.92293	1.28093	-3.06257	0.00219445	0.0196895
TRINITY_DN9509_c0_g1_i1	16.2843	-5.65943	1.36931	-4.13306	3.5796e-05	0.000632576
TRINITY_DN9508_c0_g2_i15	47.6213	0.0130302	0.213993	0.0608911	0.951446	0.984311
TRINITY_DN9508_c0_g1_i3	58.5803	0.130913	0.197184	0.66391	0.506748	0.767279
TRINITY_DN9507_c0_g1_i9	118.987	0.119986	0.167562	0.716071	0.473947	0.745538
TRINITY_DN9507_c0_g1_i5	130.874	0.015577	0.175062	0.0889797	0.929098	0.976064
TRINITY_DN9507_c0_g1_i14	47.672	0.339457	0.295962	1.14696	0.251398	0.544859
TRINITY_DN9507_c0_g1_i13	112.046	-0.0568275	0.178234	-0.318837	0.74985	0.905272
TRINITY_DN9507_c0_g1_i1	197.945	0.0792762	0.156689	0.505946	0.612894	0.835763
TRINITY_DN95061_c0_g1_i2	8.03015	0.481804	0.64386	0.748305	0.454276	0.730839
TRINITY_DN9506_c0_g2_i1	39.6664	0.0682893	0.323288	0.211233	0.832705	0.939532
TRINITY_DN9506_c0_g1_i7	66.3556	-0.0767353	0.215992	-0.355269	0.722388	0.893014
TRINITY_DN9506_c0_g1_i6	18.7192	0.284429	0.365125	0.77899	0.435986	0.717135
TRINITY_DN9506_c0_g1_i5	30.2707	-0.174462	0.309952	-0.562867	0.573525	0.810787
TRINITY_DN9506_c0_g1_i16	308.904	0.140655	0.287832	0.488671	0.625075	0.842944
TRINITY_DN9506_c0_g1_i12	16.1325	-0.540643	0.408178	-1.32453	0.185327	0.4613
TRINITY_DN95058_c0_g1_i1	31.3426	-2.10972	2.27249	-0.928375	0.353213	0.647143
TRINITY_DN9505_c0_g1_i7	26.8422	-0.0526361	0.2527	-0.208295	0.834999	0.940706
TRINITY_DN9505_c0_g1_i64	29.1669	-0.232239	0.250149	-0.928403	0.353199	0.64714
TRINITY_DN9503_c0_g1_i56	27.8011	-0.549072	0.268711	-2.04336	0.0410171	0.179216
TRINITY_DN9503_c0_g1_i55	21.0614	-0.40171	0.311781	-1.28843	0.197595	0.478506
TRINITY_DN9503_c0_g1_i50	20.4463	-0.169826	0.27744	-0.612118	0.54046	0.789482
TRINITY_DN9503_c0_g1_i49	15.7873	-0.320939	0.328908	-0.975771	0.329178	0.625321
TRINITY_DN9503_c0_g1_i47	16.8729	0.102891	0.278442	0.369525	0.711737	0.88816
TRINITY_DN9503_c0_g1_i43	13.7675	-0.515124	0.385594	-1.33592	0.181575	0.456219
TRINITY_DN9503_c0_g1_i4	15.0023	-0.423377	0.333979	-1.26768	0.204913	0.48855
TRINITY_DN9503_c0_g1_i36	17.9259	-0.3923	0.365369	-1.07371	0.282953	0.579783
TRINITY_DN9503_c0_g1_i28	14.0981	-0.583598	0.375078	-1.55594	0.119723	0.357595
TRINITY_DN9503_c0_g1_i11	26.5842	-0.221793	0.281523	-0.787831	0.430795	0.713691
TRINITY_DN9502_c5_g1_i1	7.81302	-0.426258	0.609268	-0.699624	0.484162	0.752763
TRINITY_DN9502_c1_g1_i11	17.8925	0.0997833	0.474504	0.21029	0.833441	0.93997
TRINITY_DN9502_c0_g1_i9	228.349	0.715166	0.172014	4.1576	3.21609e-05	0.000578235
TRINITY_DN9502_c0_g1_i3	91.5993	0.759354	0.210431	3.60856	0.0003079	0.00397216
TRINITY_DN9502_c0_g1_i14	205.572	0.696482	0.14819	4.69992	2.60265e-06	6.44652e-05
TRINITY_DN9502_c0_g1_i12	198.228	0.576171	0.122113	4.71833	2.37787e-06	5.95485e-05
TRINITY_DN9502_c0_g1_i11	34.1231	0.797077	0.266663	2.98908	0.00279814	0.0238828
TRINITY_DN9501_c0_g4_i3	101.253	-0.0526013	0.19322	-0.272236	0.785441	0.919739
TRINITY_DN9501_c0_g4_i2	191.23	-0.112289	0.167832	-0.669056	0.50346	0.765299
TRINITY_DN9500_c0_g2_i3	23.8501	0.375425	0.340416	1.10284	0.270096	0.565544
TRINITY_DN950_c1_g2_i5	95.09	-0.218357	0.175179	-1.24648	0.212587	0.497808
TRINITY_DN950_c1_g2_i4	77.7547	-0.175596	0.191751	-0.91575	0.359798	0.652552
TRINITY_DN950_c1_g1_i2	47.5785	-0.217806	0.276979	-0.786362	0.431655	0.714358
TRINITY_DN950_c0_g1_i99	109.787	0.26168	0.127095	2.05894	0.0395002	0.174652
TRINITY_DN950_c0_g1_i64	56.256	0.291457	0.199804	1.45871	0.144645	0.400297
TRINITY_DN950_c0_g1_i57	10.6071	-0.249194	0.438638	-0.568109	0.569961	0.808564
TRINITY_DN950_c0_g1_i25	119.636	0.239712	0.159796	1.50011	0.133586	0.381873
TRINITY_DN950_c0_g1_i24	88.7088	0.378851	0.170541	2.22147	0.0263194	0.131047
TRINITY_DN950_c0_g1_i15	20.6802	0.0867983	0.28548	0.304044	0.761094	0.909886
TRINITY_DN95_c1_g3_i1	88.8585	-0.0287278	0.326984	-0.0878569	0.92999	0.976406
TRINITY_DN95_c1_g2_i1	42.3023	-0.743481	0.372858	-1.99401	0.0461515	0.193958
TRINITY_DN95_c1_g1_i9	27.3497	0.0356459	0.424917	0.083889	0.933145	0.977377
TRINITY_DN95_c1_g1_i8	14.7538	-0.140982	0.40583	-0.347392	0.728297	0.896068
TRINITY_DN95_c1_g1_i5	58.0041	-0.0780361	0.411177	-0.189787	0.849476	0.946302
TRINITY_DN95_c1_g1_i4	40.6459	0.0994034	0.288859	0.344125	0.730753	0.897188
TRINITY_DN95_c1_g1_i3	53.6518	-0.0660384	0.358273	-0.184324	0.853759	0.948284
TRINITY_DN95_c1_g1_i2	25.0996	-0.160167	0.412626	-0.388164	0.697895	0.880922
TRINITY_DN95_c1_g1_i18	22.1692	-0.819706	0.490187	-1.67223	0.0944791	0.309408
TRINITY_DN95_c1_g1_i14	16.7832	0.118272	0.439688	0.26899	0.787937	0.92096
TRINITY_DN95_c1_g1_i13	57.1754	-0.534175	0.317959	-1.68001	0.0929546	0.306087
TRINITY_DN95_c1_g1_i12	45.8166	-0.150967	0.38905	-0.388039	0.697987	0.880964
TRINITY_DN95_c1_g1_i1	31.732	-0.0348448	0.416616	-0.0836377	0.933345	0.977452
TRINITY_DN95_c0_g1_i48	83.5926	-0.243195	0.415402	-0.585446	0.558248	0.801473
TRINITY_DN95_c0_g1_i47	32.7358	-0.297159	0.354364	-0.838571	0.40171	0.689701
TRINITY_DN95_c0_g1_i39	46.93	-0.151535	0.332311	-0.456003	0.648388	0.856192
TRINITY_DN95_c0_g1_i35	84.7414	-0.317003	0.365657	-0.866941	0.385974	0.676044
TRINITY_DN95_c0_g1_i33	31.2213	-0.192815	0.440257	-0.437961	0.661415	0.862905
TRINITY_DN95_c0_g1_i3	40.935	-0.5316	0.422852	-1.25718	0.208689	0.492985
TRINITY_DN95_c0_g1_i29	20.5907	-0.4921	0.493792	-0.996574	0.318972	0.615638
TRINITY_DN95_c0_g1_i16	58.4603	-0.576592	0.449193	-1.28362	0.199276	0.480704
TRINITY_DN9499_c0_g2_i3	70.465	-0.176394	0.243445	-0.724576	0.468712	0.741581
TRINITY_DN9499_c0_g1_i7	142.626	-0.0414477	0.161411	-0.256783	0.797346	0.925445
TRINITY_DN9498_c0_g2_i1	128.785	-0.176853	0.237562	-0.74445	0.456604	0.732454
TRINITY_DN9498_c0_g1_i11	131.63	-0.39519	0.264301	-1.49523	0.134855	0.384032
TRINITY_DN9497_c0_g2_i98	62.615	-0.0762182	0.208217	-0.366052	0.714326	0.889284
TRINITY_DN9497_c0_g2_i11	46.2582	0.24023	0.227638	1.05531	0.291282	0.588504
TRINITY_DN9497_c0_g2_i105	61.9625	0.192291	0.201784	0.952953	0.340614	0.636189
TRINITY_DN9497_c0_g2_i102	59.713	0.168354	0.241277	0.697763	0.485325	0.753365
TRINITY_DN9496_c0_g1_i55	9.96706	0.289121	0.337307	0.857145	0.391365	0.680749
TRINITY_DN9496_c0_g1_i49	15.4409	-0.399697	0.336067	-1.18934	0.234308	0.524628
TRINITY_DN9496_c0_g1_i41	3.16291	-0.563594	0.696409	-0.809286	0.418351	0.703393
TRINITY_DN9496_c0_g1_i38	19.0171	-0.24645	0.265683	-0.927609	0.35361	0.647457
TRINITY_DN9496_c0_g1_i3	5.86714	0.211853	0.404343	0.523944	0.600318	0.827682
TRINITY_DN9496_c0_g1_i28	8.45845	0.324565	0.400435	0.810532	0.417635	0.702744
TRINITY_DN9496_c0_g1_i22	5.35616	-0.147835	0.48743	-0.303296	0.761665	0.910134
TRINITY_DN9496_c0_g1_i2	17.3256	0.152748	0.2741	0.557271	0.577342	0.813369
TRINITY_DN9496_c0_g1_i18	10.4857	-0.120886	0.416938	-0.289938	0.771864	0.914681
TRINITY_DN9495_c0_g1_i5	24.5892	0.126025	0.316747	0.397872	0.690724	0.878121
TRINITY_DN9495_c0_g1_i3	10.9404	-0.380932	0.529964	-0.718787	0.472272	0.744292
TRINITY_DN9495_c0_g1_i15	92.4899	-0.414031	0.183822	-2.25234	0.0243007	0.123732
TRINITY_DN9495_c0_g1_i11	86.3671	-0.39324	0.1804	-2.17982	0.0292711	0.141326
TRINITY_DN9495_c0_g1_i1	131.695	-0.495818	0.144409	-3.43342	0.000596028	0.00685686
TRINITY_DN9494_c0_g1_i26	14.8343	-0.532068	0.812866	-0.654557	0.512753	0.770719
TRINITY_DN9494_c0_g1_i15	15.3722	-0.473524	0.696418	-0.679943	0.496541	0.761298
TRINITY_DN9494_c0_g1_i12	10.4662	-0.470695	1.16658	-0.403482	0.686594	0.876115
TRINITY_DN9492_c0_g3_i1	10.7626	-0.259554	0.709347	-0.365906	0.714435	0.889284
TRINITY_DN9491_c1_g1_i8	403.956	-0.45878	0.17797	-2.57786	0.00994156	0.0642097
TRINITY_DN949_c0_g2_i9	72.7092	1.75278	0.226248	7.74713	9.39926e-15	1.09676e-12
TRINITY_DN949_c0_g2_i8	78.2621	2.04887	0.205973	9.94725	2.59239e-23	6.92405e-21
TRINITY_DN949_c0_g2_i7	76.5161	1.62675	0.229123	7.0999	1.24845e-12	1.09759e-10
TRINITY_DN949_c0_g2_i4	85.6013	1.88567	0.235781	7.99752	1.26947e-15	1.6575e-13
TRINITY_DN949_c0_g2_i3	89.6303	1.79157	0.228408	7.84371	4.37442e-15	5.37962e-13
TRINITY_DN949_c0_g2_i2	80.4324	1.67928	0.230253	7.29318	3.02726e-13	2.88534e-11
TRINITY_DN949_c0_g1_i2	128.621	1.9816	0.189738	10.4439	1.56281e-25	4.87911e-23
TRINITY_DN949_c0_g1_i1	138.779	1.85294	0.241195	7.68232	1.56235e-14	1.75036e-12
TRINITY_DN9487_c0_g2_i1	42.7221	2.21464	0.637523	3.47383	0.000513089	0.0060392
TRINITY_DN9486_c0_g2_i4	43.0447	-0.807386	0.380066	-2.12433	0.0336422	0.155843
TRINITY_DN9486_c0_g1_i2	81.263	-0.65451	0.270418	-2.42036	0.0155051	0.0893472
TRINITY_DN9486_c0_g1_i1	33.6785	-1.19543	0.411149	-2.90754	0.00364281	0.0294667
TRINITY_DN9485_c0_g2_i7	19.3828	-0.172015	0.295344	-0.582422	0.560282	0.802582
TRINITY_DN9485_c0_g2_i5	93.7638	-0.227171	0.226516	-1.00289	0.315913	0.612681
TRINITY_DN9485_c0_g2_i38	89.9007	-0.252174	0.18624	-1.35403	0.175727	0.447197
TRINITY_DN9485_c0_g2_i29	94.5644	-0.100592	0.197653	-0.508931	0.610801	0.834287
TRINITY_DN9485_c0_g2_i17	93.0427	-0.158318	0.23593	-0.671039	0.502196	0.764665
TRINITY_DN9485_c0_g2_i13	93.8363	0.0192424	0.191372	0.10055	0.919908	0.972576
TRINITY_DN9485_c0_g2_i10	81.4974	-0.0855075	0.219921	-0.38881	0.697417	0.880752
TRINITY_DN9485_c0_g1_i7	93.8704	-0.0967732	0.18966	-0.510246	0.609879	0.833582
TRINITY_DN9485_c0_g1_i21	92.3981	-0.141842	0.230322	-0.615841	0.537999	0.787854
TRINITY_DN9485_c0_g1_i19	86.3111	-0.202149	0.232363	-0.869971	0.384316	0.674503
TRINITY_DN9485_c0_g1_i15	91.3395	-0.0292215	0.241321	-0.12109	0.90362	0.966425
TRINITY_DN9485_c0_g1_i12	95.048	-0.0896181	0.204618	-0.437979	0.661402	0.862905
TRINITY_DN9485_c0_g1_i11	94.2677	-0.0873715	0.21562	-0.405211	0.685323	0.875489
TRINITY_DN94833_c0_g1_i1	113.453	0.0769299	0.612898	0.125518	0.900113	0.965279
TRINITY_DN9483_c0_g2_i3	12.9111	0.522789	0.351442	1.48756	0.136868	0.387268
TRINITY_DN9483_c0_g2_i2	12.0006	0.427378	0.415637	1.02825	0.303833	0.601034
TRINITY_DN9483_c0_g1_i6	12.0334	0.45884	0.377907	1.21416	0.224685	0.512619
TRINITY_DN9483_c0_g1_i4	12.6341	0.659177	0.469286	1.40464	0.160129	0.424766
TRINITY_DN9482_c0_g1_i8	12.0082	-0.607554	0.338236	-1.79624	0.0724562	0.261526
TRINITY_DN9482_c0_g1_i7	10.7899	0.0211668	0.303857	0.0696603	0.944464	0.981616
TRINITY_DN9482_c0_g1_i6	12.6805	-0.772389	0.37269	-2.07247	0.0382219	0.170871
TRINITY_DN9482_c0_g1_i5	13.6931	-0.857422	0.340383	-2.51899	0.0117691	0.0728943
TRINITY_DN9482_c0_g1_i3	11.5226	0.0200683	0.385491	0.0520589	0.958482	0.986797
TRINITY_DN94815_c0_g1_i1	31.5469	-1.12248	0.442273	-2.53797	0.0111497	0.0700606
TRINITY_DN9480_c0_g1_i4	211.273	-0.288855	0.141287	-2.04446	0.0409085	0.178914
TRINITY_DN9480_c0_g1_i21	240.023	-0.405201	0.125452	-3.22991	0.00123827	0.0124048
TRINITY_DN9480_c0_g1_i15	91.295	-0.490515	0.184025	-2.66547	0.00768798	0.0526152
TRINITY_DN948_c1_g2_i1	80.2563	-0.3226	0.153609	-2.10014	0.0357165	0.162747
TRINITY_DN948_c1_g1_i6	938.908	0.0366898	0.235925	0.155515	0.876415	0.956849
TRINITY_DN948_c0_g2_i4	119.9	0.0231679	0.116105	0.199542	0.841839	0.943403
TRINITY_DN9479_c0_g2_i8	30.8285	0.288931	0.292073	0.989245	0.322543	0.619243
TRINITY_DN9479_c0_g2_i4	32.025	-0.0349412	0.227475	-0.153605	0.877921	0.957473
TRINITY_DN9479_c0_g2_i3	22.271	0.110511	0.333857	0.331013	0.740635	0.901396
TRINITY_DN9479_c0_g2_i1	20.601	0.487736	0.324481	1.50313	0.132807	0.380465
TRINITY_DN9479_c0_g1_i9	30.7148	-0.192307	0.224462	-0.856749	0.391584	0.680895
TRINITY_DN9479_c0_g1_i4	35.0719	0.0964464	0.208656	0.462228	0.643918	0.853849
TRINITY_DN9479_c0_g1_i2	29.2986	0.23389	0.261859	0.89319	0.371755	0.663453
TRINITY_DN9479_c0_g1_i14	33.0184	0.118927	0.228104	0.521373	0.602107	0.828831
TRINITY_DN9479_c0_g1_i12	33.2444	-0.02993	0.230545	-0.129823	0.896706	0.964139
TRINITY_DN9477_c0_g2_i7	737.837	0.105743	0.111968	0.944408	0.344961	0.639986
TRINITY_DN9477_c0_g2_i2	91.3078	-0.0989081	0.265782	-0.37214	0.709788	0.887295
TRINITY_DN9477_c0_g2_i15	269.06	0.24748	0.150272	1.64688	0.0995833	0.319038
TRINITY_DN9477_c0_g1_i8	759.719	0.0553119	0.135683	0.407654	0.683528	0.874596
TRINITY_DN9477_c0_g1_i11	278.312	0.2128	0.132101	1.61089	0.107204	0.333994
TRINITY_DN9476_c0_g1_i1	1074.81	-0.928159	0.251034	-3.69734	0.000217874	0.00298161
TRINITY_DN9474_c0_g2_i1	182.537	-0.16412	0.306542	-0.535392	0.592379	0.822741
TRINITY_DN9473_c0_g1_i11	197.369	-0.115457	0.214883	-0.537299	0.591061	0.821787
TRINITY_DN9472_c0_g1_i1	11.4936	-1.5382	1.12917	-1.36224	0.173123	0.443352
TRINITY_DN9471_c1_g2_i3	160.636	0.216322	0.162421	1.33186	0.182905	0.457832
TRINITY_DN9471_c1_g1_i3	46.9388	0.377685	0.235983	1.60048	0.109493	0.33843
TRINITY_DN9471_c0_g1_i8	94.1666	-0.0074098	0.214033	-0.0346198	0.972383	0.991408
TRINITY_DN9471_c0_g1_i2	113.84	0.168744	0.222109	0.759737	0.447412	0.725648
TRINITY_DN94708_c0_g1_i1	99.0447	0.0159691	0.356463	0.0447988	0.964268	0.989028
TRINITY_DN9470_c0_g1_i8	12.2784	1.94351	0.780246	2.4909	0.0127422	0.0774105
TRINITY_DN947_c0_g2_i1	4.99007	-1.13982	0.660273	-1.72628	0.0842962	0.287792
TRINITY_DN947_c0_g1_i7	59.2265	-0.0665617	0.281203	-0.236704	0.812887	0.93169
TRINITY_DN947_c0_g1_i6	78.9617	-0.0986351	0.269161	-0.366454	0.714026	0.889125
TRINITY_DN947_c0_g1_i5	254.606	0.412529	0.114711	3.59625	0.000322841	0.00412702
TRINITY_DN947_c0_g1_i36	31.4149	-0.189537	0.286639	-0.66124	0.508458	0.768232
TRINITY_DN947_c0_g1_i34	117.698	0.0462566	0.196412	0.235508	0.813814	0.932121
TRINITY_DN947_c0_g1_i32	47.5191	-0.0910181	0.223341	-0.407529	0.683619	0.874617
TRINITY_DN947_c0_g1_i28	21.9516	-0.118662	0.299239	-0.396548	0.691701	0.878381
TRINITY_DN947_c0_g1_i26	102.081	-0.0925397	0.254855	-0.363108	0.716524	0.890271
TRINITY_DN947_c0_g1_i21	84.1604	0.428632	0.18638	2.29978	0.0214609	0.113178
TRINITY_DN947_c0_g1_i10	14.4273	0.128562	0.374301	0.343471	0.731244	0.897273
TRINITY_DN9469_c0_g1_i1	19.0988	0.334698	0.494159	0.677307	0.498211	0.762399
TRINITY_DN9468_c1_g1_i1	16.3602	-0.613899	0.402021	-1.52703	0.126753	0.370333
TRINITY_DN9467_c0_g2_i4	320.965	-0.0452644	0.157592	-0.287226	0.773939	0.915369
TRINITY_DN9467_c0_g2_i1	48.5293	-0.0930057	0.330509	-0.281401	0.778403	0.917377
TRINITY_DN9467_c0_g1_i4	89.9152	-0.175285	0.26562	-0.659909	0.509312	0.768653
TRINITY_DN9466_c0_g2_i4	78.6061	0.562351	0.240418	2.33906	0.0193326	0.104834
TRINITY_DN9466_c0_g2_i3	94.8328	0.637043	0.205538	3.0994	0.00193912	0.0178594
[truncated: 68,251 more rows]

## Sheet: ts2(D-C)
Gene	baseMean	log2FoldChange	lfcSE	stat	pvalue	padj
TRINITY_DN9999_c0_g2_i9	78.2953	-0.595193	0.142797	-4.16812	3.07125e-05	0.000250715
TRINITY_DN9999_c0_g2_i5	85.0725	-0.497136	0.13101	-3.79464	0.000147858	0.00099533
TRINITY_DN9999_c0_g1_i6	28.676	-0.450173	0.18062	-2.49237	0.0126893	0.0421986
TRINITY_DN9999_c0_g1_i21	39.463	-0.389431	0.197899	-1.96782	0.0490882	0.122686
TRINITY_DN9999_c0_g1_i16	34.4188	-0.596444	0.192751	-3.09438	0.00197226	0.00907754
TRINITY_DN9999_c0_g1_i12	67.1789	-0.557488	0.154012	-3.61977	0.000294864	0.00180802
TRINITY_DN9999_c0_g1_i10	37.3584	-0.610389	0.197232	-3.09478	0.00196957	0.00906753
TRINITY_DN9999_c0_g1_i1	84.4589	-0.471388	0.139645	-3.37563	0.000736481	0.0039546
TRINITY_DN9998_c0_g2_i5	50.4538	0.40379	0.157607	2.562	0.0104071	0.0359219
TRINITY_DN9998_c0_g2_i13	48.1027	0.538867	0.171917	3.13446	0.00172171	0.00809516
TRINITY_DN9998_c0_g2_i11	50.7838	0.4812	0.180466	2.66643	0.00766609	0.0280252
TRINITY_DN9998_c0_g1_i8	22.1165	0.262746	0.230767	1.13858	0.25488	0.412593
TRINITY_DN9998_c0_g1_i4	27.7285	0.486932	0.218052	2.2331	0.0255422	0.0738326
TRINITY_DN9998_c0_g1_i1	34.3987	0.550514	0.189161	2.9103	0.00361082	0.0150396
TRINITY_DN9997_c0_g3_i6	171.254	0.437842	0.117556	3.72455	0.000195666	0.00126853
TRINITY_DN9997_c0_g3_i18	241.663	0.342157	0.10934	3.12931	0.00175219	0.00821647
TRINITY_DN9997_c0_g3_i15	78.4224	0.399337	0.137114	2.91245	0.00358609	0.0149552
TRINITY_DN9996_c0_g2_i2	66.3882	-1.3079	0.264332	-4.94794	7.5003e-07	9.04634e-06
TRINITY_DN99941_c0_g1_i3	12.3219	-0.542972	1.14868	-0.472692	0.636433	0.763752
TRINITY_DN9993_c0_g2_i3	16.7807	2.40012	0.370423	6.47941	9.2085e-11	2.32848e-09
TRINITY_DN9993_c0_g2_i1	21.1832	2.62498	0.339776	7.72563	1.11303e-14	5.10013e-13
TRINITY_DN9993_c0_g1_i9	13.353	-3.18111	0.493865	-6.44125	1.18493e-10	2.93807e-09
TRINITY_DN9993_c0_g1_i5	14.5573	2.01137	0.416554	4.82858	1.3751e-06	1.55846e-05
TRINITY_DN9993_c0_g1_i4	14.9955	-2.16098	0.483457	-4.46985	7.82731e-06	7.42712e-05
TRINITY_DN9993_c0_g1_i3	18.2327	-3.08861	0.486981	-6.34236	2.26277e-10	5.35539e-09
TRINITY_DN9993_c0_g1_i2	18.8947	2.45868	0.341575	7.19806	6.10741e-13	2.20261e-11
TRINITY_DN9993_c0_g1_i11	18.6509	2.70228	0.381231	7.08831	1.3576e-12	4.62263e-11
TRINITY_DN9991_c0_g2_i9	9.43822	-0.557232	0.297312	-1.87424	0.0608979	0.144842
TRINITY_DN9991_c0_g2_i6	11.7953	-0.0780259	0.263419	-0.296205	0.767074	0.856858
TRINITY_DN9991_c0_g2_i28	18.3183	-0.565514	0.214694	-2.63405	0.00843734	0.0303317
TRINITY_DN9991_c0_g2_i25	19.774	-0.498987	0.222386	-2.24379	0.024846	0.0722486
TRINITY_DN9991_c0_g2_i22	18.5185	-0.70671	0.224989	-3.14108	0.00168325	0.00794997
TRINITY_DN9991_c0_g1_i9	20.4372	-0.737855	0.200432	-3.68133	0.000232022	0.00146832
TRINITY_DN9991_c0_g1_i42	7.78356	-0.44448	0.324759	-1.36864	0.171111	0.310981
TRINITY_DN9991_c0_g1_i38	20.0407	-0.362766	0.200145	-1.81251	0.0699069	0.160782
TRINITY_DN9991_c0_g1_i19	8.67661	-0.896844	0.336572	-2.66464	0.00770703	0.0281503
TRINITY_DN9991_c0_g1_i13	18.6211	-0.957792	0.234886	-4.07768	4.54866e-05	0.000353922
TRINITY_DN999_c1_g1_i6	66.0085	0.0228586	0.164802	0.138703	0.889684	0.935679
TRINITY_DN999_c1_g1_i5	64.0763	0.0589472	0.132724	0.444134	0.656946	0.778408
TRINITY_DN999_c1_g1_i4	88.5901	0.0194597	0.136676	0.142378	0.886781	0.93401
TRINITY_DN999_c1_g1_i2	16.3551	-0.205609	0.320125	-0.642276	0.520694	0.670617
TRINITY_DN999_c1_g1_i1	74.358	0.0452827	0.12206	0.370988	0.710646	0.816823
TRINITY_DN9989_c0_g1_i10	349.364	1.51099e-05	0.244655	6.17599e-05	0.999951	1
TRINITY_DN9987_c0_g1_i1	56.9067	-0.0342932	0.374894	-0.0914743	0.927116	0.957806
TRINITY_DN9986_c0_g2_i9	46.8452	0.329096	0.181088	1.81733	0.0691667	0.159538
TRINITY_DN9986_c0_g2_i8	17.7189	0.422478	0.227966	1.85325	0.0638463	0.150021
TRINITY_DN9986_c0_g2_i3	8.24429	1.68403	0.455867	3.69411	0.000220656	0.00140513
TRINITY_DN9986_c0_g2_i1	44.1559	0.497428	0.154647	3.21653	0.0012975	0.00638004
TRINITY_DN9986_c0_g1_i20	17.2209	0.644117	0.282886	2.27695	0.0227894	0.0674293
TRINITY_DN9986_c0_g1_i2	14.8167	0.745986	0.317526	2.34937	0.0188054	0.0578972
TRINITY_DN9986_c0_g1_i16	17.6931	1.26014	0.266369	4.73079	2.23645e-06	2.41505e-05
TRINITY_DN9985_c0_g1_i5	1274.3	-0.359864	0.0969627	-3.71137	0.000206144	0.00132642
TRINITY_DN9985_c0_g1_i11	11.6716	-0.127514	0.359794	-0.354409	0.723033	0.825683
TRINITY_DN9985_c0_g1_i10	698.958	-0.224104	0.0853847	-2.62464	0.00867401	0.0310237
TRINITY_DN9981_c0_g1_i9	122.817	-0.226488	0.117691	-1.92444	0.0543	0.132538
TRINITY_DN9981_c0_g1_i6	62.325	-0.157786	0.162426	-0.971438	0.33133	0.494012
TRINITY_DN9981_c0_g1_i31	46.8709	-0.0311555	0.145257	-0.214486	0.830168	0.89883
TRINITY_DN9981_c0_g1_i30	53.9722	-0.0244394	0.145632	-0.167815	0.866729	0.921874
TRINITY_DN9981_c0_g1_i27	53.8351	-0.201958	0.177782	-1.13599	0.255962	0.413705
TRINITY_DN9981_c0_g1_i26	87.5851	-0.0401466	0.151527	-0.264946	0.791051	0.873361
TRINITY_DN9981_c0_g1_i22	48.1252	-0.179051	0.142237	-1.25882	0.208097	0.357778
TRINITY_DN9981_c0_g1_i15	102.325	-0.122073	0.106782	-1.14321	0.252953	0.410458
TRINITY_DN9981_c0_g1_i12	92.8237	-0.139493	0.110486	-1.26255	0.206752	0.356133
TRINITY_DN9980_c0_g2_i1	286.497	-0.0307936	0.0928257	-0.331736	0.740089	0.837374
TRINITY_DN9980_c0_g1_i6	284.553	0.0404391	0.090861	0.445066	0.656272	0.777925
TRINITY_DN9980_c0_g1_i4	110.183	0.0145569	0.117984	0.12338	0.901806	0.942796
TRINITY_DN998_c1_g1_i3	10.1268	-0.610894	0.432473	-1.41256	0.157786	0.293358
TRINITY_DN998_c1_g1_i1	7.78455	-0.619935	0.632523	-0.980099	0.327037	0.48949
TRINITY_DN998_c0_g3_i6	172.375	0.23565	0.10195	2.31142	0.0208098	0.0627482
TRINITY_DN998_c0_g1_i2	136.04	-0.0612138	0.173552	-0.352712	0.724304	0.826517
TRINITY_DN9979_c1_g2_i8	82.009	-1.58215	0.219299	-7.21455	5.41127e-13	1.9634e-11
TRINITY_DN9979_c1_g2_i6	139.85	-1.88948	0.208729	-9.05231	1.39976e-19	1.09739e-17
TRINITY_DN9979_c1_g2_i11	190.383	-1.7668	0.176375	-10.0173	1.28003e-23	1.40713e-21
TRINITY_DN9979_c1_g2_i1	212.532	-2.35009	0.19036	-12.3455	5.1508e-35	1.19069e-32
TRINITY_DN9979_c1_g1_i5	118.21	-2.0301	0.175887	-11.5421	8.09692e-31	1.48117e-28
TRINITY_DN9979_c1_g1_i4	186.897	-1.94042	0.160501	-12.0898	1.19619e-33	2.554e-31
TRINITY_DN9979_c0_g1_i53	40.0742	-0.0960236	0.219161	-0.438141	0.661284	0.781453
TRINITY_DN9979_c0_g1_i44	35.8024	-0.0319701	0.225777	-0.141601	0.887395	0.934371
TRINITY_DN9979_c0_g1_i10	9.96634	-0.262098	0.317064	-0.826639	0.408442	0.569785
TRINITY_DN9979_c0_g1_i1	34.1857	-0.281342	0.233384	-1.20549	0.228014	0.381425
TRINITY_DN9978_c0_g4_i1	80.5509	0.0155844	0.238863	0.0652439	0.94798	0.96989
TRINITY_DN9978_c0_g3_i2	91.3254	-0.0945623	0.273273	-0.346036	0.729316	0.830119
TRINITY_DN9978_c0_g3_i1	90.5418	-0.0619276	0.239107	-0.258995	0.795639	0.876007
TRINITY_DN9976_c0_g1_i46	19.7704	-0.0304881	0.232191	-0.131306	0.895533	0.939103
TRINITY_DN9976_c0_g1_i45	18.577	-0.472767	0.237685	-1.98905	0.0466962	0.118181
TRINITY_DN9976_c0_g1_i21	19.6237	-0.364715	0.243833	-1.49576	0.134717	0.26132
TRINITY_DN9975_c1_g1_i2	13.2872	0.392436	0.255539	1.53572	0.124607	0.246968
TRINITY_DN9975_c0_g2_i4	38.8624	0.100786	0.185468	0.543412	0.586846	0.725502
TRINITY_DN9975_c0_g2_i3	32.2031	0.363746	0.180011	2.02068	0.0433127	0.111386
TRINITY_DN9975_c0_g2_i2	23.8309	-0.0889172	0.243311	-0.365447	0.714778	0.819597
TRINITY_DN9975_c0_g2_i1	27.0234	0.244011	0.199016	1.22609	0.220166	0.37235
TRINITY_DN9975_c0_g1_i6	20.8138	-0.106321	0.223992	-0.474664	0.635026	0.762793
TRINITY_DN9975_c0_g1_i4	23.3272	0.144845	0.240644	0.601906	0.547237	0.693049
TRINITY_DN9975_c0_g1_i29	27.5625	-0.261845	0.243356	-1.07598	0.281937	0.442315
TRINITY_DN9975_c0_g1_i27	49.0211	0.23464	0.156709	1.4973	0.134316	0.26083
TRINITY_DN9975_c0_g1_i22	48.8738	0.209098	0.160927	1.29933	0.193831	0.33999
TRINITY_DN9975_c0_g1_i18	44.3981	0.327285	0.173691	1.8843	0.0595251	0.1423
TRINITY_DN9975_c0_g1_i11	12.3624	-0.127463	0.292543	-0.435707	0.663049	0.782747
TRINITY_DN9975_c0_g1_i10	42.3533	0.133946	0.177727	0.753658	0.451055	0.60969
TRINITY_DN9973_c0_g2_i7	33.2346	1.27178	0.379853	3.34809	0.000813713	0.00431033
TRINITY_DN9973_c0_g2_i4	28.3693	1.28551	0.324912	3.9565	7.60562e-05	0.000556401
TRINITY_DN9973_c0_g2_i2	12.5141	1.07037	0.393506	2.72008	0.00652667	0.0245339
TRINITY_DN9972_c0_g2_i2	193.979	-0.454052	0.120823	-3.75798	0.000171291	0.00113203
TRINITY_DN9972_c0_g2_i1	162.051	-0.597749	0.126152	-4.73832	2.15501e-06	2.33753e-05
TRINITY_DN9971_c1_g1_i8	17.7683	-0.290005	0.277557	-1.04485	0.296092	0.45735
TRINITY_DN9971_c1_g1_i7	15.9443	-0.0720785	0.246747	-0.292115	0.770198	0.858962
TRINITY_DN9971_c1_g1_i3	6.13514	-0.717729	0.364243	-1.97047	0.0487848	0.122146
TRINITY_DN9971_c1_g1_i10	14.8236	-0.506774	0.287416	-1.76321	0.0778656	0.174397
TRINITY_DN9971_c1_g1_i1	18.1845	-0.335888	0.256101	-1.31154	0.189674	0.334719
TRINITY_DN9971_c0_g2_i8	41.087	-2.46438	0.288132	-8.55294	1.19997e-17	7.78393e-16
TRINITY_DN9971_c0_g2_i4	23.351	-3.07655	0.327442	-9.39572	5.68291e-21	5.0054e-19
TRINITY_DN9971_c0_g2_i3	38.3701	-2.38372	0.258306	-9.2283	2.74955e-20	2.30205e-18
TRINITY_DN9971_c0_g2_i2	28.2441	-2.57307	0.280643	-9.1685	4.79651e-20	3.94995e-18
TRINITY_DN9971_c0_g2_i10	39.4781	-2.46613	0.258587	-9.53696	1.47083e-21	1.35589e-19
TRINITY_DN997_c0_g1_i31	77.8746	-0.582536	0.172055	-3.38575	0.000709836	0.00383469
TRINITY_DN997_c0_g1_i23	89.7414	-0.518853	0.221122	-2.34646	0.0189528	0.0582364
TRINITY_DN997_c0_g1_i11	57.4897	-0.632568	0.314325	-2.01246	0.0441712	0.113099
TRINITY_DN9969_c0_g2_i12	12.8032	-1.29898	0.270011	-4.81082	1.5031e-06	1.68936e-05
TRINITY_DN9969_c0_g2_i1	10.2146	-1.27896	0.291713	-4.38432	1.1635e-05	0.000105704
TRINITY_DN9969_c0_g1_i16	14.9689	-1.47066	0.295972	-4.9689	6.7335e-07	8.18189e-06
TRINITY_DN9969_c0_g1_i1	13.2602	-1.80685	0.282789	-6.3894	1.66533e-10	4.03243e-09
TRINITY_DN9967_c0_g2_i2	31.9982	-0.189966	0.294849	-0.644282	0.519393	0.669518
TRINITY_DN9967_c0_g1_i18	29.8387	-0.191454	0.325388	-0.588386	0.556273	0.700484
TRINITY_DN9967_c0_g1_i16	25.3878	0.0580369	0.365785	0.158664	0.873934	0.926464
TRINITY_DN9966_c0_g1_i2	46.5337	0.312009	0.349272	0.893312	0.37169	0.534283
TRINITY_DN9965_c0_g3_i1	64.4419	-0.144886	0.293626	-0.493439	0.621702	0.752469
TRINITY_DN9965_c0_g2_i2	182.835	0.149005	0.167536	0.889391	0.373793	0.536275
TRINITY_DN9965_c0_g2_i1	148.162	0.386809	0.216899	1.78336	0.074528	0.168948
TRINITY_DN9965_c0_g1_i4	57.7309	-0.767944	0.160196	-4.79379	1.63659e-06	1.82422e-05
TRINITY_DN9965_c0_g1_i1	57.4324	-0.672422	0.186688	-3.60186	0.000315953	0.00191858
TRINITY_DN9964_c1_g2_i7	197.551	-0.462983	0.104676	-4.42303	9.73276e-06	9.01592e-05
TRINITY_DN9964_c1_g2_i3	233.588	-0.515706	0.0889061	-5.80057	6.60887e-09	1.21592e-07
TRINITY_DN9964_c1_g2_i2	45.7119	-0.326152	0.151509	-2.15269	0.0313433	0.0867491
TRINITY_DN9964_c1_g2_i1	286.903	-0.451542	0.089565	-5.0415	4.61894e-07	5.80009e-06
TRINITY_DN9964_c1_g1_i4	45.5167	-0.374647	0.150332	-2.49214	0.0126976	0.0422141
TRINITY_DN9961_c0_g2_i7	76.4498	-0.424309	0.157267	-2.69803	0.00697519	0.0259286
TRINITY_DN9961_c0_g2_i6	74.0778	-0.199384	0.14857	-1.34202	0.17959	0.321926
TRINITY_DN9961_c0_g2_i3	142.008	-0.0921509	0.127913	-0.720418	0.471268	0.628151
TRINITY_DN9961_c0_g2_i2	143.148	-0.0728976	0.114547	-0.6364	0.524516	0.67386
TRINITY_DN9961_c0_g1_i4	10.3108	0.208409	0.386523	0.53919	0.589756	0.72778
TRINITY_DN9961_c0_g1_i2	177.866	-0.0104159	0.113777	-0.0915462	0.927059	0.957764
TRINITY_DN9960_c0_g1_i9	31.0751	0.439652	0.303356	1.44929	0.147255	0.278956
TRINITY_DN9960_c0_g1_i8	50.8907	0.605926	0.152967	3.96115	7.45891e-05	0.000547265
TRINITY_DN9960_c0_g1_i6	63.368	0.229135	0.165614	1.38355	0.166496	0.305087
TRINITY_DN9960_c0_g1_i22	187.63	0.516191	0.156042	3.30803	0.000939541	0.00486568
TRINITY_DN9960_c0_g1_i14	70.4015	0.276047	0.180247	1.53149	0.125648	0.248525
TRINITY_DN9960_c0_g1_i12	52.8183	0.455721	0.138783	3.28371	0.00102452	0.00523321
TRINITY_DN9960_c0_g1_i11	25.4304	0.427878	0.246279	1.73737	0.082322	0.181835
TRINITY_DN996_c0_g2_i9	57.3394	-1.10383	0.296019	-3.72893	0.000192297	0.00125004
TRINITY_DN996_c0_g2_i3	80.0708	-0.968771	0.288272	-3.36061	0.000777697	0.00414399
TRINITY_DN996_c0_g2_i2	92.4356	-0.875568	0.299563	-2.92282	0.00346881	0.0145455
TRINITY_DN996_c0_g1_i13	1079.55	-0.719585	0.176153	-4.08499	4.40794e-05	0.000344461
TRINITY_DN996_c0_g1_i11	39.0988	1.94965	0.250709	7.77655	7.45309e-15	3.50195e-13
TRINITY_DN9959_c0_g2_i4	21.4219	-0.174097	0.216711	-0.803362	0.421766	0.582623
TRINITY_DN9959_c0_g2_i24	22.7569	-0.218232	0.216281	-1.00902	0.312965	0.474995
TRINITY_DN9959_c0_g2_i2	22.3437	-0.190817	0.211902	-0.900495	0.367857	0.530418
TRINITY_DN9959_c0_g2_i19	8.00908	0.247782	0.384871	0.643805	0.519702	0.669733
TRINITY_DN9959_c0_g2_i18	14.9495	-0.750439	0.282476	-2.65664	0.0078923	0.0286865
TRINITY_DN9959_c0_g2_i1	22.3208	0.0406274	0.233907	0.17369	0.862109	0.91909
TRINITY_DN9959_c0_g1_i9	20.9327	-0.217682	0.231846	-0.938909	0.347778	0.51029
TRINITY_DN9959_c0_g1_i6	21.5799	-0.224204	0.235481	-0.952111	0.341041	0.503624
TRINITY_DN9959_c0_g1_i5	20.6609	-0.130844	0.223892	-0.584405	0.558948	0.702686
TRINITY_DN9959_c0_g1_i3	21.5781	-0.0477178	0.223548	-0.213456	0.830971	0.899269
TRINITY_DN9959_c0_g1_i2	22.4888	0.148659	0.230719	0.64433	0.519362	0.669518
TRINITY_DN9959_c0_g1_i19	15.023	0.130811	0.291827	0.448249	0.653974	0.776025
TRINITY_DN9959_c0_g1_i10	8.58115	0.252477	0.379693	0.66495	0.506083	0.658098
TRINITY_DN9958_c0_g1_i6	14.3806	-0.959713	0.448078	-2.14185	0.0322059	0.0886308
TRINITY_DN9958_c0_g1_i2	9.13926	-0.306689	0.372884	-0.822479	0.410804	0.571928
TRINITY_DN9958_c0_g1_i1	14.6043	-0.912426	0.406666	-2.24367	0.0248534	0.0722671
TRINITY_DN9956_c0_g2_i9	7.64483	-2.47662	0.512319	-4.83413	1.33728e-06	1.51977e-05
TRINITY_DN9956_c0_g2_i7	12.6661	-3.07235	0.531451	-5.78106	7.42327e-09	1.35371e-07
TRINITY_DN9956_c0_g2_i4	19.3253	-3.01798	0.430604	-7.00871	2.40529e-12	7.88793e-11
TRINITY_DN9956_c0_g1_i5	15.849	-3.3571	0.470661	-7.13273	9.83978e-13	3.43537e-11
TRINITY_DN9956_c0_g1_i10	11.8225	-3.30318	0.556967	-5.93065	3.01732e-09	5.89409e-08
TRINITY_DN9954_c0_g2_i11	184.415	0.350048	0.138883	2.52046	0.0117202	0.039593
TRINITY_DN9954_c0_g1_i6	125.113	0.442524	0.135761	3.25957	0.00111581	0.00562992
TRINITY_DN9954_c0_g1_i2	165.036	0.418947	0.121687	3.44284	0.00057564	0.00320614
TRINITY_DN9953_c0_g2_i6	60.6523	0.225049	0.191954	1.17241	0.241033	0.396399
TRINITY_DN9953_c0_g2_i5	57.9386	0.291907	0.179668	1.62471	0.104225	0.216573
TRINITY_DN9953_c0_g2_i3	58.8234	0.189979	0.171691	1.10652	0.268503	0.427434
TRINITY_DN9953_c0_g1_i8	49.6633	0.341368	0.194847	1.75198	0.0797774	0.177633
TRINITY_DN9953_c0_g1_i6	49.6409	0.501514	0.221939	2.25969	0.0238402	0.06986
TRINITY_DN9953_c0_g1_i5	48.9423	0.423289	0.248145	1.70581	0.088043	0.190913
TRINITY_DN9953_c0_g1_i4	42.1705	0.215195	0.205694	1.04619	0.295473	0.456681
TRINITY_DN9953_c0_g1_i3	46.3901	0.496133	0.189425	2.61915	0.00881491	0.0314285
TRINITY_DN9952_c0_g2_i3	36.2634	0.81988	0.218429	3.75354	0.000174358	0.00114819
TRINITY_DN9952_c0_g2_i2	24.4815	0.554981	0.259889	2.13545	0.0327241	0.0897299
TRINITY_DN9952_c0_g2_i1	27.0049	0.574249	0.256894	2.23535	0.0253943	0.0735049
TRINITY_DN9952_c0_g1_i1	27.054	0.86692	0.262158	3.30687	0.000943463	0.00488275
TRINITY_DN9950_c0_g2_i6	32.61	0.0890867	0.187982	0.473911	0.635563	0.763114
TRINITY_DN9950_c0_g2_i5	65.8221	-0.101399	0.156901	-0.64626	0.518111	0.668553
TRINITY_DN9950_c0_g1_i2	48.246	0.101581	0.170666	0.595204	0.551707	0.69695
TRINITY_DN9950_c0_g1_i15	50.5013	-0.0758722	0.153076	-0.495652	0.62014	0.751453
TRINITY_DN9950_c0_g1_i11	52.1752	0.0287853	0.169195	0.170131	0.864907	0.920889
TRINITY_DN995_c0_g2_i7	18.0255	-0.137176	0.276617	-0.495904	0.619962	0.751289
TRINITY_DN995_c0_g2_i6	16.6743	0.151877	0.269893	0.562732	0.573618	0.714945
TRINITY_DN995_c0_g2_i5	16.1803	0.23352	0.328424	0.711033	0.477064	0.633496
TRINITY_DN995_c0_g2_i4	93.9621	-0.148654	0.148472	-1.00123	0.316716	0.47893
TRINITY_DN995_c0_g2_i3	92.0295	-0.0470536	0.150523	-0.312601	0.754584	0.848124
TRINITY_DN995_c0_g2_i2	77.3926	0.0834136	0.172029	0.48488	0.627762	0.757111
TRINITY_DN995_c0_g2_i1	90.4425	0.0505836	0.130656	0.387152	0.698644	0.808362
TRINITY_DN995_c0_g1_i8	90.0796	0.043692	0.127816	0.341834	0.732476	0.832165
TRINITY_DN995_c0_g1_i5	101.699	0.00293384	0.153038	0.0191707	0.984705	0.99135
TRINITY_DN995_c0_g1_i3	19.2114	-0.221704	0.308194	-0.719366	0.471915	0.628812
TRINITY_DN995_c0_g1_i13	19.2147	0.695836	0.27272	2.55147	0.0107271	0.0368165
TRINITY_DN995_c0_g1_i12	88.8892	-0.13071	0.148696	-0.879041	0.379379	0.541645
TRINITY_DN995_c0_g1_i10	90.2923	0.106942	0.156847	0.681822	0.495351	0.649009
TRINITY_DN9949_c0_g2_i7	255.891	0.10654	0.10678	0.997751	0.3184	0.480512
TRINITY_DN9949_c0_g2_i6	212.715	0.198728	0.137837	1.44176	0.14937	0.281973
TRINITY_DN9949_c0_g2_i5	365.873	0.112555	0.117792	0.95554	0.339305	0.501833
TRINITY_DN9949_c0_g1_i4	936.492	-0.0202585	0.0976877	-0.20738	0.835713	0.901941
TRINITY_DN9949_c0_g1_i2	153.449	-0.26347	0.127123	-2.07257	0.0382128	0.101308
TRINITY_DN9949_c0_g1_i1	828.366	-0.0365309	0.0919743	-0.397186	0.69123	0.803074
TRINITY_DN9947_c0_g1_i2	153.068	0.313993	0.263583	1.19125	0.233557	0.387799
TRINITY_DN9947_c0_g1_i1	6.58062	0.413065	0.407476	1.01372	0.310718	0.472786
TRINITY_DN9946_c0_g2_i5	46.2251	0.207807	0.195427	1.06335	0.287624	0.448333
TRINITY_DN9946_c0_g1_i7	16.4491	0.314219	0.249896	1.2574	0.208609	0.358387
TRINITY_DN9946_c0_g1_i15	54.7865	0.150388	0.139647	1.07691	0.281519	0.441898
TRINITY_DN9946_c0_g1_i14	31.155	0.220191	0.205486	1.07156	0.283918	0.444401
TRINITY_DN9945_c0_g1_i1	410.246	2.47726	0.615161	4.02701	5.6491e-05	0.000429321
TRINITY_DN9942_c0_g1_i9	43.8079	-0.375355	0.186942	-2.00787	0.0446568	0.114086
TRINITY_DN9942_c0_g1_i3	104.581	-0.0567775	0.133544	-0.425158	0.670721	0.788002
TRINITY_DN9942_c0_g1_i13	52.6622	-0.0174446	0.198363	-0.0879428	0.929922	0.959607
TRINITY_DN9942_c0_g1_i11	63.0073	0.0395048	0.148845	0.265409	0.790694	0.873211
TRINITY_DN9942_c0_g1_i10	74.7814	-0.200109	0.152881	-1.30892	0.190562	0.335868
TRINITY_DN9940_c1_g1_i6	47.3349	0.517535	0.167469	3.09033	0.00199932	0.00918643
TRINITY_DN9940_c1_g1_i5	148.916	0.104157	0.102368	1.01748	0.308927	0.470912
TRINITY_DN9940_c1_g1_i2	59.2114	0.364508	0.186805	1.95127	0.0510248	0.126442
TRINITY_DN9940_c1_g1_i12	147.695	0.077888	0.119273	0.653025	0.51374	0.664666
TRINITY_DN9940_c1_g1_i1	21.5515	0.371944	0.180748	2.05781	0.0396084	0.104132
TRINITY_DN994_c2_g2_i1	174.694	-0.612292	0.205537	-2.97898	0.00289209	0.0125011
TRINITY_DN994_c2_g1_i18	37.8733	-0.964005	0.275607	-3.49775	0.0004692	0.00269325
TRINITY_DN994_c2_g1_i12	53.4601	0.0443329	0.210507	0.210601	0.833199	0.900542
TRINITY_DN994_c2_g1_i1	58.9086	0.110457	0.189002	0.584423	0.558936	0.702684
TRINITY_DN994_c0_g1_i5	67.141	-0.181922	0.190289	-0.956031	0.339057	0.50162
TRINITY_DN9939_c0_g3_i5	295.277	-0.0411203	0.126212	-0.325804	0.744573	0.840687
TRINITY_DN9939_c0_g3_i4	69.0338	-0.134275	0.167743	-0.800484	0.42343	0.584166
TRINITY_DN9939_c0_g3_i3	45.2119	-0.0698584	0.154332	-0.45265	0.6508	0.774025
TRINITY_DN9939_c0_g3_i2	89.2147	-0.201513	0.178476	-1.12908	0.258865	0.416977
TRINITY_DN9939_c0_g3_i1	341.494	-0.0298179	0.118845	-0.250897	0.801894	0.879948
TRINITY_DN9939_c0_g1_i17	663.166	-0.212761	0.128363	-1.65749	0.0974204	0.206036
TRINITY_DN9939_c0_g1_i10	621.79	-0.225381	0.121751	-1.85116	0.0641469	0.15055
TRINITY_DN9938_c0_g1_i26	40.8606	-1.42283	0.890797	-1.59725	0.11021	0.225771
TRINITY_DN9938_c0_g1_i18	103.859	-0.909539	0.753236	-1.20751	0.227236	0.380551
TRINITY_DN9938_c0_g1_i12	51.5647	-1.15549	0.832606	-1.3878	0.165197	0.303276
TRINITY_DN9938_c0_g1_i10	49.0053	-0.780332	0.677466	-1.15184	0.249387	0.406116
TRINITY_DN9937_c0_g2_i5	10.1113	-1.00452	0.367273	-2.73506	0.00623681	0.0236419
TRINITY_DN9937_c0_g2_i3	8.64064	-1.35405	0.437921	-3.09199	0.00198822	0.0091402
TRINITY_DN9937_c0_g1_i1	11.1222	-1.43404	0.33961	-4.22262	2.41483e-05	0.000202967
TRINITY_DN9936_c0_g2_i2	165.674	-0.662807	0.120292	-5.51001	3.58817e-08	5.73934e-07
TRINITY_DN9936_c0_g1_i7	20.9942	-0.970651	0.26309	-3.68943	0.000224755	0.001428
TRINITY_DN9936_c0_g1_i6	23.7903	-0.69142	0.248856	-2.7784	0.00546277	0.0211968
TRINITY_DN9936_c0_g1_i4	29.8934	-1.06839	0.269545	-3.96368	7.38027e-05	0.000542384
TRINITY_DN9936_c0_g1_i3	12.5488	-1.11563	0.370422	-3.01177	0.00259726	0.0114285
TRINITY_DN9936_c0_g1_i1	11.2273	-0.898253	0.367517	-2.44411	0.014521	0.0471122
TRINITY_DN9935_c1_g1_i4	87.0255	-0.27245	0.157996	-1.72442	0.0846325	0.185544
TRINITY_DN9935_c1_g1_i1	150.448	-0.0652159	0.201386	-0.323835	0.746063	0.841683
TRINITY_DN9935_c0_g1_i1	210.433	-0.0539672	0.149421	-0.361176	0.717968	0.821864
TRINITY_DN9933_c0_g1_i6	331.962	0.235439	0.0985206	2.38974	0.0168602	0.0531311
TRINITY_DN9933_c0_g1_i21	119.136	0.156604	0.104464	1.49913	0.13384	0.26018
TRINITY_DN9933_c0_g1_i20	28.5323	0.0950612	0.231121	0.411305	0.680849	0.795227
TRINITY_DN9933_c0_g1_i19	194.637	0.0346073	0.0989438	0.349767	0.726513	0.828056
TRINITY_DN9932_c0_g1_i2	57.2453	-0.402261	0.236765	-1.69899	0.0893207	0.193021
TRINITY_DN9931_c0_g2_i8	89.8144	0.538405	0.155692	3.45815	0.0005439	0.00305773
TRINITY_DN9931_c0_g2_i16	88.3464	0.607445	0.141794	4.28401	1.83558e-05	0.000159062
TRINITY_DN9931_c0_g1_i4	11.7199	0.000369663	0.289475	0.00127701	0.998981	0.999506
TRINITY_DN9931_c0_g1_i2	12.7489	-0.0195884	0.268606	-0.0729261	0.941865	0.966225
TRINITY_DN9931_c0_g1_i1	10.8251	0.343476	0.307128	1.11835	0.263419	0.421847
TRINITY_DN9930_c0_g4_i1	151.777	0.186078	0.138801	1.34061	0.180047	0.322499
TRINITY_DN9930_c0_g3_i1	191.13	0.25024	0.145088	1.72474	0.084574	0.185444
TRINITY_DN9930_c0_g2_i4	293.405	0.184303	0.112077	1.64443	0.100087	0.210309
TRINITY_DN9930_c0_g2_i3	155.046	0.298183	0.109192	2.73083	0.00631756	0.0238782
TRINITY_DN9930_c0_g1_i5	220.766	0.158669	0.115007	1.37965	0.167695	0.30666
TRINITY_DN9930_c0_g1_i4	79.501	0.25063	0.15751	1.59119	0.111566	0.227725
TRINITY_DN9930_c0_g1_i2	98.146	0.309853	0.135659	2.28406	0.0223679	0.0664341
TRINITY_DN9930_c0_g1_i1	39.14	0.19897	0.179234	1.11011	0.26695	0.425779
TRINITY_DN993_c0_g1_i6	40.3019	-0.955473	0.237413	-4.02452	5.70909e-05	0.000433425
TRINITY_DN993_c0_g1_i5	108.149	-2.57426	0.244949	-10.5094	7.81987e-26	1.01723e-23
TRINITY_DN993_c0_g1_i1	87.6269	-2.59818	0.226252	-11.4836	1.59542e-30	2.85894e-28
TRINITY_DN9928_c0_g2_i8	35.0621	-0.99767	0.203985	-4.89091	1.00373e-06	1.17781e-05
TRINITY_DN9928_c0_g2_i20	29.1878	-0.382905	0.224555	-1.70517	0.088162	0.191093
TRINITY_DN9928_c0_g2_i11	21.9901	-0.544447	0.27169	-2.00393	0.0450779	0.114953
TRINITY_DN9928_c0_g1_i7	67.9911	-0.662184	0.172148	-3.8466	0.00011977	0.000830117
TRINITY_DN9928_c0_g1_i5	55.8067	-0.570075	0.179824	-3.17019	0.00152341	0.00731254
TRINITY_DN9928_c0_g1_i14	71.4456	-0.632596	0.156699	-4.03702	5.41351e-05	0.000413654
TRINITY_DN9928_c0_g1_i12	70.3617	-0.63875	0.169993	-3.75751	0.000171613	0.00113373
TRINITY_DN9928_c0_g1_i11	71.147	-0.667832	0.17468	-3.82318	0.00013174	0.000902046
TRINITY_DN9926_c0_g1_i8	68.6291	-0.115416	0.160132	-0.720753	0.471062	0.627971
TRINITY_DN9926_c0_g1_i7	135.095	-0.0835742	0.132647	-0.630048	0.528663	0.677436
TRINITY_DN9926_c0_g1_i4	157.55	-0.00930778	0.116308	-0.0800271	0.936216	0.963184
TRINITY_DN9926_c0_g1_i2	85.2551	0.210565	0.129345	1.62793	0.103539	0.215504
TRINITY_DN9926_c0_g1_i15	140.454	0.0549199	0.121941	0.450382	0.652435	0.775155
TRINITY_DN9926_c0_g1_i11	132.303	-0.0363102	0.137414	-0.26424	0.791595	0.873665
TRINITY_DN9925_c0_g1_i3	135.578	-1.09062	0.181807	-5.99882	1.98758e-09	4.0005e-08
TRINITY_DN9922_c0_g2_i83	17.2692	0.129308	0.266361	0.485462	0.627349	0.756846
TRINITY_DN9922_c0_g2_i7	15.8143	-0.148537	0.282629	-0.525556	0.599197	0.735399
TRINITY_DN9922_c0_g2_i56	11.462	-0.142321	0.301757	-0.471643	0.637182	0.764247
TRINITY_DN9922_c0_g2_i49	14.7087	0.229351	0.289847	0.791284	0.428778	0.589101
TRINITY_DN9922_c0_g2_i45	15.6354	0.0751405	0.262445	0.286309	0.774642	0.861988
TRINITY_DN9922_c0_g2_i38	16.4375	-0.0831373	0.271124	-0.306639	0.759118	0.851268
TRINITY_DN9922_c0_g2_i34	15.6317	-0.297039	0.248736	-1.19419	0.232403	0.386449
TRINITY_DN9922_c0_g2_i31	16.7719	0.160337	0.266348	0.601981	0.547186	0.693048
TRINITY_DN9922_c0_g2_i29	18.0598	0.0268104	0.270299	0.0991881	0.920989	0.95423
TRINITY_DN9922_c0_g2_i109	13.4466	-0.210289	0.257729	-0.81593	0.41454	0.575652
TRINITY_DN9922_c0_g1_i15	13.642	0.0856128	0.297356	0.287913	0.773413	0.861098
TRINITY_DN9921_c0_g1_i7	31.3284	-0.408103	0.208125	-1.96085	0.0498963	0.124272
TRINITY_DN9921_c0_g1_i4	39.0235	-0.324293	0.223361	-1.45188	0.146534	0.27789
TRINITY_DN992_c0_g1_i9	43.9865	0.577526	0.204882	2.81882	0.00482004	0.0190977
TRINITY_DN992_c0_g1_i3	361.116	-0.146538	0.0930354	-1.57508	0.115238	0.233081
TRINITY_DN992_c0_g1_i23	304.004	-0.180703	0.094799	-1.90617	0.0566284	0.13687
TRINITY_DN992_c0_g1_i22	68.1369	0.395596	0.16645	2.37667	0.0174699	0.0546682
TRINITY_DN992_c0_g1_i19	358.384	0.182611	0.100696	1.81349	0.0697562	0.16053
TRINITY_DN992_c0_g1_i18	125.572	0.42709	0.139763	3.05582	0.00224447	0.0101241
TRINITY_DN992_c0_g1_i17	342.354	0.250065	0.0986138	2.5358	0.011219	0.0382071
TRINITY_DN992_c0_g1_i15	44.2647	0.148604	0.194953	0.762254	0.445908	0.604922
TRINITY_DN992_c0_g1_i1	199.677	-0.100512	0.0918987	-1.09373	0.274073	0.433727
TRINITY_DN9919_c0_g2_i8	101.51	-0.111729	0.139605	-0.800323	0.423523	0.584279
TRINITY_DN9919_c0_g2_i13	84.7867	-0.00639779	0.15331	-0.041731	0.966713	0.981227
TRINITY_DN9919_c0_g2_i10	101.526	-0.097794	0.183223	-0.533743	0.59352	0.730819
TRINITY_DN9919_c0_g1_i7	9.4716	-0.0274803	0.350608	-0.0783789	0.937527	0.963774
TRINITY_DN9919_c0_g1_i6	22.408	0.296955	0.207908	1.4283	0.153206	0.287026
TRINITY_DN9919_c0_g1_i34	19.3567	-0.0274872	0.212644	-0.129264	0.897149	0.940011
TRINITY_DN9919_c0_g1_i30	30.715	-0.0784515	0.189185	-0.414681	0.678376	0.793437
TRINITY_DN9919_c0_g1_i27	22.9333	-0.0487133	0.208727	-0.233382	0.815464	0.889065
TRINITY_DN9916_c1_g2_i3	146.812	-0.772977	0.165598	-4.6678	3.04436e-06	3.17805e-05
TRINITY_DN9916_c1_g2_i2	431.249	-0.787247	0.142876	-5.50999	3.58847e-08	5.73934e-07
TRINITY_DN9916_c1_g1_i3	147.792	-0.653397	0.191099	-3.41916	0.000628158	0.00345617
TRINITY_DN9916_c1_g1_i2	428.91	-0.839506	0.134255	-6.25307	4.02462e-10	9.1551e-09
TRINITY_DN9916_c0_g2_i2	159.189	1.3741	0.18717	7.34146	2.11282e-13	8.20879e-12
TRINITY_DN9916_c0_g1_i6	115.868	1.30484	0.197069	6.62122	3.56245e-11	9.70315e-10
TRINITY_DN9916_c0_g1_i2	105.036	1.18349	0.192796	6.13854	8.32835e-10	1.78524e-08
TRINITY_DN9916_c0_g1_i1	106.253	1.40113	0.185088	7.57006	3.73038e-14	1.59976e-12
TRINITY_DN9915_c0_g2_i9	196.887	0.0166778	0.140435	0.118758	0.905467	0.944865
TRINITY_DN9915_c0_g2_i8	151.045	0.172621	0.120696	1.43021	0.152655	0.286316
TRINITY_DN9915_c0_g2_i5	130.673	0.0373833	0.136535	0.273801	0.784238	0.868799
TRINITY_DN9915_c0_g1_i6	277.214	-0.111564	0.106849	-1.04413	0.296425	0.457695
TRINITY_DN9915_c0_g1_i4	294.438	0.177395	0.131182	1.35228	0.176286	0.317763
TRINITY_DN9912_c0_g1_i5	4182.56	0.904262	0.320326	2.82294	0.00475849	0.0188965
TRINITY_DN9912_c0_g1_i4	5576.8	0.903164	0.333133	2.71112	0.00670554	0.0251075
TRINITY_DN9912_c0_g1_i3	4161.98	0.739286	0.294954	2.50644	0.0121952	0.040845
TRINITY_DN9912_c0_g1_i2	5847.93	0.812141	0.310633	2.61447	0.00893669	0.0317788
TRINITY_DN9910_c0_g1_i3	146.578	-0.139323	0.119452	-1.16635	0.243472	0.399281
TRINITY_DN9910_c0_g1_i18	210.186	-0.0769179	0.134815	-0.570543	0.568309	0.710614
TRINITY_DN991_c1_g1_i27	34.118	-0.131373	0.203505	-0.645552	0.51857	0.668894
TRINITY_DN991_c1_g1_i21	27.5051	0.00548001	0.216731	0.0252848	0.979828	0.988602
TRINITY_DN991_c1_g1_i17	35.1298	-0.263766	0.186593	-1.41359	0.157481	0.292978
TRINITY_DN991_c0_g1_i8	48.5136	-0.107681	0.164606	-0.654175	0.512999	0.664067
TRINITY_DN991_c0_g1_i7	106.973	-0.210592	0.103781	-2.02919	0.042439	0.109685
TRINITY_DN991_c0_g1_i6	24.5538	0.0239855	0.209467	0.114507	0.908836	0.946912
TRINITY_DN991_c0_g1_i5	96.7184	-0.331706	0.119491	-2.77599	0.00550344	0.0213291
TRINITY_DN991_c0_g1_i15	47.2967	-0.414128	0.170143	-2.43401	0.0149327	0.0481854
TRINITY_DN99098_c0_g1_i1	15.93	-1.22312	0.620166	-1.97224	0.0485821	0.12175
TRINITY_DN9909_c0_g2_i3	30.3313	-0.632224	0.327697	-1.92929	0.0536945	0.131385
TRINITY_DN9909_c0_g2_i2	34.3135	-0.0779783	0.298687	-0.26107	0.794038	0.875136
TRINITY_DN9907_c0_g2_i1	127.377	0.254921	0.138624	1.83893	0.065925	0.153646
TRINITY_DN9907_c0_g1_i8	77.1359	0.29147	0.142911	2.03951	0.0413987	0.107694
TRINITY_DN9907_c0_g1_i2	84.632	0.0826862	0.175507	0.471127	0.63755	0.764427
TRINITY_DN9907_c0_g1_i1	126.257	0.231792	0.143369	1.61675	0.105932	0.219333
TRINITY_DN9906_c0_g1_i4	40.442	-0.854122	0.274644	-3.10992	0.00187135	0.00868652
TRINITY_DN9905_c0_g1_i9	74.3577	0.760878	0.137551	5.53162	3.1728e-08	5.12823e-07
TRINITY_DN9905_c0_g1_i7	85.3462	0.920536	0.136684	6.73478	1.64181e-11	4.71309e-10
TRINITY_DN9905_c0_g1_i3	32.6991	0.882131	0.170785	5.16516	2.40238e-07	3.22236e-06
TRINITY_DN9905_c0_g1_i16	91.1723	0.773589	0.146434	5.28284	1.27194e-07	1.81306e-06
TRINITY_DN9905_c0_g1_i12	37.9709	1.19192	0.198259	6.01191	1.83349e-09	3.72635e-08
TRINITY_DN9905_c0_g1_i10	30.9957	1.27412	0.192794	6.60873	3.87635e-11	1.05011e-09
TRINITY_DN9904_c0_g1_i18	5.4496	-0.274471	0.496824	-0.552451	0.580639	0.720555
TRINITY_DN9904_c0_g1_i1	5.43666	-1.09884	0.509004	-2.15881	0.0308653	0.0857184
TRINITY_DN9903_c0_g4_i2	85.9517	-1.03475	0.236262	-4.37969	1.1885e-05	0.000107682
TRINITY_DN9903_c0_g3_i2	463.711	0.241981	0.0866186	2.79364	0.0052119	0.0203802
TRINITY_DN9903_c0_g1_i2	78.477	-1.11287	0.197917	-5.62289	1.8779e-08	3.17099e-07
TRINITY_DN9903_c0_g1_i1	33.6211	-0.710872	0.248416	-2.86162	0.00421485	0.01711
TRINITY_DN9902_c0_g2_i9	7.30698	-1.46671	0.763227	-1.92172	0.0546415	0.133128
TRINITY_DN9902_c0_g2_i7	55.3504	-1.10628	0.636232	-1.7388	0.0820696	0.181408
TRINITY_DN9902_c0_g2_i37	59.2738	-1.50324	0.59814	-2.5132	0.0119642	0.0402232
TRINITY_DN9902_c0_g2_i36	23.2271	-1.06504	0.604635	-1.76146	0.0781603	0.174903
TRINITY_DN9902_c0_g2_i23	51.7947	-1.47941	0.580216	-2.54976	0.0107797	0.0369555
TRINITY_DN9902_c0_g2_i20	55.4619	-1.32966	0.600437	-2.21449	0.0267951	0.0766158
TRINITY_DN9902_c0_g2_i16	61.3088	-1.42408	0.614359	-2.31799	0.0204497	0.061884
TRINITY_DN9902_c0_g2_i13	25.1938	-1.28199	0.695407	-1.84351	0.0652539	0.152492
TRINITY_DN9902_c0_g2_i1	37.9448	-1.24834	0.666242	-1.8737	0.0609719	0.144999
TRINITY_DN9902_c0_g1_i7	42.6927	-1.38057	0.597084	-2.31219	0.0207671	0.0626545
TRINITY_DN9902_c0_g1_i6	45.0721	-1.23452	0.65296	-1.89065	0.0586713	0.140704
TRINITY_DN9902_c0_g1_i5	30.9415	-1.54067	0.686366	-2.24468	0.0247888	0.072115
TRINITY_DN9902_c0_g1_i4	91.342	-1.47899	0.616564	-2.39877	0.0164502	0.0520657
TRINITY_DN9902_c0_g1_i1	53.5687	-1.13745	0.634016	-1.79404	0.0728069	0.165967
TRINITY_DN9901_c0_g1_i4	282.894	-0.444229	0.161036	-2.75858	0.00580538	0.0222999
TRINITY_DN9901_c0_g1_i28	295.916	-0.32913	0.1409	-2.33592	0.0194955	0.0596025
TRINITY_DN9900_c0_g1_i27	59.3066	0.0988063	0.24316	0.406342	0.684491	0.79799
TRINITY_DN9900_c0_g1_i10	65.9263	-0.0831823	0.217323	-0.382759	0.701899	0.810656
TRINITY_DN990_c0_g2_i8	59.6994	0.0261424	0.134628	0.194182	0.846033	0.908642
TRINITY_DN990_c0_g2_i18	55.7839	-0.00703166	0.146256	-0.0480776	0.961654	0.978344
TRINITY_DN990_c0_g2_i17	53.2176	-0.0937883	0.151151	-0.620495	0.534932	0.682597
TRINITY_DN990_c0_g2_i16	57.6735	-0.0820994	0.140028	-0.586307	0.557669	0.701631
TRINITY_DN990_c0_g1_i8	70.0832	-0.0199023	0.137361	-0.14489	0.884797	0.932928
TRINITY_DN990_c0_g1_i45	16.3475	0.0347332	0.230861	0.150451	0.880409	0.930129
TRINITY_DN990_c0_g1_i24	65.4892	-0.00804858	0.156667	-0.0513737	0.959028	0.97687
TRINITY_DN99_c6_g1_i1	14.5749	0.60385	0.422964	1.42766	0.153389	0.287259
TRINITY_DN99_c2_g1_i1	35.3932	-0.0701279	0.291262	-0.240773	0.809731	0.885266
TRINITY_DN99_c1_g1_i6	259.149	-0.347866	0.129601	-2.68413	0.00727184	0.0268293
TRINITY_DN99_c1_g1_i2	969.408	0.0139126	0.17192	0.0809245	0.935502	0.96283
TRINITY_DN99_c0_g1_i5	14.3839	0.164865	0.391337	0.421287	0.673545	0.789949
TRINITY_DN99_c0_g1_i3	17.8342	-0.290856	0.278952	-1.04267	0.297099	0.458454
TRINITY_DN99_c0_g1_i15	48.7051	-0.607766	0.265915	-2.28557	0.0222796	0.0662277
TRINITY_DN99_c0_g1_i14	11.5041	-0.780328	0.326915	-2.38694	0.0169891	0.0534654
TRINITY_DN99_c0_g1_i11	39.0785	-0.243478	0.274019	-0.888545	0.374248	0.536708
TRINITY_DN99_c0_g1_i10	36.0442	-0.488568	0.29606	-1.65024	0.0988948	0.208383
TRINITY_DN9897_c0_g2_i3	34.9588	-0.230632	0.195073	-1.18229	0.237092	0.391926
TRINITY_DN9897_c0_g2_i16	34.4263	-0.596951	0.19565	-3.05111	0.00227998	0.0102586
TRINITY_DN9897_c0_g2_i15	19.1018	-0.602778	0.25775	-2.33862	0.0193553	0.059245
TRINITY_DN9897_c0_g2_i12	11.8024	0.400072	0.34142	1.17179	0.241281	0.396677
TRINITY_DN9897_c0_g2_i11	23.0369	-0.0266155	0.209031	-0.127328	0.898681	0.940873
TRINITY_DN9897_c0_g2_i1	11.643	0.755382	0.303886	2.48574	0.0129282	0.0428368
TRINITY_DN9897_c0_g1_i3	53.4553	-0.592719	0.15661	-3.78469	0.000153902	0.00103049
TRINITY_DN9897_c0_g1_i1	50.6215	-0.575752	0.182868	-3.14846	0.00164131	0.00778409
TRINITY_DN9896_c0_g2_i7	44.4971	0.158155	0.193102	0.819023	0.412773	0.573925
TRINITY_DN9896_c0_g2_i6	31.9232	0.13367	0.231456	0.577519	0.563589	0.706447
TRINITY_DN9896_c0_g2_i10	56.2741	0.184126	0.186631	0.986582	0.323848	0.486264
TRINITY_DN9896_c0_g1_i5	36.582	0.358619	0.221745	1.61726	0.105823	0.21913
TRINITY_DN9896_c0_g1_i4	41.0977	-0.0473282	0.247092	-0.191541	0.848102	0.910062
TRINITY_DN9896_c0_g1_i3	12.4671	0.0893222	0.342981	0.260429	0.794533	0.875427
TRINITY_DN9896_c0_g1_i2	32.4964	0.386167	0.225909	1.70939	0.0873779	0.189868
TRINITY_DN9896_c0_g1_i1	19.078	0.114419	0.299093	0.382553	0.702051	0.810779
TRINITY_DN9895_c1_g1_i1	373.753	0.10789	0.12311	0.87637	0.380829	0.542943
TRINITY_DN9895_c0_g2_i1	81.9812	-0.246414	0.215097	-1.14559	0.251965	0.409288
TRINITY_DN9895_c0_g1_i6	63.4631	-0.0331849	0.205163	-0.161749	0.871504	0.92513
TRINITY_DN9895_c0_g1_i4	55.9256	-0.0638653	0.199923	-0.31945	0.749385	0.844255
TRINITY_DN9895_c0_g1_i14	66.2607	0.0515693	0.210587	0.244884	0.806546	0.883112
TRINITY_DN9895_c0_g1_i13	55.1658	0.0941315	0.177599	0.530021	0.596097	0.732901
TRINITY_DN9895_c0_g1_i11	66.021	0.00969204	0.194024	0.0499528	0.96016	0.977377
TRINITY_DN9894_c0_g1_i7	119.182	-0.336771	0.250935	-1.34207	0.179574	0.321909
TRINITY_DN9894_c0_g1_i17	128.173	-0.464287	0.26373	-1.76046	0.0783296	0.17517
TRINITY_DN9894_c0_g1_i10	118.768	-0.301885	0.216096	-1.397	0.162414	0.299527
TRINITY_DN9893_c1_g1_i9	13.5396	0.26998	0.259312	1.04114	0.297812	0.459212
TRINITY_DN9893_c1_g1_i28	16.4102	0.549107	0.239181	2.29578	0.0216884	0.0648314
TRINITY_DN9893_c1_g1_i27	16.9845	0.715361	0.24781	2.88674	0.00389259	0.016003
TRINITY_DN9893_c1_g1_i26	28.4911	0.478313	0.187402	2.55233	0.0107005	0.0367414
TRINITY_DN9893_c1_g1_i15	16.4187	0.148974	0.299008	0.498227	0.618324	0.750146
TRINITY_DN9893_c1_g1_i14	16.8947	0.62043	0.237458	2.6128	0.00898041	0.0318923
TRINITY_DN9893_c1_g1_i12	29.6476	0.423594	0.178689	2.37056	0.0177612	0.0553865
TRINITY_DN9893_c0_g1_i4	29.2646	0.0314733	0.207461	0.151707	0.879418	0.929544
TRINITY_DN9893_c0_g1_i15	25.1166	0.1722	0.211073	0.815832	0.414596	0.575696
TRINITY_DN9893_c0_g1_i14	24.946	0.402841	0.209301	1.9247	0.054267	0.132476
TRINITY_DN9893_c0_g1_i10	12.9597	0.297916	0.311913	0.955126	0.339514	0.502056
TRINITY_DN9893_c0_g1_i1	7.22911	0.569401	0.348236	1.6351	0.102028	0.213258
TRINITY_DN9891_c0_g1_i1	927.526	-1.25421	0.173901	-7.21222	5.50463e-13	1.99419e-11
TRINITY_DN9889_c0_g1_i1	61.6771	0.430921	0.191345	2.25206	0.0243184	0.0709788
TRINITY_DN9888_c0_g3_i3	183.006	0.0716885	0.10195	0.703174	0.481947	0.637592
TRINITY_DN9888_c0_g2_i1	166.801	0.000784381	0.102387	0.00766093	0.993888	0.996637
TRINITY_DN9887_c0_g2_i6	81.0898	0.554413	0.181811	3.04939	0.00229308	0.0103076
TRINITY_DN9887_c0_g2_i2	111.636	0.639955	0.145908	4.38601	1.15448e-05	0.000104966
TRINITY_DN9887_c0_g2_i1	9.06497	0.719597	0.393178	1.83021	0.0672188	0.156061
TRINITY_DN9887_c0_g1_i4	120.297	0.584207	0.179959	3.24634	0.001169	0.00585082
TRINITY_DN9887_c0_g1_i1	83.2568	0.586176	0.14826	3.95371	7.69486e-05	0.000562286
TRINITY_DN9886_c0_g2_i4	80.3915	-0.111494	0.140647	-0.792724	0.427938	0.588418
TRINITY_DN9886_c0_g1_i5	63.9363	-0.0229019	0.163111	-0.140407	0.888339	0.93483
TRINITY_DN9886_c0_g1_i4	60.4859	0.100865	0.164141	0.6145	0.538885	0.685805
TRINITY_DN9885_c0_g2_i2	11.5162	0.19053	0.297313	0.64084	0.521627	0.671351
TRINITY_DN9885_c0_g1_i9	11.191	-0.0749728	0.297268	-0.252206	0.800882	0.879297
TRINITY_DN9885_c0_g1_i6	12.1967	-0.0385031	0.291654	-0.132016	0.894971	0.938724
TRINITY_DN9885_c0_g1_i18	10.0295	-0.671806	0.359494	-1.86876	0.0616565	0.146295
TRINITY_DN9885_c0_g1_i13	10.8485	0.291119	0.295192	0.986204	0.324033	0.486452
TRINITY_DN9885_c0_g1_i11	8.90869	-0.541366	0.385356	-1.40485	0.160066	0.296414
TRINITY_DN98848_c0_g1_i1	14.163	-0.83056	0.334774	-2.48096	0.0131029	0.0433055
TRINITY_DN9884_c1_g1_i6	54.4957	0.0953234	0.146316	0.651492	0.514729	0.665435
TRINITY_DN9884_c1_g1_i5	25.5726	0.171001	0.203207	0.841512	0.400061	0.561798
TRINITY_DN9884_c1_g1_i4	46.9343	0.0563902	0.15769	0.357602	0.720641	0.823943
TRINITY_DN9884_c1_g1_i3	22.6043	0.139146	0.264475	0.526122	0.598803	0.735083
TRINITY_DN9882_c0_g2_i1	28.3856	0.366305	0.328751	1.11423	0.265179	0.423746
TRINITY_DN9881_c0_g2_i4	37.0417	-0.275079	0.20898	-1.3163	0.188075	0.332544
TRINITY_DN9881_c0_g2_i3	147.839	0.136554	0.149449	0.913717	0.360866	0.523511
TRINITY_DN9881_c0_g2_i1	127.096	0.122993	0.140674	0.874311	0.381949	0.544032
TRINITY_DN9881_c0_g1_i7	36.436	0.185727	0.209617	0.886033	0.3756	0.538031
TRINITY_DN9881_c0_g1_i10	103.932	0.180417	0.136596	1.32081	0.186564	0.330789
TRINITY_DN9881_c0_g1_i1	96.4764	0.252237	0.14176	1.77933	0.0751852	0.169956
TRINITY_DN988_c0_g2_i4	38.1698	0.494355	0.902685	0.547649	0.583933	0.723182
TRINITY_DN988_c0_g2_i3	33.065	0.381107	0.794154	0.479891	0.631305	0.759883
TRINITY_DN988_c0_g2_i2	43.9587	0.532092	0.737487	0.721493	0.470606	0.627603
TRINITY_DN988_c0_g2_i1	43.0859	0.476775	0.83828	0.568754	0.569523	0.711536
TRINITY_DN988_c0_g1_i7	125.683	-0.557472	0.587051	-0.949615	0.342308	0.504912
TRINITY_DN988_c0_g1_i2	139.297	-0.717787	0.554225	-1.29512	0.195279	0.341714
TRINITY_DN988_c0_g1_i1	129.901	-0.450355	0.523685	-0.859974	0.389803	0.551973
TRINITY_DN9876_c0_g1_i5	166.266	0.918682	0.11499	7.98925	1.35762e-15	6.98654e-14
TRINITY_DN9876_c0_g1_i4	632.858	0.74781	0.0899838	8.3105	9.52958e-17	5.63472e-15
TRINITY_DN9876_c0_g1_i1	415.359	0.655987	0.0808382	8.11482	4.86514e-16	2.62684e-14
TRINITY_DN9875_c0_g2_i2	89.821	-0.181406	0.233777	-0.775977	0.437762	0.597378
TRINITY_DN9875_c0_g2_i1	54.5527	-0.0829861	0.225422	-0.368136	0.712772	0.818249
TRINITY_DN9875_c0_g1_i3	94.5487	-0.0988271	0.23673	-0.417468	0.676336	0.792032
TRINITY_DN9874_c0_g2_i1	20.6855	-0.457239	0.268289	-1.70428	0.0883289	0.191384
TRINITY_DN9874_c0_g1_i6	253.498	0.0960532	0.0965096	0.995271	0.319605	0.481664
TRINITY_DN9874_c0_g1_i16	37.218	0.0445553	0.213796	0.208401	0.834916	0.901413
TRINITY_DN9872_c0_g1_i6	61.385	0.00869948	0.182198	0.0477474	0.961918	0.978453
TRINITY_DN9870_c0_g2_i1	451.215	-0.42109	0.135481	-3.10812	0.00188281	0.00873049
TRINITY_DN9870_c0_g1_i3	183.965	-0.371237	0.1739	-2.13477	0.0327799	0.089862
TRINITY_DN987_c0_g2_i7	40.4592	0.912141	0.159676	5.71244	1.1137e-08	1.96118e-07
TRINITY_DN987_c0_g2_i4	39.538	0.743039	0.164459	4.51809	6.24005e-06	6.05766e-05
TRINITY_DN987_c0_g2_i3	36.9185	0.919747	0.178558	5.15097	2.59139e-07	3.44888e-06
TRINITY_DN987_c0_g1_i41	27.7214	0.602429	0.187595	3.21132	0.00132125	0.00647715
TRINITY_DN987_c0_g1_i26	55.7589	0.0809945	0.154288	0.524956	0.599614	0.735744
TRINITY_DN987_c0_g1_i1	52.6759	0.207376	0.143171	1.44844	0.147493	0.279255
TRINITY_DN9869_c0_g2_i5	49.5661	-0.55257	0.200142	-2.76088	0.00576452	0.0221745
TRINITY_DN9869_c0_g2_i2	70.2281	-0.519025	0.218883	-2.37124	0.0177283	0.0553149
TRINITY_DN9869_c0_g1_i5	34.4582	-0.0736614	0.20384	-0.36137	0.717823	0.821755
TRINITY_DN9869_c0_g1_i4	25.9014	-0.553645	0.263561	-2.10063	0.0356731	0.0960356
TRINITY_DN9869_c0_g1_i1	33.8044	-0.439982	0.254617	-1.72801	0.0839859	0.184472
TRINITY_DN9866_c0_g2_i2	105.561	-1.31993	0.245413	-5.3784	7.51522e-08	1.12753e-06
TRINITY_DN9865_c1_g3_i1	53.4835	-0.237504	0.177075	-1.34127	0.179834	0.322231
TRINITY_DN9865_c1_g2_i1	52.6438	-0.0460293	0.216573	-0.212535	0.83169	0.899673
TRINITY_DN9865_c0_g2_i1	55.4825	-1.83251	0.481654	-3.80463	0.000142016	0.000962645
TRINITY_DN9865_c0_g1_i2	33.5905	-2.1957	0.638493	-3.43888	0.00058413	0.00324596
TRINITY_DN9864_c0_g2_i8	541.125	-0.175428	0.107355	-1.63409	0.10224	0.213605
TRINITY_DN9863_c0_g2_i2	200.419	0.287489	0.259129	1.10944	0.26724	0.426032
TRINITY_DN9863_c0_g2_i1	535.395	0.240742	0.247608	0.972269	0.330917	0.493634
TRINITY_DN9863_c0_g1_i1	137.451	0.193077	0.281942	0.68481	0.493464	0.647292
TRINITY_DN9862_c0_g2_i4	119.673	-1.18093	0.298134	-3.96109	7.46091e-05	0.000547354
TRINITY_DN9862_c0_g2_i2	126.628	-1.16687	0.254677	-4.58174	4.61117e-06	4.61413e-05
TRINITY_DN9862_c0_g1_i4	127.042	-1.342	0.287218	-4.67241	2.9768e-06	3.11871e-05
TRINITY_DN9861_c0_g2_i4	13.9345	0.139677	0.328717	0.424917	0.670897	0.788093
TRINITY_DN9861_c0_g2_i3	13.2047	-0.694477	0.342804	-2.02587	0.042778	0.110317
TRINITY_DN9861_c0_g2_i2	10.3648	0.0829335	0.361502	0.229414	0.818547	0.891137
TRINITY_DN9861_c0_g1_i9	7.10811	0.682796	0.398233	1.71456	0.0864252	0.188357
TRINITY_DN9861_c0_g1_i8	8.65516	0.438991	0.330891	1.32669	0.18461	0.328435
TRINITY_DN9861_c0_g1_i3	7.52271	0.414183	0.464096	0.89245	0.372152	0.534695
TRINITY_DN9861_c0_g1_i2	9.74453	0.34699	0.409099	0.848182	0.396337	0.558321
TRINITY_DN986_c0_g1_i67	62.0437	-0.0423605	0.153534	-0.275903	0.782623	0.867707
TRINITY_DN986_c0_g1_i65	61.2716	0.15855	0.141565	1.11998	0.262724	0.421074
TRINITY_DN986_c0_g1_i62	70.1594	0.32749	0.127391	2.57075	0.010148	0.0352108
TRINITY_DN986_c0_g1_i60	67.9482	0.120632	0.140153	0.860713	0.389396	0.551553
TRINITY_DN986_c0_g1_i55	27.4813	0.110136	0.188491	0.584305	0.559015	0.702733
TRINITY_DN986_c0_g1_i5	12.2974	0.291656	0.332904	0.876098	0.380977	0.543076
TRINITY_DN986_c0_g1_i47	64.3735	0.127553	0.129297	0.986507	0.323885	0.486284
TRINITY_DN986_c0_g1_i40	81.5051	0.0476565	0.148503	0.320913	0.748276	0.843497
TRINITY_DN986_c0_g1_i18	50.0834	0.115969	0.140466	0.825604	0.409029	0.570265
TRINITY_DN9859_c0_g2_i14	19.1076	0.152315	0.298156	0.510858	0.60945	0.743485
TRINITY_DN9859_c0_g2_i11	17.5075	0.246655	0.288674	0.854441	0.392861	0.554793
TRINITY_DN9859_c0_g1_i43	7.82119	0.748447	0.457933	1.6344	0.102174	0.213513
TRINITY_DN9859_c0_g1_i1	17.6441	0.495542	0.306932	1.6145	0.106419	0.220099
TRINITY_DN9858_c0_g1_i9	47.4059	-0.336119	0.247442	-1.35838	0.174344	0.315241
TRINITY_DN9858_c0_g1_i12	59.5043	-0.100753	0.202671	-0.497126	0.6191	0.750673
TRINITY_DN9857_c1_g1_i1	102.652	-0.144013	0.362163	-0.397647	0.690891	0.802852
TRINITY_DN9857_c0_g1_i1	98.0406	-0.448179	0.371974	-1.20487	0.228255	0.381673
TRINITY_DN9854_c0_g1_i1	20.6975	-1.53111	0.364343	-4.20239	2.64116e-05	0.000219612
TRINITY_DN9853_c0_g2_i2	35.1526	0.972281	0.185458	5.2426	1.58333e-07	2.21291e-06
TRINITY_DN9853_c0_g2_i1	10.4078	0.92396	0.284548	3.24712	0.0011658	0.00583817
TRINITY_DN9853_c0_g1_i1	6.59111	0.741639	0.358128	2.07088	0.0383703	0.101607
TRINITY_DN985_c0_g2_i8	64.2843	0.592199	0.180319	3.28417	0.00102282	0.00522761
TRINITY_DN985_c0_g2_i20	256.875	0.324047	0.144265	2.2462	0.0246912	0.071874
TRINITY_DN985_c0_g2_i14	79.6548	0.300225	0.15546	1.93121	0.0534576	0.130982
TRINITY_DN985_c0_g1_i3	360.082	0.425677	0.153196	2.77865	0.00545851	0.0211853
TRINITY_DN985_c0_g1_i2	136.371	0.389129	0.140377	2.77203	0.00557081	0.0215485
TRINITY_DN9849_c0_g2_i3	312.03	-0.28142	0.200693	-1.40224	0.160843	0.297437
TRINITY_DN9849_c0_g2_i2	146.494	-0.516546	0.190915	-2.70564	0.00681725	0.0254506
TRINITY_DN9849_c0_g1_i2	65.3443	-0.257457	0.214118	-1.20241	0.229206	0.382718
TRINITY_DN9848_c0_g4_i2	19.8109	-0.633487	0.334212	-1.89547	0.0580307	0.139487
TRINITY_DN9848_c0_g4_i1	5.8341	-1.02595	0.490946	-2.08973	0.0366418	0.098059
TRINITY_DN9848_c0_g3_i7	5.29186	-2.01041	0.759657	-2.64647	0.00813377	0.0294237
TRINITY_DN9848_c0_g3_i5	4.73174	-1.41143	0.785473	-1.79692	0.0723491	0.16515
TRINITY_DN9848_c0_g3_i1	4.73205	-1.23262	0.936822	-1.31575	0.188258	0.332805
TRINITY_DN9848_c0_g2_i3	14.7423	-0.833102	0.42689	-1.95156	0.0509903	0.126378
TRINITY_DN9848_c0_g1_i4	6.64165	-2.16492	0.751104	-2.88232	0.00394764	0.0161919
TRINITY_DN9847_c0_g3_i2	279.518	-0.265781	0.17803	-1.49291	0.135462	0.262396
TRINITY_DN9847_c0_g3_i1	300.241	-0.171519	0.20187	-0.849649	0.39552	0.557472
TRINITY_DN9847_c0_g2_i54	1266.77	0.0287634	0.139916	0.205576	0.837122	0.902768
TRINITY_DN9847_c0_g2_i4	1086.58	-0.0182527	0.125607	-0.145316	0.884462	0.932686
TRINITY_DN9847_c0_g2_i26	1718.45	0.0849893	0.136981	0.620448	0.534963	0.682612
TRINITY_DN9847_c0_g2_i15	1865.03	0.0979806	0.143751	0.681601	0.495491	0.649071
TRINITY_DN9847_c0_g1_i70	1365.86	0.129534	0.15406	0.840801	0.400459	0.562213
TRINITY_DN9847_c0_g1_i61	1229.96	0.122007	0.150689	0.809658	0.418137	0.578975
TRINITY_DN9847_c0_g1_i59	1516.74	0.106439	0.14752	0.721518	0.470591	0.627603
TRINITY_DN9847_c0_g1_i48	1347.52	0.0517256	0.150967	0.342628	0.731878	0.831715
TRINITY_DN9847_c0_g1_i46	1175.74	0.168594	0.155039	1.08743	0.276847	0.436812
TRINITY_DN9847_c0_g1_i41	1232.43	0.201381	0.136096	1.4797	0.138954	0.26739
TRINITY_DN9847_c0_g1_i25	1365.98	0.0711855	0.135558	0.525129	0.599493	0.735648
TRINITY_DN9846_c0_g1_i2	622.382	-0.422724	0.186405	-2.26777	0.0233434	0.068753
TRINITY_DN9844_c0_g4_i5	106.131	0.245824	0.136297	1.8036	0.0712948	0.163327
TRINITY_DN9844_c0_g4_i4	137.464	0.135855	0.150588	0.902164	0.36697	0.529621
TRINITY_DN9844_c0_g2_i7	132.973	-0.0579707	0.129437	-0.447868	0.654249	0.77625
TRINITY_DN9843_c1_g2_i8	53.4764	-0.064326	0.168576	-0.381584	0.70277	0.811272
TRINITY_DN9843_c1_g2_i7	58.5946	-0.367502	0.17013	-2.16013	0.030763	0.0854905
TRINITY_DN9843_c1_g2_i5	55.8571	-0.384838	0.168625	-2.28222	0.0224765	0.0666806
TRINITY_DN9843_c1_g2_i4	65.9778	-0.337789	0.132299	-2.55323	0.0106728	0.0366643
TRINITY_DN9843_c1_g2_i24	57.6703	-0.543966	0.141146	-3.85393	0.000116239	0.000808196
TRINITY_DN9843_c1_g1_i8	41.8628	-0.556822	0.181068	-3.07521	0.00210352	0.00959158
TRINITY_DN9843_c1_g1_i7	23.6275	-0.551351	0.211316	-2.60913	0.00907734	0.0321592
TRINITY_DN9843_c1_g1_i2	45.9961	-0.478347	0.166591	-2.87139	0.00408667	0.0166755
TRINITY_DN9843_c1_g1_i10	14.4011	0.0272097	0.273025	0.09966	0.920614	0.954053
TRINITY_DN9843_c0_g1_i1	638.724	1.25664	0.331127	3.79505	0.000147616	0.000994462
TRINITY_DN9842_c0_g1_i2	10.5429	-0.908682	0.36068	-2.51935	0.011757	0.0396863
TRINITY_DN9841_c0_g2_i5	108.533	0.212939	0.114922	1.85289	0.0638982	0.150113
TRINITY_DN9841_c0_g2_i1	167.309	0.0883706	0.11899	0.742673	0.45768	0.615682
TRINITY_DN9841_c0_g1_i3	64.9798	0.0645594	0.154674	0.417389	0.676394	0.792051
TRINITY_DN9840_c0_g1_i9	27.7299	-0.254977	0.220091	-1.15851	0.246657	0.402903
TRINITY_DN984_c0_g2_i2	12.446	0.000882967	0.687953	0.00128347	0.998976	0.999506
TRINITY_DN984_c0_g2_i1	13.4494	-0.036495	0.658039	-0.0554602	0.955772	0.974797
TRINITY_DN984_c0_g1_i9	28.8525	0.0325007	0.389822	0.0833731	0.933555	0.961759
TRINITY_DN984_c0_g1_i4	27.2406	-0.360714	0.401603	-0.898186	0.369086	0.531716
TRINITY_DN984_c0_g1_i11	29.1029	-0.275723	0.342112	-0.805942	0.420276	0.581228
TRINITY_DN984_c0_g1_i10	15.7949	0.433541	0.291735	1.48608	0.137258	0.265027
TRINITY_DN984_c0_g1_i1	26.4117	-0.108122	0.369596	-0.292542	0.769873	0.858817
TRINITY_DN9837_c0_g2_i2	98.1173	0.235707	0.19033	1.23841	0.215562	0.366959
TRINITY_DN9837_c0_g1_i9	34.509	0.207595	0.196404	1.05698	0.290521	0.451277
TRINITY_DN9837_c0_g1_i6	38.8963	0.461481	0.190073	2.42792	0.0151857	0.0488213
TRINITY_DN9837_c0_g1_i5	59.4906	0.359299	0.20002	1.79632	0.072444	0.165318
TRINITY_DN9833_c0_g1_i1	8.52892	-0.273113	0.407147	-0.670797	0.50235	0.654868
TRINITY_DN98320_c0_g1_i1	14.9288	-1.19629	0.49725	-2.4058	0.0161369	0.0512728
TRINITY_DN98314_c0_g1_i2	236.545	-0.292705	0.145357	-2.01369	0.0440417	0.112836
TRINITY_DN98314_c0_g1_i1	376.375	-0.241975	0.160412	-1.50846	0.131436	0.256764
TRINITY_DN9830_c0_g2_i4	54.2071	-0.16721	0.176839	-0.945547	0.34438	0.507042
TRINITY_DN9830_c0_g2_i1	75.2097	-0.210231	0.159802	-1.31557	0.188318	0.332873
TRINITY_DN9830_c0_g1_i8	78.2235	-0.224959	0.156766	-1.435	0.151288	0.284523
TRINITY_DN983_c0_g2_i2	26.0852	0.291948	0.269557	1.08307	0.278779	0.43888
TRINITY_DN983_c0_g1_i44	117.804	0.24783	0.192929	1.28456	0.198945	0.346436
TRINITY_DN983_c0_g1_i40	205.452	0.426949	0.174394	2.44819	0.0143577	0.0466774
TRINITY_DN983_c0_g1_i26	102.159	0.282682	0.181658	1.55612	0.11968	0.239731
TRINITY_DN983_c0_g1_i25	109.19	0.32743	0.218295	1.49994	0.133629	0.259905
TRINITY_DN983_c0_g1_i24	195.314	0.423847	0.181572	2.33432	0.0195791	0.0597998
TRINITY_DN9829_c0_g2_i3	42.0351	5.46965	0.479823	11.3993	4.21422e-30	7.3456e-28
TRINITY_DN9829_c0_g2_i2	50.3216	5.53011	0.430505	12.8456	9.10211e-38	2.35933e-35
TRINITY_DN9829_c0_g1_i3	47.7752	5.68848	0.417547	13.6236	2.90087e-42	9.1789e-40
TRINITY_DN9829_c0_g1_i1	41.0004	5.16552	0.3876	13.3269	1.61379e-40	4.72336e-38
TRINITY_DN9828_c0_g1_i2	28.18	-0.372481	0.20389	-1.82687	0.0677198	0.156934
TRINITY_DN9828_c0_g1_i1	17.9916	-0.434649	0.263607	-1.64885	0.0991776	0.208854
TRINITY_DN9827_c0_g2_i4	213.353	-0.275035	0.141984	-1.93709	0.0527347	0.129604
TRINITY_DN9827_c0_g1_i6	254.59	-0.181581	0.119108	-1.5245	0.127383	0.250954
TRINITY_DN9823_c0_g1_i1	6.69598	-0.74951	0.491083	-1.52624	0.12695	0.250368
TRINITY_DN9822_c0_g2_i4	15.5036	1.30125	0.316925	4.10588	4.02777e-05	0.000318472
TRINITY_DN9822_c0_g1_i2	41.6942	0.969273	0.266014	3.64369	0.000268756	0.00166626
TRINITY_DN9821_c1_g1_i1	9.86317	-0.881051	0.364863	-2.41474	0.0157463	0.0502794
TRINITY_DN9820_c0_g1_i5	4.53839	-1.00057	0.564209	-1.7734	0.076163	0.171614
TRINITY_DN9820_c0_g1_i4	2.51516	-1.60475	0.822768	-1.95043	0.0511248	0.126613
TRINITY_DN9820_c0_g1_i17	10.4198	-1.04277	0.539667	-1.93225	0.0533281	0.130738
TRINITY_DN9820_c0_g1_i11	3.78483	-0.773358	0.605366	-1.27751	0.201424	0.349567
TRINITY_DN982_c0_g2_i3	89.6228	-0.0932228	0.177996	-0.523735	0.600463	0.736425
TRINITY_DN982_c0_g1_i1	412.66	-0.116213	0.0842566	-1.37928	0.167809	0.306813
TRINITY_DN9817_c0_g2_i4	16.5745	-0.252522	0.303897	-0.830947	0.406003	0.567421
TRINITY_DN9817_c0_g2_i1	37.7811	-0.341907	0.453493	-0.753941	0.450885	0.60953
TRINITY_DN9817_c0_g1_i3	18.7334	-0.420058	0.289493	-1.45101	0.146776	0.278287
TRINITY_DN9817_c0_g1_i1	15.8833	0.0702091	0.313061	0.224267	0.82255	0.893708
TRINITY_DN9816_c0_g2_i4	77.2982	0.649767	0.171662	3.78515	0.000153618	0.00102908
TRINITY_DN9815_c0_g1_i7	53.4864	0.0751439	0.194337	0.386669	0.699001	0.808692
TRINITY_DN9815_c0_g1_i5	56.6606	0.169139	0.186653	0.906171	0.364845	0.527467
TRINITY_DN9815_c0_g1_i21	18.5663	0.0887919	0.262468	0.338296	0.73514	0.833937
TRINITY_DN9814_c0_g1_i2	285.86	2.0726	0.485197	4.27168	1.94007e-05	0.000167194
TRINITY_DN9814_c0_g1_i1	407.822	1.98132	0.514304	3.85244	0.000116946	0.000812308
TRINITY_DN9812_c0_g2_i41	28.5075	0.967416	0.21206	4.56199	5.06705e-06	5.0167e-05
TRINITY_DN9812_c0_g2_i36	28.5397	1.35808	0.194394	6.98625	2.8234e-12	9.1589e-11
TRINITY_DN9812_c0_g2_i18	27.2291	1.26057	0.225378	5.59316	2.22976e-08	3.71507e-07
TRINITY_DN9812_c0_g2_i17	27.3657	1.27893	0.226423	5.64841	1.61942e-08	2.77049e-07
TRINITY_DN9812_c0_g1_i3	35.3801	1.53514	0.210499	7.29286	3.03437e-13	1.14781e-11
TRINITY_DN9812_c0_g1_i22	39.2587	1.17759	0.189055	6.22883	4.69927e-10	1.05262e-08
TRINITY_DN9812_c0_g1_i1	37.8762	1.52506	0.202885	7.51687	5.61022e-14	2.34218e-12
TRINITY_DN9811_c1_g2_i4	89.7535	0.0538636	0.132948	0.405149	0.685368	0.798879
TRINITY_DN9811_c1_g2_i1	118.433	0.0637729	0.133277	0.478498	0.632296	0.760685
TRINITY_DN9811_c0_g2_i2	424.721	-0.190772	0.195736	-0.974639	0.329739	0.492373
TRINITY_DN9810_c1_g1_i6	78.1332	0.0496457	0.129091	0.384579	0.700549	0.809735
TRINITY_DN9810_c1_g1_i11	21.3855	0.262523	0.216382	1.21324	0.225039	0.378106
TRINITY_DN9810_c0_g1_i4	14.5599	-0.914983	0.307279	-2.97769	0.00290428	0.0125452
TRINITY_DN9810_c0_g1_i2	115.168	-0.899703	0.175208	-5.13506	2.82056e-07	3.72565e-06
TRINITY_DN9810_c0_g1_i1	41.6697	-1.02673	0.222197	-4.6208	3.82269e-06	3.90524e-05
TRINITY_DN981_c0_g2_i7	14.3947	0.162134	0.240786	0.673356	0.500721	0.653448
TRINITY_DN981_c0_g2_i3	17.1468	-0.143525	0.266997	-0.537555	0.590884	0.728673
TRINITY_DN9809_c0_g2_i8	64.9499	0.0728804	0.170201	0.428203	0.668503	0.786478
TRINITY_DN9809_c0_g2_i7	60.0888	0.0360684	0.203435	0.177297	0.859275	0.917378
TRINITY_DN9809_c0_g2_i40	67.026	-0.0129841	0.154683	-0.0839398	0.933104	0.961507
TRINITY_DN9809_c0_g2_i2	62.1625	0.085506	0.175173	0.488124	0.625462	0.755413
TRINITY_DN9809_c0_g2_i18	65.7178	0.0540557	0.178706	0.302484	0.762283	0.853495
TRINITY_DN9809_c0_g2_i17	62.4109	0.0975244	0.173409	0.562395	0.573847	0.715158
TRINITY_DN9809_c0_g1_i27	54.5074	-0.150951	0.175688	-0.859195	0.390233	0.552393
TRINITY_DN9809_c0_g1_i23	84.7005	-0.0933171	0.162037	-0.575902	0.564682	0.707419
TRINITY_DN9809_c0_g1_i16	84.0577	-0.178587	0.143664	-1.24309	0.213834	0.364998
TRINITY_DN9809_c0_g1_i1	81.5305	-0.202484	0.158726	-1.27568	0.202067	0.350297
TRINITY_DN9807_c0_g1_i5	15.842	1.76503	0.345229	5.11263	3.17696e-07	4.15115e-06
TRINITY_DN9807_c0_g1_i4	14.4144	1.46267	0.367522	3.97981	6.8969e-05	0.000511749
TRINITY_DN9807_c0_g1_i3	7.84206	1.45367	0.444635	3.26936	0.00107789	0.00546415
TRINITY_DN9807_c0_g1_i2	8.78381	1.94325	0.426384	4.55751	5.1763e-06	5.11405e-05
TRINITY_DN9806_c0_g1_i6	59.6941	0.112094	0.129638	0.86467	0.38722	0.549356
TRINITY_DN9806_c0_g1_i31	62.848	0.248757	0.150359	1.65442	0.0980417	0.20707
TRINITY_DN9806_c0_g1_i23	55.0221	0.0741296	0.157486	0.470706	0.637851	0.764652
TRINITY_DN9806_c0_g1_i19	63.9673	0.19024	0.125287	1.51844	0.128905	0.253206
TRINITY_DN9806_c0_g1_i17	54.7545	-0.0267229	0.139822	-0.191121	0.848431	0.910257
TRINITY_DN9805_c0_g1_i4	59.9255	-0.0649886	0.160611	-0.404633	0.685748	0.799176
TRINITY_DN9805_c0_g1_i12	19.7435	-1.85947	0.346779	-5.3621	8.2258e-08	1.22402e-06
TRINITY_DN9805_c0_g1_i10	58.8438	-0.0927092	0.152629	-0.607416	0.543575	0.689946
TRINITY_DN9804_c0_g2_i7	8.08912	-1.57991	0.377396	-4.18635	2.83481e-05	0.000233585
TRINITY_DN9804_c0_g2_i5	5.85493	-1.1469	0.421266	-2.72251	0.00647881	0.0243788
TRINITY_DN9804_c0_g2_i15	7.76041	-1.0131	0.390432	-2.59481	0.00946431	0.0332611
TRINITY_DN9804_c0_g2_i1	7.08272	-1.2501	0.378646	-3.3015	0.000961681	0.00496496
TRINITY_DN9804_c0_g1_i6	9.74256	-1.06156	0.312435	-3.3977	0.000679539	0.00369535
TRINITY_DN9804_c0_g1_i1	10.0429	-1.24426	0.360054	-3.45577	0.000548722	0.00308138
TRINITY_DN9802_c0_g1_i39	20.9518	-0.583625	0.22938	-2.54436	0.0109478	0.037446
TRINITY_DN9802_c0_g1_i1	29.5559	-0.208402	0.229899	-0.906492	0.364675	0.527374
TRINITY_DN9800_c0_g2_i9	21.4895	0.57482	0.225079	2.55385	0.0106538	0.036617
TRINITY_DN9800_c0_g2_i5	52.3037	0.51967	0.175079	2.9682	0.00299546	0.0128766
TRINITY_DN9800_c0_g2_i12	50.4226	0.564941	0.154674	3.65247	0.000259729	0.00161797
TRINITY_DN9800_c0_g1_i19	16.6612	0.819046	0.254114	3.22315	0.00126789	0.00625574
TRINITY_DN9800_c0_g1_i17	30.378	0.866678	0.187713	4.61704	3.89246e-06	3.97075e-05
TRINITY_DN9800_c0_g1_i13	41.8704	0.60707	0.152388	3.98372	6.78442e-05	0.000504736
TRINITY_DN9800_c0_g1_i11	36.2579	0.624495	0.189491	3.29565	0.000981958	0.00505366
TRINITY_DN980_c1_g1_i5	116.3	0.202608	0.173914	1.16499	0.244023	0.399896
TRINITY_DN980_c1_g1_i4	170.979	0.034479	0.123817	0.278468	0.780653	0.866152
TRINITY_DN980_c0_g1_i5	47.4989	-0.0865456	0.147766	-0.585693	0.558082	0.701987
TRINITY_DN980_c0_g1_i4	44.4136	-0.22402	0.186374	-1.20199	0.229368	0.382902
TRINITY_DN980_c0_g1_i13	62.5543	-0.711978	0.144383	-4.93116	8.17414e-07	9.75357e-06
TRINITY_DN980_c0_g1_i11	23.1901	-0.108937	0.219567	-0.496147	0.61979	0.751162
TRINITY_DN98_c0_g2_i9	132.308	-0.0383506	0.112723	-0.340218	0.733692	0.832898
TRINITY_DN98_c0_g2_i6	127.785	-0.0539822	0.118582	-0.455229	0.648944	0.772771
TRINITY_DN98_c0_g1_i9	29.3316	-0.228864	0.179134	-1.27762	0.201385	0.349524
TRINITY_DN98_c0_g1_i34	67.7092	-0.023419	0.121376	-0.192946	0.847001	0.90929
TRINITY_DN98_c0_g1_i33	94.9515	0.0812412	0.131078	0.619794	0.535394	0.682992
TRINITY_DN98_c0_g1_i3	68.8107	-0.0611218	0.116955	-0.52261	0.601246	0.736963
TRINITY_DN98_c0_g1_i16	74.9586	-0.0103913	0.127355	-0.0815933	0.93497	0.96254
TRINITY_DN98_c0_g1_i1	45.964	0.0182042	0.148379	0.122687	0.902355	0.943103
TRINITY_DN9799_c0_g1_i14	617.754	0.134827	0.121086	1.11348	0.265503	0.42411
TRINITY_DN9799_c0_g1_i10	374.415	0.109521	0.124814	0.87747	0.380231	0.542377
TRINITY_DN9798_c0_g2_i3	25.6372	0.494689	0.198714	2.48945	0.012794	0.0424617
TRINITY_DN9798_c0_g2_i1	17.8928	0.262265	0.266012	0.985915	0.324175	0.486533
TRINITY_DN9798_c0_g1_i3	23.825	0.513013	0.226762	2.26234	0.0236766	0.0695069
TRINITY_DN9796_c0_g1_i4	863.223	0.025859	0.247695	0.104399	0.916853	0.951627
TRINITY_DN9796_c0_g1_i3	1884.8	0.0244268	0.250055	0.0976858	0.922182	0.954913
TRINITY_DN9795_c1_g1_i3	12.4992	-1.2546	0.331717	-3.78213	0.000155492	0.00104004
TRINITY_DN9795_c1_g1_i2	9.51672	-1.25499	0.31073	-4.03883	5.37187e-05	0.000410919
TRINITY_DN9795_c0_g2_i6	43.1711	0.0951536	0.210705	0.451596	0.65156	0.774549
TRINITY_DN9795_c0_g2_i4	51.9623	0.194166	0.176362	1.10095	0.270918	0.430314
TRINITY_DN9795_c0_g2_i3	46.1914	-0.132835	0.191422	-0.693939	0.487721	0.642437
TRINITY_DN9795_c0_g1_i6	38.5852	-0.0108581	0.224813	-0.0482982	0.961479	0.978261
TRINITY_DN9795_c0_g1_i14	37.3183	0.204047	0.218726	0.932889	0.350877	0.513392
TRINITY_DN9795_c0_g1_i1	43.7117	0.064029	0.204216	0.313536	0.753873	0.847578
TRINITY_DN9794_c0_g2_i4	33.4733	0.0436332	0.176991	0.246527	0.805274	0.882197
TRINITY_DN9794_c0_g2_i2	13.8302	0.0974552	0.27916	0.349101	0.727014	0.828394
TRINITY_DN9794_c0_g2_i14	12.9715	-0.223322	0.340633	-0.655608	0.512076	0.663325
TRINITY_DN9794_c0_g2_i12	18.3262	0.0291231	0.240582	0.121053	0.903649	0.943739
TRINITY_DN9794_c0_g1_i2	21.8234	-0.113372	0.21372	-0.530467	0.595788	0.732624
TRINITY_DN9792_c1_g1_i1	25.1476	-0.611603	0.26997	-2.26544	0.0234855	0.0690673
TRINITY_DN9792_c0_g1_i1	25.4794	-0.777551	0.330891	-2.34987	0.0187801	0.0578397
TRINITY_DN9791_c0_g2_i8	12.1403	-0.0256748	0.282527	-0.0908756	0.927591	0.958089
TRINITY_DN9791_c0_g2_i7	7.44121	-0.10453	0.362039	-0.288728	0.77279	0.860623
TRINITY_DN9791_c0_g2_i5	17.2143	0.261578	0.240238	1.08883	0.276231	0.436119
TRINITY_DN9791_c0_g2_i4	9.16499	0.452075	0.314048	1.43951	0.150006	0.282817
TRINITY_DN9791_c0_g2_i3	15.794	0.0217101	0.344836	0.0629578	0.9498	0.971066
TRINITY_DN9791_c0_g1_i5	16.6213	-0.0845103	0.314978	-0.268306	0.788464	0.871762
TRINITY_DN9791_c0_g1_i4	18.7089	0.136596	0.239215	0.57102	0.567986	0.710324
TRINITY_DN9791_c0_g1_i3	20.2373	0.275465	0.263572	1.04512	0.295966	0.457278
TRINITY_DN9791_c0_g1_i1	22.9834	0.161684	0.216452	0.746975	0.455078	0.613334
TRINITY_DN9790_c0_g1_i9	118.884	-0.404165	0.125418	-3.22254	0.0012706	0.00626514
TRINITY_DN9790_c0_g1_i8	63.3247	-0.491151	0.175586	-2.79721	0.00515454	0.0201817
TRINITY_DN9790_c0_g1_i10	93.59	-0.302609	0.156029	-1.93944	0.0524478	0.129003
TRINITY_DN979_c0_g1_i3	26.7726	0.00550303	0.225846	0.0243663	0.98056	0.98898
TRINITY_DN979_c0_g1_i2	16.0948	-0.328338	0.338548	-0.969843	0.332125	0.494743
TRINITY_DN979_c0_g1_i13	13.8661	-0.277676	0.323334	-0.85879	0.390456	0.552553
TRINITY_DN979_c0_g1_i1	24.1017	-0.0194399	0.280264	-0.0693628	0.944701	0.967975
TRINITY_DN9789_c1_g2_i10	109.166	-0.501702	0.127895	-3.92278	8.75349e-05	0.000629982
TRINITY_DN9789_c1_g1_i3	372.343	-0.197069	0.116014	-1.69866	0.089384	0.19311
TRINITY_DN9789_c1_g1_i1	106.501	-0.185199	0.15959	-1.16047	0.245858	0.401935
TRINITY_DN9789_c0_g1_i8	132.446	0.388369	0.192895	2.01337	0.0440762	0.112899
TRINITY_DN9789_c0_g1_i3	115.811	0.598326	0.214903	2.78417	0.00536652	0.0208942
TRINITY_DN9789_c0_g1_i20	82.8306	0.422463	0.222785	1.89628	0.0579235	0.139289
TRINITY_DN9789_c0_g1_i18	74.835	0.638545	0.199102	3.20713	0.00134068	0.00655641
TRINITY_DN9789_c0_g1_i15	124.766	0.529074	0.190333	2.77972	0.00544052	0.021133
TRINITY_DN9789_c0_g1_i13	118.552	0.583355	0.199009	2.9313	0.00337549	0.0142238
TRINITY_DN9787_c1_g2_i7	17.7075	0.0701166	0.229688	0.305269	0.760161	0.852011
TRINITY_DN9787_c1_g2_i3	17.9401	-0.144603	0.238962	-0.605128	0.545094	0.691257
TRINITY_DN9787_c1_g2_i13	11.8927	-0.416773	0.290341	-1.43546	0.151155	0.284407
TRINITY_DN9787_c1_g2_i11	16.3914	-0.314434	0.25207	-1.24741	0.212248	0.363058
TRINITY_DN9787_c1_g1_i16	16.3748	-0.381032	0.263061	-1.44845	0.14749	0.279255
TRINITY_DN9787_c1_g1_i15	20.8053	-0.0628775	0.219313	-0.286702	0.774341	0.861761
TRINITY_DN9787_c1_g1_i12	24.4983	-0.0709713	0.211747	-0.335171	0.737496	0.835814
TRINITY_DN9787_c0_g1_i4	60.9507	0.176506	0.246368	0.716433	0.473724	0.63048
TRINITY_DN9787_c0_g1_i15	28.282	-0.172089	0.271346	-0.634203	0.525949	0.675268
TRINITY_DN9787_c0_g1_i10	52.7716	0.0427454	0.196453	0.217586	0.827752	0.897238
TRINITY_DN9786_c0_g2_i1	39.2042	-1.70151	0.458493	-3.71109	0.000206372	0.0013274
TRINITY_DN9786_c0_g1_i2	14.1209	-1.55907	0.496552	-3.13979	0.00169071	0.00797822
TRINITY_DN9785_c0_g1_i4	13.0681	-0.977903	0.293473	-3.33217	0.000861721	0.0045217
TRINITY_DN9785_c0_g1_i10	19.3317	-1.11154	0.261047	-4.25803	2.06235e-05	0.000176477
TRINITY_DN9784_c0_g1_i8	125.501	-0.675911	0.136049	-4.96815	6.75962e-07	8.20936e-06
TRINITY_DN9784_c0_g1_i7	292.188	-0.648515	0.138398	-4.68588	2.78766e-06	2.94243e-05
TRINITY_DN9784_c0_g1_i3	107.095	-0.704368	0.160262	-4.39511	1.10717e-05	0.000101083
TRINITY_DN9782_c0_g2_i2	9.07244	3.15244	0.478534	6.58772	4.46635e-11	1.19565e-09
TRINITY_DN9782_c0_g2_i1	10.2401	3.3697	0.570819	5.90327	3.56368e-09	6.8829e-08
TRINITY_DN9782_c0_g1_i3	7.99616	2.18656	0.45895	4.76427	1.89535e-06	2.08257e-05
TRINITY_DN9782_c0_g1_i1	8.61027	2.57442	0.575685	4.47192	7.75192e-06	7.36143e-05
TRINITY_DN97806_c0_g1_i1	8.69206	-0.8293	0.424831	-1.95207	0.0509301	0.126294
TRINITY_DN9780_c0_g1_i3	152.396	-0.772023	0.240554	-3.20935	0.00133035	0.00651675
TRINITY_DN978_c0_g2_i4	311.205	-0.0320864	0.156572	-0.20493	0.837627	0.903132
TRINITY_DN978_c0_g2_i1	11.015	-0.789916	0.463778	-1.70322	0.0885266	0.191747
TRINITY_DN978_c0_g1_i4	26.0637	0.0339803	0.24908	0.136424	0.891486	0.936607
TRINITY_DN978_c0_g1_i3	10.7585	-0.997619	0.423923	-2.3533	0.0186075	0.0574241
TRINITY_DN9779_c0_g2_i2	177.325	-1.50872	0.193562	-7.79452	6.46557e-15	3.0646e-13
TRINITY_DN9779_c0_g2_i1	120.903	-1.56786	0.218246	-7.18391	6.77459e-13	2.42425e-11
TRINITY_DN9778_c1_g1_i1	105.262	0.887622	0.171415	5.1782	2.24037e-07	3.0276e-06
TRINITY_DN9778_c0_g1_i1	96.7671	0.820214	0.166585	4.9237	8.49229e-07	1.01126e-05
TRINITY_DN9777_c0_g1_i6	45.4857	-0.275746	0.179776	-1.53383	0.125072	0.247714
TRINITY_DN9776_c0_g1_i1	1813.16	0.300441	0.175285	1.71401	0.0865261	0.188501
TRINITY_DN9775_c0_g4_i1	70.0327	-0.358906	0.174351	-2.05853	0.0395396	0.103994
TRINITY_DN9775_c0_g2_i4	187.443	0.229563	0.111915	2.05123	0.040245	0.105368
TRINITY_DN9775_c0_g1_i3	99.3837	-0.236428	0.143671	-1.64562	0.0998414	0.209893
TRINITY_DN9775_c0_g1_i2	54.1521	-0.780687	0.196879	-3.96532	7.32982e-05	0.000539257
TRINITY_DN9775_c0_g1_i1	15.7879	-0.617615	0.273818	-2.25557	0.0240974	0.0704568
TRINITY_DN97740_c0_g1_i1	40.997	-0.217525	0.231404	-0.940022	0.347207	0.50974
TRINITY_DN9773_c0_g2_i5	24.5389	1.01803	0.324965	3.13272	0.00173194	0.00813236
TRINITY_DN9773_c0_g2_i3	17.1886	1.33692	0.284867	4.69313	2.69061e-06	2.85157e-05
TRINITY_DN9773_c0_g2_i2	27.0485	0.993115	0.287001	3.46032	0.000539539	0.00303685
TRINITY_DN9773_c0_g1_i7	19.7317	1.53357	0.346233	4.42931	9.45366e-06	8.7817e-05
TRINITY_DN9773_c0_g1_i5	15.8015	0.890838	0.33002	2.69934	0.00694768	0.0258496
TRINITY_DN9773_c0_g1_i3	18.774	1.42344	0.340612	4.17905	2.92729e-05	0.000240387
TRINITY_DN9773_c0_g1_i2	16.6615	1.25231	0.314833	3.97769	6.95872e-05	0.000515443
TRINITY_DN9770_c0_g1_i9	9.30829	-0.507352	0.363262	-1.39666	0.162517	0.29968
TRINITY_DN9770_c0_g1_i6	8.35187	0.644928	0.427892	1.50722	0.131755	0.257222
TRINITY_DN9770_c0_g1_i4	35.8478	-0.255153	0.230204	-1.10838	0.267699	0.426435
TRINITY_DN977_c0_g3_i1	30.4409	0.270248	0.220025	1.22826	0.21935	0.371346
TRINITY_DN977_c0_g1_i7	30.8188	0.252749	0.231427	1.09213	0.274774	0.434513
TRINITY_DN977_c0_g1_i4	63.9329	3.63372	0.322934	11.2522	2.25873e-29	3.75982e-27
TRINITY_DN9769_c0_g2_i6	12.761	0.62909	0.402111	1.56447	0.117707	0.236786
TRINITY_DN9769_c0_g2_i3	6.35809	0.492523	0.570686	0.863037	0.388117	0.550329
TRINITY_DN9769_c0_g2_i2	9.51587	0.576476	0.381559	1.51085	0.130828	0.255918
TRINITY_DN9769_c0_g1_i8	6.30495	0.475605	0.414268	1.14806	0.250943	0.408101
TRINITY_DN9769_c0_g1_i7	6.8454	0.421164	0.437886	0.961813	0.336143	0.498572
TRINITY_DN9769_c0_g1_i5	8.06677	0.819592	0.365906	2.2399	0.0250975	0.0728175
TRINITY_DN9766_c0_g2_i8	4.04775	0.396982	1.18823	0.334096	0.738307	0.836342
TRINITY_DN9766_c0_g2_i7	5.28251	-0.912826	1.16945	-0.780563	0.435059	0.594833
TRINITY_DN9766_c0_g2_i6	2.2066	0.378334	1.27909	0.295785	0.767395	0.857087
TRINITY_DN9766_c0_g2_i5	4.66376	-0.0141237	1.22863	-0.0114955	0.990828	0.994836
TRINITY_DN9766_c0_g2_i3	4.32777	0.06779	1.10172	0.0615312	0.950936	0.971742
TRINITY_DN9766_c0_g2_i2	5.09809	-1.03391	1.12149	-0.921911	0.356575	0.519262
TRINITY_DN9766_c0_g1_i2	12.5553	0.484994	0.748559	0.647904	0.517047	0.667561
TRINITY_DN9766_c0_g1_i1	3.07392	-1.40134	1.22295	-1.14587	0.25185	0.409158
TRINITY_DN9764_c1_g1_i6	164.822	-0.568166	0.108544	-5.23442	1.65506e-07	2.30035e-06
TRINITY_DN9764_c1_g1_i5	219.158	-0.556195	0.0868847	-6.40153	1.53832e-10	3.74166e-09
TRINITY_DN9763_c0_g1_i1	11.2416	-0.296323	0.371353	-0.797955	0.424897	0.585612
TRINITY_DN9762_c0_g1_i6	6.77591	-0.960781	0.733998	-1.30897	0.190545	0.335851
TRINITY_DN9762_c0_g1_i5	6.16768	-0.201797	0.643127	-0.313775	0.753692	0.847484
TRINITY_DN9762_c0_g1_i16	5.85668	-0.556542	0.793663	-0.701232	0.483158	0.638596
TRINITY_DN9762_c0_g1_i15	6.81796	-1.77052	0.694099	-2.55082	0.0107469	0.0368719
TRINITY_DN9760_c0_g1_i1	85.3301	0.353317	0.17827	1.98192	0.0474881	0.119679
TRINITY_DN976_c2_g1_i4	11.1754	-0.258747	0.358794	-0.721156	0.470813	0.627808
TRINITY_DN976_c2_g1_i3	37.0757	0.305289	0.278198	1.09738	0.272476	0.432046
TRINITY_DN976_c2_g1_i2	35.7318	0.101295	0.282912	0.358043	0.720311	0.8237
TRINITY_DN976_c2_g1_i1	13.1324	-1.3343	0.396874	-3.36201	0.000773766	0.00412704
TRINITY_DN976_c1_g1_i5	15.9399	1.34633	0.277921	4.84428	1.27072e-06	1.45094e-05
TRINITY_DN976_c1_g1_i2	20.9481	2.61887	0.291635	8.97994	2.70906e-19	2.05284e-17
TRINITY_DN976_c1_g1_i15	17.9681	2.21575	0.293598	7.5469	4.45728e-14	1.88502e-12
TRINITY_DN976_c1_g1_i11	6.79663	1.69926	0.549254	3.09375	0.00197643	0.00909315
TRINITY_DN976_c0_g2_i13	99.842	-0.333922	0.146466	-2.27986	0.0226158	0.0669977
TRINITY_DN976_c0_g2_i12	85.9385	-0.421813	0.148773	-2.83529	0.00457847	0.01831
TRINITY_DN976_c0_g1_i4	87.7415	-0.58105	0.174327	-3.33311	0.000858815	0.00450912
TRINITY_DN9759_c0_g1_i7	186.42	0.280318	0.0965159	2.90437	0.00367993	0.0152785
TRINITY_DN9759_c0_g1_i2	415.923	0.203151	0.0887705	2.28849	0.0221089	0.0658356
TRINITY_DN9758_c0_g1_i1	29.2284	1.383	0.489598	2.82476	0.00473155	0.0188108
TRINITY_DN9757_c0_g2_i3	22.7812	-0.25878	0.324721	-0.796929	0.425492	0.586145
TRINITY_DN9757_c0_g1_i5	10.4966	0.224583	0.335516	0.669364	0.503263	0.655511
TRINITY_DN9756_c0_g2_i1	143.796	0.0733945	0.225075	0.326089	0.744357	0.840516
TRINITY_DN9755_c2_g1_i11	54.7087	0.0707184	0.196854	0.359242	0.719414	0.822982
TRINITY_DN9755_c0_g1_i5	131.329	0.00991319	0.113153	0.0876091	0.930187	0.959712
TRINITY_DN9755_c0_g1_i4	77.2036	-0.0636555	0.155106	-0.410399	0.681513	0.7957
TRINITY_DN9754_c0_g1_i9	75.8356	0.0327993	0.145148	0.225972	0.821223	0.892874
TRINITY_DN9754_c0_g1_i8	40.7671	0.116132	0.17707	0.655855	0.511917	0.663181
TRINITY_DN9754_c0_g1_i7	25.2867	0.122784	0.20872	0.588268	0.556352	0.700541
TRINITY_DN97524_c0_g1_i1	4.5324	-1.74365	0.487166	-3.57917	0.000344685	0.00206733
TRINITY_DN9752_c1_g1_i7	18.3234	0.204519	0.255411	0.800744	0.42328	0.584014
TRINITY_DN9752_c1_g1_i3	19.3314	0.568371	0.286666	1.9827	0.0474012	0.119537
TRINITY_DN9751_c0_g3_i1	5.48798	-0.775482	0.589808	-1.3148	0.188576	0.33319
TRINITY_DN9751_c0_g2_i9	35.4535	0.24473	0.178631	1.37003	0.170676	0.310391
TRINITY_DN9751_c0_g2_i18	67.4566	0.111448	0.167502	0.665354	0.505824	0.657884
TRINITY_DN9751_c0_g2_i14	71.1828	-0.152677	0.150979	-1.01124	0.311901	0.473996
TRINITY_DN9751_c0_g2_i12	59.7116	-0.0753062	0.162248	-0.464142	0.642546	0.768149
TRINITY_DN9751_c0_g2_i11	38.909	-0.0295023	0.173681	-0.169865	0.865117	0.920955
TRINITY_DN9751_c0_g1_i5	76.6645	-0.0176867	0.120573	-0.146689	0.883378	0.93199
TRINITY_DN9751_c0_g1_i4	86.3299	-0.183417	0.133534	-1.37356	0.169579	0.308987
TRINITY_DN9751_c0_g1_i10	6.6811	-0.585404	0.400563	-1.46145	0.143892	0.274278
TRINITY_DN9750_c0_g1_i6	10.5214	-0.804489	0.327458	-2.45677	0.0140191	0.0457651
TRINITY_DN9750_c0_g1_i4	14.3438	-0.533876	0.304247	-1.75475	0.0793029	0.176862
TRINITY_DN9750_c0_g1_i36	21.3743	-0.66807	0.211756	-3.15491	0.00160548	0.00763763
TRINITY_DN9750_c0_g1_i33	13.7644	-1.01405	0.299058	-3.39081	0.000696852	0.00377587
TRINITY_DN9750_c0_g1_i3	20.669	-0.775974	0.264591	-2.93273	0.00335999	0.0141696
TRINITY_DN9750_c0_g1_i28	17.5743	-0.495801	0.261195	-1.8982	0.0576693	0.138851
TRINITY_DN9750_c0_g1_i17	14.9122	-0.784319	0.275049	-2.85156	0.00435049	0.0175642
TRINITY_DN9750_c0_g1_i16	10.2404	-0.844859	0.347159	-2.43363	0.0149481	0.048219
TRINITY_DN975_c0_g1_i9	689.118	-0.457504	0.228106	-2.00566	0.0448922	0.114559
TRINITY_DN975_c0_g1_i5	870.916	-0.475737	0.22283	-2.13497	0.0327633	0.0898235
TRINITY_DN975_c0_g1_i4	817.527	-0.488577	0.152823	-3.19702	0.00138858	0.00675675
TRINITY_DN975_c0_g1_i3	392.227	-0.602659	0.177921	-3.38723	0.000706012	0.00381843
TRINITY_DN975_c0_g1_i14	856.811	-0.509034	0.202277	-2.51652	0.0118519	0.0399319
TRINITY_DN975_c0_g1_i12	417.138	-0.530854	0.120185	-4.41695	1.00101e-05	9.23755e-05
TRINITY_DN975_c0_g1_i1	1154.12	-0.440376	0.197886	-2.2254	0.0260542	0.0749734
TRINITY_DN9749_c0_g2_i2	148.88	0.567388	0.133444	4.2519	2.11965e-05	0.000180742
TRINITY_DN9749_c0_g2_i1	57.4016	0.32302	0.163121	1.98024	0.0476764	0.120041
TRINITY_DN9747_c0_g1_i2	66.6983	-0.297696	0.20155	-1.47703	0.139667	0.268315
TRINITY_DN9746_c1_g1_i2	304.658	-0.213947	0.223514	-0.957201	0.338466	0.500938
TRINITY_DN9746_c0_g4_i2	9.14883	-0.449879	0.422677	-1.06435	0.287168	0.447833
TRINITY_DN9746_c0_g4_i1	8.81317	-0.000460307	0.369973	-0.00124416	0.999007	0.999506
TRINITY_DN9746_c0_g3_i2	10.5445	-0.545516	0.372686	-1.46374	0.143264	0.273378
TRINITY_DN9746_c0_g3_i1	11.2542	0.10986	0.362852	0.302769	0.762066	0.853293
TRINITY_DN9746_c0_g2_i7	41.6109	-0.13656	0.17277	-0.790416	0.429285	0.58952
TRINITY_DN9746_c0_g2_i5	49.0882	-0.341358	0.161676	-2.11137	0.0347405	0.0940187
TRINITY_DN9746_c0_g2_i14	90.1204	-0.0273008	0.185508	-0.147168	0.882999	0.931799
TRINITY_DN9746_c0_g1_i5	20.9198	0.312005	0.293764	1.06209	0.288194	0.448903
TRINITY_DN9745_c0_g1_i3	16.3273	3.79154	0.367761	10.3098	6.36425e-25	7.68138e-23
TRINITY_DN9745_c0_g1_i2	26.4942	3.59217	0.322921	11.124	9.58989e-29	1.52753e-26
TRINITY_DN9743_c0_g2_i3	70.6538	0.267691	0.234861	1.13979	0.254375	0.412044
TRINITY_DN9743_c0_g1_i10	88.6065	0.404738	0.200331	2.02035	0.0433475	0.111463
TRINITY_DN9742_c0_g2_i5	82.1541	0.00446244	0.151574	0.0294408	0.976513	0.986626
TRINITY_DN9742_c0_g2_i3	162.107	0.219119	0.16172	1.35493	0.175441	0.316671
TRINITY_DN9742_c0_g2_i10	158.485	0.278207	0.156108	1.78214	0.0747262	0.169223
TRINITY_DN9742_c0_g2_i1	164.064	0.204224	0.169792	1.20279	0.229058	0.382544
TRINITY_DN9742_c0_g1_i70	141.608	0.152347	0.17408	0.875152	0.381491	0.543545
TRINITY_DN9742_c0_g1_i6	140.076	0.153411	0.179826	0.853111	0.393598	0.555599
TRINITY_DN9742_c0_g1_i29	133.76	0.0107293	0.175154	0.0612562	0.951155	0.971881
TRINITY_DN9742_c0_g1_i22	93.903	0.296205	0.191325	1.54818	0.121579	0.242548
TRINITY_DN9741_c0_g1_i4	527.215	0.353246	0.0737164	4.79195	1.65165e-06	1.83838e-05
TRINITY_DN9741_c0_g1_i1	133.514	0.534369	0.129148	4.13766	3.50869e-05	0.000281806
TRINITY_DN9740_c0_g2_i3	416.743	-0.557558	0.113965	-4.89237	9.9627e-07	1.1697e-05
TRINITY_DN974_c1_g2_i1	16.8298	-1.76453	0.578792	-3.04864	0.00229876	0.0103279
TRINITY_DN974_c0_g2_i4	118.868	-0.175741	0.156323	-1.12422	0.260921	0.419121
TRINITY_DN974_c0_g2_i2	97.2767	-0.246431	0.159239	-1.54755	0.12173	0.242766
TRINITY_DN974_c0_g1_i9	15.0161	-0.016377	0.32485	-0.050414	0.959792	0.977153
TRINITY_DN974_c0_g1_i6	23.4078	-0.149799	0.287357	-0.5213	0.602158	0.737616
TRINITY_DN974_c0_g1_i25	44.1575	-0.320566	0.259886	-1.23349	0.217393	0.368958
TRINITY_DN974_c0_g1_i23	19.6334	-0.338698	0.263307	-1.28632	0.19833	0.345663
TRINITY_DN974_c0_g1_i22	26.3689	-0.0495852	0.286703	-0.17295	0.862691	0.919485
TRINITY_DN974_c0_g1_i20	13.4116	-0.119403	0.303633	-0.393248	0.694137	0.805066
TRINITY_DN974_c0_g1_i16	33.6482	-0.100755	0.243632	-0.413554	0.679201	0.794076
TRINITY_DN974_c0_g1_i11	21.3251	-0.483093	0.288991	-1.67166	0.0945924	0.20156
TRINITY_DN974_c0_g1_i10	11.7414	-0.0490041	0.324647	-0.150946	0.880019	0.929927
TRINITY_DN9739_c0_g1_i40	40.6823	0.523864	0.1577	3.3219	0.00089408	0.00466672
TRINITY_DN9739_c0_g1_i23	44.7601	0.680715	0.189351	3.59498	0.000324415	0.00196166
TRINITY_DN9739_c0_g1_i19	83.7526	0.537258	0.138856	3.86917	0.000109206	0.000765588
TRINITY_DN9739_c0_g1_i16	78.1412	0.624354	0.140108	4.45625	8.34071e-06	7.84328e-05
TRINITY_DN9739_c0_g1_i11	43.5256	0.606303	0.168893	3.58986	0.000330854	0.00199509
TRINITY_DN9738_c0_g1_i7	11.1062	0.209447	0.317314	0.660064	0.509213	0.660762
TRINITY_DN9738_c0_g1_i3	37.8557	0.144539	0.209255	0.690731	0.489735	0.644173
TRINITY_DN9738_c0_g1_i13	17.0628	0.571988	0.249021	2.29694	0.0216221	0.0646729
TRINITY_DN9738_c0_g1_i10	44.5167	0.0779018	0.177513	0.438851	0.660769	0.781094
TRINITY_DN9737_c0_g1_i9	22.8686	0.195491	0.214779	0.910195	0.36272	0.525356
TRINITY_DN9737_c0_g1_i8	82.2763	0.393786	0.188781	2.08594	0.0369844	0.0987523
TRINITY_DN9737_c0_g1_i6	50.8285	0.325839	0.187994	1.73324	0.0830536	0.182939
TRINITY_DN9737_c0_g1_i5	130.768	0.466069	0.154312	3.02029	0.00252529	0.0111629
TRINITY_DN9737_c0_g1_i4	93.5773	0.297611	0.162289	1.83384	0.0666783	0.155062
TRINITY_DN9737_c0_g1_i2	5.71337	0.257198	0.372993	0.689551	0.490477	0.644757
TRINITY_DN9736_c0_g2_i3	618.111	0.455501	0.192121	2.3709	0.0177446	0.0553495
TRINITY_DN9736_c0_g2_i1	542.615	0.498265	0.183281	2.71858	0.00655621	0.0246274
TRINITY_DN9736_c0_g1_i9	257.913	0.57804	0.225863	2.55925	0.0104898	0.0361558
TRINITY_DN9736_c0_g1_i8	429.295	0.479963	0.204914	2.34226	0.0191673	0.058772
TRINITY_DN9736_c0_g1_i3	440.527	0.461967	0.187057	2.46966	0.0135242	0.0444261
TRINITY_DN9736_c0_g1_i2	469.315	0.456526	0.204275	2.23485	0.0254269	0.0735752
TRINITY_DN9736_c0_g1_i1	244.5	0.562253	0.197084	2.85287	0.00433269	0.0175014
TRINITY_DN9734_c0_g2_i8	26.2099	-0.00141285	0.193368	-0.00730654	0.99417	0.996741
TRINITY_DN9734_c0_g2_i7	31.5447	-0.0846576	0.197132	-0.429446	0.667598	0.785782
TRINITY_DN9734_c0_g2_i6	28.7362	-0.209083	0.18785	-1.11303	0.265696	0.424327
TRINITY_DN9734_c0_g2_i5	26.4491	-0.0626889	0.218685	-0.286663	0.77437	0.861768
TRINITY_DN9734_c0_g2_i2	25.6421	-0.0888646	0.197439	-0.450086	0.652648	0.775296
TRINITY_DN9734_c0_g2_i1	27.2143	-0.0015837	0.222277	-0.0071249	0.994315	0.996784
TRINITY_DN9734_c0_g1_i5	25.1539	0.00888186	0.204102	0.0435168	0.96529	0.980395
TRINITY_DN9734_c0_g1_i29	31.2494	0.135205	0.189377	0.713947	0.47526	0.631935
TRINITY_DN9734_c0_g1_i28	27.1652	-0.101518	0.189382	-0.536047	0.591926	0.729574
TRINITY_DN9734_c0_g1_i21	34.2508	-0.213688	0.175533	-1.21737	0.223465	0.376191
TRINITY_DN9734_c0_g1_i2	23.2702	-0.196219	0.22082	-0.888592	0.374222	0.536682
TRINITY_DN9734_c0_g1_i15	30.5543	0.122337	0.196962	0.621121	0.53452	0.68227
TRINITY_DN9734_c0_g1_i10	28.5132	0.0324559	0.213778	0.151821	0.879328	0.929519
TRINITY_DN9733_c0_g2_i4	85.5211	0.132252	0.16935	0.780939	0.434838	0.59468
TRINITY_DN9733_c0_g2_i3	92.9127	0.210146	0.168862	1.24448	0.213323	0.36435
TRINITY_DN9733_c0_g2_i12	74.7528	0.307303	0.17746	1.73167	0.0833319	0.18334
TRINITY_DN9733_c0_g2_i1	72.6935	0.0472679	0.182324	0.259252	0.79544	0.875917
TRINITY_DN9733_c0_g1_i4	16.2628	0.278062	0.24491	1.13536	0.256224	0.414057
TRINITY_DN9732_c0_g2_i9	49.1127	-0.0568635	0.163653	-0.347464	0.728243	0.82926
TRINITY_DN9732_c0_g2_i8	50.0608	-0.0930501	0.199832	-0.465642	0.641472	0.7674
TRINITY_DN9732_c0_g2_i1	23.6621	-0.038805	0.265118	-0.146368	0.883631	0.932117
TRINITY_DN9732_c0_g1_i5	46.5447	0.0764002	0.189763	0.402608	0.687236	0.800283
TRINITY_DN9732_c0_g1_i2	43.3054	0.106466	0.197762	0.538351	0.590335	0.728289
TRINITY_DN9732_c0_g1_i1	45.7295	0.351029	0.204584	1.71582	0.0861957	0.18802
TRINITY_DN9731_c0_g2_i9	51.6093	0.135288	0.190582	0.709866	0.477787	0.634002
TRINITY_DN9731_c0_g2_i5	47.4079	0.040248	0.197867	0.203409	0.838815	0.903996
TRINITY_DN9731_c0_g2_i13	54.9268	-0.0640062	0.159417	-0.401502	0.68805	0.800691
TRINITY_DN9731_c0_g1_i9	26.7929	0.178543	0.201639	0.885458	0.37591	0.53829
TRINITY_DN9731_c0_g1_i4	28.5655	0.343662	0.200456	1.7144	0.0864558	0.188383
TRINITY_DN9731_c0_g1_i2	28.8742	0.367949	0.216114	1.70256	0.0886496	0.191965
TRINITY_DN9731_c0_g1_i12	38.5309	-0.1208	0.187395	-0.644625	0.519171	0.669355
TRINITY_DN973_c0_g1_i5	11.209	-0.88192	0.371143	-2.37623	0.0174906	0.0547102
TRINITY_DN973_c0_g1_i4	25.6236	-0.220625	0.339818	-0.649243	0.516181	0.666829
TRINITY_DN973_c0_g1_i2	16.5667	-0.473908	0.320038	-1.48078	0.138664	0.267016
TRINITY_DN973_c0_g1_i1	21.8195	-0.521871	0.337688	-1.54543	0.122243	0.243561
TRINITY_DN9728_c0_g2_i9	117.866	0.294267	0.123844	2.37611	0.0174963	0.0547231
TRINITY_DN9728_c0_g2_i4	127.911	0.48222	0.137532	3.50623	0.000454504	0.00261989
TRINITY_DN9728_c0_g2_i13	130.168	0.266132	0.127378	2.08931	0.0366796	0.0981398
TRINITY_DN9728_c0_g2_i12	129.945	0.341223	0.144279	2.36503	0.0180287	0.0560044
TRINITY_DN9728_c0_g2_i1	122.803	0.103847	0.130692	0.794594	0.42685	0.587439
TRINITY_DN9728_c0_g1_i4	206.231	0.260107	0.134761	1.93014	0.05359	0.131205
TRINITY_DN9728_c0_g1_i33	164.425	0.15974	0.127522	1.25265	0.210334	0.360583
TRINITY_DN9728_c0_g1_i11	177.39	0.281376	0.136611	2.05969	0.0394285	0.103771
TRINITY_DN9727_c0_g2_i7	31.167	0.505731	0.193044	2.61977	0.00879888	0.0313888
TRINITY_DN9727_c0_g2_i30	30.9575	0.295166	0.185123	1.59444	0.110838	0.226668
TRINITY_DN9727_c0_g2_i3	31.7335	0.181444	0.187733	0.966501	0.333794	0.496261
TRINITY_DN9727_c0_g2_i24	31.7339	0.505055	0.233152	2.16621	0.0302952	0.0844884
TRINITY_DN9727_c0_g2_i18	33.244	0.300475	0.181661	1.65404	0.0981187	0.207206
TRINITY_DN9727_c0_g2_i15	34.0798	0.637243	0.18308	3.48068	0.000500136	0.00284263
TRINITY_DN9727_c0_g1_i9	35.4837	0.838774	0.188228	4.45616	8.34416e-06	7.84548e-05
TRINITY_DN9727_c0_g1_i8	23.5498	0.641643	0.204604	3.13602	0.00171258	0.00806194
TRINITY_DN9727_c0_g1_i4	36.9235	0.467229	0.190901	2.4475	0.0143852	0.0467385
TRINITY_DN9727_c0_g1_i3	31.8536	0.35506	0.200683	1.76926	0.0768502	0.172697
TRINITY_DN9727_c0_g1_i2	34.7571	0.534345	0.219669	2.4325	0.014995	0.0483398
TRINITY_DN9727_c0_g1_i17	25.0358	0.824258	0.211631	3.89479	9.82855e-05	0.000697733
TRINITY_DN9726_c0_g3_i4	16.2242	-0.57393	0.381848	-1.50303	0.132831	0.258826
TRINITY_DN9724_c0_g1_i9	256.781	0.251388	0.151708	1.65705	0.0975084	0.206179
TRINITY_DN9724_c0_g1_i6	92.3543	0.000865113	0.15781	0.00548198	0.995626	0.997529
TRINITY_DN9724_c0_g1_i2	67.8223	0.354322	0.16021	2.21161	0.0269939	0.0770745
TRINITY_DN9724_c0_g1_i16	45.0779	-1.73636	0.214406	-8.09845	5.56626e-16	2.9916e-14
TRINITY_DN9724_c0_g1_i14	61.4706	0.322742	0.189692	1.70141	0.0888669	0.192283
TRINITY_DN9724_c0_g1_i13	34.4892	-1.39741	0.253287	-5.51712	3.44606e-08	5.5292e-07
TRINITY_DN9724_c0_g1_i1	61.3683	-1.47849	0.228828	-6.46112	1.03928e-10	2.6073e-09
TRINITY_DN9723_c0_g2_i1	19.1961	1.20592	1.53274	0.78677	0.431416	0.591372
TRINITY_DN9723_c0_g1_i2	8.28735	1.40327	1.37957	1.01717	0.309071	0.471036
TRINITY_DN9722_c0_g2_i9	6.17476	-0.76169	0.473345	-1.60916	0.10758	0.221827
TRINITY_DN9722_c0_g2_i8	4.58213	-0.949711	0.536765	-1.76932	0.0768397	0.172679
TRINITY_DN9722_c0_g2_i2	3.83921	-0.466624	0.553202	-0.843496	0.398951	0.560785
TRINITY_DN9722_c0_g2_i12	5.15743	-0.602264	0.527511	-1.14171	0.253575	0.411172
TRINITY_DN9722_c0_g1_i4	7.27895	-0.922164	0.484755	-1.90233	0.0571281	0.137803
TRINITY_DN9722_c0_g1_i3	10.3444	-0.195593	0.402703	-0.485701	0.62718	0.756681
TRINITY_DN9722_c0_g1_i12	7.27272	-0.508417	0.527174	-0.96442	0.334835	0.497285
TRINITY_DN9722_c0_g1_i10	11.5511	-0.907661	0.446513	-2.03277	0.0420754	0.109014
TRINITY_DN9722_c0_g1_i1	7.25512	0.0595145	0.508671	0.117	0.90686	0.945698
TRINITY_DN9721_c0_g1_i9	22.9146	0.397988	0.239265	1.66338	0.0962369	0.204154
TRINITY_DN9721_c0_g1_i3	23.1549	-0.0409185	0.248282	-0.164807	0.869096	0.923483
TRINITY_DN9721_c0_g1_i2	13.7231	0.37241	0.31538	1.18083	0.237671	0.392542
TRINITY_DN9721_c0_g1_i13	30.9176	-0.143814	0.206627	-0.69601	0.486423	0.641341
TRINITY_DN9721_c0_g1_i10	17.1188	0.280287	0.258432	1.08457	0.278113	0.438141
TRINITY_DN972_c1_g1_i7	25.3548	1.44287	0.388149	3.71731	0.000201356	0.00130122
TRINITY_DN972_c1_g1_i3	36.8596	1.05306	0.355996	2.95806	0.00309579	0.0132398
TRINITY_DN972_c1_g1_i2	42.3514	1.18743	0.382642	3.10323	0.00191418	0.00885083
TRINITY_DN972_c1_g1_i1	64.1263	0.464661	0.480022	0.967999	0.333045	0.495492
TRINITY_DN972_c0_g1_i24	79.026	1.69938	0.335605	5.06362	4.11366e-07	5.23391e-06
TRINITY_DN972_c0_g1_i13	57.0699	2.00161	0.35818	5.58828	2.29329e-08	3.80832e-07
TRINITY_DN972_c0_g1_i10	24.1237	-0.0575439	0.374928	-0.15348	0.87802	0.928765
TRINITY_DN9719_c0_g2_i8	328.922	0.183073	0.152838	1.19783	0.230985	0.384774
TRINITY_DN9719_c0_g2_i5	487.291	0.239607	0.167001	1.43476	0.151355	0.284595
TRINITY_DN9719_c0_g2_i4	424.749	0.131897	0.163168	0.808354	0.418887	0.579681
TRINITY_DN9719_c0_g2_i3	389.017	0.268653	0.153207	1.75353	0.079511	0.177197
TRINITY_DN9719_c0_g2_i2	430.444	0.18912	0.167376	1.12991	0.258512	0.416552
TRINITY_DN9719_c0_g1_i9	268.598	-0.105158	0.177653	-0.591932	0.553896	0.698598
TRINITY_DN9719_c0_g1_i7	469.054	0.193101	0.140409	1.37528	0.169044	0.308372
TRINITY_DN9719_c0_g1_i2	556.307	0.159265	0.150505	1.0582	0.289964	0.45072
TRINITY_DN9719_c0_g1_i13	510.297	0.123176	0.144483	0.852528	0.393921	0.555876
TRINITY_DN9718_c0_g1_i4	14.7295	-0.801809	0.389942	-2.05623	0.0397605	0.104434
TRINITY_DN9717_c0_g2_i2	13.9139	-0.0404361	0.353163	-0.114497	0.908844	0.946912
TRINITY_DN9717_c0_g2_i1	10.3716	0.0262067	0.407522	0.0643075	0.948725	0.970429
TRINITY_DN9717_c0_g1_i2	9.41705	0.0295979	0.346019	0.0855384	0.931833	0.96093
TRINITY_DN9717_c0_g1_i1	13.2314	-0.456587	0.353352	-1.29216	0.196302	0.343042
TRINITY_DN9716_c0_g1_i2	119.908	-0.0532486	0.507066	-0.105013	0.916365	0.95137
TRINITY_DN9716_c0_g1_i1	123.177	-0.0698826	0.519147	-0.13461	0.89292	0.937571
TRINITY_DN9715_c0_g1_i2	181.823	-0.250974	0.144706	-1.73437	0.0828523	0.182587
TRINITY_DN9713_c0_g1_i17	123.114	0.667466	0.115392	5.78435	7.27914e-09	1.33018e-07
TRINITY_DN9713_c0_g1_i11	88.2694	0.772776	0.12107	6.38288	1.73789e-10	4.19512e-09
TRINITY_DN971_c0_g1_i33	52.0326	-0.00954908	0.190514	-0.0501228	0.960025	0.977318
TRINITY_DN971_c0_g1_i32	45.6176	0.0788386	0.178639	0.441328	0.658975	0.779642
TRINITY_DN971_c0_g1_i29	67.467	0.114155	0.19193	0.594775	0.551994	0.697151
TRINITY_DN971_c0_g1_i24	75.818	0.0376423	0.214161	0.175766	0.860478	0.918103
TRINITY_DN971_c0_g1_i1	31.2437	0.0117707	0.244912	0.0480611	0.961668	0.978344
TRINITY_DN9706_c0_g2_i1	52.2307	-0.171655	0.24044	-0.713921	0.475276	0.631935
TRINITY_DN9704_c0_g1_i2	41.7468	-0.425876	0.186528	-2.28317	0.0224202	0.0665444
TRINITY_DN9702_c0_g2_i4	255.956	-1.7395	0.215929	-8.05587	7.89143e-16	4.16479e-14
TRINITY_DN9702_c0_g1_i4	161.152	-1.74327	0.24075	-7.24099	4.45412e-13	1.64069e-11
TRINITY_DN9702_c0_g1_i2	139.876	-1.82052	0.232338	-7.83568	4.66323e-15	2.25909e-13
TRINITY_DN9702_c0_g1_i1	173.102	-1.72406	0.214495	-8.03777	9.1488e-16	4.78524e-14
TRINITY_DN9701_c0_g3_i6	6.26999	0.122142	0.476603	0.256277	0.797737	0.877347
TRINITY_DN9701_c0_g3_i4	15.3794	0.529979	0.269489	1.96661	0.0492281	0.122956
TRINITY_DN9701_c0_g3_i2	18.9228	0.105291	0.251976	0.41786	0.676049	0.791854
TRINITY_DN9701_c0_g3_i13	12.4132	0.0276498	0.286199	0.0966104	0.923036	0.955392
TRINITY_DN9701_c0_g3_i10	14.7202	-0.142775	0.289956	-0.492403	0.622434	0.753077
TRINITY_DN9701_c0_g2_i3	23.3182	-0.0106154	0.221511	-0.0479229	0.961778	0.978394
TRINITY_DN9700_c0_g2_i11	200.641	-0.662169	0.200039	-3.3102	0.000932303	0.00483532
TRINITY_DN970_c0_g2_i4	25.6165	-0.797556	0.307735	-2.5917	0.00955039	0.0334975
TRINITY_DN970_c0_g2_i3	18.9755	-0.755095	0.271256	-2.7837	0.00537421	0.0209194
TRINITY_DN970_c0_g2_i15	18.3778	-0.909559	0.363099	-2.50499	0.0122455	0.0409787
TRINITY_DN970_c0_g2_i12	22.4168	-0.548436	0.284242	-1.92947	0.0536725	0.131357
TRINITY_DN970_c0_g1_i5	235.806	1.32653	0.41925	3.16405	0.00155591	0.00744057
TRINITY_DN970_c0_g1_i15	462.495	1.50697	0.388651	3.87745	0.000105559	0.000742759
TRINITY_DN970_c0_g1_i10	331.364	1.47943	0.434753	3.40292	0.000666698	0.00363463
TRINITY_DN97_c3_g1_i6	23.4827	0.672496	0.215623	3.11886	0.00181554	0.00847617
TRINITY_DN97_c3_g1_i3	18.0105	0.74624	0.243615	3.0632	0.00218984	0.00991463
TRINITY_DN97_c2_g2_i3	29.9117	0.412737	0.30475	1.35434	0.175627	0.316925
TRINITY_DN97_c2_g1_i5	11.7452	0.340728	0.32684	1.04249	0.297184	0.458554
TRINITY_DN97_c2_g1_i2	11.6582	0.399563	0.31484	1.2691	0.204405	0.353126
TRINITY_DN97_c1_g1_i6	461.248	1.36668	0.13621	10.0336	1.08496e-23	1.19832e-21
TRINITY_DN97_c0_g2_i2	44.8798	0.0725768	0.285053	0.254608	0.799026	0.878093
TRINITY_DN97_c0_g1_i30	225.831	-1.47326	0.222243	-6.62907	3.37802e-11	9.22586e-10
TRINITY_DN9699_c0_g2_i7	213.471	-0.0512946	0.121308	-0.422848	0.672406	0.789085
TRINITY_DN9699_c0_g2_i5	85.9567	0.0871486	0.163852	0.531874	0.594813	0.731924
TRINITY_DN9699_c0_g2_i1	232.852	-0.195017	0.0999111	-1.9519	0.0509499	0.126305
TRINITY_DN9699_c0_g1_i8	190.855	0.0142126	0.140657	0.101044	0.919515	0.953279
TRINITY_DN9699_c0_g1_i6	168.047	0.0976407	0.157355	0.620512	0.534921	0.682597
TRINITY_DN9699_c0_g1_i4	163.613	-0.178117	0.111744	-1.59397	0.110942	0.226828
TRINITY_DN9698_c1_g1_i7	65.9053	-0.173823	0.146634	-1.18542	0.235851	0.390592
TRINITY_DN9698_c1_g1_i6	56.9253	-0.0608532	0.14415	-0.422152	0.672914	0.789518
TRINITY_DN9698_c1_g1_i2	68.868	0.0231338	0.137985	0.167655	0.866855	0.921981
TRINITY_DN9698_c1_g1_i1	56.2832	-0.141677	0.146143	-0.969437	0.332327	0.494915
TRINITY_DN9698_c0_g2_i1	18.1627	-0.58304	0.241359	-2.41566	0.0157069	0.0501903
TRINITY_DN9698_c0_g1_i6	15.0011	-1.16817	0.360373	-3.24155	0.00118881	0.00593519
TRINITY_DN9698_c0_g1_i4	13.5664	-1.72601	0.507898	-3.39834	0.000677973	0.00368837
TRINITY_DN9698_c0_g1_i1	6.53214	-0.894325	0.480239	-1.86225	0.0625678	0.147825
TRINITY_DN9697_c0_g2_i1	251.454	-1.73329	0.362469	-4.78189	1.7365e-06	1.92368e-05
TRINITY_DN9697_c0_g1_i1	259.527	-1.79137	0.325533	-5.5029	3.73601e-08	5.95634e-07
TRINITY_DN9696_c1_g2_i5	9.39869	-0.334927	0.349256	-0.958973	0.337572	0.500037
TRINITY_DN9696_c1_g2_i2	20.4201	-0.499358	0.381492	-1.30896	0.190547	0.335851
TRINITY_DN9696_c0_g1_i6	19.672	-0.496477	0.248634	-1.99682	0.0458451	0.116461
TRINITY_DN9696_c0_g1_i1	3.87319	-0.672507	0.566326	-1.18749	0.235034	0.38956
TRINITY_DN9695_c0_g1_i20	34.1344	0.576483	0.365898	1.57553	0.115134	0.232924
TRINITY_DN9695_c0_g1_i12	41.3713	0.16064	0.312038	0.514808	0.606687	0.741225
TRINITY_DN9694_c0_g3_i7	33.0179	0.117399	0.231816	0.506434	0.612552	0.745783
TRINITY_DN9694_c0_g3_i6	21.8003	0.28583	0.23561	1.21315	0.225073	0.378119
TRINITY_DN9694_c0_g3_i4	35.1919	0.304491	0.196306	1.55111	0.120876	0.241445
TRINITY_DN9694_c0_g3_i1	49.2642	-0.0104825	0.196413	-0.0533697	0.957437	0.975816
TRINITY_DN9694_c0_g2_i7	58.1845	0.0167354	0.204674	0.081766	0.934833	0.962497
TRINITY_DN9694_c0_g2_i4	59.081	0.11238	0.189334	0.593555	0.55281	0.697763
TRINITY_DN9694_c0_g2_i3	40.8044	0.00790485	0.192757	0.0410094	0.967288	0.981484
TRINITY_DN9692_c0_g4_i1	16.3358	0.873129	0.453193	1.92662	0.0540274	0.132033
TRINITY_DN9692_c0_g3_i3	499.344	1.6416	0.123209	13.3237	1.68457e-40	4.91008e-38
TRINITY_DN9692_c0_g3_i2	199.305	1.47181	0.112192	13.1187	2.57374e-39	7.17429e-37
TRINITY_DN96914_c0_g1_i8	702.428	1.85535	0.192193	9.65356	4.74789e-22	4.58125e-20
TRINITY_DN96914_c0_g1_i7	43.4291	1.35888	0.263143	5.16406	2.41656e-07	3.23829e-06
TRINITY_DN9690_c0_g2_i2	39.3544	2.51524	1.06209	2.36819	0.0178755	0.0556565
TRINITY_DN9690_c0_g2_i1	59.0117	2.17439	1.05768	2.05582	0.0397997	0.104505
TRINITY_DN9690_c0_g1_i3	53.0215	2.23813	1.00647	2.22373	0.0261664	0.0752069
TRINITY_DN9690_c0_g1_i2	34.6332	2.2953	1.1196	2.05011	0.0403539	0.105586
TRINITY_DN9690_c0_g1_i1	14.1149	1.86827	1.17981	1.58353	0.113301	0.230316
TRINITY_DN969_c8_g1_i1	29.9679	-0.711702	0.301626	-2.35955	0.0182972	0.056653
TRINITY_DN969_c7_g1_i1	13.1627	-0.390249	0.400119	-0.975332	0.329396	0.492076
TRINITY_DN969_c11_g1_i1	20.823	-0.496487	0.391428	-1.2684	0.204655	0.35341
TRINITY_DN969_c1_g1_i1	11.5116	-0.0398212	0.396239	-0.100498	0.919949	0.95356
TRINITY_DN9688_c0_g2_i1	17.5839	-0.31444	0.335744	-0.936549	0.348991	0.511475
TRINITY_DN9687_c1_g2_i8	39.9711	0.782561	0.225051	3.47726	0.000506561	0.00287287
TRINITY_DN9687_c1_g2_i4	48.1433	0.659215	0.200862	3.28192	0.00103102	0.00526034
TRINITY_DN9687_c1_g2_i11	32.9316	0.907584	0.220163	4.12232	3.75069e-05	0.000298885
TRINITY_DN9687_c1_g1_i7	40.3492	0.144	0.214092	0.672606	0.501198	0.653911
TRINITY_DN9687_c1_g1_i28	41.3319	0.963075	0.247473	3.89163	9.95721e-05	0.000705868
TRINITY_DN9687_c1_g1_i17	15.272	0.660494	0.27818	2.37434	0.0175803	0.0549272
TRINITY_DN9687_c1_g1_i16	15.5247	0.637261	0.348153	1.8304	0.0671896	0.156034
TRINITY_DN9686_c0_g2_i6	36.2819	1.31767	0.453919	2.90288	0.00369746	0.0153359
TRINITY_DN9686_c0_g2_i5	23.8317	1.41234	0.513094	2.7526	0.00591241	0.0226355
TRINITY_DN9686_c0_g2_i4	43.7663	1.30265	0.480474	2.71117	0.00670459	0.025106
TRINITY_DN9686_c0_g1_i8	37.0897	1.33348	0.494386	2.69724	0.00699177	0.0259682
TRINITY_DN9686_c0_g1_i7	18.5062	1.29962	0.654769	1.98486	0.0471602	0.119109
TRINITY_DN9686_c0_g1_i14	28.7173	1.16576	0.461962	2.5235	0.0116192	0.0393137
TRINITY_DN9685_c0_g2_i12	7.75607	-0.0599121	0.414205	-0.144644	0.884992	0.932983
TRINITY_DN9685_c0_g1_i5	54.5476	-1.74353	0.246583	-7.07075	1.54097e-12	5.2016e-11
TRINITY_DN9685_c0_g1_i2	54.6683	-1.76407	0.246948	-7.14348	9.0996e-13	3.19761e-11
TRINITY_DN9683_c0_g2_i6	171.363	-0.449672	0.129358	-3.47619	0.000508601	0.00288216
TRINITY_DN9683_c0_g2_i5	76.3659	-0.448961	0.13458	-3.33602	0.000849871	0.0044685
TRINITY_DN9683_c0_g1_i9	133.998	-0.38961	0.106573	-3.6558	0.000256381	0.00159857
TRINITY_DN9683_c0_g1_i3	151.785	-0.424079	0.121802	-3.48169	0.000498255	0.00283446
TRINITY_DN9680_c0_g3_i2	40.8191	-0.369479	0.262326	-1.40847	0.158991	0.294944
TRINITY_DN9680_c0_g3_i1	37.5772	-0.0484639	0.233804	-0.207285	0.835788	0.90198
TRINITY_DN9680_c0_g2_i2	8.39189	-0.398821	0.420959	-0.947411	0.343429	0.506066
TRINITY_DN9680_c0_g2_i1	9.06745	-0.222935	0.369049	-0.604079	0.545791	0.691841
TRINITY_DN9680_c0_g1_i8	19.8442	-0.280075	0.334799	-0.836546	0.402848	0.564409
TRINITY_DN9680_c0_g1_i7	29.3524	-0.205911	0.354799	-0.580359	0.561673	0.704893
TRINITY_DN9680_c0_g1_i1	24.8258	-0.0487574	0.275831	-0.176765	0.859693	0.917641
TRINITY_DN968_c0_g2_i3	69.516	0.259059	0.125002	2.07243	0.0382251	0.101333
TRINITY_DN968_c0_g1_i7	28.6994	0.294951	0.227187	1.29828	0.194193	0.340411
TRINITY_DN968_c0_g1_i4	22.5947	0.504294	0.231338	2.1799	0.0292649	0.0821235
TRINITY_DN9678_c0_g1_i26	22.0065	0.213539	0.22746	0.938796	0.347835	0.510332
TRINITY_DN9678_c0_g1_i25	551.921	0.29264	0.0735813	3.9771	6.9761e-05	0.000516448
TRINITY_DN9678_c0_g1_i23	115.551	0.201801	0.106636	1.89243	0.0584335	0.140262
TRINITY_DN9678_c0_g1_i21	167.925	0.327854	0.115929	2.82807	0.00468294	0.0186546
TRINITY_DN9677_c0_g3_i7	149.799	0.0245281	0.274949	0.0892097	0.928915	0.95892
TRINITY_DN9677_c0_g3_i3	171.37	0.02596	0.281634	0.0921763	0.926558	0.957452
TRINITY_DN9677_c0_g3_i2	214.211	0.0392972	0.239935	0.163783	0.869902	0.92406
TRINITY_DN9677_c0_g2_i5	280.437	0.060568	0.265268	0.228328	0.819391	0.891642
TRINITY_DN9677_c0_g2_i1	170.919	-0.0809289	0.261524	-0.309451	0.756978	0.849831
TRINITY_DN9676_c0_g2_i6	141.471	0.465427	0.107253	4.33951	1.42798e-05	0.000126941
TRINITY_DN9676_c0_g2_i1	71.6463	0.352082	0.125854	2.79755	0.00514924	0.0201621
TRINITY_DN9676_c0_g1_i21	29.6965	0.725839	0.203285	3.57055	0.000356226	0.00212746
TRINITY_DN9676_c0_g1_i2	57.967	0.419576	0.153649	2.73074	0.00631927	0.023881
TRINITY_DN9676_c0_g1_i16	73.3111	0.200702	0.157278	1.2761	0.201921	0.350127
TRINITY_DN9674_c0_g2_i6	10.2633	-0.85414	0.359085	-2.37866	0.0173756	0.0544233
TRINITY_DN9674_c0_g2_i12	9.36335	-0.649102	0.310548	-2.09018	0.0366015	0.0979866
TRINITY_DN9674_c0_g1_i9	6.65652	-0.537299	0.391294	-1.37314	0.16971	0.309138
TRINITY_DN9674_c0_g1_i6	5.44378	-0.641087	0.425853	-1.50542	0.132216	0.257865
TRINITY_DN9674_c0_g1_i5	5.71211	-0.449801	0.451609	-0.995995	0.319252	0.481315
TRINITY_DN9674_c0_g1_i2	4.73347	-0.104224	0.524593	-0.198675	0.842517	0.906485
TRINITY_DN9674_c0_g1_i10	6.47661	-0.569036	0.44108	-1.2901	0.197017	0.344072
TRINITY_DN9673_c0_g2_i8	43.3789	-0.117599	0.182798	-0.643328	0.520011	0.670055
TRINITY_DN9673_c0_g2_i4	42.4328	-0.257286	0.172611	-1.49056	0.136078	0.263269
TRINITY_DN9673_c0_g2_i14	42.3983	-0.0170332	0.162279	-0.104962	0.916406	0.951389
TRINITY_DN9673_c0_g2_i12	48.1102	-0.104611	0.172034	-0.608082	0.543133	0.68968
TRINITY_DN9673_c0_g2_i10	41.9033	-0.0491649	0.160778	-0.305793	0.759762	0.851718
TRINITY_DN9673_c0_g1_i8	47.3041	-0.193641	0.159311	-1.2155	0.224177	0.377046
TRINITY_DN9673_c0_g1_i7	47.434	-0.182185	0.158744	-1.14767	0.251106	0.408317
TRINITY_DN9673_c0_g1_i11	50.379	-0.197305	0.154611	-1.27614	0.201906	0.350118
TRINITY_DN9673_c0_g1_i10	51.2951	0.0332875	0.186444	0.178539	0.8583	0.916846
TRINITY_DN9672_c0_g1_i90	27.6988	-0.0377472	0.22629	-0.166809	0.86752	0.922423
TRINITY_DN9672_c0_g1_i65	10.7245	-0.270326	0.336607	-0.803092	0.421922	0.582723
TRINITY_DN9672_c0_g1_i55	10.3113	-0.0248536	0.341292	-0.0728219	0.941948	0.966296
TRINITY_DN9672_c0_g1_i53	10.4795	-0.306404	0.37191	-0.823866	0.410016	0.571256
TRINITY_DN9672_c0_g1_i39	8.95504	-0.391084	0.346634	-1.12823	0.259221	0.417349
TRINITY_DN9672_c0_g1_i2	80.2689	-0.194092	0.163394	-1.18788	0.234882	0.389374
TRINITY_DN9672_c0_g1_i103	873.92	0.0187339	0.124368	0.150633	0.880265	0.93009
TRINITY_DN9671_c0_g2_i3	440.175	0.275518	0.0974627	2.82691	0.00469998	0.0187054
TRINITY_DN9671_c0_g2_i2	695.512	0.27477	0.0980933	2.80111	0.00509274	0.0199799
TRINITY_DN9671_c0_g2_i1	134.595	0.144903	0.163356	0.887038	0.375058	0.537498
TRINITY_DN9670_c0_g1_i3	279.9	0.390991	0.123063	3.17715	0.00148728	0.00716506
TRINITY_DN967_c2_g1_i8	75.104	-0.723891	0.16341	-4.4299	9.42774e-06	8.76342e-05
TRINITY_DN967_c2_g1_i11	67.7075	-1.01662	0.157951	-6.4363	1.22423e-10	3.02909e-09
TRINITY_DN967_c1_g1_i6	101.846	0.467034	0.700507	0.666708	0.504959	0.657091
TRINITY_DN967_c1_g1_i5	155.527	0.265068	0.660095	0.401561	0.688007	0.800668
TRINITY_DN967_c1_g1_i10	174.599	0.221286	0.66902	0.330762	0.740824	0.837896
TRINITY_DN967_c0_g2_i6	41.7726	-0.0489561	0.185851	-0.263416	0.79223	0.874068
TRINITY_DN967_c0_g2_i4	79.1964	-0.392024	0.173265	-2.26256	0.0236626	0.0694803
TRINITY_DN967_c0_g2_i3	53.2005	-0.473762	0.223417	-2.12053	0.0339612	0.0924079
TRINITY_DN9669_c0_g1_i1	58.6119	-0.271519	0.182288	-1.48951	0.136354	0.263652
TRINITY_DN9666_c0_g2_i8	26.8455	1.14203	0.243517	4.68972	2.73582e-06	2.89512e-05
TRINITY_DN9666_c0_g2_i6	26.9571	1.61844	0.22674	7.13784	9.4812e-13	3.31677e-11
TRINITY_DN9666_c0_g2_i3	16.3249	1.39917	0.298307	4.69037	2.72713e-06	2.88679e-05
TRINITY_DN9666_c0_g2_i17	29.2443	1.58675	0.241281	6.57638	4.82035e-11	1.2826e-09
TRINITY_DN9666_c0_g2_i1	27.4715	1.61001	0.227715	7.07029	1.54614e-12	5.21655e-11
TRINITY_DN9666_c0_g1_i8	37.2805	1.43443	0.208924	6.86581	6.61138e-12	2.00959e-10
TRINITY_DN9666_c0_g1_i29	42.6111	1.69194	0.219294	7.71537	1.20634e-14	5.49898e-13
TRINITY_DN9666_c0_g1_i22	44.6805	1.67031	0.194809	8.57412	9.98465e-18	6.55487e-16
TRINITY_DN9665_c0_g2_i1	20.0678	3.86617	0.581627	6.64716	2.98809e-11	8.23131e-10
TRINITY_DN9665_c0_g1_i5	14.0126	3.84763	0.667221	5.76666	8.08598e-09	1.46053e-07
TRINITY_DN9665_c0_g1_i4	16.3214	4.24874	0.681785	6.23178	4.61158e-10	1.03528e-08
TRINITY_DN9664_c0_g2_i2	25.3378	0.0457516	0.391763	0.116784	0.907031	0.945725
TRINITY_DN9664_c0_g2_i1	24.067	-0.123752	0.330776	-0.374125	0.708311	0.81526
TRINITY_DN9664_c0_g1_i56	93.2857	0.12429	0.127713	0.973199	0.330454	0.493109
TRINITY_DN9664_c0_g1_i39	98.0194	0.0733956	0.105022	0.69886	0.484639	0.639855
TRINITY_DN9664_c0_g1_i22	117.345	0.0093082	0.128122	0.0726511	0.942084	0.966393
TRINITY_DN9663_c0_g1_i1	49.9829	-0.275605	0.175939	-1.56648	0.117237	0.236125
TRINITY_DN9662_c0_g2_i9	41.7443	0.101495	0.219303	0.462808	0.643502	0.768742
TRINITY_DN9662_c0_g2_i5	35.8837	0.178675	0.188893	0.945905	0.344197	0.506879
TRINITY_DN9662_c0_g2_i3	35.1229	0.198218	0.210401	0.9421	0.346142	0.508793
TRINITY_DN9662_c0_g2_i2	33.4462	0.0678626	0.189667	0.357799	0.720494	0.823829
TRINITY_DN9662_c0_g2_i12	41.109	0.348289	0.175985	1.97909	0.0478058	0.120289
TRINITY_DN9662_c0_g1_i7	31.9513	-0.0638823	0.245296	-0.26043	0.794532	0.875427
TRINITY_DN9662_c0_g1_i2	47.8834	0.173115	0.16524	1.04766	0.294795	0.455835
TRINITY_DN9662_c0_g1_i1	19.1136	0.0309628	0.245817	0.125958	0.899765	0.941656
TRINITY_DN9661_c0_g1_i6	20.7006	-0.75842	0.433221	-1.75065	0.0800055	0.178027
TRINITY_DN9660_c0_g2_i1	270.714	-0.154269	0.11827	-1.30438	0.192103	0.337817
TRINITY_DN9660_c0_g1_i1	275.452	-0.0722512	0.105809	-0.682842	0.494707	0.648366
TRINITY_DN966_c0_g3_i4	30.2077	-0.989193	1.10952	-0.891552	0.372633	0.535151
TRINITY_DN966_c0_g3_i3	111.738	-0.147056	1.16862	-0.125837	0.899861	0.9417
TRINITY_DN966_c0_g3_i2	82.2937	-0.660399	1.03686	-0.636923	0.524175	0.673597
TRINITY_DN966_c0_g1_i1	31.9629	0.193027	1.29087	0.149532	0.881134	0.930546
TRINITY_DN9659_c1_g2_i4	30.7403	0.576191	0.194876	2.95671	0.00310939	0.0132891
TRINITY_DN9659_c1_g2_i3	21.3105	0.333202	0.237366	1.40375	0.160394	0.296849
TRINITY_DN9659_c1_g2_i2	30.4569	0.518883	0.22687	2.28714	0.0221877	0.0660356
TRINITY_DN9659_c1_g1_i5	29.9334	0.468064	0.192661	2.42947	0.0151211	0.0486413
TRINITY_DN9659_c1_g1_i3	20.5813	0.46833	0.222183	2.10786	0.0350434	0.0946452
TRINITY_DN9659_c1_g1_i2	21.4324	0.521103	0.219226	2.37701	0.0174535	0.0546381
TRINITY_DN9658_c0_g3_i4	6.30206	-0.573062	0.400126	-1.4322	0.152085	0.285541
TRINITY_DN9658_c0_g3_i3	20.7204	-0.342586	0.234024	-1.46389	0.143223	0.273321
TRINITY_DN9658_c0_g3_i1	29.8458	-0.0885469	0.207963	-0.425781	0.670267	0.787669
TRINITY_DN9658_c0_g1_i3	21.0454	-0.0971744	0.286667	-0.33898	0.734625	0.833569
TRINITY_DN9658_c0_g1_i2	11.4484	0.134305	0.28212	0.476055	0.634035	0.761994
TRINITY_DN9658_c0_g1_i1	30.2349	-0.0494876	0.234981	-0.210603	0.833197	0.900542
TRINITY_DN9657_c0_g4_i3	154.89	-0.886425	0.22917	-3.86799	0.000109737	0.000769078
TRINITY_DN9657_c0_g4_i2	164.167	-0.983959	0.195814	-5.02497	5.03519e-07	6.27901e-06
TRINITY_DN9657_c0_g3_i3	144.932	-0.958509	0.229423	-4.1779	2.94208e-05	0.000241447
TRINITY_DN9657_c0_g3_i1	168.461	-1.0849	0.218365	-4.9683	6.75421e-07	8.20421e-06
TRINITY_DN9657_c0_g2_i2	84.8109	-2.72656	0.268106	-10.1697	2.70749e-24	3.16452e-22
TRINITY_DN9657_c0_g1_i3	65.6243	-3.24582	0.218739	-14.8388	8.22157e-50	3.50015e-47
TRINITY_DN9656_c0_g2_i3	207.587	-2.35737	0.284055	-8.29899	1.05001e-16	6.17736e-15
TRINITY_DN9656_c0_g1_i6	320.287	-2.34148	0.250103	-9.36207	7.81876e-21	6.79739e-19
TRINITY_DN9654_c0_g2_i4	37.1817	-0.309838	0.184254	-1.68158	0.0926512	0.198464
TRINITY_DN9654_c0_g2_i3	37.6041	-0.497472	0.201524	-2.46855	0.0135661	0.0445428
TRINITY_DN9654_c0_g1_i6	23.0953	-0.21124	0.231616	-0.912025	0.361756	0.524317
TRINITY_DN9654_c0_g1_i5	22.5118	-0.449759	0.245239	-1.83396	0.0666593	0.155023
TRINITY_DN9654_c0_g1_i4	24.4655	-0.439717	0.23851	-1.8436	0.0652417	0.152479
TRINITY_DN9654_c0_g1_i3	24.8782	-0.326109	0.245138	-1.33031	0.183416	0.32694
TRINITY_DN9653_c0_g1_i16	13.4597	-0.586509	0.444927	-1.31822	0.187432	0.331808
TRINITY_DN9653_c0_g1_i13	52.3763	-0.421003	0.363783	-1.15729	0.247154	0.403554
TRINITY_DN9652_c1_g1_i9	14.5484	-0.540383	0.314995	-1.71553	0.0862481	0.1881
TRINITY_DN9652_c1_g1_i8	11.1477	-0.295244	0.31962	-0.923736	0.355624	0.518225
TRINITY_DN9652_c1_g1_i5	21.2549	-0.338263	0.236196	-1.43213	0.152106	0.285573
TRINITY_DN9652_c1_g1_i25	29.3328	-0.185709	0.275169	-0.674891	0.499745	0.652708
TRINITY_DN9652_c1_g1_i20	32.1195	0.109065	0.233738	0.466612	0.640777	0.766856
TRINITY_DN9652_c1_g1_i17	23.831	-0.251505	0.229425	-1.09624	0.272973	0.432497
TRINITY_DN9652_c1_g1_i14	26.0459	-0.31373	0.227608	-1.37838	0.168086	0.307185
TRINITY_DN9652_c0_g1_i25	37.5872	0.139328	0.212772	0.654823	0.512582	0.663723
TRINITY_DN9652_c0_g1_i22	44.0023	-0.137385	0.182891	-0.751186	0.452541	0.610958
TRINITY_DN9652_c0_g1_i17	45.64	-0.314304	0.204604	-1.53616	0.124499	0.246796
TRINITY_DN9652_c0_g1_i11	36.3776	-0.186196	0.191118	-0.97425	0.329933	0.492564
TRINITY_DN9651_c0_g3_i7	41.9074	-0.159507	0.249534	-0.639221	0.522679	0.672262
TRINITY_DN9651_c0_g3_i6	28.4845	-0.114421	0.208938	-0.54763	0.583946	0.723182
TRINITY_DN9651_c0_g3_i5	33.2426	0.273956	0.224706	1.21917	0.222778	0.375367
TRINITY_DN9651_c0_g3_i3	35.7474	-0.0508543	0.256586	-0.198196	0.842892	0.906624
TRINITY_DN9651_c0_g3_i1	36.9329	0.145934	0.263189	0.554485	0.579247	0.719425
TRINITY_DN9651_c0_g2_i6	33.6253	-0.229978	0.204401	-1.12513	0.260534	0.418704
TRINITY_DN9651_c0_g2_i4	28.9732	-0.280879	0.216373	-1.29813	0.194244	0.340441
TRINITY_DN9651_c0_g2_i3	10.221	0.168444	0.357615	0.471021	0.637625	0.76448
TRINITY_DN9651_c0_g2_i1	27.7125	-0.00458634	0.217505	-0.0210861	0.983177	0.990438
TRINITY_DN9650_c0_g1_i5	47.6691	0.317471	0.17502	1.81391	0.069691	0.160412
TRINITY_DN9650_c0_g1_i3	48.0947	0.210771	0.198824	1.06009	0.289104	0.449843
TRINITY_DN965_c0_g4_i1	161.494	0.525652	0.153071	3.43403	0.000594668	0.00329566
TRINITY_DN965_c0_g3_i1	231.923	0.185168	0.155334	1.19207	0.233235	0.387401
TRINITY_DN9646_c0_g2_i4	56.258	-0.0150777	0.181228	-0.0831972	0.933695	0.961861
TRINITY_DN9646_c0_g2_i3	94.0441	-0.0910221	0.144614	-0.629415	0.529078	0.677774
TRINITY_DN9646_c0_g1_i4	135.172	-0.0608684	0.124011	-0.490831	0.623546	0.753941
TRINITY_DN9645_c0_g2_i9	2581.59	0.181294	0.138927	1.30496	0.191906	0.337551
TRINITY_DN9645_c0_g1_i2	3534.46	0.229798	0.12765	1.80022	0.0718259	0.164206
TRINITY_DN9644_c0_g2_i7	13.4082	-1.20148	0.319769	-3.75734	0.000171732	0.00113441
TRINITY_DN9644_c0_g2_i6	14.1416	-1.58273	0.36147	-4.3786	1.19445e-05	0.000108178
TRINITY_DN9644_c0_g2_i4	11.7561	-1.36881	0.326512	-4.1922	2.76258e-05	0.000228383
TRINITY_DN9644_c0_g2_i2	11.5652	-1.05299	0.317735	-3.31404	0.00091959	0.00478139
TRINITY_DN9644_c0_g1_i8	10.1547	-2.24299	0.37828	-5.92946	3.03935e-09	5.93053e-08
TRINITY_DN9644_c0_g1_i24	11.1366	-0.934222	0.347426	-2.68898	0.00716704	0.0265112
TRINITY_DN9644_c0_g1_i21	10.7732	-1.02212	0.296095	-3.45201	0.000556422	0.00311721
TRINITY_DN9644_c0_g1_i14	8.92774	-1.24693	0.333303	-3.74114	0.000183187	0.00119892
TRINITY_DN9644_c0_g1_i10	17.3863	-1.44476	0.28725	-5.02964	4.91407e-07	6.13676e-06
TRINITY_DN9642_c0_g2_i4	18.4727	-1.16148	0.274368	-4.23329	2.30295e-05	0.0001946
TRINITY_DN9642_c0_g2_i3	16.012	-0.865219	0.334678	-2.58523	0.00973144	0.0340008
TRINITY_DN9642_c0_g2_i2	21.1784	-0.378721	0.256625	-1.47578	0.140004	0.268846
TRINITY_DN9642_c0_g1_i5	24.0337	-0.56561	0.283917	-1.99217	0.0463526	0.117479
TRINITY_DN9642_c0_g1_i4	15.3152	-0.669836	0.354498	-1.88953	0.0588205	0.140966
TRINITY_DN9642_c0_g1_i11	19.4623	-1.13066	0.307985	-3.67114	0.000241469	0.00151921
TRINITY_DN9640_c0_g1_i4	12.8914	-0.780524	0.332308	-2.3488	0.0188342	0.0579681
TRINITY_DN9640_c0_g1_i3	16.6982	-0.376179	0.275557	-1.36516	0.172203	0.31244
TRINITY_DN964_c3_g1_i1	104.105	0.511796	0.11872	4.31094	1.62561e-05	0.000142756
TRINITY_DN964_c2_g1_i8	25.0224	0.514091	0.202571	2.53783	0.0111541	0.0380256
TRINITY_DN964_c2_g1_i7	16.8458	0.467885	0.241947	1.93384	0.0531332	0.13038
TRINITY_DN964_c2_g1_i6	44.2032	0.426109	0.168348	2.53112	0.0113699	0.0386261
TRINITY_DN964_c2_g1_i4	25.0128	0.175248	0.247422	0.708295	0.478762	0.63478
TRINITY_DN964_c2_g1_i2	12.2542	0.670038	0.319693	2.09588	0.0360928	0.0968981
TRINITY_DN964_c2_g1_i1	27.5094	0.362009	0.214174	1.69026	0.0909778	0.195675
TRINITY_DN964_c0_g3_i1	33.6103	0.407881	0.194839	2.09343	0.0363108	0.0973568
TRINITY_DN964_c0_g2_i7	213.571	-0.0130728	0.109802	-0.119058	0.90523	0.944744
TRINITY_DN964_c0_g2_i5	188.701	0.00575541	0.0983146	0.0585408	0.953318	0.973202
TRINITY_DN964_c0_g1_i8	219.322	0.0648805	0.115273	0.562843	0.573542	0.714913
TRINITY_DN964_c0_g1_i3	194.695	0.0472625	0.10705	0.4415	0.658851	0.779563
TRINITY_DN9639_c0_g1_i1	33.0323	1.41553	0.308626	4.58656	4.50617e-06	4.52453e-05
TRINITY_DN9638_c0_g2_i8	39.016	0.431816	0.166969	2.5862	0.00970416	0.0339274
TRINITY_DN9638_c0_g2_i6	40.4142	-0.029165	0.186566	-0.156325	0.875777	0.927503
TRINITY_DN9638_c0_g2_i12	39.904	0.199666	0.196816	1.01448	0.310354	0.472381
TRINITY_DN9638_c0_g2_i11	45.3534	0.284138	0.177811	1.59798	0.110047	0.225543
TRINITY_DN9638_c0_g2_i1	43.0085	0.0350082	0.165538	0.211481	0.832512	0.900105
TRINITY_DN9638_c0_g1_i6	46.9232	0.070239	0.16232	0.432718	0.66522	0.784155
TRINITY_DN9638_c0_g1_i5	40.4922	-0.0257151	0.194242	-0.132387	0.894678	0.938528
TRINITY_DN9638_c0_g1_i4	43.6918	0.15395	0.175872	0.875353	0.381382	0.543467
TRINITY_DN9638_c0_g1_i3	40.5473	0.265953	0.182566	1.45674	0.145187	0.27599
TRINITY_DN9638_c0_g1_i2	39.553	0.215772	0.206481	1.045	0.296025	0.457328
TRINITY_DN9636_c0_g1_i8	12.9166	-0.728645	0.322393	-2.26012	0.0238139	0.0698183
TRINITY_DN9636_c0_g1_i7	11.6694	-0.248487	0.329459	-0.754225	0.450714	0.609381
TRINITY_DN9636_c0_g1_i6	14.8406	-0.550015	0.329514	-1.66917	0.095084	0.202332
TRINITY_DN9636_c0_g1_i5	14.1224	-0.162453	0.296642	-0.547639	0.58394	0.723182
TRINITY_DN9636_c0_g1_i4	11.3955	0.110756	0.303075	0.365443	0.714781	0.819597
TRINITY_DN9635_c1_g1_i9	46.6275	0.45457	0.169691	2.6788	0.00738857	0.0271705
TRINITY_DN9635_c1_g1_i5	39.7646	0.527108	0.2161	2.43919	0.0147203	0.0476378
TRINITY_DN9635_c1_g1_i4	50.4774	0.141645	0.194309	0.728971	0.46602	0.623249
TRINITY_DN9635_c1_g1_i3	19.741	0.366029	0.284631	1.28598	0.198451	0.345807
TRINITY_DN9635_c1_g1_i27	9.50716	-0.0393879	0.356483	-0.11049	0.912021	0.948913
TRINITY_DN9635_c1_g1_i13	10.9977	0.441233	0.328805	1.34193	0.17962	0.321949
TRINITY_DN9635_c0_g1_i6	42.271	0.259904	0.18972	1.36993	0.170709	0.310442
TRINITY_DN9635_c0_g1_i13	56.8095	0.270671	0.169325	1.59853	0.109925	0.225355
TRINITY_DN9635_c0_g1_i11	51.3399	0.440235	0.152978	2.87777	0.00400495	0.0163925
TRINITY_DN9635_c0_g1_i10	44.1701	0.292889	0.203714	1.43775	0.150506	0.283583
TRINITY_DN9634_c0_g2_i2	31.3352	0.178794	0.237305	0.753438	0.451187	0.609805
TRINITY_DN9634_c0_g1_i2	53.1984	0.180006	0.203829	0.883121	0.377171	0.539369
TRINITY_DN9633_c0_g2_i10	81.8892	0.599771	0.141186	4.24809	2.15597e-05	0.000183377
TRINITY_DN9633_c0_g1_i9	26.1186	-0.335916	0.285355	-1.17719	0.23912	0.394152
TRINITY_DN9633_c0_g1_i5	54.9419	1.09179	0.18651	5.85377	4.80548e-09	9.05718e-08
TRINITY_DN9633_c0_g1_i4	68.7073	1.26656	0.183492	6.90253	5.10828e-12	1.58424e-10
TRINITY_DN9633_c0_g1_i2	76.5029	0.956759	0.154399	6.19665	5.76777e-10	1.27208e-08
TRINITY_DN9631_c0_g1_i69	13.014	0.75084	0.274613	2.73417	0.00625379	0.0236869
TRINITY_DN9631_c0_g1_i65	15.0224	0.71362	0.330848	2.15694	0.03101	0.086041
TRINITY_DN9631_c0_g1_i62	11.0645	0.831507	0.316468	2.62746	0.00860258	0.0308255
TRINITY_DN9631_c0_g1_i20	12.2831	0.325206	0.324249	1.00295	0.315884	0.478052
TRINITY_DN9630_c0_g2_i4	1585.32	1.96969	0.246734	7.98305	1.42756e-15	7.32496e-14
TRINITY_DN9630_c0_g1_i3	511.79	2.19663	0.212465	10.3388	4.7031e-25	5.74555e-23
TRINITY_DN9630_c0_g1_i2	439.662	2.0115	0.259068	7.76436	8.20589e-15	3.83515e-13
TRINITY_DN963_c0_g2_i2	157.977	-0.291018	0.512972	-0.567319	0.570498	0.712371
TRINITY_DN963_c0_g1_i7	57.4447	-0.220247	0.2083	-1.05736	0.290349	0.45111
TRINITY_DN963_c0_g1_i4	113.616	-1.68765	0.330297	-5.10949	3.2303e-07	4.21143e-06
TRINITY_DN9629_c0_g2_i7	89.3865	-0.00817677	0.129463	-0.0631592	0.94964	0.970965
TRINITY_DN9629_c0_g2_i6	93.4961	-0.0850694	0.145151	-0.586076	0.557825	0.701765
TRINITY_DN9629_c0_g2_i19	76.6022	-0.0671503	0.131862	-0.509246	0.61058	0.744236
TRINITY_DN9629_c0_g2_i14	77.5539	-0.116384	0.164185	-0.708857	0.478413	0.634508
TRINITY_DN9629_c0_g2_i12	106.577	-0.0378681	0.133358	-0.283958	0.776442	0.863293
TRINITY_DN9629_c0_g1_i8	84.6747	0.736621	0.148369	4.96478	6.87798e-07	8.34445e-06
TRINITY_DN9629_c0_g1_i7	95.0874	0.562014	0.124344	4.51984	6.18878e-06	6.01204e-05
TRINITY_DN9629_c0_g1_i6	51.7312	-0.160122	0.146034	-1.09647	0.272874	0.432423
TRINITY_DN9629_c0_g1_i1	94.1376	0.492129	0.129644	3.79601	0.000147046	0.000991461
TRINITY_DN9627_c0_g1_i10	325.751	-0.919925	0.162354	-5.66617	1.46029e-08	2.5191e-07
TRINITY_DN9627_c0_g1_i1	336.066	-0.997338	0.148211	-6.72919	1.70613e-11	4.87779e-10
TRINITY_DN9626_c1_g1_i2	457.843	0.340159	0.0928889	3.66199	0.00025026	0.00156736
TRINITY_DN9625_c0_g3_i3	25.9719	-1.0412	0.252882	-4.11733	3.83281e-05	0.000304737
TRINITY_DN9625_c0_g3_i1	28.3501	-0.70369	0.264014	-2.66535	0.00769071	0.028105
TRINITY_DN9625_c0_g2_i6	26.764	-0.666569	0.297976	-2.23699	0.0252871	0.0732612
TRINITY_DN9625_c0_g2_i5	25.6969	-0.301425	0.26773	-1.12585	0.260227	0.418393
TRINITY_DN9624_c0_g1_i22	20.4135	-0.691691	0.223892	-3.0894	0.00200563	0.0092088
TRINITY_DN9624_c0_g1_i21	23.5785	-0.497888	0.214041	-2.32613	0.0200115	0.0608317
TRINITY_DN9622_c1_g1_i9	123.345	-0.706001	0.253621	-2.78368	0.00537453	0.0209195
TRINITY_DN9622_c1_g1_i25	44.1228	-0.97231	0.221237	-4.39489	1.1083e-05	0.000101173
TRINITY_DN962_c3_g1_i4	84.3275	-0.295403	0.324191	-0.9112	0.36219	0.524805
TRINITY_DN962_c3_g1_i3	58.2449	-0.117732	0.375121	-0.313852	0.753633	0.847471
TRINITY_DN962_c3_g1_i2	41.6601	-0.229255	0.334099	-0.686191	0.492593	0.646516
TRINITY_DN962_c1_g3_i1	106.739	-0.203668	0.284674	-0.715442	0.474336	0.631068
TRINITY_DN962_c1_g2_i5	13.7889	0.918028	0.289857	3.16717	0.00153928	0.00737465
TRINITY_DN962_c1_g2_i3	22.9219	0.688413	0.231947	2.96798	0.00299768	0.0128832
TRINITY_DN962_c1_g2_i1	19.3847	0.4752	0.25268	1.88064	0.0600208	0.143197
TRINITY_DN962_c0_g1_i17	164.513	-0.225524	0.132521	-1.7018	0.088793	0.192164
TRINITY_DN96190_c0_g1_i1	52.509	0.521101	0.259452	2.00847	0.0445935	0.113966
TRINITY_DN9618_c0_g2_i1	10.3272	-0.316701	0.915528	-0.345922	0.729402	0.830175
TRINITY_DN9618_c0_g1_i2	13.3977	-0.117296	0.874483	-0.134132	0.893298	0.937767
TRINITY_DN9618_c0_g1_i1	13.1896	-0.25968	0.87811	-0.295726	0.76744	0.857124
TRINITY_DN9617_c1_g1_i2	38.7672	-1.27846	0.233454	-5.47627	4.34377e-08	6.8599e-07
TRINITY_DN9617_c1_g1_i1	41.6393	-1.40388	0.242899	-5.77971	7.4831e-09	1.36356e-07
TRINITY_DN9617_c0_g3_i6	37.9638	-1.89805	0.260918	-7.27452	3.47656e-13	1.30524e-11
TRINITY_DN9617_c0_g3_i5	69.7372	-1.65499	0.244814	-6.7602	1.378e-11	3.9999e-10
TRINITY_DN9617_c0_g3_i4	77.3806	-1.82566	0.275384	-6.62953	3.36763e-11	9.20823e-10
TRINITY_DN9617_c0_g3_i1	28.8918	-1.71844	0.286121	-6.006	1.90161e-09	3.84731e-08
TRINITY_DN9617_c0_g2_i2	155.515	-1.74395	0.250716	-6.95588	3.50365e-12	1.1187e-10
TRINITY_DN9617_c0_g2_i1	116.354	-1.79176	0.243772	-7.35016	1.97966e-13	7.70848e-12
TRINITY_DN96169_c0_g1_i1	24.575	-0.719709	0.348651	-2.06426	0.0389927	0.102886
TRINITY_DN9616_c0_g2_i7	28.6112	-0.107754	0.255322	-0.422032	0.673001	0.789575
TRINITY_DN9616_c0_g2_i1	63.1378	-0.390348	0.166966	-2.33788	0.0193934	0.0593434
TRINITY_DN9616_c0_g1_i6	19.8351	-0.270382	0.292968	-0.922909	0.356055	0.51873
TRINITY_DN9616_c0_g1_i5	42.7526	-0.320251	0.225812	-1.41822	0.156127	0.291038
TRINITY_DN9616_c0_g1_i4	60.7754	-0.588521	0.183421	-3.20858	0.00133394	0.00652958
TRINITY_DN9615_c0_g1_i5	794.18	-0.364189	0.113462	-3.2098	0.00132828	0.00650734
TRINITY_DN9615_c0_g1_i4	152.978	-0.518036	0.159158	-3.25486	0.00113448	0.00570775
TRINITY_DN9614_c0_g1_i47	35.2107	0.388051	0.210901	1.83996	0.0657738	0.153381
TRINITY_DN9614_c0_g1_i41	50.6207	0.0907335	0.172272	0.526686	0.598412	0.734771
TRINITY_DN9614_c0_g1_i18	126.171	0.11288	0.0978703	1.15336	0.248761	0.405426
TRINITY_DN9612_c0_g1_i21	16.8227	0.508696	0.397681	1.27915	0.200843	0.348796
TRINITY_DN9612_c0_g1_i2	20.803	0.0792837	0.306084	0.259026	0.795615	0.876007
TRINITY_DN9612_c0_g1_i13	34.4051	0.689234	0.375712	1.83448	0.0665834	0.15488
TRINITY_DN9612_c0_g1_i12	35.2672	0.341725	0.373571	0.914753	0.360321	0.522939
TRINITY_DN9612_c0_g1_i11	33.8257	0.420132	0.323808	1.29747	0.194469	0.340677
TRINITY_DN9610_c0_g2_i2	46.9911	-1.73597	0.218123	-7.95869	1.73872e-15	8.83125e-14
TRINITY_DN9610_c0_g2_i1	40.0634	-1.11549	0.22147	-5.03673	4.73547e-07	5.93794e-06
TRINITY_DN9610_c0_g1_i2	47.0337	-1.23845	0.248279	-4.98816	6.0958e-07	7.47295e-06
TRINITY_DN9610_c0_g1_i1	37.5087	-1.34855	0.229201	-5.8837	4.0119e-09	7.65805e-08
TRINITY_DN961_c1_g1_i51	42.6616	-0.0349336	0.164152	-0.212812	0.831474	0.899508
TRINITY_DN961_c1_g1_i17	21.4098	0.0687904	0.263454	0.26111	0.794008	0.875136
TRINITY_DN961_c1_g1_i14	43.8576	-0.0874802	0.173483	-0.504259	0.614079	0.746913
TRINITY_DN961_c1_g1_i1	24.8222	-0.113591	0.212844	-0.533685	0.59356	0.730856
TRINITY_DN961_c0_g1_i71	59.688	-0.138003	0.155478	-0.887603	0.374754	0.537259
TRINITY_DN961_c0_g1_i68	42.7639	-0.25048	0.179475	-1.39563	0.162826	0.30011
TRINITY_DN961_c0_g1_i57	33.3468	-0.285057	0.223857	-1.27339	0.202881	0.351261
TRINITY_DN961_c0_g1_i36	31.4404	-0.263427	0.218457	-1.20585	0.227874	0.381255
TRINITY_DN961_c0_g1_i28	18.2723	-0.0612602	0.250874	-0.244187	0.807086	0.883535
TRINITY_DN961_c0_g1_i1	15.2715	-0.333472	0.269472	-1.2375	0.215901	0.367339
TRINITY_DN9609_c1_g1_i1	49.1275	0.0693071	0.169491	0.408912	0.682604	0.796596
TRINITY_DN9609_c0_g1_i8	43.7591	-0.0583269	0.146341	-0.398568	0.690212	0.802369
TRINITY_DN9609_c0_g1_i7	163.289	-0.232588	0.0930866	-2.49862	0.0124678	0.0415939
TRINITY_DN9609_c0_g1_i5	135.502	-0.175014	0.11619	-1.50628	0.131996	0.25755
TRINITY_DN9609_c0_g1_i4	120.055	-0.285427	0.108295	-2.63563	0.00839803	0.0302196
TRINITY_DN9609_c0_g1_i2	93.8859	-0.160092	0.107087	-1.49497	0.134922	0.261596
TRINITY_DN9608_c0_g2_i1	58.8242	1.76565	0.276715	6.38074	1.76237e-10	4.24691e-09
TRINITY_DN9607_c0_g1_i8	14.5684	-0.417745	0.308304	-1.35498	0.175425	0.316655
TRINITY_DN9607_c0_g1_i7	16.7263	-0.698856	0.327465	-2.13414	0.0328313	0.0899677
TRINITY_DN9607_c0_g1_i4	15.8412	-0.162142	0.245276	-0.661059	0.508574	0.660221
TRINITY_DN9607_c0_g1_i13	14.4917	-0.546243	0.291699	-1.87263	0.0611202	0.145287
TRINITY_DN9604_c0_g1_i5	715.429	2.94971	0.268982	10.9662	5.55813e-28	8.32474e-26
TRINITY_DN9604_c0_g1_i3	1251.6	3.03863	0.298986	10.1631	2.89631e-24	3.37399e-22
TRINITY_DN9604_c0_g1_i1	732.796	2.6022	0.250831	10.3743	3.24547e-25	4.04216e-23
TRINITY_DN9603_c0_g1_i8	244.932	0.501951	0.123161	4.07558	4.59004e-05	0.000356746
TRINITY_DN9603_c0_g1_i5	112.961	0.427498	0.148821	2.87256	0.00407156	0.0166247
TRINITY_DN9603_c0_g1_i17	45.4366	0.367968	0.329945	1.11524	0.264748	0.423328
TRINITY_DN9603_c0_g1_i15	111.466	0.520743	0.143822	3.62074	0.00029376	0.00180188
TRINITY_DN9601_c0_g1_i17	36.5374	-0.353249	0.159061	-2.22084	0.0263621	0.0756426
TRINITY_DN9601_c0_g1_i16	46.7012	-0.491043	0.170877	-2.87366	0.00405741	0.0165763
TRINITY_DN9601_c0_g1_i14	12.1329	-0.419001	0.320309	-1.30811	0.190835	0.33616
TRINITY_DN9601_c0_g1_i11	43.175	-0.374724	0.168789	-2.22007	0.0264142	0.0757517
TRINITY_DN960_c2_g2_i5	57.0245	0.178791	0.212061	0.843111	0.399166	0.56098
TRINITY_DN960_c2_g2_i3	62.1586	0.140796	0.147383	0.955308	0.339422	0.501931
TRINITY_DN960_c2_g2_i2	29.7263	0.156698	0.211967	0.739257	0.459751	0.617511
TRINITY_DN960_c2_g2_i1	84.5856	0.157567	0.133219	1.18276	0.236904	0.391708
TRINITY_DN960_c2_g1_i4	18.652	0.0434664	0.23126	0.187955	0.850912	0.911928
TRINITY_DN960_c2_g1_i2	79.7565	0.063782	0.137768	0.462968	0.643387	0.768657
TRINITY_DN960_c2_g1_i13	65.6122	0.282748	0.155872	1.81397	0.0696819	0.160401
TRINITY_DN960_c2_g1_i12	25.2601	0.384748	0.240618	1.599	0.10982	0.225197
TRINITY_DN960_c0_g2_i9	17.7262	0.168343	0.229315	0.73411	0.462882	0.620328
TRINITY_DN960_c0_g2_i7	25.1382	-0.107663	0.243864	-0.441487	0.658861	0.779563
TRINITY_DN960_c0_g2_i4	31.8645	0.269125	0.204362	1.3169	0.187871	0.332309
TRINITY_DN960_c0_g2_i10	27.6388	-0.0852884	0.223084	-0.382315	0.702228	0.810915
TRINITY_DN960_c0_g1_i2	45.0772	0.14347	0.173011	0.829249	0.406963	0.568367
TRINITY_DN96_c1_g1_i2	95.2658	-1.3308	0.258297	-5.1522	2.57444e-07	3.43023e-06
TRINITY_DN96_c1_g1_i1	144.068	-1.275	0.235991	-5.40276	6.56234e-08	9.9648e-07
TRINITY_DN96_c0_g1_i10	9.58768	-0.713689	0.311971	-2.28768	0.0221562	0.0659559
TRINITY_DN9598_c1_g1_i8	43.0934	-0.083949	0.231576	-0.362511	0.71697	0.82115
TRINITY_DN9598_c0_g1_i12	9.61941	-0.728597	0.309045	-2.35758	0.0183947	0.0568948
TRINITY_DN9598_c0_g1_i10	21.5765	-0.148444	0.21834	-0.679877	0.496583	0.650121
TRINITY_DN9598_c0_g1_i1	7.9104	-0.0234905	0.296256	-0.079291	0.936801	0.963451
TRINITY_DN9597_c0_g1_i6	11.9081	0.991159	0.303771	3.26286	0.00110296	0.00557189
TRINITY_DN9597_c0_g1_i4	3744.1	0.619392	0.227805	2.71895	0.00654892	0.0246084
TRINITY_DN9597_c0_g1_i2	6.38576	-0.0596796	0.59806	-0.0997887	0.920512	0.953965
TRINITY_DN9597_c0_g1_i18	61.7691	-0.0800048	0.172294	-0.46435	0.642397	0.768047
TRINITY_DN9597_c0_g1_i17	60.951	-0.191327	0.188729	-1.01377	0.310694	0.472774
TRINITY_DN9597_c0_g1_i16	7.21345	-0.0811238	0.432822	-0.18743	0.851323	0.912202
TRINITY_DN9597_c0_g1_i12	2669.67	0.608666	0.220844	2.7561	0.0058496	0.0224403
TRINITY_DN9596_c0_g2_i7	9.40306	1.09996	0.390232	2.81872	0.00482149	0.0191024
TRINITY_DN9596_c0_g2_i18	22.4827	1.11826	0.23011	4.85969	1.17572e-06	1.35414e-05
TRINITY_DN9596_c0_g1_i62	18.7774	1.46736	0.29836	4.91807	8.74014e-07	1.03919e-05
TRINITY_DN9596_c0_g1_i54	22.3209	1.36692	0.284715	4.801	1.57878e-06	1.76454e-05
TRINITY_DN9596_c0_g1_i40	18.896	1.49296	0.235507	6.33935	2.30732e-10	5.45164e-09
TRINITY_DN9596_c0_g1_i32	20.0504	1.265	0.265207	4.76987	1.84347e-06	2.03193e-05
TRINITY_DN9596_c0_g1_i20	15.9919	1.39391	0.245462	5.67872	1.35709e-08	2.35555e-07
TRINITY_DN9596_c0_g1_i13	18.0081	1.0984	0.24433	4.49556	6.9388e-06	6.67327e-05
TRINITY_DN9595_c0_g1_i9	113.439	-0.266267	0.199039	-1.33777	0.180973	0.323719
TRINITY_DN9593_c0_g2_i4	7.53755	-0.63043	0.386691	-1.63032	0.103034	0.21473
TRINITY_DN9593_c0_g2_i2	6.17725	-0.0867726	0.392854	-0.220878	0.825188	0.895591
TRINITY_DN9593_c0_g2_i1	46.3184	-0.0738393	0.193867	-0.380875	0.703296	0.811615
TRINITY_DN9593_c0_g1_i9	13.1021	0.171323	0.286817	0.597326	0.55029	0.695698
TRINITY_DN9593_c0_g1_i5	11.018	-0.132652	0.287148	-0.461966	0.644105	0.769201
TRINITY_DN9593_c0_g1_i3	14.4928	-0.604291	0.2827	-2.13757	0.0325518	0.0893693
TRINITY_DN9593_c0_g1_i15	12.2373	-0.448015	0.351229	-1.27556	0.202109	0.350314
TRINITY_DN9593_c0_g1_i12	7.95573	-0.321486	0.362754	-0.886237	0.37549	0.537955
TRINITY_DN9593_c0_g1_i10	7.67681	0.129288	0.379479	0.340699	0.73333	0.832718
TRINITY_DN9591_c0_g2_i9	70.3151	-0.0594903	0.133621	-0.445217	0.656163	0.777848
TRINITY_DN9591_c0_g2_i4	173.388	0.0735124	0.137429	0.534912	0.592711	0.730222
TRINITY_DN9591_c0_g2_i3	72.3269	-0.0708698	0.146542	-0.483615	0.628659	0.757856
TRINITY_DN9591_c0_g2_i1	176.137	-0.0212886	0.113674	-0.187277	0.851443	0.912286
TRINITY_DN9591_c0_g1_i9	89.9946	0.149287	0.172417	0.865852	0.386572	0.548757
TRINITY_DN9590_c1_g1_i1	44.313	-0.456504	0.199335	-2.29013	0.0220136	0.0656305
TRINITY_DN9590_c0_g1_i1	37.9787	-0.465175	0.224015	-2.07654	0.0378443	0.100559
TRINITY_DN959_c0_g2_i8	24.0938	-0.476002	0.226495	-2.1016	0.0355883	0.0958734
TRINITY_DN959_c0_g2_i7	31.0064	-0.180166	0.222724	-0.80892	0.418561	0.579415
TRINITY_DN959_c0_g2_i1	29.4616	-0.753697	0.224833	-3.35225	0.000801588	0.00425573
TRINITY_DN959_c0_g1_i29	55.2131	-0.443209	0.185612	-2.38783	0.0169481	0.0533672
TRINITY_DN959_c0_g1_i22	59.2655	-0.288342	0.18421	-1.56529	0.117516	0.236524
TRINITY_DN9589_c0_g1_i3	65.0445	0.145281	0.219769	0.661062	0.508573	0.660221
TRINITY_DN9589_c0_g1_i2	37.1582	0.114072	0.219602	0.519449	0.603448	0.738584
TRINITY_DN9589_c0_g1_i12	134.82	0.605405	0.210785	2.87215	0.00407695	0.0166426
TRINITY_DN9589_c0_g1_i11	39.8674	0.184265	0.247059	0.745832	0.455769	0.613958
TRINITY_DN9588_c0_g1_i4	126.979	-0.443785	0.434171	-1.02214	0.306713	0.468626
TRINITY_DN9588_c0_g1_i11	60.6831	-0.549097	0.46083	-1.19154	0.233443	0.387645
TRINITY_DN9587_c0_g2_i11	174.616	0.363077	0.144168	2.51844	0.0117877	0.0397575
TRINITY_DN9587_c0_g1_i9	168.015	0.196518	0.123909	1.58598	0.112743	0.229549
TRINITY_DN9587_c0_g1_i11	179.124	0.276778	0.123054	2.24923	0.0244978	0.0714224
TRINITY_DN9586_c0_g2_i1	256.117	0.449328	0.122241	3.67575	0.000237151	0.00149633
TRINITY_DN9586_c0_g1_i7	670.539	0.495137	0.128525	3.85246	0.000116937	0.000812308
TRINITY_DN9586_c0_g1_i5	142.981	1.28627	0.185247	6.94353	3.82422e-12	1.21604e-10
TRINITY_DN9586_c0_g1_i12	385.889	1.18002	0.149372	7.89984	2.79266e-15	1.37857e-13
TRINITY_DN9586_c0_g1_i10	76.9735	1.03324	0.209053	4.94244	7.71495e-07	9.26398e-06
TRINITY_DN9585_c0_g4_i3	45.2478	0.795572	0.168128	4.73195	2.2237e-06	2.40351e-05
TRINITY_DN9585_c0_g4_i2	31.6286	0.900165	0.223449	4.02851	5.61313e-05	0.000427188
TRINITY_DN9585_c0_g4_i1	10.8052	0.313865	0.321841	0.975215	0.329454	0.492142
TRINITY_DN9585_c0_g1_i5	41.8437	0.838604	0.193484	4.33422	1.46279e-05	0.000129723
TRINITY_DN9585_c0_g1_i2	26.5969	0.768793	0.200954	3.82572	0.000130392	0.000893425
TRINITY_DN95842_c0_g1_i1	7.71928	-1.82035	0.432036	-4.21343	2.51525e-05	0.000210288
TRINITY_DN9584_c4_g1_i2	12.5231	-0.487198	0.329225	-1.47983	0.138918	0.267358
TRINITY_DN9584_c22_g1_i1	8.50384	-0.431753	0.367741	-1.17407	0.240368	0.395619
TRINITY_DN9584_c2_g1_i6	8.6866	-0.845841	0.404742	-2.08983	0.0366332	0.098049
TRINITY_DN9584_c2_g1_i5	58.0107	-0.535096	0.382051	-1.40059	0.161337	0.298067
TRINITY_DN9584_c2_g1_i4	24.4347	-0.448587	0.257923	-1.73923	0.0819947	0.181288
TRINITY_DN9584_c2_g1_i2	36.6703	-0.15403	0.316147	-0.487211	0.626109	0.755908
TRINITY_DN9584_c2_g1_i1	30.8745	-0.244274	0.264867	-0.922252	0.356397	0.519097
TRINITY_DN9584_c1_g3_i2	19.3896	1.05914	0.331516	3.19483	0.00139914	0.00680156
TRINITY_DN9584_c1_g1_i2	20.6058	-0.339335	0.358304	-0.947057	0.34361	0.506207
TRINITY_DN9584_c1_g1_i1	42.7495	-0.400546	0.231904	-1.72721	0.0841306	0.184668
TRINITY_DN9584_c0_g1_i9	73.9149	0.405181	0.162027	2.50071	0.0123946	0.0413948
TRINITY_DN9584_c0_g1_i8	70.007	0.519051	0.155071	3.34718	0.000816392	0.00432191
TRINITY_DN9584_c0_g1_i18	94.0937	0.570378	0.143353	3.97883	6.92556e-05	0.000513522
TRINITY_DN9584_c0_g1_i16	37.9031	0.282307	0.169102	1.66945	0.0950273	0.202248
TRINITY_DN9584_c0_g1_i13	35.7388	0.248238	0.237963	1.04317	0.296867	0.458197
TRINITY_DN9583_c0_g1_i1	153.608	-1.45278	0.596464	-2.43565	0.0148649	0.0480232
TRINITY_DN95819_c0_g1_i1	6.05645	-0.593129	0.882485	-0.672112	0.501512	0.654158
TRINITY_DN9581_c0_g3_i5	590.624	0.774013	0.116223	6.65973	2.74329e-11	7.59269e-10
TRINITY_DN9581_c0_g3_i3	287.397	0.770513	0.115486	6.67191	2.52492e-11	7.02706e-10
TRINITY_DN9581_c0_g3_i2	552.703	0.720933	0.126809	5.68519	1.3067e-08	2.2737e-07
TRINITY_DN9581_c0_g1_i9	1221.25	0.611685	0.0904913	6.7596	1.38375e-11	4.01329e-10
TRINITY_DN9581_c0_g1_i1	911.813	0.56326	0.0939357	5.99623	2.01954e-09	4.06018e-08
TRINITY_DN958_c0_g4_i3	202.779	0.326766	0.100331	3.25688	0.00112644	0.00567444
TRINITY_DN958_c0_g4_i1	202.936	0.266605	0.0948576	2.81059	0.00494514	0.019512
TRINITY_DN958_c0_g3_i6	133.285	0.0901661	0.100617	0.896131	0.370183	0.532728
TRINITY_DN958_c0_g2_i8	110.132	-0.0155129	0.114962	-0.134939	0.89266	0.937433
TRINITY_DN958_c0_g1_i4	164.455	0.307294	0.0894155	3.4367	0.000588851	0.00326883
TRINITY_DN9579_c0_g1_i9	57.0144	0.738695	0.187527	3.93913	8.17759e-05	0.000593915
TRINITY_DN9579_c0_g1_i21	21.3971	0.957363	0.269504	3.55232	0.000381854	0.0022552
TRINITY_DN9579_c0_g1_i18	45.3286	0.773551	0.182641	4.23537	2.28178e-05	0.000192974
TRINITY_DN9579_c0_g1_i12	107.504	0.717758	0.137112	5.23483	1.65133e-07	2.29607e-06
TRINITY_DN9578_c0_g1_i7	143.264	0.857268	0.132179	6.48564	8.83563e-11	2.24389e-09
TRINITY_DN9577_c1_g1_i4	130.744	0.430651	0.175953	2.44753	0.014384	0.0467369
TRINITY_DN9577_c1_g1_i2	81.585	0.280881	0.150236	1.8696	0.0615395	0.146091
TRINITY_DN9577_c1_g1_i11	514.948	0.239178	0.106764	2.24025	0.0250747	0.072778
TRINITY_DN9577_c0_g2_i8	161.37	-0.609834	0.121441	-5.02167	5.1225e-07	6.37657e-06
TRINITY_DN9577_c0_g2_i7	752.564	-0.597179	0.107385	-5.56108	2.68114e-08	4.39116e-07
TRINITY_DN9577_c0_g2_i1	840.939	-0.55662	0.108604	-5.1252	2.97217e-07	3.90608e-06
TRINITY_DN9577_c0_g1_i5	147.618	-0.703936	0.189233	-3.71993	0.000199275	0.00128907
TRINITY_DN9574_c1_g1_i5	121.573	0.332666	0.147027	2.26261	0.0236595	0.0694742
TRINITY_DN9574_c1_g1_i11	109.983	0.27932	0.169391	1.64896	0.0991549	0.208831
TRINITY_DN9574_c0_g1_i4	29.1074	-0.549578	0.208823	-2.63179	0.00849369	0.0305046
TRINITY_DN9574_c0_g1_i3	21.2935	-0.762657	0.26703	-2.85607	0.00428921	0.0173566
TRINITY_DN9574_c0_g1_i12	16.1982	-0.44506	0.285451	-1.55915	0.118962	0.238688
TRINITY_DN9574_c0_g1_i11	38.8679	-0.459309	0.209159	-2.19598	0.0280935	0.079474
TRINITY_DN9573_c0_g2_i9	7.95479	-0.489855	0.435851	-1.12391	0.261053	0.419261
TRINITY_DN9573_c0_g2_i2	7.55507	-0.423677	0.428847	-0.987942	0.323181	0.485559
TRINITY_DN9573_c0_g1_i6	4.96065	0.425147	0.464244	0.915784	0.35978	0.522442
TRINITY_DN9573_c0_g1_i5	6.63245	0.115691	0.464781	0.248914	0.803427	0.880984
TRINITY_DN9573_c0_g1_i3	4.92304	-0.0289273	0.478851	-0.0604099	0.951829	0.972301
TRINITY_DN9573_c0_g1_i1	6.6382	-0.238594	0.528832	-0.451171	0.651866	0.774755
TRINITY_DN9572_c0_g2_i7	13.4339	0.380653	0.387473	0.982399	0.325903	0.488396
TRINITY_DN9572_c0_g2_i5	57.0534	1.034	0.241151	4.28776	1.80483e-05	0.000156713
TRINITY_DN9572_c0_g2_i2	78.4589	0.865637	0.222639	3.88808	0.000101041	0.000714695
TRINITY_DN9572_c0_g2_i1	35.8464	0.589889	0.285653	2.06506	0.0389177	0.1027
TRINITY_DN9572_c0_g1_i6	72.9103	0.874501	0.211826	4.1284	3.65297e-05	0.000292259
TRINITY_DN9572_c0_g1_i5	22.785	0.736251	0.346607	2.12416	0.0336564	0.0917812
TRINITY_DN9572_c0_g1_i2	54.12	0.502671	0.232515	2.16189	0.0306269	0.0852136
TRINITY_DN95712_c0_g1_i1	608.357	-0.174845	0.156121	-1.11993	0.262744	0.421074
TRINITY_DN9571_c0_g1_i1	85.9967	-1.8688	0.449597	-4.15662	3.22995e-05	0.000262061
TRINITY_DN957_c0_g2_i7	18.7348	-0.0572328	0.233253	-0.245367	0.806172	0.88285
TRINITY_DN957_c0_g2_i4	31.6234	0.0458944	0.193568	0.237097	0.812582	0.887145
TRINITY_DN957_c0_g2_i1	35.5409	0.0687222	0.178706	0.384553	0.700568	0.809735
TRINITY_DN957_c0_g1_i6	20.0651	-0.15739	0.238231	-0.660661	0.50883	0.660435
TRINITY_DN957_c0_g1_i5	16.3778	0.29734	0.25549	1.1638	0.244504	0.40049
TRINITY_DN957_c0_g1_i4	35.9997	0.0229344	0.184834	0.124081	0.901251	0.942481
TRINITY_DN957_c0_g1_i3	32.1123	0.382765	0.188528	2.03027	0.0423287	0.109484
TRINITY_DN957_c0_g1_i2	26.0645	-0.0164343	0.205438	-0.0799966	0.93624	0.963184
TRINITY_DN9567_c0_g1_i11	165.102	-0.315449	0.175204	-1.80046	0.0717879	0.16416
TRINITY_DN9565_c0_g1_i2	181.5	0.889017	0.14645	6.07044	1.27556e-09	2.65881e-08
TRINITY_DN9565_c0_g1_i18	65.0643	0.828977	0.255071	3.24999	0.0011541	0.00579025
TRINITY_DN9563_c0_g2_i4	147.904	-1.47276	0.238282	-6.18076	6.37936e-10	1.3947e-08
TRINITY_DN9563_c0_g2_i3	7.31668	-2.33888	0.497213	-4.70398	2.5514e-06	2.71755e-05
TRINITY_DN9563_c0_g2_i2	66.1127	-1.61427	0.257245	-6.27522	3.49143e-10	8.02068e-09
TRINITY_DN9563_c0_g1_i6	95.8566	-1.32293	0.276678	-4.78147	1.74021e-06	1.92718e-05
TRINITY_DN9563_c0_g1_i2	162.775	-1.71353	0.264296	-6.48337	8.96962e-11	2.27623e-09
TRINITY_DN9562_c0_g1_i23	77.8632	0.350012	0.136589	2.56251	0.0103917	0.035883
TRINITY_DN9562_c0_g1_i16	175.479	0.202227	0.104575	1.9338	0.0531371	0.130384
TRINITY_DN9562_c0_g1_i15	210.547	0.188164	0.106239	1.77115	0.0765365	0.172213
TRINITY_DN9560_c0_g1_i1	318.947	-0.58845	0.133053	-4.42265	9.74961e-06	9.02796e-05
TRINITY_DN956_c1_g2_i9	65.7639	0.000349065	0.204728	0.00170502	0.99864	0.999349
TRINITY_DN956_c1_g2_i6	47.5414	-0.0693915	0.209171	-0.331746	0.740081	0.837374
TRINITY_DN956_c1_g2_i10	66.3797	-0.14689	0.166097	-0.884362	0.376501	0.538788
TRINITY_DN956_c1_g1_i4	23.7921	-0.0776244	0.226731	-0.342364	0.732077	0.831873
TRINITY_DN956_c1_g1_i1	22.1695	0.062113	0.244209	0.254344	0.79923	0.878205
TRINITY_DN9559_c0_g1_i4	151.387	-0.333359	0.118683	-2.80881	0.00497251	0.0195935
TRINITY_DN9558_c0_g1_i4	90.7803	-0.191154	0.193196	-0.98943	0.322453	0.484789
TRINITY_DN9557_c0_g1_i5	62.2637	-0.0727725	0.275812	-0.263848	0.791897	0.873838
TRINITY_DN9556_c0_g1_i3	40.7431	0.269123	0.239165	1.12526	0.260479	0.418665
TRINITY_DN9556_c0_g1_i1	27.5556	0.145314	0.224534	0.647178	0.517516	0.667982
TRINITY_DN9554_c0_g2_i1	557.402	0.556541	0.136857	4.0666	4.77036e-05	0.000369249
TRINITY_DN9554_c0_g1_i3	114.287	0.0704861	0.136448	0.516577	0.605451	0.740243
TRINITY_DN9554_c0_g1_i1	268.991	-0.119663	0.106353	-1.12515	0.260526	0.418704
TRINITY_DN9551_c0_g1_i1	41.8772	-0.406606	0.215803	-1.88416	0.0595437	0.14233
TRINITY_DN9550_c0_g1_i30	23.3265	-0.381289	0.322257	-1.18319	0.236736	0.391549
TRINITY_DN9550_c0_g1_i18	24.0482	-0.473763	0.32688	-1.44935	0.147241	0.278956
TRINITY_DN955_c2_g2_i8	8.67141	0.0682133	0.374165	0.182308	0.855341	0.91486
TRINITY_DN955_c2_g2_i4	9.39712	-0.723177	0.443902	-1.62914	0.103284	0.215102
TRINITY_DN955_c2_g2_i3	6.86889	0.262379	0.421676	0.622228	0.533792	0.681638
TRINITY_DN955_c2_g2_i2	7.29488	-0.106733	0.411293	-0.259505	0.795245	0.875829
TRINITY_DN955_c1_g1_i2	12.7903	0.504003	0.328317	1.53511	0.124757	0.247209
TRINITY_DN955_c1_g1_i17	13.1735	0.258831	0.267424	0.967868	0.33311	0.495549
TRINITY_DN955_c1_g1_i16	31.4089	-0.0167069	0.25085	-0.0666011	0.946899	0.969252
TRINITY_DN955_c1_g1_i15	8.50907	0.444649	0.344178	1.29192	0.196386	0.34318
TRINITY_DN955_c1_g1_i10	28.89	0.416206	0.189551	2.19574	0.0281103	0.079509
TRINITY_DN955_c1_g1_i1	8.50466	0.0871902	0.364767	0.23903	0.811082	0.886118
TRINITY_DN955_c0_g1_i9	42.0245	-0.403639	0.169835	-2.37666	0.0174702	0.0546682
TRINITY_DN955_c0_g1_i8	14.224	-0.257728	0.259723	-0.992319	0.321042	0.483297
TRINITY_DN955_c0_g1_i7	27.7148	-0.0777726	0.18756	-0.414655	0.678395	0.793437
TRINITY_DN955_c0_g1_i5	39.3056	-0.4898	0.177625	-2.7575	0.0058245	0.0223624
TRINITY_DN955_c0_g1_i3	14.6057	-0.206182	0.296741	-0.694822	0.487167	0.641915
TRINITY_DN955_c0_g1_i2	40.897	-0.384507	0.176787	-2.17498	0.0296319	0.0829577
TRINITY_DN955_c0_g1_i14	7.78441	-0.260858	0.372963	-0.699419	0.48429	0.639526
TRINITY_DN955_c0_g1_i11	8.70408	-0.612	0.345064	-1.77358	0.076132	0.171566
TRINITY_DN955_c0_g1_i10	44.64	-0.286606	0.204638	-1.40055	0.161348	0.298077
TRINITY_DN95497_c0_g1_i1	14.4398	-0.418785	0.283945	-1.47488	0.140244	0.269087
TRINITY_DN9547_c0_g2_i3	28.4406	3.47918	0.310139	11.2181	3.32264e-29	5.45325e-27
TRINITY_DN9547_c0_g2_i1	25.6682	3.71346	0.319184	11.6342	2.76022e-31	5.21215e-29
TRINITY_DN9547_c0_g1_i8	17.8733	3.89009	0.368283	10.5628	4.43253e-26	5.89703e-24
TRINITY_DN9547_c0_g1_i7	18.8759	3.97324	0.412867	9.62354	6.36027e-22	6.06211e-20
TRINITY_DN9547_c0_g1_i3	11.5103	3.56647	0.432314	8.24971	1.58773e-16	9.12278e-15
TRINITY_DN9547_c0_g1_i2	17.7737	3.91161	0.357259	10.9489	6.72312e-28	1.00056e-25
TRINITY_DN9545_c0_g2_i2	215.903	-0.206789	0.15854	-1.30433	0.19212	0.337817
TRINITY_DN9545_c0_g1_i2	247.316	-0.26268	0.222148	-1.18246	0.237025	0.391834
TRINITY_DN9545_c0_g1_i1	55.0664	-0.538305	0.300583	-1.79087	0.0733145	0.166833
TRINITY_DN9544_c0_g2_i4	19.809	-0.476893	0.516813	-0.922757	0.356134	0.518823
TRINITY_DN9544_c0_g1_i6	21.373	-0.540396	0.393692	-1.37264	0.169865	0.30926
TRINITY_DN9543_c0_g1_i1	82.9935	-0.257917	0.184457	-1.39825	0.162038	0.299056
TRINITY_DN9542_c0_g2_i3	80.4356	-2.78831	0.236091	-11.8103	3.45247e-32	6.83152e-30
TRINITY_DN9542_c0_g2_i2	51.1253	-2.77191	0.244649	-11.3301	9.30479e-30	1.59418e-27
TRINITY_DN9542_c0_g1_i6	39.5028	-2.70382	0.247984	-10.9032	1.11261e-27	1.63848e-25
TRINITY_DN9542_c0_g1_i15	23.5234	-2.57793	0.307821	-8.37478	5.53259e-17	3.36482e-15
TRINITY_DN9542_c0_g1_i13	38.629	-2.81369	0.256118	-10.9859	4.46783e-28	6.79313e-26
TRINITY_DN9542_c0_g1_i1	25.3493	-3.0181	0.313092	-9.63965	5.43729e-22	5.22494e-20
TRINITY_DN9541_c0_g1_i3	84.8304	-0.405244	0.191037	-2.12128	0.033898	0.0922897
TRINITY_DN9541_c0_g1_i2	63.4366	-0.543834	0.179079	-3.03683	0.0023908	0.0106704
TRINITY_DN9540_c0_g1_i9	60.6634	-0.268493	0.15457	-1.73703	0.0823823	0.181917
TRINITY_DN9540_c0_g1_i6	71.4866	-0.435774	0.197653	-2.20474	0.0274721	0.0781256
TRINITY_DN9540_c0_g1_i5	66.3097	-0.478699	0.192343	-2.48878	0.0128183	0.0425269
TRINITY_DN9540_c0_g1_i16	69.7446	-0.481164	0.197911	-2.43121	0.0150483	0.0484672
TRINITY_DN9540_c0_g1_i13	65.0264	-0.318546	0.185779	-1.71465	0.0864102	0.188342
TRINITY_DN954_c2_g3_i2	67.7116	0.432281	0.187143	2.30989	0.0208941	0.0629267
TRINITY_DN954_c2_g2_i5	70.1377	0.348228	0.161131	2.16115	0.0306834	0.0853235
TRINITY_DN954_c2_g1_i2	63.559	0.244311	0.192296	1.27049	0.203909	0.352607
TRINITY_DN954_c1_g1_i7	8.41839	0.547111	0.403844	1.35476	0.175495	0.316735
TRINITY_DN954_c1_g1_i2	8.77846	1.34398	0.491872	2.73238	0.00628778	0.0237874
TRINITY_DN954_c1_g1_i12	7.66011	1.3341	0.417555	3.19503	0.00139816	0.00679822
TRINITY_DN954_c0_g1_i9	189.553	-1.06025	0.197844	-5.35906	8.36573e-08	1.24265e-06
TRINITY_DN954_c0_g1_i5	189.864	-0.926817	0.197018	-4.70423	2.54822e-06	2.71499e-05
TRINITY_DN954_c0_g1_i4	140.843	-0.250103	0.120864	-2.06929	0.0385191	0.101889
TRINITY_DN954_c0_g1_i22	444.386	-1.30175	0.253577	-5.13356	2.8431e-07	3.7526e-06
TRINITY_DN954_c0_g1_i19	112.875	-0.826264	0.186131	-4.43916	9.03096e-06	8.43702e-05
TRINITY_DN954_c0_g1_i17	137.513	-0.340172	0.141589	-2.40253	0.0162822	0.0516457
TRINITY_DN954_c0_g1_i10	333.895	-0.946597	0.165497	-5.71973	1.06692e-08	1.88495e-07
TRINITY_DN9539_c0_g1_i7	150.274	0.517636	0.158353	3.26888	0.00107974	0.00547115
TRINITY_DN9539_c0_g1_i1	63.1606	0.569063	0.157991	3.60188	0.000315924	0.00191857
TRINITY_DN9538_c0_g1_i1	35.3811	-0.437238	0.274959	-1.59019	0.111791	0.228053
TRINITY_DN9537_c0_g1_i6	453.077	1.61326	0.329363	4.89812	9.67585e-07	1.13969e-05
TRINITY_DN9536_c1_g1_i8	17.3653	-0.477391	0.464941	-1.02678	0.304525	0.466266
TRINITY_DN9536_c1_g1_i2	12.7715	-0.0622523	0.440461	-0.141335	0.887606	0.934458
TRINITY_DN9536_c1_g1_i11	10.2209	-0.457542	0.495966	-0.922525	0.356255	0.518947
TRINITY_DN9536_c0_g2_i3	115.562	0.124998	0.129323	0.966559	0.333764	0.496228
TRINITY_DN9536_c0_g1_i8	11.33	-0.233548	0.26198	-0.891472	0.372676	0.535197
TRINITY_DN9536_c0_g1_i6	84.2419	-0.276745	0.142126	-1.94717	0.051514	0.127308
TRINITY_DN9536_c0_g1_i15	82.3936	-0.404132	0.120063	-3.36599	0.0007627	0.00407545
TRINITY_DN95352_c0_g1_i1	145.017	-0.677343	0.178362	-3.79756	0.000146126	0.000986222
TRINITY_DN9535_c0_g2_i1	26.7302	1.01355	0.261429	3.87695	0.000105772	0.000744112
TRINITY_DN9535_c0_g1_i6	23.0705	1.11586	0.280958	3.97164	7.13787e-05	0.000527283
TRINITY_DN9535_c0_g1_i3	17.7169	0.945123	0.34362	2.75049	0.00595061	0.0227496
TRINITY_DN9535_c0_g1_i1	6.82086	-0.183035	0.471895	-0.387873	0.69811	0.807994
TRINITY_DN9533_c0_g2_i2	70.179	-0.240332	0.191355	-1.25595	0.209134	0.359069
TRINITY_DN9533_c0_g1_i8	139.123	0.198719	0.162341	1.22409	0.22092	0.373191
TRINITY_DN9533_c0_g1_i5	137.209	0.27808	0.159167	1.74709	0.0806219	0.179037
TRINITY_DN9533_c0_g1_i1	130.611	0.144915	0.1619	0.895087	0.370741	0.533279
TRINITY_DN9532_c0_g2_i8	23.8616	0.354437	0.212305	1.66947	0.095025	0.202248
TRINITY_DN9532_c0_g2_i7	26.1535	0.606666	0.228013	2.66067	0.00779853	0.0284221
TRINITY_DN9532_c0_g2_i2	37.5101	0.25517	0.216735	1.17733	0.239062	0.394112
TRINITY_DN9532_c0_g2_i10	23.9635	0.278479	0.231483	1.20302	0.228968	0.38244
TRINITY_DN9532_c0_g1_i7	28.6719	0.280396	0.20292	1.3818	0.167032	0.30575
TRINITY_DN9532_c0_g1_i6	24.4586	-0.0792081	0.206523	-0.383531	0.701326	0.810314
TRINITY_DN9532_c0_g1_i4	38.3932	0.641653	0.20455	3.13691	0.0017074	0.0080422
TRINITY_DN9532_c0_g1_i1	10.1627	-0.247861	0.30875	-0.80279	0.422096	0.582897
TRINITY_DN9531_c0_g2_i9	5.63675	-1.61715	0.47242	-3.42312	0.00061907	0.00341392
TRINITY_DN9531_c0_g2_i8	11.1088	-1.15923	0.312308	-3.71182	0.000205773	0.00132465
TRINITY_DN9531_c0_g2_i7	14.5829	-1.67448	0.301271	-5.55805	2.72806e-08	4.46279e-07
TRINITY_DN9531_c0_g2_i5	10.1164	-1.28361	0.399279	-3.21482	0.00130526	0.00641129
TRINITY_DN9531_c0_g1_i9	13.9965	-1.82336	0.307828	-5.92331	3.15517e-09	6.14628e-08
TRINITY_DN9531_c0_g1_i2	12.2023	-1.05445	0.297249	-3.54737	0.000389099	0.00229202
TRINITY_DN9531_c0_g1_i15	9.58207	-2.00748	0.341411	-5.87994	4.10405e-09	7.81271e-08
TRINITY_DN953_c2_g1_i61	132.053	-0.631361	0.180783	-3.49237	0.000478752	0.0027386
TRINITY_DN953_c2_g1_i57	81.4682	-0.272832	0.156328	-1.74525	0.080942	0.179583
TRINITY_DN953_c2_g1_i42	51.9965	-0.266255	0.165013	-1.61354	0.106628	0.22042
TRINITY_DN953_c2_g1_i38	82.3505	-0.484004	0.139899	-3.45967	0.000540832	0.0030434
TRINITY_DN953_c2_g1_i35	71.9846	-0.567213	0.16875	-3.36127	0.000775849	0.00413625
TRINITY_DN953_c1_g1_i5	19.1093	-0.17852	0.333473	-0.535336	0.592418	0.729975
TRINITY_DN953_c1_g1_i4	25.757	-0.291354	0.293922	-0.991262	0.321558	0.483856
TRINITY_DN953_c1_g1_i2	10.9856	-1.02742	0.418095	-2.45739	0.0139952	0.0456997
TRINITY_DN953_c1_g1_i1	28.4839	-0.516588	0.296972	-1.73952	0.0819432	0.181199
TRINITY_DN953_c0_g1_i4	66.5494	0.0386757	0.220428	0.175457	0.860721	0.918248
TRINITY_DN953_c0_g1_i21	77.5014	-0.0463286	0.266401	-0.173905	0.86194	0.919049
TRINITY_DN9529_c0_g1_i20	32.0838	0.944581	0.223167	4.23263	2.30975e-05	0.000195104
TRINITY_DN9529_c0_g1_i18	51.6324	0.575691	0.178109	3.23223	0.00122827	0.0060962
TRINITY_DN9529_c0_g1_i16	43.498	0.0611838	0.163324	0.374615	0.707947	0.815068
TRINITY_DN9529_c0_g1_i14	53.0852	0.883592	0.145692	6.06479	1.3213e-09	2.74761e-08
TRINITY_DN9528_c1_g1_i4	18.8878	-0.174513	0.307067	-0.568321	0.569817	0.711739
TRINITY_DN9528_c1_g1_i3	15.8596	-0.663499	0.336884	-1.96952	0.0488933	0.12236
TRINITY_DN9528_c1_g1_i2	18.866	-0.197891	0.371969	-0.53201	0.594719	0.73186
TRINITY_DN9527_c0_g1_i1	68.6124	0.214797	0.246795	0.870345	0.384112	0.546345
TRINITY_DN9525_c0_g2_i4	31.1091	-0.0826763	0.248544	-0.332642	0.739404	0.837017
TRINITY_DN9525_c0_g2_i2	71.7599	-0.221533	0.141583	-1.56469	0.117657	0.236718
TRINITY_DN9525_c0_g1_i9	54.9757	-0.125975	0.191026	-0.659466	0.509597	0.661173
TRINITY_DN9525_c0_g1_i7	26.049	0.146737	0.231209	0.634652	0.525656	0.674953
TRINITY_DN9525_c0_g1_i2	64.2501	-0.228172	0.169606	-1.34531	0.178526	0.320558
TRINITY_DN9524_c1_g1_i2	9.5661	0.0857635	0.562775	0.152394	0.878876	0.929265
TRINITY_DN9524_c1_g1_i1	4.96368	-1.16574	0.684652	-1.70267	0.0886293	0.19194
TRINITY_DN9523_c0_g1_i7	167.655	-0.0254631	0.13472	-0.189007	0.850087	0.911433
TRINITY_DN9523_c0_g1_i6	274.825	0.0189688	0.117466	0.161483	0.871713	0.925145
TRINITY_DN9523_c0_g1_i1	163.52	0.140694	0.127289	1.10531	0.269024	0.428002
TRINITY_DN9522_c0_g2_i5	72.9702	0.324525	0.140937	2.30263	0.0212999	0.0638914
TRINITY_DN9522_c0_g2_i3	75.9715	-0.0418847	0.147126	-0.284686	0.775885	0.862961
TRINITY_DN9522_c0_g2_i17	73.4201	0.323128	0.141731	2.27988	0.0226149	0.0669977
TRINITY_DN9522_c0_g2_i13	66.9902	0.104087	0.143869	0.723486	0.469381	0.626623
TRINITY_DN9522_c0_g1_i6	91.3648	0.0558366	0.126429	0.441642	0.658748	0.779479
TRINITY_DN9522_c0_g1_i5	98.1748	0.171703	0.118084	1.45407	0.145926	0.277117
TRINITY_DN9521_c0_g2_i4	38.7573	0.474905	0.187767	2.52922	0.0114315	0.0387869
TRINITY_DN9521_c0_g2_i1	32.8078	0.268227	0.165963	1.61618	0.106055	0.219504
TRINITY_DN9520_c0_g2_i6	28.5764	0.3984	0.207278	1.92206	0.0545986	0.133045
TRINITY_DN9520_c0_g2_i5	27.4929	0.186871	0.204861	0.912186	0.361671	0.524237
TRINITY_DN9520_c0_g2_i3	4.98842	-0.479476	0.487068	-0.984414	0.324912	0.487327
TRINITY_DN9520_c0_g2_i2	34.2474	0.0439853	0.178231	0.246787	0.805073	0.8821
TRINITY_DN9520_c0_g2_i1	31.591	0.19094	0.200133	0.954069	0.340049	0.502658
TRINITY_DN9520_c0_g1_i9	11.8744	-0.654411	0.304375	-2.15002	0.0315539	0.0872262
TRINITY_DN9520_c0_g1_i8	19.0314	0.47659	0.278391	1.71194	0.086907	0.189136
TRINITY_DN9520_c0_g1_i4	7.31051	-0.248921	0.403367	-0.617107	0.537164	0.684374
TRINITY_DN9520_c0_g1_i11	37.2893	0.263564	0.178331	1.47795	0.13942	0.268016
TRINITY_DN9520_c0_g1_i1	39.2091	0.0898212	0.169247	0.53071	0.59562	0.732456
TRINITY_DN952_c8_g1_i2	21.2016	-0.00909775	0.259154	-0.0351056	0.971996	0.98402
TRINITY_DN952_c8_g1_i1	13.5981	-0.205538	0.303984	-0.676146	0.498948	0.651982
TRINITY_DN952_c6_g1_i1	1920.44	-0.461476	0.100617	-4.58645	4.50839e-06	4.5261e-05
TRINITY_DN952_c3_g1_i8	118.175	-0.215716	0.109092	-1.97737	0.0479996	0.120647
TRINITY_DN952_c3_g1_i2	239.11	-0.222699	0.0965501	-2.30657	0.021079	0.0633452
TRINITY_DN952_c3_g1_i1	114.183	-0.29114	0.113859	-2.55702	0.0105572	0.0363525
TRINITY_DN952_c1_g1_i9	25.8557	-0.801891	0.232566	-3.44802	0.000564722	0.00315487
TRINITY_DN952_c1_g1_i8	25.3402	-0.873872	0.200529	-4.35784	1.31354e-05	0.000117766
TRINITY_DN952_c1_g1_i6	24.6581	-1.01959	0.197328	-5.16696	2.3793e-07	3.19385e-06
TRINITY_DN952_c1_g1_i4	10.1212	-0.60306	0.318671	-1.89242	0.0584348	0.140262
TRINITY_DN952_c1_g1_i13	18.0825	-0.433482	0.214977	-2.01642	0.0437565	0.112268
TRINITY_DN952_c1_g1_i12	10.6075	-0.99784	0.38757	-2.57461	0.0100354	0.0348771
TRINITY_DN952_c1_g1_i11	25.8389	-0.781454	0.200388	-3.89971	9.63082e-05	0.000685289
TRINITY_DN952_c1_g1_i10	17.0054	-0.702912	0.233084	-3.0157	0.00256383	0.0113105
TRINITY_DN952_c1_g1_i1	6.77777	-0.690673	0.423111	-1.63237	0.102602	0.214088
TRINITY_DN952_c0_g1_i1	6.49953	-0.135974	0.44599	-0.304881	0.760457	0.852238
TRINITY_DN9518_c0_g1_i9	19.7698	-0.323409	0.510306	-0.633756	0.52624	0.675482
TRINITY_DN9518_c0_g1_i8	7.44444	1.12882	0.848443	1.33046	0.183367	0.326861
TRINITY_DN9518_c0_g1_i7	7.51412	0.584689	1.0786	0.542083	0.587762	0.726273
TRINITY_DN9518_c0_g1_i5	6.51664	1.51602	1.37722	1.10079	0.270989	0.430387
TRINITY_DN9517_c0_g2_i26	265.781	-0.163996	0.0894074	-1.83426	0.0666155	0.154937
TRINITY_DN9517_c0_g2_i17	226.329	-0.234244	0.0952438	-2.45942	0.0139162	0.04548
TRINITY_DN9517_c0_g2_i14	224.856	-0.105087	0.0905265	-1.16085	0.245705	0.401786
TRINITY_DN9517_c0_g1_i34	223.498	-0.0956	0.0998855	-0.957096	0.338519	0.501006
TRINITY_DN9517_c0_g1_i33	183.772	-0.0955502	0.108746	-0.878653	0.379589	0.541824
TRINITY_DN9517_c0_g1_i16	187.768	-0.0672287	0.106366	-0.632053	0.527352	0.676437
TRINITY_DN9517_c0_g1_i11	217.262	-0.140778	0.0999323	-1.40874	0.158913	0.294835
TRINITY_DN9516_c0_g1_i8	22.4221	-0.435284	0.304491	-1.42955	0.152848	0.286528
TRINITY_DN9514_c0_g1_i1	32.9192	0.477541	0.2014	2.37111	0.017735	0.0553292
TRINITY_DN9511_c0_g4_i7	928.127	-0.561865	0.148742	-3.77745	0.000158442	0.00105736
TRINITY_DN9511_c0_g4_i1	2444.96	-0.571316	0.139855	-4.08505	4.40667e-05	0.0003444
TRINITY_DN9511_c0_g3_i3	7.06641	3.44345	0.960292	3.58584	0.000335996	0.0020218
TRINITY_DN9511_c0_g3_i1	7.85172	0.525846	0.510915	1.02922	0.303374	0.465029
TRINITY_DN9511_c0_g2_i3	162.543	-0.489415	0.226019	-2.16537	0.0303591	0.0846326
TRINITY_DN9511_c0_g2_i2	1378.46	-0.585637	0.143113	-4.09214	4.27417e-05	0.000335537
TRINITY_DN9510_c0_g2_i3	28.7201	-0.378793	0.176866	-2.1417	0.0322178	0.0886531
TRINITY_DN9510_c0_g2_i26	27.8351	-0.297283	0.215487	-1.37959	0.167713	0.306679
TRINITY_DN9510_c0_g2_i25	28.5897	-0.077277	0.202377	-0.381846	0.702575	0.811133
TRINITY_DN9510_c0_g2_i24	18.1356	0.323466	0.272965	1.18501	0.236014	0.390733
TRINITY_DN9510_c0_g2_i20	30.0199	-0.404041	0.199944	-2.02077	0.0433034	0.111378
TRINITY_DN9510_c0_g2_i2	6.75335	-0.399983	0.323081	-1.23803	0.215705	0.367109
TRINITY_DN9510_c0_g2_i12	28.9696	-0.326396	0.183931	-1.77456	0.0759704	0.171323
TRINITY_DN9510_c0_g1_i6	36.0704	-0.17002	0.188285	-0.902991	0.366531	0.529185
TRINITY_DN9510_c0_g1_i16	35.3264	-0.504471	0.192289	-2.62351	0.00870283	0.0310983
TRINITY_DN9510_c0_g1_i15	12.3102	-0.107801	0.313667	-0.34368	0.731087	0.831215
TRINITY_DN9510_c0_g1_i1	36.6543	-0.405008	0.200742	-2.01756	0.0436375	0.112041
TRINITY_DN951_c0_g1_i14	28.6317	-0.0463914	0.225363	-0.205852	0.836907	0.902661
TRINITY_DN951_c0_g1_i11	40.1936	0.154678	0.178866	0.864772	0.387164	0.549299
TRINITY_DN9509_c0_g2_i1	15.8317	-1.25192	0.616993	-2.02906	0.042452	0.109698
TRINITY_DN9509_c0_g1_i1	16.2843	-1.42538	0.559294	-2.54854	0.0108176	0.0370694
TRINITY_DN9508_c0_g2_i15	47.6213	0.00115829	0.16896	0.00685538	0.99453	0.996903
TRINITY_DN9508_c0_g1_i3	58.5803	-0.144631	0.155056	-0.932765	0.350942	0.513455
TRINITY_DN9507_c0_g1_i9	118.987	-0.222129	0.13824	-1.60683	0.108091	0.222548
TRINITY_DN9507_c0_g1_i5	130.874	-0.151894	0.141637	-1.07241	0.283534	0.443919
TRINITY_DN9507_c0_g1_i14	47.672	-0.381517	0.245549	-1.55373	0.120249	0.240624
TRINITY_DN9507_c0_g1_i13	112.046	-0.188282	0.145871	-1.29074	0.196794	0.343755
TRINITY_DN9507_c0_g1_i1	197.945	-0.304779	0.126191	-2.41522	0.0157256	0.0502271
TRINITY_DN95061_c0_g1_i2	8.03015	-0.0154434	0.332982	-0.0463791	0.963008	0.979079
TRINITY_DN9506_c0_g2_i1	39.6664	0.302034	0.236562	1.27676	0.201686	0.349865
TRINITY_DN9506_c0_g1_i7	66.3556	0.390969	0.156268	2.50192	0.0123523	0.0412773
TRINITY_DN9506_c0_g1_i6	18.7192	0.931653	0.253268	3.67852	0.00023459	0.00148251
TRINITY_DN9506_c0_g1_i5	30.2707	0.807097	0.184407	4.37672	1.20479e-05	0.000109046
TRINITY_DN9506_c0_g1_i16	308.904	1.11367	0.216169	5.15186	2.57914e-07	3.43519e-06
TRINITY_DN9506_c0_g1_i12	16.1325	0.416112	0.238932	1.74155	0.081587	0.180614
TRINITY_DN95058_c0_g1_i1	31.3426	1.76515	1.39449	1.2658	0.205584	0.354604
TRINITY_DN9505_c0_g1_i7	26.8422	-0.691778	0.218746	-3.16247	0.00156438	0.00747298
TRINITY_DN9505_c0_g1_i64	29.1669	-0.439712	0.219805	-2.00047	0.0454499	0.115664
TRINITY_DN9503_c0_g1_i56	27.8011	0.393794	0.231852	1.69847	0.0894187	0.193161
TRINITY_DN9503_c0_g1_i55	21.0614	0.374831	0.246144	1.52281	0.127806	0.25161
TRINITY_DN9503_c0_g1_i50	20.4463	0.22568	0.21695	1.04024	0.298229	0.459651
TRINITY_DN9503_c0_g1_i49	15.7873	0.0802088	0.270267	0.296776	0.766638	0.856568
TRINITY_DN9503_c0_g1_i47	16.8729	0.366197	0.247914	1.47711	0.139645	0.268288
TRINITY_DN9503_c0_g1_i43	13.7675	0.161023	0.325389	0.494861	0.620698	0.751728
TRINITY_DN9503_c0_g1_i4	15.0023	0.169808	0.26178	0.648668	0.516553	0.667141
TRINITY_DN9503_c0_g1_i36	17.9259	0.427913	0.304756	1.40412	0.160284	0.296707
TRINITY_DN9503_c0_g1_i28	14.0981	-0.237825	0.297332	-0.799862	0.423791	0.584508
TRINITY_DN9503_c0_g1_i11	26.5842	0.0352551	0.228058	0.154588	0.877146	0.92822
TRINITY_DN9502_c5_g1_i1	7.81302	-0.961209	0.416018	-2.3105	0.0208607	0.0628445
TRINITY_DN9502_c1_g1_i11	17.8925	-0.459293	0.335033	-1.37089	0.170411	0.310005
TRINITY_DN9502_c0_g1_i9	228.349	0.477682	0.133747	3.57153	0.000354895	0.00212059
TRINITY_DN9502_c0_g1_i3	91.5993	0.614193	0.16521	3.71764	0.000201091	0.00129975
TRINITY_DN9502_c0_g1_i14	205.572	0.524384	0.116674	4.49443	6.97573e-06	6.70421e-05
TRINITY_DN9502_c0_g1_i12	198.228	0.511934	0.0969875	5.27836	1.30349e-07	1.85426e-06
TRINITY_DN9502_c0_g1_i11	34.1231	0.775809	0.222257	3.49059	0.00048195	0.00275397
TRINITY_DN9501_c0_g4_i3	101.253	-0.116931	0.146721	-0.796961	0.425474	0.586142
TRINITY_DN9501_c0_g4_i2	191.23	-0.0889605	0.12685	-0.701306	0.483112	0.638595
TRINITY_DN9500_c0_g2_i3	23.8501	0.703832	0.302974	2.32308	0.020175	0.061223
TRINITY_DN950_c1_g2_i5	95.09	-0.164722	0.135342	-1.21708	0.223572	0.376317
TRINITY_DN950_c1_g2_i4	77.7547	-0.303861	0.147055	-2.06631	0.038799	0.102499
TRINITY_DN950_c1_g1_i2	47.5785	-0.309927	0.209232	-1.48126	0.138537	0.26685
TRINITY_DN950_c0_g1_i99	109.787	0.252511	0.0919449	2.74633	0.00602662	0.0229826
TRINITY_DN950_c0_g1_i64	56.256	0.191638	0.1452	1.31982	0.186895	0.331174
TRINITY_DN950_c0_g1_i57	10.6071	0.537429	0.28881	1.86084	0.0627668	0.148169
TRINITY_DN950_c0_g1_i25	119.636	0.275008	0.116848	2.35355	0.0185951	0.0573906
TRINITY_DN950_c0_g1_i24	88.7088	0.31302	0.126437	2.47569	0.013298	0.0438331
TRINITY_DN950_c0_g1_i15	20.6802	0.527886	0.208809	2.52808	0.0114688	0.0388946
TRINITY_DN95_c1_g3_i1	88.8585	-0.212092	0.24326	-0.871876	0.383276	0.545503
TRINITY_DN95_c1_g2_i1	42.3023	-0.714208	0.243382	-2.93452	0.00334066	0.0141033
TRINITY_DN95_c1_g1_i9	27.3497	-0.451799	0.305654	-1.47814	0.13937	0.267956
TRINITY_DN95_c1_g1_i8	14.7538	-1.03065	0.271047	-3.80247	0.000143262	0.000969413
TRINITY_DN95_c1_g1_i5	58.0041	-0.416269	0.294057	-1.41561	0.156891	0.292096
TRINITY_DN95_c1_g1_i4	40.6459	-0.24662	0.202896	-1.2155	0.224176	0.377046
TRINITY_DN95_c1_g1_i3	53.6518	-0.380532	0.255072	-1.49186	0.135736	0.262825
TRINITY_DN95_c1_g1_i2	25.0996	-0.840838	0.286264	-2.93728	0.00331101	0.0140008
TRINITY_DN95_c1_g1_i18	22.1692	-0.712958	0.318374	-2.23937	0.0251316	0.0728949
TRINITY_DN95_c1_g1_i14	16.7832	-0.265257	0.296217	-0.89548	0.37053	0.533138
TRINITY_DN95_c1_g1_i13	57.1754	-0.554418	0.22022	-2.51757	0.0118168	0.0398423
TRINITY_DN95_c1_g1_i12	45.8166	-0.450557	0.275648	-1.63454	0.102146	0.213473
TRINITY_DN95_c1_g1_i1	31.732	-0.51562	0.294921	-1.74833	0.0804067	0.1787
TRINITY_DN95_c0_g1_i48	83.5926	-0.66727	0.303908	-2.19563	0.0281182	0.0795251
TRINITY_DN95_c0_g1_i47	32.7358	-0.60065	0.237725	-2.52666	0.0115154	0.0390208
TRINITY_DN95_c0_g1_i39	46.93	-0.307765	0.233601	-1.31748	0.187677	0.332058
TRINITY_DN95_c0_g1_i35	84.7414	-0.500607	0.264001	-1.89623	0.0579297	0.139297
TRINITY_DN95_c0_g1_i33	31.2213	-0.287578	0.308862	-0.931088	0.351808	0.514356
TRINITY_DN95_c0_g1_i3	40.935	-0.497197	0.289872	-1.71523	0.0863033	0.188197
TRINITY_DN95_c0_g1_i29	20.5907	-0.45925	0.319845	-1.43585	0.151045	0.284264
TRINITY_DN95_c0_g1_i16	58.4603	-0.413324	0.328705	-1.25743	0.208597	0.358376
TRINITY_DN9499_c0_g2_i3	70.465	0.260488	0.176315	1.4774	0.139569	0.268215
TRINITY_DN9499_c0_g1_i7	142.626	0.174673	0.116033	1.50538	0.132227	0.25788
TRINITY_DN9498_c0_g2_i1	128.785	-0.311739	0.175761	-1.77366	0.0761195	0.171554
TRINITY_DN9498_c0_g1_i11	131.63	-0.362317	0.196509	-1.84377	0.0652161	0.152448
TRINITY_DN9497_c0_g2_i98	62.615	0.389352	0.149376	2.60653	0.00914661	0.0323565
TRINITY_DN9497_c0_g2_i11	46.2582	0.386759	0.169622	2.28012	0.0226007	0.066967
TRINITY_DN9497_c0_g2_i105	61.9625	0.541554	0.153693	3.5236	0.000425724	0.00247719
TRINITY_DN9497_c0_g2_i102	59.713	0.0606349	0.184023	0.329496	0.741781	0.838637
TRINITY_DN9496_c0_g1_i55	9.96706	0.485921	0.341924	1.42114	0.155277	0.289852
TRINITY_DN9496_c0_g1_i49	15.4409	0.284012	0.311344	0.912211	0.361658	0.524229
TRINITY_DN9496_c0_g1_i41	3.16291	0.671488	0.553895	1.2123	0.225397	0.378482
TRINITY_DN9496_c0_g1_i38	19.0171	0.235378	0.255431	0.921494	0.356792	0.519427
TRINITY_DN9496_c0_g1_i3	5.86714	0.151881	0.461975	0.328765	0.742333	0.839021
TRINITY_DN9496_c0_g1_i28	8.45845	0.247963	0.378597	0.654951	0.5125	0.663665
TRINITY_DN9496_c0_g1_i22	5.35616	-0.0173916	0.43428	-0.0400469	0.968056	0.98188
TRINITY_DN9496_c0_g1_i2	17.3256	0.287625	0.266396	1.07969	0.280282	0.440526
TRINITY_DN9496_c0_g1_i18	10.4857	0.0720751	0.380642	0.189352	0.849817	0.911241
TRINITY_DN9495_c0_g1_i5	24.5892	0.0417179	0.243863	0.171071	0.864168	0.920447
TRINITY_DN9495_c0_g1_i3	10.9404	-0.126317	0.363881	-0.347138	0.728488	0.829472
TRINITY_DN9495_c0_g1_i15	92.4899	0.228764	0.138519	1.6515	0.0986362	0.208013
TRINITY_DN9495_c0_g1_i11	86.3671	0.159153	0.136603	1.16508	0.243987	0.399862
TRINITY_DN9495_c0_g1_i1	131.695	0.124874	0.110303	1.1321	0.257594	0.415607
TRINITY_DN9494_c0_g1_i26	14.8343	0.592851	0.59265	1.00034	0.317147	0.479341
TRINITY_DN9494_c0_g1_i15	15.3722	0.497106	0.511096	0.972627	0.330739	0.493432
TRINITY_DN9494_c0_g1_i12	10.4662	0.701792	0.807028	0.869601	0.384519	0.546727
TRINITY_DN9492_c0_g3_i1	10.7626	-0.148069	0.435343	-0.340119	0.733767	0.832958
TRINITY_DN9491_c1_g1_i8	403.956	0.336237	0.131806	2.55099	0.0107417	0.0368594
TRINITY_DN949_c0_g2_i9	72.7092	0.963309	0.167102	5.7648	8.17566e-09	1.47604e-07
TRINITY_DN949_c0_g2_i8	78.2621	1.04123	0.150786	6.90535	5.00793e-12	1.55381e-10
TRINITY_DN949_c0_g2_i7	76.5161	0.954531	0.172392	5.53699	3.07714e-08	4.98969e-07
TRINITY_DN949_c0_g2_i4	85.6013	1.00405	0.175665	5.71568	1.09268e-08	1.92706e-07
TRINITY_DN949_c0_g2_i3	89.6303	1.0737	0.17089	6.28299	3.32127e-10	7.64675e-09
TRINITY_DN949_c0_g2_i2	80.4324	0.930605	0.170729	5.45078	5.01481e-08	7.81249e-07
TRINITY_DN949_c0_g1_i2	128.621	0.998794	0.140024	7.13304	9.81732e-13	3.42923e-11
TRINITY_DN949_c0_g1_i1	138.779	0.987045	0.18086	5.4575	4.82872e-08	7.55779e-07
TRINITY_DN9487_c0_g2_i1	42.7221	-0.585147	0.315598	-1.85409	0.0637261	0.149784
TRINITY_DN9486_c0_g2_i4	43.0447	0.137739	0.263097	0.52353	0.600605	0.736549
TRINITY_DN9486_c0_g1_i2	81.263	0.160256	0.185232	0.865166	0.386948	0.549114
TRINITY_DN9486_c0_g1_i1	33.6785	0.218338	0.254077	0.859338	0.390154	0.552314
TRINITY_DN9485_c0_g2_i7	19.3828	-0.24568	0.256742	-0.956913	0.338611	0.501122
TRINITY_DN9485_c0_g2_i5	93.7638	-0.106788	0.175691	-0.607818	0.543308	0.68984
TRINITY_DN9485_c0_g2_i38	89.9007	-0.35706	0.148579	-2.40316	0.0162541	0.051568
TRINITY_DN9485_c0_g2_i29	94.5644	-0.14467	0.15484	-0.934321	0.350138	0.512677
TRINITY_DN9485_c0_g2_i17	93.0427	-0.331088	0.185149	-1.78823	0.0737392	0.167604
TRINITY_DN9485_c0_g2_i13	93.8363	-0.414159	0.151366	-2.73614	0.00621653	0.0235839
TRINITY_DN9485_c0_g2_i10	81.4974	-0.320442	0.174607	-1.83522	0.0664731	0.154657
TRINITY_DN9485_c0_g1_i7	93.8704	-0.32266	0.15258	-2.1147	0.0344558	0.09342
TRINITY_DN9485_c0_g1_i21	92.3981	-0.388738	0.180386	-2.15504	0.0311591	0.086359
TRINITY_DN9485_c0_g1_i19	86.3111	-0.338338	0.181559	-1.86352	0.0623898	0.147556
TRINITY_DN9485_c0_g1_i15	91.3395	-0.489801	0.187929	-2.60631	0.00915249	0.0323741
TRINITY_DN9485_c0_g1_i12	95.048	-0.241372	0.159516	-1.51315	0.130241	0.255154
TRINITY_DN9485_c0_g1_i11	94.2677	-0.356946	0.169284	-2.10857	0.034982	0.0945352
TRINITY_DN94833_c0_g1_i1	113.453	-0.339286	0.463197	-0.732488	0.463871	0.621336
TRINITY_DN9483_c0_g2_i3	12.9111	-1.17844	0.361969	-3.25565	0.00113134	0.00569356
TRINITY_DN9483_c0_g2_i2	12.0006	-1.32915	0.396714	-3.3504	0.000806942	0.00427995
TRINITY_DN9483_c0_g1_i6	12.0334	-1.49103	0.393706	-3.78717	0.000152371	0.00102258
TRINITY_DN9483_c0_g1_i4	12.6341	-1.58999	0.437304	-3.63589	0.000277024	0.00171118
TRINITY_DN9482_c0_g1_i8	12.0082	-0.323909	0.342879	-0.944674	0.344825	0.507538
TRINITY_DN9482_c0_g1_i7	10.7899	0.236008	0.307916	0.766469	0.443397	0.602563
TRINITY_DN9482_c0_g1_i6	12.6805	-0.150339	0.334285	-0.449735	0.652902	0.775448
TRINITY_DN9482_c0_g1_i5	13.6931	-0.238111	0.339769	-0.700803	0.483426	0.638829
TRINITY_DN9482_c0_g1_i3	11.5226	-0.103888	0.365508	-0.28423	0.776234	0.86316
TRINITY_DN94815_c0_g1_i1	31.5469	0.0763577	0.315073	0.242349	0.80851	0.884445
TRINITY_DN9480_c0_g1_i4	211.273	0.141033	0.107796	1.30833	0.190762	0.336078
TRINITY_DN9480_c0_g1_i21	240.023	0.0795446	0.0956479	0.83164	0.405612	0.567078
TRINITY_DN9480_c0_g1_i15	91.295	0.14152	0.137993	1.02556	0.3051	0.466912
TRINITY_DN948_c1_g2_i1	80.2563	-0.199432	0.127038	-1.56986	0.116447	0.234944
TRINITY_DN948_c1_g1_i6	938.908	-0.456618	0.178128	-2.56342	0.0103646	0.0358032
TRINITY_DN948_c0_g2_i4	119.9	-0.366675	0.0995957	-3.68163	0.000231743	0.00146682
TRINITY_DN9479_c0_g2_i8	30.8285	-0.151671	0.227557	-0.666521	0.505078	0.65718
TRINITY_DN9479_c0_g2_i4	32.025	-0.0471389	0.17935	-0.262832	0.79268	0.874332
TRINITY_DN9479_c0_g2_i3	22.271	0.356098	0.249672	1.42626	0.153792	0.287792
TRINITY_DN9479_c0_g2_i1	20.601	0.523658	0.243264	2.15264	0.0313472	0.0867538
TRINITY_DN9479_c0_g1_i9	30.7148	-0.0631071	0.182982	-0.344881	0.730184	0.830636
TRINITY_DN9479_c0_g1_i4	35.0719	0.109564	0.16485	0.664624	0.506291	0.65821
TRINITY_DN9479_c0_g1_i2	29.2986	0.222265	0.199079	1.11647	0.264223	0.422728
TRINITY_DN9479_c0_g1_i14	33.0184	0.131061	0.185023	0.708353	0.478726	0.634766
TRINITY_DN9479_c0_g1_i12	33.2444	-0.0840098	0.186046	-0.451555	0.65159	0.774571
TRINITY_DN9477_c0_g2_i7	737.837	-0.00164479	0.0853038	-0.0192816	0.984616	0.99133
TRINITY_DN9477_c0_g2_i2	91.3078	-0.28185	0.199898	-1.40997	0.158547	0.294346
TRINITY_DN9477_c0_g2_i15	269.06	0.188851	0.115363	1.63701	0.101629	0.212633
TRINITY_DN9477_c0_g1_i8	759.719	-0.0463465	0.102899	-0.450407	0.652417	0.775147
TRINITY_DN9477_c0_g1_i11	278.312	0.138908	0.102372	1.35688	0.174818	0.315838
TRINITY_DN9476_c0_g1_i1	1074.81	-0.886226	0.190613	-4.64934	3.33004e-06	3.44962e-05
TRINITY_DN9474_c0_g2_i1	182.537	-0.877365	0.227612	-3.85465	0.000115895	0.000806207
TRINITY_DN9473_c0_g1_i11	197.369	-0.19212	0.160859	-1.19434	0.232346	0.386376
TRINITY_DN9472_c0_g1_i1	11.4936	-0.401949	0.270387	-1.48657	0.137128	0.264827
TRINITY_DN9471_c1_g2_i3	160.636	0.0542315	0.127523	0.425269	0.670641	0.787963
TRINITY_DN9471_c1_g1_i3	46.9388	0.268194	0.1871	1.43342	0.151737	0.285092
TRINITY_DN9471_c0_g1_i8	94.1666	-0.406314	0.152914	-2.65714	0.00788058	0.0286557
TRINITY_DN9471_c0_g1_i2	113.84	-0.275207	0.161133	-1.70795	0.0876459	0.190268
TRINITY_DN94708_c0_g1_i1	99.0447	-0.331969	0.273022	-1.2159	0.224021	0.376847
TRINITY_DN9470_c0_g1_i8	12.2784	2.37544	0.499504	4.7556	1.97859e-06	2.16085e-05
TRINITY_DN947_c0_g2_i1	4.99007	-1.8151	0.555855	-3.26542	0.00109303	0.0055297
TRINITY_DN947_c0_g1_i7	59.2265	0.135508	0.229404	0.590697	0.554724	0.699267
TRINITY_DN947_c0_g1_i6	78.9617	0.274414	0.2164	1.26809	0.204767	0.353507
TRINITY_DN947_c0_g1_i5	254.606	0.130732	0.0941473	1.38859	0.164959	0.302966
TRINITY_DN947_c0_g1_i36	31.4149	0.0302491	0.232225	0.130257	0.896363	0.939692
TRINITY_DN947_c0_g1_i34	117.698	0.166042	0.156883	1.05839	0.28988	0.450644
TRINITY_DN947_c0_g1_i32	47.5191	-0.228344	0.191503	-1.19238	0.233113	0.387244
TRINITY_DN947_c0_g1_i28	21.9516	-0.0920932	0.266699	-0.345307	0.729864	0.830419
TRINITY_DN947_c0_g1_i26	102.081	0.30744	0.202056	1.52156	0.12812	0.252095
TRINITY_DN947_c0_g1_i21	84.1604	0.142786	0.149374	0.955898	0.339124	0.501647
TRINITY_DN947_c0_g1_i10	14.4273	0.23231	0.333238	0.697128	0.485722	0.640812
TRINITY_DN9469_c0_g1_i1	19.0988	-0.277955	0.397181	-0.699817	0.484041	0.639306
TRINITY_DN9468_c1_g1_i1	16.3602	-0.0958735	0.281589	-0.340474	0.7335	0.832817
TRINITY_DN9467_c0_g2_i4	320.965	0.161731	0.118562	1.3641	0.172536	0.312857
TRINITY_DN9467_c0_g2_i1	48.5293	0.103897	0.242304	0.428788	0.668077	0.7862
TRINITY_DN9467_c0_g1_i4	89.9152	0.115501	0.192808	0.599045	0.549143	0.694611
TRINITY_DN9466_c0_g2_i4	78.6061	0.884742	0.19621	4.50915	6.50881e-06	6.29248e-05
TRINITY_DN9466_c0_g2_i3	94.8328	0.840643	0.170343	4.93501	8.01454e-07	9.58429e-06
[truncated: 68,251 more rows]

## Sheet: ts3(H-G)
Gene	baseMean	log2FoldChange	lfcSE	stat	pvalue	padj
TRINITY_DN9999_c0_g2_i9	78.2953	-0.159479	0.221466	-0.720108	0.471458	0.688833
TRINITY_DN9999_c0_g2_i5	85.0725	-0.203884	0.207244	-0.983787	0.32522	0.560942
TRINITY_DN9999_c0_g1_i6	28.676	-0.501489	0.276779	-1.81188	0.070005	0.220708
TRINITY_DN9999_c0_g1_i21	39.463	-0.407306	0.315066	-1.29276	0.196093	0.419226
TRINITY_DN9999_c0_g1_i16	34.4188	-0.222274	0.306774	-0.724555	0.468725	0.68688
TRINITY_DN9999_c0_g1_i12	67.1789	-0.222535	0.23971	-0.928349	0.353227	0.587193
TRINITY_DN9999_c0_g1_i10	37.3584	-0.720193	0.313715	-2.29569	0.0216935	0.100558
TRINITY_DN9999_c0_g1_i1	84.4589	-0.229631	0.220501	-1.04141	0.297688	0.534635
TRINITY_DN9998_c0_g2_i5	50.4538	0.32335	0.213672	1.5133	0.130204	0.326056
TRINITY_DN9998_c0_g2_i13	48.1027	0.316358	0.238075	1.32881	0.183909	0.403268
TRINITY_DN9998_c0_g2_i11	50.7838	0.143857	0.251778	0.571362	0.567754	0.76028
TRINITY_DN9998_c0_g1_i8	22.1165	0.256537	0.292045	0.878414	0.379719	0.611744
TRINITY_DN9998_c0_g1_i4	27.7285	0.333438	0.308095	1.08226	0.279139	0.51523
TRINITY_DN9998_c0_g1_i1	34.3987	0.426319	0.266182	1.60161	0.109242	0.292758
TRINITY_DN9997_c0_g3_i6	171.254	0.636099	0.164814	3.85949	0.000113624	0.00187712
TRINITY_DN9997_c0_g3_i18	241.663	0.455015	0.154808	2.93922	0.00329044	0.0258283
TRINITY_DN9997_c0_g3_i15	78.4224	0.238668	0.1996	1.19573	0.231801	0.462596
TRINITY_DN9996_c0_g2_i2	66.3882	-1.28661	0.393977	-3.26569	0.00109196	0.0111819
TRINITY_DN99941_c0_g1_i3	12.3219	-1.90726	1.52157	-1.25349	0.210028	0.437125
TRINITY_DN9993_c0_g2_i3	16.7807	1.90398	0.470904	4.04325	5.27149e-05	0.00100761
TRINITY_DN9993_c0_g2_i1	21.1832	1.65404	0.435924	3.79433	0.000148045	0.00231872
TRINITY_DN9993_c0_g1_i9	13.353	-2.48652	0.782069	-3.17942	0.00147571	0.0140692
TRINITY_DN9993_c0_g1_i5	14.5573	1.56345	0.575563	2.71638	0.00659992	0.0429707
TRINITY_DN9993_c0_g1_i4	14.9955	-3.29868	0.946849	-3.48385	0.000494262	0.00606307
TRINITY_DN9993_c0_g1_i3	18.2327	-3.80062	1.0122	-3.75481	0.000173475	0.00263875
TRINITY_DN9993_c0_g1_i2	18.8947	2.34147	0.498087	4.70094	2.58969e-06	8.35229e-05
TRINITY_DN9993_c0_g1_i11	18.6509	1.52131	0.488363	3.11513	0.00183865	0.0166418
TRINITY_DN9991_c0_g2_i9	9.43822	-0.996729	0.517834	-1.9248	0.0542541	0.187069
TRINITY_DN9991_c0_g2_i6	11.7953	-0.438317	0.426448	-1.02783	0.304029	0.540716
TRINITY_DN9991_c0_g2_i28	18.3183	-0.754959	0.386583	-1.9529	0.0508312	0.179231
TRINITY_DN9991_c0_g2_i25	19.774	-0.499495	0.351116	-1.42259	0.154854	0.36286
TRINITY_DN9991_c0_g2_i22	18.5185	-0.714416	0.374639	-1.90695	0.0565277	0.192192
TRINITY_DN9991_c0_g1_i9	20.4372	-0.280766	0.323067	-0.869065	0.384812	0.616265
TRINITY_DN9991_c0_g1_i42	7.78356	-0.67733	0.49326	-1.37317	0.1697	0.384088
TRINITY_DN9991_c0_g1_i38	20.0407	-0.219918	0.326197	-0.674189	0.500191	0.710621
TRINITY_DN9991_c0_g1_i19	8.67661	-0.847036	0.529419	-1.59993	0.109613	0.293393
TRINITY_DN9991_c0_g1_i13	18.6211	-0.370177	0.379329	-0.975875	0.329126	0.564661
TRINITY_DN999_c1_g1_i6	66.0085	0.574332	0.242683	2.3666	0.0179525	0.0882485
TRINITY_DN999_c1_g1_i5	64.0763	0.198515	0.200848	0.988383	0.322965	0.558841
TRINITY_DN999_c1_g1_i4	88.5901	0.69322	0.206463	3.35759	0.000786246	0.00868803
TRINITY_DN999_c1_g1_i2	16.3551	-0.308242	0.481994	-0.639513	0.522489	0.727396
TRINITY_DN999_c1_g1_i1	74.358	0.303853	0.183889	1.65237	0.0984589	0.274487
TRINITY_DN9989_c0_g1_i10	349.364	0.619071	0.348507	1.77635	0.0756755	0.231829
TRINITY_DN9987_c0_g1_i1	56.9067	-1.14203	0.549367	-2.07881	0.0376344	0.146762
TRINITY_DN9986_c0_g2_i9	46.8452	0.0537535	0.277398	0.193777	0.84635	0.927857
TRINITY_DN9986_c0_g2_i8	17.7189	-0.328637	0.386846	-0.84953	0.395586	0.625587
TRINITY_DN9986_c0_g2_i3	8.24429	0.520113	0.581189	0.894912	0.370834	0.603578
TRINITY_DN9986_c0_g2_i1	44.1559	-0.452614	0.260474	-1.73766	0.0822713	0.245001
TRINITY_DN9986_c0_g1_i20	17.2209	0.631527	0.406242	1.55456	0.120052	0.310241
TRINITY_DN9986_c0_g1_i2	14.8167	0.385119	0.458947	0.839135	0.401393	0.630681
TRINITY_DN9986_c0_g1_i16	17.6931	0.749261	0.40212	1.86327	0.0624236	0.205096
TRINITY_DN9985_c0_g1_i5	1274.3	-0.427165	0.137959	-3.09632	0.00195936	0.0174664
TRINITY_DN9985_c0_g1_i11	11.6716	0.226741	0.571322	0.39687	0.691463	0.841581
TRINITY_DN9985_c0_g1_i10	698.958	-0.535496	0.121602	-4.40366	1.06439e-05	0.000270702
TRINITY_DN9981_c0_g1_i9	122.817	0.558566	0.186536	2.99442	0.00274965	0.0226196
TRINITY_DN9981_c0_g1_i6	62.325	0.316607	0.256682	1.23346	0.217404	0.446118
TRINITY_DN9981_c0_g1_i31	46.8709	0.716562	0.236353	3.03175	0.00243144	0.0206201
TRINITY_DN9981_c0_g1_i30	53.9722	0.799039	0.226026	3.53517	0.00040752	0.00520063
TRINITY_DN9981_c0_g1_i27	53.8351	0.517298	0.280895	1.84161	0.0655324	0.211414
TRINITY_DN9981_c0_g1_i26	87.5851	0.827762	0.23579	3.51059	0.000447113	0.00559249
TRINITY_DN9981_c0_g1_i22	48.1252	0.455413	0.241055	1.88925	0.0588584	0.197332
TRINITY_DN9981_c0_g1_i15	102.325	0.562949	0.170637	3.2991	0.000969954	0.0102273
TRINITY_DN9981_c0_g1_i12	92.8237	0.596467	0.182354	3.27092	0.00107197	0.0110201
TRINITY_DN9980_c0_g2_i1	286.497	-0.0658331	0.138999	-0.473622	0.635769	0.806515
TRINITY_DN9980_c0_g1_i6	284.553	-0.0704111	0.139067	-0.506311	0.612639	0.791169
TRINITY_DN9980_c0_g1_i4	110.183	-0.180538	0.186298	-0.969084	0.332503	0.567957
TRINITY_DN998_c1_g1_i3	10.1268	3.04867	1.03906	2.93408	0.0033454	0.0261755
TRINITY_DN998_c1_g1_i1	7.78455	0.640335	1.13089	0.566224	0.571241	0.762434
TRINITY_DN998_c0_g3_i6	172.375	0.134301	0.151071	0.888994	0.374006	0.606519
TRINITY_DN998_c0_g1_i2	136.04	-0.176302	0.25767	-0.684217	0.493838	0.705405
TRINITY_DN9979_c1_g2_i8	82.009	-2.1495	0.329459	-6.52433	6.83053e-11	7.34779e-09
TRINITY_DN9979_c1_g2_i6	139.85	-1.4873	0.305653	-4.86599	1.13884e-06	4.16871e-05
TRINITY_DN9979_c1_g2_i11	190.383	-1.71397	0.257347	-6.66015	2.73551e-11	3.1398e-09
TRINITY_DN9979_c1_g2_i1	212.532	-1.40433	0.285675	-4.91582	8.84115e-07	3.34796e-05
TRINITY_DN9979_c1_g1_i5	118.21	-0.16257	0.276935	-0.587034	0.557181	0.752821
TRINITY_DN9979_c1_g1_i4	186.897	-0.471635	0.244465	-1.92926	0.053699	0.185806
TRINITY_DN9979_c0_g1_i53	40.0742	0.48777	0.328695	1.48396	0.13782	0.3377
TRINITY_DN9979_c0_g1_i44	35.8024	0.0808706	0.33773	0.239453	0.810754	0.909491
TRINITY_DN9979_c0_g1_i10	9.96634	0.806332	0.440155	1.83193	0.0669622	0.214392
TRINITY_DN9979_c0_g1_i1	34.1857	0.0555028	0.344151	0.161274	0.871877	0.940287
TRINITY_DN9978_c0_g4_i1	80.5509	0.430434	0.354989	1.21253	0.225311	0.455303
TRINITY_DN9978_c0_g3_i2	91.3254	0.185761	0.397846	0.466917	0.64056	0.809792
TRINITY_DN9978_c0_g3_i1	90.5418	0.457904	0.352216	1.30007	0.193578	0.41585
TRINITY_DN9976_c0_g1_i46	19.7704	-0.390577	0.401559	-0.972652	0.330727	0.566093
TRINITY_DN9976_c0_g1_i45	18.577	0.200097	0.424838	0.470997	0.637643	0.807791
TRINITY_DN9976_c0_g1_i21	19.6237	-0.485403	0.399893	-1.21383	0.224813	0.45472
TRINITY_DN9975_c1_g1_i2	13.2872	-0.536191	0.492117	-1.08956	0.275906	0.511751
TRINITY_DN9975_c0_g2_i4	38.8624	0.394619	0.297115	1.32817	0.184122	0.40361
TRINITY_DN9975_c0_g2_i3	32.2031	-0.123873	0.302835	-0.409046	0.682506	0.836001
TRINITY_DN9975_c0_g2_i2	23.8309	-0.220322	0.396466	-0.555716	0.578405	0.767198
TRINITY_DN9975_c0_g2_i1	27.0234	-0.0370479	0.326982	-0.113303	0.909791	0.959295
TRINITY_DN9975_c0_g1_i6	20.8138	-0.0614886	0.36343	-0.16919	0.865648	0.937468
TRINITY_DN9975_c0_g1_i4	23.3272	0.0603948	0.377777	0.159869	0.872984	0.940995
TRINITY_DN9975_c0_g1_i29	27.5625	-0.286478	0.437437	-0.654901	0.512532	0.719768
TRINITY_DN9975_c0_g1_i27	49.0211	0.207803	0.25271	0.822296	0.410909	0.639354
TRINITY_DN9975_c0_g1_i22	48.8738	-0.0106435	0.2518	-0.0422697	0.966284	0.985295
TRINITY_DN9975_c0_g1_i18	44.3981	0.099898	0.26976	0.370322	0.711143	0.853116
TRINITY_DN9975_c0_g1_i11	12.3624	0.267701	0.49474	0.541095	0.588442	0.77446
TRINITY_DN9975_c0_g1_i10	42.3533	-0.201496	0.278637	-0.723148	0.469589	0.687415
TRINITY_DN9973_c0_g2_i7	33.2346	-0.18153	0.56348	-0.322159	0.747332	0.873672
TRINITY_DN9973_c0_g2_i4	28.3693	0.279633	0.536045	0.52166	0.601907	0.783753
TRINITY_DN9973_c0_g2_i2	12.5141	-1.08469	0.680966	-1.59287	0.111189	0.295895
TRINITY_DN9972_c0_g2_i2	193.979	0.153404	0.188656	0.813143	0.416136	0.643936
TRINITY_DN9972_c0_g2_i1	162.051	0.0898996	0.205206	0.438094	0.661318	0.823381
TRINITY_DN9971_c1_g1_i8	17.7683	0.166794	0.43563	0.382881	0.701808	0.84749
TRINITY_DN9971_c1_g1_i7	15.9443	-0.20584	0.401043	-0.513262	0.607768	0.787765
TRINITY_DN9971_c1_g1_i3	6.13514	-0.484699	0.716669	-0.676321	0.498837	0.709543
TRINITY_DN9971_c1_g1_i10	14.8236	0.216836	0.414998	0.5225	0.601322	0.783368
TRINITY_DN9971_c1_g1_i1	18.1845	-0.204993	0.413694	-0.495519	0.620234	0.796477
TRINITY_DN9971_c0_g2_i8	41.087	-0.860975	0.425682	-2.02258	0.0431167	0.160778
TRINITY_DN9971_c0_g2_i4	23.351	-0.297621	0.437525	-0.680237	0.496355	0.707505
TRINITY_DN9971_c0_g2_i3	38.3701	-0.356613	0.383705	-0.929395	0.352684	0.586668
TRINITY_DN9971_c0_g2_i2	28.2441	-0.542572	0.408181	-1.32924	0.183767	0.40302
TRINITY_DN9971_c0_g2_i10	39.4781	-0.605693	0.377502	-1.60448	0.108609	0.291567
TRINITY_DN997_c0_g1_i31	77.8746	-0.883367	0.275567	-3.20563	0.00134769	0.0131356
TRINITY_DN997_c0_g1_i23	89.7414	-0.394008	0.340934	-1.15567	0.247814	0.480372
TRINITY_DN997_c0_g1_i11	57.4897	-0.115338	0.483888	-0.238356	0.811605	0.909817
TRINITY_DN9969_c0_g2_i12	12.8032	-1.61394	0.463937	-3.4788	0.000503668	0.00615628
TRINITY_DN9969_c0_g2_i1	10.2146	-1.47481	0.524231	-2.81329	0.00490379	0.0346487
TRINITY_DN9969_c0_g1_i16	14.9689	-1.98414	0.501377	-3.95738	7.57766e-05	0.00134997
TRINITY_DN9969_c0_g1_i1	13.2602	-1.86722	0.509796	-3.66268	0.000249595	0.00352418
TRINITY_DN9967_c0_g2_i2	31.9982	1.7897	0.479842	3.72976	0.000191663	0.0028615
TRINITY_DN9967_c0_g1_i18	29.8387	0.701321	0.521779	1.3441	0.178918	0.396682
TRINITY_DN9967_c0_g1_i16	25.3878	1.46781	0.555342	2.64307	0.00821588	0.0505968
TRINITY_DN9966_c0_g1_i2	46.5337	0.832086	0.546593	1.52231	0.12793	0.322489
TRINITY_DN9965_c0_g3_i1	64.4419	-0.75967	0.427646	-1.7764	0.0756674	0.231814
TRINITY_DN9965_c0_g2_i2	182.835	-0.448955	0.248082	-1.8097	0.0703423	0.221429
TRINITY_DN9965_c0_g2_i1	148.162	-0.132775	0.319553	-0.415502	0.677774	0.832917
TRINITY_DN9965_c0_g1_i4	57.7309	-0.323739	0.240522	-1.34598	0.178307	0.395791
TRINITY_DN9965_c0_g1_i1	57.4324	-0.248028	0.280324	-0.884789	0.376271	0.608395
TRINITY_DN9964_c1_g2_i7	197.551	-0.743422	0.161067	-4.6156	3.91956e-06	0.000117512
TRINITY_DN9964_c1_g2_i3	233.588	-0.525681	0.13499	-3.89422	9.85172e-05	0.00167198
TRINITY_DN9964_c1_g2_i2	45.7119	-0.412123	0.252485	-1.63227	0.102623	0.281525
TRINITY_DN9964_c1_g2_i1	286.903	-0.694672	0.136068	-5.10532	3.30229e-07	1.42138e-05
TRINITY_DN9964_c1_g1_i4	45.5167	-0.61156	0.250228	-2.44401	0.014525	0.0761141
TRINITY_DN9961_c0_g2_i7	76.4498	-0.159716	0.23131	-0.690483	0.48989	0.702576
TRINITY_DN9961_c0_g2_i6	74.0778	-0.15447	0.232205	-0.665233	0.505901	0.714902
TRINITY_DN9961_c0_g2_i3	142.008	0.119774	0.188695	0.634748	0.525593	0.729476
TRINITY_DN9961_c0_g2_i2	143.148	-0.0511291	0.167006	-0.306151	0.759489	0.880943
TRINITY_DN9961_c0_g1_i4	10.3108	0.761877	0.628861	1.21152	0.225696	0.45568
TRINITY_DN9961_c0_g1_i2	177.866	0.332926	0.167888	1.98303	0.0473646	0.171113
TRINITY_DN9960_c0_g1_i9	31.0751	0.749681	0.491757	1.52449	0.127386	0.321531
TRINITY_DN9960_c0_g1_i8	50.8907	0.61992	0.274233	2.26056	0.0237865	0.107321
TRINITY_DN9960_c0_g1_i6	63.368	0.462607	0.275481	1.67927	0.0931	0.264909
TRINITY_DN9960_c0_g1_i22	187.63	0.323903	0.231778	1.39747	0.162272	0.373193
TRINITY_DN9960_c0_g1_i14	70.4015	0.5782	0.281596	2.05329	0.0400442	0.153112
TRINITY_DN9960_c0_g1_i12	52.8183	0.13074	0.239154	0.546675	0.584602	0.771731
TRINITY_DN9960_c0_g1_i11	25.4304	0.978218	0.469423	2.08387	0.0371718	0.145483
TRINITY_DN996_c0_g2_i9	57.3394	-0.482403	0.472318	-1.02135	0.307088	0.544042
TRINITY_DN996_c0_g2_i3	80.0708	-0.777246	0.471627	-1.64801	0.0993503	0.276033
TRINITY_DN996_c0_g2_i2	92.4356	-1.18852	0.468047	-2.53931	0.0111072	0.062578
TRINITY_DN996_c0_g1_i13	1079.55	-0.916902	0.253113	-3.6225	0.000291766	0.00400217
TRINITY_DN996_c0_g1_i11	39.0988	0.974664	0.725462	1.34351	0.179107	0.396845
TRINITY_DN9959_c0_g2_i4	21.4219	0.528737	0.327467	1.61463	0.106392	0.288018
TRINITY_DN9959_c0_g2_i24	22.7569	0.439744	0.331637	1.32598	0.184846	0.404353
TRINITY_DN9959_c0_g2_i2	22.3437	0.603578	0.341203	1.76897	0.0768987	0.234187
TRINITY_DN9959_c0_g2_i19	8.00908	0.88065	0.562495	1.56561	0.117439	0.306389
TRINITY_DN9959_c0_g2_i18	14.9495	0.31449	0.420869	0.74724	0.454919	0.67574
TRINITY_DN9959_c0_g2_i1	22.3208	0.496234	0.35493	1.39812	0.162078	0.373028
TRINITY_DN9959_c0_g1_i9	20.9327	0.494312	0.35483	1.39309	0.163591	0.375196
TRINITY_DN9959_c0_g1_i6	21.5799	0.282618	0.370293	0.763228	0.445327	0.667421
TRINITY_DN9959_c0_g1_i5	20.6609	-0.221763	0.343423	-0.645742	0.518446	0.724107
TRINITY_DN9959_c0_g1_i3	21.5781	0.0160463	0.359919	0.044583	0.96444	0.984353
TRINITY_DN9959_c0_g1_i2	22.4888	-0.000382742	0.360554	-0.00106154	0.999153	1
TRINITY_DN9959_c0_g1_i19	15.023	-0.0493696	0.477289	-0.103438	0.917616	0.962809
TRINITY_DN9959_c0_g1_i10	8.58115	0.696369	0.564587	1.23341	0.217422	0.446121
TRINITY_DN9958_c0_g1_i6	14.3806	0.0324659	0.625503	0.0519036	0.958606	0.982069
TRINITY_DN9958_c0_g1_i2	9.13926	-0.388062	0.564685	-0.687219	0.491945	0.703905
TRINITY_DN9958_c0_g1_i1	14.6043	1.03847	0.620124	1.67462	0.0940095	0.266504
TRINITY_DN9956_c0_g2_i9	7.64483	-1.05306	0.898178	-1.17244	0.24102	0.472885
TRINITY_DN9956_c0_g2_i7	12.6661	-2.3059	1.04022	-2.21673	0.0266414	0.116397
TRINITY_DN9956_c0_g2_i4	19.3253	-1.69237	0.772507	-2.19075	0.0284697	0.121738
TRINITY_DN9956_c0_g1_i5	15.849	-0.598551	0.804095	-0.744379	0.456647	0.677098
TRINITY_DN9956_c0_g1_i10	11.8225	-1.43089	0.893196	-1.60199	0.109157	0.292607
TRINITY_DN9954_c0_g2_i11	184.415	0.261585	0.200795	1.30274	0.192662	0.414746
TRINITY_DN9954_c0_g1_i6	125.113	0.492763	0.198886	2.47762	0.0132263	0.0712486
TRINITY_DN9954_c0_g1_i2	165.036	0.490213	0.17842	2.74753	0.00600468	0.0401828
TRINITY_DN9953_c0_g2_i6	60.6523	0.109768	0.279137	0.393243	0.69414	0.84313
TRINITY_DN9953_c0_g2_i5	57.9386	0.484767	0.273244	1.77412	0.0760431	0.232468
TRINITY_DN9953_c0_g2_i3	58.8234	0.0541922	0.259293	0.209	0.834448	0.921691
TRINITY_DN9953_c0_g1_i8	49.6633	0.3702	0.297254	1.2454	0.212985	0.440565
TRINITY_DN9953_c0_g1_i6	49.6409	0.193117	0.326889	0.590773	0.554673	0.751151
TRINITY_DN9953_c0_g1_i5	48.9423	0.380298	0.366757	1.03692	0.299773	0.536403
TRINITY_DN9953_c0_g1_i4	42.1705	0.440719	0.304948	1.44523	0.148394	0.353629
TRINITY_DN9953_c0_g1_i3	46.3901	0.0507816	0.278052	0.182634	0.855085	0.932042
TRINITY_DN9952_c0_g2_i3	36.2634	0.107726	0.303833	0.354556	0.722922	0.85989
TRINITY_DN9952_c0_g2_i2	24.4815	0.198896	0.364717	0.545343	0.585518	0.772357
TRINITY_DN9952_c0_g2_i1	27.0049	0.41949	0.361523	1.16034	0.24591	0.478264
TRINITY_DN9952_c0_g1_i1	27.054	0.2362	0.354836	0.66566	0.505628	0.714717
TRINITY_DN9950_c0_g2_i6	32.61	0.208507	0.287698	0.724744	0.468609	0.686767
TRINITY_DN9950_c0_g2_i5	65.8221	0.0460995	0.233886	0.197102	0.843747	0.926617
TRINITY_DN9950_c0_g1_i2	48.246	0.243739	0.261257	0.932947	0.350847	0.585131
TRINITY_DN9950_c0_g1_i15	50.5013	0.485005	0.241811	2.00572	0.0448861	0.165036
TRINITY_DN9950_c0_g1_i11	52.1752	0.189984	0.255991	0.742153	0.457995	0.678187
TRINITY_DN995_c0_g2_i7	18.0255	0.038236	0.412631	0.092664	0.92617	0.966713
TRINITY_DN995_c0_g2_i6	16.6743	0.732579	0.436132	1.67972	0.0930117	0.264722
TRINITY_DN995_c0_g2_i5	16.1803	0.828147	0.45268	1.82943	0.0673352	0.215204
TRINITY_DN995_c0_g2_i4	93.9621	0.270117	0.217242	1.2434	0.213722	0.44153
TRINITY_DN995_c0_g2_i3	92.0295	0.293121	0.224795	1.30395	0.192251	0.41426
TRINITY_DN995_c0_g2_i2	77.3926	0.303617	0.252613	1.20191	0.229399	0.459958
TRINITY_DN995_c0_g2_i1	90.4425	0.276472	0.194304	1.42288	0.15477	0.362755
TRINITY_DN995_c0_g1_i8	90.0796	0.340982	0.188516	1.80877	0.0704862	0.221674
TRINITY_DN995_c0_g1_i5	101.699	0.263409	0.223918	1.17636	0.23945	0.4711
TRINITY_DN995_c0_g1_i3	19.2114	0.456868	0.453054	1.00842	0.313254	0.549783
TRINITY_DN995_c0_g1_i13	19.2147	0.782919	0.410294	1.90819	0.0563666	0.191804
TRINITY_DN995_c0_g1_i12	88.8892	0.369719	0.217019	1.70362	0.0884514	0.256503
TRINITY_DN995_c0_g1_i10	90.2923	0.571644	0.234516	2.43755	0.0147873	0.0769777
TRINITY_DN9949_c0_g2_i7	255.891	-0.116874	0.155109	-0.753491	0.451155	0.672296
TRINITY_DN9949_c0_g2_i6	212.715	0.192218	0.198096	0.970325	0.331884	0.567259
TRINITY_DN9949_c0_g2_i5	365.873	0.0186375	0.168499	0.110609	0.911926	0.960065
TRINITY_DN9949_c0_g1_i4	936.492	-0.223451	0.138968	-1.60793	0.107851	0.290276
TRINITY_DN9949_c0_g1_i2	153.449	0.193147	0.185279	1.04247	0.297195	0.534157
TRINITY_DN9949_c0_g1_i1	828.366	-0.257783	0.131094	-1.9664	0.0492521	0.175442
TRINITY_DN9947_c0_g1_i2	153.068	0.00348656	0.384212	0.00907458	0.99276	0.997325
TRINITY_DN9947_c0_g1_i1	6.58062	-1.43771	0.733591	-1.95982	0.050017	0.177312
TRINITY_DN9946_c0_g2_i5	46.2251	0.233363	0.308025	0.757608	0.448686	0.670238
TRINITY_DN9946_c0_g1_i7	16.4491	-0.317843	0.392112	-0.810593	0.417599	0.645206
TRINITY_DN9946_c0_g1_i15	54.7865	0.0919079	0.220458	0.416895	0.676755	0.832405
TRINITY_DN9946_c0_g1_i14	31.155	0.184691	0.328347	0.562488	0.573784	0.764514
TRINITY_DN9945_c0_g1_i1	410.246	0.475829	0.869677	0.547134	0.584287	0.771562
TRINITY_DN9942_c0_g1_i9	43.8079	-0.30468	0.273876	-1.11247	0.265934	0.500849
TRINITY_DN9942_c0_g1_i3	104.581	-0.126016	0.201832	-0.624361	0.532391	0.734936
TRINITY_DN9942_c0_g1_i13	52.6622	-0.255453	0.287686	-0.887958	0.374563	0.60699
TRINITY_DN9942_c0_g1_i11	63.0073	0.217738	0.226965	0.959346	0.337384	0.572606
TRINITY_DN9942_c0_g1_i10	74.7814	0.163975	0.232171	0.706266	0.480023	0.695364
TRINITY_DN9940_c1_g1_i6	47.3349	0.560616	0.252892	2.21682	0.0266357	0.116393
TRINITY_DN9940_c1_g1_i5	148.916	0.185413	0.156806	1.18244	0.237033	0.468418
TRINITY_DN9940_c1_g1_i2	59.2114	0.901678	0.278304	3.23991	0.00119567	0.0120038
TRINITY_DN9940_c1_g1_i12	147.695	0.283272	0.17911	1.58155	0.113752	0.300293
TRINITY_DN9940_c1_g1_i1	21.5515	0.955312	0.32967	2.89779	0.00375808	0.0285113
TRINITY_DN994_c2_g2_i1	174.694	-0.309219	0.297059	-1.04093	0.297906	0.534716
TRINITY_DN994_c2_g1_i18	37.8733	0.680748	0.437472	1.5561	0.119685	0.309718
TRINITY_DN994_c2_g1_i12	53.4601	-0.579842	0.317021	-1.82904	0.0673943	0.215328
TRINITY_DN994_c2_g1_i1	58.9086	-0.307927	0.284169	-1.0836	0.27854	0.514666
TRINITY_DN994_c0_g1_i5	67.141	0.12146	0.287383	0.422641	0.672557	0.83012
TRINITY_DN9939_c0_g3_i5	295.277	-0.403383	0.184146	-2.19056	0.0284839	0.12178
TRINITY_DN9939_c0_g3_i4	69.0338	-0.461265	0.265981	-1.7342	0.0828825	0.246021
TRINITY_DN9939_c0_g3_i3	45.2119	0.0553984	0.246927	0.224351	0.822484	0.915413
TRINITY_DN9939_c0_g3_i2	89.2147	-0.441704	0.272656	-1.62	0.105231	0.28616
TRINITY_DN9939_c0_g3_i1	341.494	-0.510822	0.173332	-2.94707	0.00320803	0.025357
TRINITY_DN9939_c0_g1_i17	663.166	-0.527019	0.184719	-2.85309	0.00432965	0.0316183
TRINITY_DN9939_c0_g1_i10	621.79	-0.466131	0.175706	-2.6529	0.00798029	0.0495238
TRINITY_DN9938_c0_g1_i26	40.8606	-3.44741	1.73318	-1.98906	0.0466941	0.169598
TRINITY_DN9938_c0_g1_i18	103.859	-1.31003	1.36941	-0.956642	0.338748	0.573769
TRINITY_DN9938_c0_g1_i12	51.5647	-2.86664	1.62931	-1.75942	0.0785059	0.237403
TRINITY_DN9938_c0_g1_i10	49.0053	-2.23806	1.56474	-1.43031	0.152629	0.359778
TRINITY_DN9937_c0_g2_i5	10.1113	-2.32829	0.76442	-3.04582	0.00232046	0.0198733
TRINITY_DN9937_c0_g2_i3	8.64064	-1.68996	0.724579	-2.33234	0.019683	0.0940951
TRINITY_DN9937_c0_g1_i1	11.1222	-2.33176	0.629186	-3.70599	0.000210568	0.00307896
TRINITY_DN9936_c0_g2_i2	165.674	-0.562279	0.176303	-3.18927	0.00142634	0.0137096
TRINITY_DN9936_c0_g1_i7	20.9942	-0.311732	0.381415	-0.817302	0.413756	0.641727
TRINITY_DN9936_c0_g1_i6	23.7903	-0.614238	0.37656	-1.63118	0.102851	0.2819
TRINITY_DN9936_c0_g1_i4	29.8934	-0.521233	0.359343	-1.45052	0.146914	0.351547
TRINITY_DN9936_c0_g1_i3	12.5488	-0.0905714	0.479937	-0.188715	0.850316	0.929628
TRINITY_DN9936_c0_g1_i1	11.2273	-0.424261	0.481794	-0.880587	0.378541	0.610591
TRINITY_DN9935_c1_g1_i4	87.0255	-0.272721	0.232899	-1.17098	0.241606	0.473579
TRINITY_DN9935_c1_g1_i1	150.448	-0.480067	0.288985	-1.66121	0.0966703	0.271368
TRINITY_DN9935_c0_g1_i1	210.433	-0.199635	0.217553	-0.917639	0.358808	0.592413
TRINITY_DN9933_c0_g1_i6	331.962	-0.130245	0.143056	-0.910449	0.362586	0.595913
TRINITY_DN9933_c0_g1_i21	119.136	0.225837	0.157587	1.4331	0.151831	0.358728
TRINITY_DN9933_c0_g1_i20	28.5323	0.347568	0.355897	0.976597	0.328769	0.564327
TRINITY_DN9933_c0_g1_i19	194.637	0.0264319	0.14518	0.182063	0.855533	0.932164
TRINITY_DN9932_c0_g1_i2	57.2453	0.0122873	0.344696	0.0356467	0.971564	0.987576
TRINITY_DN9931_c0_g2_i8	89.8144	-0.400139	0.22196	-1.80275	0.071427	0.223466
TRINITY_DN9931_c0_g2_i16	88.3464	-0.426103	0.200042	-2.13007	0.0331656	0.135009
TRINITY_DN9931_c0_g1_i4	11.7199	-0.826592	0.426394	-1.93856	0.0525547	0.18312
TRINITY_DN9931_c0_g1_i2	12.7489	-0.835599	0.398076	-2.0991	0.0358085	0.142023
TRINITY_DN9931_c0_g1_i1	10.8251	0.627877	0.512545	1.22502	0.220569	0.449662
TRINITY_DN9930_c0_g4_i1	151.777	0.23031	0.207528	1.10978	0.267095	0.502036
TRINITY_DN9930_c0_g3_i1	191.13	0.188127	0.213463	0.88131	0.37815	0.61016
TRINITY_DN9930_c0_g2_i4	293.405	0.277878	0.165765	1.67634	0.093672	0.265952
TRINITY_DN9930_c0_g2_i3	155.046	0.442925	0.169667	2.61056	0.00903948	0.0542434
TRINITY_DN9930_c0_g1_i5	220.766	0.365442	0.173333	2.10832	0.0350029	0.139918
TRINITY_DN9930_c0_g1_i4	79.501	-0.0316354	0.251315	-0.12588	0.899827	0.954199
TRINITY_DN9930_c0_g1_i2	98.146	0.414985	0.210338	1.97294	0.0485019	0.173579
TRINITY_DN9930_c0_g1_i1	39.14	0.551244	0.295335	1.86651	0.0619703	0.204198
TRINITY_DN993_c0_g1_i6	40.3019	-0.372407	0.372223	-1.0005	0.317071	0.553248
TRINITY_DN993_c0_g1_i5	108.149	-1.86988	0.378218	-4.94394	7.65597e-07	2.95979e-05
TRINITY_DN993_c0_g1_i1	87.6269	-1.64768	0.364894	-4.51551	6.31643e-06	0.000174341
TRINITY_DN9928_c0_g2_i8	35.0621	-0.517979	0.313009	-1.65484	0.0979571	0.273587
TRINITY_DN9928_c0_g2_i20	29.1878	-0.274566	0.356262	-0.770687	0.440893	0.663805
TRINITY_DN9928_c0_g2_i11	21.9901	-0.347443	0.412711	-0.841854	0.39987	0.629334
TRINITY_DN9928_c0_g1_i7	67.9911	-0.717788	0.258897	-2.77248	0.00556311	0.0379362
TRINITY_DN9928_c0_g1_i5	55.8067	-0.545057	0.271663	-2.00637	0.0448168	0.164894
TRINITY_DN9928_c0_g1_i14	71.4456	-0.605625	0.240542	-2.51776	0.0118105	0.0655937
TRINITY_DN9928_c0_g1_i12	70.3617	-0.540165	0.251523	-2.14758	0.0317474	0.130972
TRINITY_DN9928_c0_g1_i11	71.147	-0.433976	0.255181	-1.70066	0.0890073	0.257604
TRINITY_DN9926_c0_g1_i8	68.6291	0.447222	0.234659	1.90583	0.0566719	0.192464
TRINITY_DN9926_c0_g1_i7	135.095	0.22512	0.193167	1.16542	0.243849	0.475996
TRINITY_DN9926_c0_g1_i4	157.55	0.174931	0.168545	1.03789	0.299322	0.535963
TRINITY_DN9926_c0_g1_i2	85.2551	0.532955	0.198539	2.68439	0.00726632	0.0461856
TRINITY_DN9926_c0_g1_i15	140.454	0.250402	0.182635	1.37105	0.170359	0.384933
TRINITY_DN9926_c0_g1_i11	132.303	0.439043	0.202935	2.16347	0.0305053	0.127512
TRINITY_DN9925_c0_g1_i3	135.578	-1.15545	0.276097	-4.18494	2.85244e-05	0.000615765
TRINITY_DN9922_c0_g2_i83	17.2692	0.387132	0.407669	0.949624	0.342304	0.577065
TRINITY_DN9922_c0_g2_i7	15.8143	0.15477	0.442394	0.349846	0.726454	0.86215
TRINITY_DN9922_c0_g2_i56	11.462	0.0384631	0.442292	0.0869631	0.930701	0.969063
TRINITY_DN9922_c0_g2_i49	14.7087	-0.146383	0.437416	-0.334653	0.737887	0.868361
TRINITY_DN9922_c0_g2_i45	15.6354	-0.271789	0.401508	-0.676921	0.498456	0.709248
TRINITY_DN9922_c0_g2_i38	16.4375	-0.0613645	0.388014	-0.15815	0.874338	0.941667
TRINITY_DN9922_c0_g2_i34	15.6317	0.110303	0.393227	0.280508	0.779088	0.891944
TRINITY_DN9922_c0_g2_i31	16.7719	-0.2299	0.419797	-0.547646	0.583935	0.771314
TRINITY_DN9922_c0_g2_i29	18.0598	0.328453	0.390512	0.841083	0.400301	0.629712
TRINITY_DN9922_c0_g2_i109	13.4466	0.300646	0.403573	0.744959	0.456297	0.676881
TRINITY_DN9922_c0_g1_i15	13.642	-0.190453	0.449262	-0.423924	0.671621	0.829614
TRINITY_DN9921_c0_g1_i7	31.3284	-0.75225	0.284669	-2.64254	0.00822859	0.0506544
TRINITY_DN9921_c0_g1_i4	39.0235	-0.263035	0.311788	-0.843635	0.398873	0.628443
TRINITY_DN992_c0_g1_i9	43.9865	0.27075	0.30439	0.889486	0.373742	0.606264
TRINITY_DN992_c0_g1_i3	361.116	-0.127586	0.136326	-0.935887	0.349331	0.583707
TRINITY_DN992_c0_g1_i23	304.004	-0.02529	0.139812	-0.180886	0.856457	0.93264
TRINITY_DN992_c0_g1_i22	68.1369	0.168762	0.243599	0.692785	0.488444	0.701408
TRINITY_DN992_c0_g1_i19	358.384	0.334721	0.146719	2.28137	0.0225263	0.103245
TRINITY_DN992_c0_g1_i18	125.572	0.269153	0.201987	1.33253	0.182687	0.401616
TRINITY_DN992_c0_g1_i17	342.354	0.359712	0.144176	2.49496	0.0125973	0.0688476
TRINITY_DN992_c0_g1_i15	44.2647	0.0880914	0.290134	0.303623	0.761415	0.881931
TRINITY_DN992_c0_g1_i1	199.677	0.280045	0.140071	1.99931	0.0455746	0.166704
TRINITY_DN9919_c0_g2_i8	101.51	0.310619	0.21261	1.46098	0.144021	0.347382
TRINITY_DN9919_c0_g2_i13	84.7867	-0.0791182	0.229947	-0.344072	0.730792	0.864494
TRINITY_DN9919_c0_g2_i10	101.526	-0.335338	0.260763	-1.28599	0.198447	0.422266
TRINITY_DN9919_c0_g1_i7	9.4716	-0.498345	0.53701	-0.927999	0.353408	0.587327
TRINITY_DN9919_c0_g1_i6	22.408	0.550516	0.349955	1.5731	0.115695	0.303281
TRINITY_DN9919_c0_g1_i34	19.3567	0.503442	0.354014	1.4221	0.154998	0.363072
TRINITY_DN9919_c0_g1_i30	30.715	0.302208	0.30566	0.988707	0.322806	0.558656
TRINITY_DN9919_c0_g1_i27	22.9333	0.392656	0.359848	1.09117	0.275197	0.510908
TRINITY_DN9916_c1_g2_i3	146.812	-0.944576	0.242448	-3.89599	9.77967e-05	0.00166336
TRINITY_DN9916_c1_g2_i2	431.249	-1.04524	0.203236	-5.14299	2.704e-07	1.19161e-05
TRINITY_DN9916_c1_g1_i3	147.792	-0.680848	0.277516	-2.45337	0.0141525	0.0747587
TRINITY_DN9916_c1_g1_i2	428.91	-0.985023	0.190371	-5.17422	2.28859e-07	1.03185e-05
TRINITY_DN9916_c0_g2_i2	159.189	0.234198	0.273214	0.857196	0.391337	0.622032
TRINITY_DN9916_c0_g1_i6	115.868	0.38558	0.290514	1.32723	0.184432	0.403966
TRINITY_DN9916_c0_g1_i2	105.036	0.130405	0.284556	0.458274	0.646756	0.814085
TRINITY_DN9916_c0_g1_i1	106.253	0.0257919	0.2726	0.0946143	0.924621	0.965986
TRINITY_DN9915_c0_g2_i9	196.887	0.466796	0.205506	2.27145	0.02312	0.105131
TRINITY_DN9915_c0_g2_i8	151.045	0.763283	0.182107	4.19139	2.77248e-05	0.000601647
TRINITY_DN9915_c0_g2_i5	130.673	0.17128	0.205225	0.834595	0.403946	0.633191
TRINITY_DN9915_c0_g1_i6	277.214	0.469572	0.157466	2.98205	0.00286327	0.0233141
TRINITY_DN9915_c0_g1_i4	294.438	0.683978	0.190741	3.58589	0.000335928	0.00446411
TRINITY_DN9912_c0_g1_i5	4182.56	-0.00896046	0.452983	-0.019781	0.984218	0.992945
TRINITY_DN9912_c0_g1_i4	5576.8	-0.132854	0.471107	-0.282004	0.77794	0.891422
TRINITY_DN9912_c0_g1_i3	4161.98	-0.232944	0.417134	-0.55844	0.576544	0.766409
TRINITY_DN9912_c0_g1_i2	5847.93	-0.273046	0.439298	-0.621551	0.534237	0.736231
TRINITY_DN9910_c0_g1_i3	146.578	0.148606	0.182107	0.816033	0.414481	0.642403
TRINITY_DN9910_c0_g1_i18	210.186	0.0510835	0.19887	0.256869	0.79728	0.902344
TRINITY_DN991_c1_g1_i27	34.118	-0.119524	0.317305	-0.376684	0.706408	0.850149
TRINITY_DN991_c1_g1_i21	27.5051	0.508683	0.336483	1.51176	0.130594	0.326641
TRINITY_DN991_c1_g1_i17	35.1298	0.13129	0.293392	0.447489	0.654522	0.8191
TRINITY_DN991_c0_g1_i8	48.5136	-0.240219	0.23969	-1.00221	0.316244	0.552577
TRINITY_DN991_c0_g1_i7	106.973	-0.041358	0.163672	-0.252689	0.800509	0.904396
TRINITY_DN991_c0_g1_i6	24.5538	-0.558294	0.309367	-1.80463	0.0711325	0.222885
TRINITY_DN991_c0_g1_i5	96.7184	0.0523678	0.186148	0.281324	0.778462	0.891606
TRINITY_DN991_c0_g1_i15	47.2967	0.079725	0.243475	0.327446	0.743331	0.871416
TRINITY_DN99098_c0_g1_i1	15.93	-2.40112	0.557895	-4.3039	1.67817e-05	0.000395449
TRINITY_DN9909_c0_g2_i3	30.3313	-0.181411	0.478702	-0.378965	0.704714	0.849203
TRINITY_DN9909_c0_g2_i2	34.3135	-0.0938493	0.44223	-0.212218	0.831937	0.920339
TRINITY_DN9907_c0_g2_i1	127.377	-0.0110326	0.204307	-0.0539998	0.956935	0.981098
TRINITY_DN9907_c0_g1_i8	77.1359	0.127617	0.217624	0.586412	0.557598	0.753096
TRINITY_DN9907_c0_g1_i2	84.632	-0.0388145	0.257544	-0.150711	0.880204	0.944545
TRINITY_DN9907_c0_g1_i1	126.257	-0.0719568	0.210269	-0.342212	0.732191	0.865274
TRINITY_DN9906_c0_g1_i4	40.442	-0.110142	0.409229	-0.269146	0.787818	0.896924
TRINITY_DN9905_c0_g1_i9	74.3577	0.538913	0.215939	2.49567	0.012572	0.0687411
TRINITY_DN9905_c0_g1_i7	85.3462	0.793001	0.214846	3.69102	0.000223357	0.00322701
TRINITY_DN9905_c0_g1_i3	32.6991	0.174242	0.261351	0.666698	0.504965	0.714154
TRINITY_DN9905_c0_g1_i16	91.1723	0.391058	0.226	1.73034	0.0835687	0.247315
TRINITY_DN9905_c0_g1_i12	37.9709	0.693243	0.296884	2.33506	0.0195401	0.0936293
TRINITY_DN9905_c0_g1_i10	30.9957	0.219437	0.277273	0.79141	0.428705	0.65429
TRINITY_DN9904_c0_g1_i18	5.4496	-0.655445	0.813225	-0.805982	0.420253	0.6471
TRINITY_DN9904_c0_g1_i1	5.43666	-0.123779	0.895934	-0.138156	0.890117	0.949819
TRINITY_DN9903_c0_g4_i2	85.9517	-0.722765	0.34986	-2.06587	0.038841	0.150023
TRINITY_DN9903_c0_g3_i2	463.711	-0.0562859	0.127049	-0.443024	0.657748	0.820987
TRINITY_DN9903_c0_g1_i2	78.477	-0.680464	0.298262	-2.28143	0.0225228	0.103244
TRINITY_DN9903_c0_g1_i1	33.6211	-0.732702	0.385437	-1.90097	0.0573066	0.193852
TRINITY_DN9902_c0_g2_i9	7.30698	-2.52294	1.13236	-2.22805	0.0258774	0.113937
TRINITY_DN9902_c0_g2_i7	55.3504	-1.50708	0.902364	-1.67015	0.0948893	0.268078
TRINITY_DN9902_c0_g2_i37	59.2738	-1.68581	0.852434	-1.97764	0.0479689	0.172454
TRINITY_DN9902_c0_g2_i36	23.2271	-1.56386	0.873117	-1.79113	0.0732731	0.227053
TRINITY_DN9902_c0_g2_i23	51.7947	-1.67283	0.825484	-2.02648	0.0427154	0.159767
TRINITY_DN9902_c0_g2_i20	55.4619	-1.88693	0.856279	-2.20364	0.0275499	0.119062
TRINITY_DN9902_c0_g2_i16	61.3088	-1.85146	0.877664	-2.10954	0.0348983	0.139619
TRINITY_DN9902_c0_g2_i13	25.1938	-1.51637	0.988729	-1.53366	0.125113	0.318001
TRINITY_DN9902_c0_g2_i1	37.9448	-1.5379	0.952382	-1.6148	0.106354	0.287929
TRINITY_DN9902_c0_g1_i7	42.6927	-1.50764	0.854447	-1.76447	0.0776535	0.235576
TRINITY_DN9902_c0_g1_i6	45.0721	-1.64607	0.927958	-1.77386	0.076086	0.232548
TRINITY_DN9902_c0_g1_i5	30.9415	-1.87134	0.973091	-1.92309	0.0544684	0.1875
TRINITY_DN9902_c0_g1_i4	91.342	-1.54643	0.874897	-1.76755	0.0771356	0.234583
TRINITY_DN9902_c0_g1_i1	53.5687	-1.64805	0.904399	-1.82226	0.0684149	0.217418
TRINITY_DN9901_c0_g1_i4	282.894	-0.0753887	0.233086	-0.323437	0.746364	0.873122
TRINITY_DN9901_c0_g1_i28	295.916	-0.134634	0.204531	-0.658258	0.510372	0.718344
TRINITY_DN9900_c0_g1_i27	59.3066	-0.867199	0.341429	-2.53991	0.011088	0.0625053
TRINITY_DN9900_c0_g1_i10	65.9263	-0.546119	0.302492	-1.8054	0.0710119	0.222714
TRINITY_DN990_c0_g2_i8	59.6994	0.158736	0.215548	0.73643	0.461469	0.681021
TRINITY_DN990_c0_g2_i18	55.7839	0.423913	0.216166	1.96106	0.0498725	0.176987
TRINITY_DN990_c0_g2_i17	53.2176	0.622775	0.222372	2.8006	0.00510085	0.0356278
TRINITY_DN990_c0_g2_i16	57.6735	0.251774	0.214684	1.17276	0.24089	0.472756
TRINITY_DN990_c0_g1_i8	70.0832	0.531471	0.209874	2.53233	0.0113307	0.0635522
TRINITY_DN990_c0_g1_i45	16.3475	-0.125521	0.377957	-0.332103	0.739812	0.86957
TRINITY_DN990_c0_g1_i24	65.4892	0.485005	0.236279	2.05268	0.0401032	0.153242
TRINITY_DN99_c6_g1_i1	14.5749	0.722549	0.71484	1.01078	0.31212	0.548714
TRINITY_DN99_c2_g1_i1	35.3932	0.0624216	0.455082	0.137166	0.8909	0.950158
TRINITY_DN99_c1_g1_i6	259.149	0.147569	0.193135	0.764071	0.444825	0.667024
TRINITY_DN99_c1_g1_i2	969.408	0.588582	0.245992	2.39269	0.0167253	0.0838839
TRINITY_DN99_c0_g1_i5	14.3839	0.07879	0.567991	0.138717	0.889674	0.949621
TRINITY_DN99_c0_g1_i3	17.8342	-0.246133	0.421112	-0.584485	0.558894	0.753962
TRINITY_DN99_c0_g1_i15	48.7051	-0.626495	0.384695	-1.62855	0.103408	0.282729
TRINITY_DN99_c0_g1_i14	11.5041	-0.518304	0.467298	-1.10915	0.267365	0.502314
TRINITY_DN99_c0_g1_i11	39.0785	-0.538054	0.40143	-1.34034	0.180134	0.398339
TRINITY_DN99_c0_g1_i10	36.0442	-0.589962	0.429958	-1.37214	0.17002	0.384523
TRINITY_DN9897_c0_g2_i3	34.9588	-0.889349	0.29407	-3.02427	0.0024923	0.020995
TRINITY_DN9897_c0_g2_i16	34.4263	-0.666836	0.314742	-2.11868	0.0341178	0.137546
TRINITY_DN9897_c0_g2_i15	19.1018	0.27516	0.358014	0.768572	0.442147	0.664725
TRINITY_DN9897_c0_g2_i12	11.8024	-0.847808	0.435303	-1.94763	0.0514597	0.180622
TRINITY_DN9897_c0_g2_i11	23.0369	0.137066	0.324625	0.422229	0.672858	0.830226
TRINITY_DN9897_c0_g2_i1	11.643	-0.811525	0.455647	-1.78104	0.0749059	0.230254
TRINITY_DN9897_c0_g1_i3	53.4553	-0.652023	0.228182	-2.85747	0.00427029	0.0313372
TRINITY_DN9897_c0_g1_i1	50.6215	0.126761	0.26538	0.477658	0.632894	0.804783
TRINITY_DN9896_c0_g2_i7	44.4971	-0.00956528	0.240234	-0.0398165	0.968239	0.986339
TRINITY_DN9896_c0_g2_i6	31.9232	0.0256192	0.298053	0.0859552	0.931502	0.969426
TRINITY_DN9896_c0_g2_i10	56.2741	0.01447	0.235693	0.0613935	0.951046	0.978341
TRINITY_DN9896_c0_g1_i5	36.582	-0.123956	0.264201	-0.469174	0.638945	0.808639
TRINITY_DN9896_c0_g1_i4	41.0977	0.0583457	0.320541	0.182023	0.855565	0.932164
TRINITY_DN9896_c0_g1_i3	12.4671	0.165539	0.415849	0.398076	0.690574	0.841009
TRINITY_DN9896_c0_g1_i2	32.4964	-0.140157	0.272106	-0.515084	0.606495	0.786891
TRINITY_DN9896_c0_g1_i1	19.078	-0.131451	0.372846	-0.352561	0.724418	0.86094
TRINITY_DN9895_c1_g1_i1	373.753	-0.365859	0.170056	-2.1514	0.0314444	0.130152
TRINITY_DN9895_c0_g2_i1	81.9812	-0.291006	0.298435	-0.975105	0.329508	0.565069
TRINITY_DN9895_c0_g1_i6	63.4631	-0.339939	0.287259	-1.18339	0.236655	0.467935
TRINITY_DN9895_c0_g1_i4	55.9256	-0.472849	0.267407	-1.76828	0.0770142	0.234353
TRINITY_DN9895_c0_g1_i14	66.2607	-0.415649	0.2966	-1.40138	0.161102	0.371632
TRINITY_DN9895_c0_g1_i13	55.1658	-0.448801	0.240435	-1.86662	0.061954	0.204162
TRINITY_DN9895_c0_g1_i11	66.021	-0.819289	0.265736	-3.08309	0.00204865	0.018038
TRINITY_DN9894_c0_g1_i7	119.182	-0.42647	0.363356	-1.1737	0.240516	0.472275
TRINITY_DN9894_c0_g1_i17	128.173	-0.415317	0.379075	-1.09561	0.273251	0.508748
TRINITY_DN9894_c0_g1_i10	118.768	-0.186694	0.316915	-0.5891	0.555794	0.751873
TRINITY_DN9893_c1_g1_i9	13.5396	0.796992	0.410904	1.9396	0.0524278	0.182787
TRINITY_DN9893_c1_g1_i28	16.4102	0.420152	0.392561	1.07028	0.284491	0.521088
TRINITY_DN9893_c1_g1_i27	16.9845	-0.254029	0.376086	-0.675456	0.499386	0.709966
TRINITY_DN9893_c1_g1_i26	28.4911	0.666817	0.283767	2.34987	0.0187798	0.0910854
TRINITY_DN9893_c1_g1_i15	16.4187	0.806778	0.45395	1.77724	0.0755289	0.231521
TRINITY_DN9893_c1_g1_i14	16.8947	0.404516	0.380933	1.06191	0.288277	0.524857
TRINITY_DN9893_c1_g1_i12	29.6476	0.908856	0.279842	3.24775	0.0011632	0.011755
TRINITY_DN9893_c0_g1_i4	29.2646	0.223088	0.348704	0.639763	0.522326	0.727285
TRINITY_DN9893_c0_g1_i15	25.1166	-0.163536	0.316338	-0.516968	0.605179	0.785927
TRINITY_DN9893_c0_g1_i14	24.946	-0.322456	0.328295	-0.982216	0.325993	0.56148
TRINITY_DN9893_c0_g1_i10	12.9597	0.763959	0.466181	1.63876	0.101263	0.279202
TRINITY_DN9893_c0_g1_i1	7.22911	-0.408708	0.569462	-0.71771	0.472936	0.689999
TRINITY_DN9891_c0_g1_i1	927.526	-1.1214	0.246277	-4.55342	5.27808e-06	0.000150166
TRINITY_DN9889_c0_g1_i1	61.6771	-0.419155	0.279386	-1.50027	0.133544	0.33116
TRINITY_DN9888_c0_g3_i3	183.006	-0.153848	0.153117	-1.00478	0.315005	0.551396
TRINITY_DN9888_c0_g2_i1	166.801	-0.20529	0.15583	-1.3174	0.187705	0.408268
TRINITY_DN9887_c0_g2_i6	81.0898	-0.282881	0.246684	-1.14673	0.251492	0.48444
TRINITY_DN9887_c0_g2_i2	111.636	-0.262332	0.191837	-1.36748	0.171476	0.386614
TRINITY_DN9887_c0_g2_i1	9.06497	0.245067	0.546136	0.448729	0.653627	0.818403
TRINITY_DN9887_c0_g1_i4	120.297	-0.0430524	0.2442	-0.1763	0.860058	0.934775
TRINITY_DN9887_c0_g1_i1	83.2568	0.0607014	0.198944	0.305119	0.760276	0.881353
TRINITY_DN9886_c0_g2_i4	80.3915	0.339914	0.207873	1.6352	0.102007	0.280402
TRINITY_DN9886_c0_g1_i5	63.9363	0.364375	0.256594	1.42004	0.155596	0.363842
TRINITY_DN9886_c0_g1_i4	60.4859	0.337668	0.247623	1.36364	0.172682	0.388222
TRINITY_DN9885_c0_g2_i2	11.5162	-0.123876	0.45194	-0.274098	0.78401	0.894895
TRINITY_DN9885_c0_g1_i9	11.191	0.134839	0.425808	0.316666	0.751497	0.876236
TRINITY_DN9885_c0_g1_i6	12.1967	-0.23043	0.443205	-0.519917	0.603121	0.784487
TRINITY_DN9885_c0_g1_i18	10.0295	-0.52039	0.549704	-0.946674	0.343805	0.578568
TRINITY_DN9885_c0_g1_i13	10.8485	-0.325217	0.42878	-0.758472	0.448169	0.66985
TRINITY_DN9885_c0_g1_i11	8.90869	0.725722	0.60259	1.20434	0.228459	0.458977
TRINITY_DN98848_c0_g1_i1	14.163	-3.11669	0.794089	-3.92487	8.67783e-05	0.00150578
TRINITY_DN9884_c1_g1_i6	54.4957	0.0624805	0.228223	0.27377	0.784261	0.895008
TRINITY_DN9884_c1_g1_i5	25.5726	-0.177897	0.329976	-0.53912	0.589804	0.775465
TRINITY_DN9884_c1_g1_i4	46.9343	-0.307164	0.246492	-1.24614	0.212713	0.440281
TRINITY_DN9884_c1_g1_i3	22.6043	-0.229792	0.406043	-0.565929	0.571442	0.762643
TRINITY_DN9882_c0_g2_i1	28.3856	-0.841585	0.500397	-1.68183	0.0926011	0.264131
TRINITY_DN9881_c0_g2_i4	37.0417	-0.0903216	0.284722	-0.317228	0.751071	0.875986
TRINITY_DN9881_c0_g2_i3	147.839	-0.277072	0.207877	-1.33287	0.182576	0.40144
TRINITY_DN9881_c0_g2_i1	127.096	-0.259817	0.195645	-1.328	0.184177	0.403657
TRINITY_DN9881_c0_g1_i7	36.436	-0.141046	0.295556	-0.477223	0.633203	0.804925
TRINITY_DN9881_c0_g1_i10	103.932	-0.00189268	0.187714	-0.0100828	0.991955	0.996908
TRINITY_DN9881_c0_g1_i1	96.4764	-0.175955	0.197748	-0.889794	0.373576	0.606219
TRINITY_DN988_c0_g2_i4	38.1698	-1.57181	1.27096	-1.2367	0.216197	0.444655
TRINITY_DN988_c0_g2_i3	33.065	-1.47391	1.11153	-1.32602	0.184835	0.404353
TRINITY_DN988_c0_g2_i2	43.9587	-1.62961	1.03596	-1.57304	0.115709	0.303302
TRINITY_DN988_c0_g2_i1	43.0859	-1.62146	1.17944	-1.37477	0.169203	0.383228
TRINITY_DN988_c0_g1_i7	125.683	-1.77742	0.827273	-2.14853	0.0316715	0.130706
TRINITY_DN988_c0_g1_i2	139.297	-1.5749	0.78113	-2.01618	0.0437812	0.162308
TRINITY_DN988_c0_g1_i1	129.901	-1.4607	0.737273	-1.98122	0.0475665	0.171622
TRINITY_DN9876_c0_g1_i5	166.266	0.423228	0.171615	2.46615	0.0136573	0.072955
TRINITY_DN9876_c0_g1_i4	632.858	0.302011	0.130306	2.3177	0.0204655	0.0966556
TRINITY_DN9876_c0_g1_i1	415.359	0.366288	0.120567	3.03806	0.00238109	0.0202739
TRINITY_DN9875_c0_g2_i2	89.821	-0.594505	0.358927	-1.65634	0.0976533	0.273
TRINITY_DN9875_c0_g2_i1	54.5527	-0.599514	0.363542	-1.64909	0.0991288	0.275635
TRINITY_DN9875_c0_g1_i3	94.5487	-0.648767	0.373987	-1.73473	0.0827884	0.245855
TRINITY_DN9874_c0_g2_i1	20.6855	0.0271705	0.419326	0.0647958	0.948337	0.977159
TRINITY_DN9874_c0_g1_i6	253.498	0.101573	0.149697	0.678527	0.497438	0.708336
TRINITY_DN9874_c0_g1_i16	37.218	0.327215	0.338512	0.966627	0.33373	0.569223
TRINITY_DN9872_c0_g1_i6	61.385	-0.313061	0.27561	-1.13588	0.256007	0.489392
TRINITY_DN9870_c0_g2_i1	451.215	-1.04742	0.191406	-5.47223	4.44398e-08	2.46189e-06
TRINITY_DN9870_c0_g1_i3	183.965	-0.881899	0.246892	-3.572	0.000354265	0.00466455
TRINITY_DN987_c0_g2_i7	40.4592	0.647042	0.238297	2.71528	0.00662202	0.0430787
TRINITY_DN987_c0_g2_i4	39.538	1.06084	0.266732	3.97718	6.97369e-05	0.00126488
TRINITY_DN987_c0_g2_i3	36.9185	0.725693	0.279794	2.59367	0.00949578	0.0561568
TRINITY_DN987_c0_g1_i41	27.7214	0.520366	0.27855	1.86812	0.0617447	0.203682
TRINITY_DN987_c0_g1_i26	55.7589	0.234581	0.213089	1.10086	0.270958	0.506235
TRINITY_DN987_c0_g1_i1	52.6759	0.270732	0.205341	1.31845	0.187353	0.407764
TRINITY_DN9869_c0_g2_i5	49.5661	0.0459436	0.293465	0.156556	0.875595	0.942248
TRINITY_DN9869_c0_g2_i2	70.2281	-0.00301457	0.318895	-0.00945318	0.992458	0.997185
TRINITY_DN9869_c0_g1_i5	34.4582	0.0564751	0.30233	0.1868	0.851818	0.930227
TRINITY_DN9869_c0_g1_i4	25.9014	0.323533	0.379178	0.853249	0.393521	0.623793
TRINITY_DN9869_c0_g1_i1	33.8044	0.347067	0.368614	0.941546	0.346425	0.581118
TRINITY_DN9866_c0_g2_i2	105.561	-1.47434	0.383131	-3.84813	0.000119025	0.00194983
TRINITY_DN9865_c1_g3_i1	53.4835	-0.563954	0.25234	-2.2349	0.0254242	0.112478
TRINITY_DN9865_c1_g2_i1	52.6438	-0.30715	0.30531	-1.00602	0.314404	0.550865
TRINITY_DN9865_c0_g2_i1	55.4825	-1.87836	0.673309	-2.78975	0.00527495	0.0364714
TRINITY_DN9865_c0_g1_i2	33.5905	-1.98044	0.895294	-2.21206	0.0269625	0.117311
TRINITY_DN9864_c0_g2_i8	541.125	-0.181941	0.155866	-1.16729	0.243092	0.475152
TRINITY_DN9863_c0_g2_i2	200.419	0.0675323	0.360727	0.187212	0.851495	0.930149
TRINITY_DN9863_c0_g2_i1	535.395	-0.0546319	0.347974	-0.157	0.875245	0.942087
TRINITY_DN9863_c0_g1_i1	137.451	0.282353	0.391353	0.721479	0.470615	0.688271
TRINITY_DN9862_c0_g2_i4	119.673	-1.10253	0.43049	-2.56111	0.0104339	0.0599285
TRINITY_DN9862_c0_g2_i2	126.628	-1.34495	0.370624	-3.62888	0.000284648	0.00391677
TRINITY_DN9862_c0_g1_i4	127.042	-1.41142	0.417864	-3.3777	0.000730946	0.00820999
TRINITY_DN9861_c0_g2_i4	13.9345	-1.15553	0.571825	-2.02078	0.0433029	0.16124
TRINITY_DN9861_c0_g2_i3	13.2047	-1.05978	0.654636	-1.61888	0.105472	0.286566
TRINITY_DN9861_c0_g2_i2	10.3648	-0.900437	0.684304	-1.31584	0.188227	0.408906
TRINITY_DN9861_c0_g1_i9	7.10811	-0.463176	0.9229	-0.501871	0.615758	0.793141
TRINITY_DN9861_c0_g1_i8	8.65516	-2.34998	0.832997	-2.82112	0.00478569	0.0340219
TRINITY_DN9861_c0_g1_i3	7.52271	-1.01043	1.03348	-0.977697	0.328224	0.563912
TRINITY_DN9861_c0_g1_i2	9.74453	-0.763055	0.753701	-1.01241	0.311342	0.547951
TRINITY_DN986_c0_g1_i67	62.0437	0.184171	0.23992	0.767633	0.442705	0.665123
TRINITY_DN986_c0_g1_i65	61.2716	0.293515	0.222418	1.31966	0.18695	0.407107
TRINITY_DN986_c0_g1_i62	70.1594	0.195881	0.193731	1.0111	0.31197	0.548544
TRINITY_DN986_c0_g1_i60	67.9482	0.141718	0.210046	0.6747	0.499866	0.71036
TRINITY_DN986_c0_g1_i55	27.4813	-0.170597	0.318671	-0.535341	0.592414	0.77732
TRINITY_DN986_c0_g1_i5	12.2974	-0.38932	0.528676	-0.736406	0.461484	0.681028
TRINITY_DN986_c0_g1_i47	64.3735	0.0571839	0.203919	0.280425	0.779151	0.891962
TRINITY_DN986_c0_g1_i40	81.5051	0.073022	0.224072	0.325886	0.744511	0.872188
TRINITY_DN986_c0_g1_i18	50.0834	-0.0518266	0.215375	-0.240635	0.809838	0.909022
TRINITY_DN9859_c0_g2_i14	19.1076	-0.33917	0.357475	-0.948792	0.342726	0.57751
TRINITY_DN9859_c0_g2_i11	17.5075	0.464047	0.346112	1.34074	0.180005	0.398163
TRINITY_DN9859_c0_g1_i43	7.82119	0.171221	0.484612	0.353316	0.723851	0.8605
TRINITY_DN9859_c0_g1_i1	17.6441	-0.0429847	0.361387	-0.118944	0.90532	0.957038
TRINITY_DN9858_c0_g1_i9	47.4059	-0.729916	0.385858	-1.89167	0.0585348	0.196573
TRINITY_DN9858_c0_g1_i12	59.5043	-0.0965966	0.316908	-0.304809	0.760511	0.881364
TRINITY_DN9857_c1_g1_i1	102.652	-0.514989	0.537401	-0.958296	0.337914	0.57307
TRINITY_DN9857_c0_g1_i1	98.0406	-0.0782161	0.546091	-0.143229	0.886109	0.947642
TRINITY_DN9854_c0_g1_i1	20.6975	-2.29824	0.539968	-4.25626	2.07879e-05	0.000474568
TRINITY_DN9853_c0_g2_i2	35.1526	0.545771	0.318333	1.71447	0.0864428	0.252842
TRINITY_DN9853_c0_g2_i1	10.4078	1.47325	0.529235	2.78373	0.00537377	0.0369677
TRINITY_DN9853_c0_g1_i1	6.59111	0.603205	0.599254	1.00659	0.31413	0.550619
TRINITY_DN985_c0_g2_i8	64.2843	0.377889	0.256341	1.47417	0.140437	0.341822
TRINITY_DN985_c0_g2_i20	256.875	0.490758	0.206015	2.38215	0.0172118	0.0856045
TRINITY_DN985_c0_g2_i14	79.6548	0.293952	0.220728	1.33173	0.182948	0.401912
TRINITY_DN985_c0_g1_i3	360.082	0.372124	0.218163	1.70572	0.0880611	0.255731
TRINITY_DN985_c0_g1_i2	136.371	0.326855	0.202317	1.61556	0.106189	0.287699
TRINITY_DN9849_c0_g2_i3	312.03	-0.505296	0.288264	-1.75289	0.0796208	0.239743
TRINITY_DN9849_c0_g2_i2	146.494	-0.371064	0.28139	-1.31868	0.187275	0.407634
TRINITY_DN9849_c0_g1_i2	65.3443	-0.56616	0.320368	-1.76722	0.077192	0.234632
TRINITY_DN9848_c0_g4_i2	19.8109	-0.632864	0.482797	-1.31083	0.189916	0.411215
TRINITY_DN9848_c0_g4_i1	5.8341	-0.166901	0.693547	-0.240649	0.809827	0.909022
TRINITY_DN9848_c0_g3_i7	5.29186	-2.08528	1.01027	-2.06409	0.0390096	0.150456
TRINITY_DN9848_c0_g3_i5	4.73174	-2.91501	1.1812	-2.46783	0.0135934	0.0726579
TRINITY_DN9848_c0_g3_i1	4.73205	-1.81787	1.30283	-1.39533	0.162918	0.374078
TRINITY_DN9848_c0_g2_i3	14.7423	-0.39108	0.620433	-0.630333	0.528477	0.731975
TRINITY_DN9848_c0_g1_i4	6.64165	-2.68019	1.08391	-2.47271	0.0134093	0.0719584
TRINITY_DN9847_c0_g3_i2	279.518	-0.2714	0.25085	-1.08192	0.279287	0.515408
TRINITY_DN9847_c0_g3_i1	300.241	-0.114964	0.284834	-0.403618	0.686494	0.838321
TRINITY_DN9847_c0_g2_i54	1266.77	0.230591	0.198046	1.16433	0.24429	0.476473
TRINITY_DN9847_c0_g2_i4	1086.58	0.0476205	0.177663	0.268039	0.788669	0.897385
TRINITY_DN9847_c0_g2_i26	1718.45	0.201252	0.19378	1.03856	0.29901	0.535597
TRINITY_DN9847_c0_g2_i15	1865.03	0.205683	0.203329	1.01157	0.311742	0.548293
TRINITY_DN9847_c0_g1_i70	1365.86	0.24902	0.217899	1.14282	0.253112	0.486213
TRINITY_DN9847_c0_g1_i61	1229.96	0.208666	0.213253	0.978491	0.327832	0.563486
TRINITY_DN9847_c0_g1_i59	1516.74	0.209732	0.208648	1.0052	0.314803	0.551248
TRINITY_DN9847_c0_g1_i48	1347.52	0.128277	0.213556	0.600672	0.548059	0.746626
TRINITY_DN9847_c0_g1_i46	1175.74	0.329669	0.219397	1.50262	0.132938	0.330264
TRINITY_DN9847_c0_g1_i41	1232.43	0.283272	0.192405	1.47227	0.140948	0.342639
TRINITY_DN9847_c0_g1_i25	1365.98	0.161592	0.191735	0.84279	0.399346	0.62889
TRINITY_DN9846_c0_g1_i2	622.382	-0.104246	0.266724	-0.390839	0.695916	0.844163
TRINITY_DN9844_c0_g4_i5	106.131	0.22861	0.211885	1.07893	0.280618	0.516995
TRINITY_DN9844_c0_g4_i4	137.464	0.348198	0.23088	1.50813	0.13152	0.328193
TRINITY_DN9844_c0_g2_i7	132.973	0.29013	0.195819	1.48163	0.13844	0.338699
TRINITY_DN9843_c1_g2_i8	53.4764	-0.378052	0.259321	-1.45786	0.14488	0.348683
TRINITY_DN9843_c1_g2_i7	58.5946	-0.444954	0.255316	-1.74276	0.0813759	0.243193
TRINITY_DN9843_c1_g2_i5	55.8571	-0.329222	0.259854	-1.26695	0.205174	0.430917
TRINITY_DN9843_c1_g2_i4	65.9778	-0.377933	0.217271	-1.73945	0.081955	0.24443
TRINITY_DN9843_c1_g2_i24	57.6703	-0.199908	0.215004	-0.929785	0.352482	0.586497
TRINITY_DN9843_c1_g1_i8	41.8628	-0.33675	0.281868	-1.19471	0.2322	0.463033
TRINITY_DN9843_c1_g1_i7	23.6275	-0.487237	0.329364	-1.47933	0.139053	0.339734
TRINITY_DN9843_c1_g1_i2	45.9961	-0.370825	0.273598	-1.35536	0.175302	0.391831
TRINITY_DN9843_c1_g1_i10	14.4011	-0.148556	0.430027	-0.345458	0.72975	0.863909
TRINITY_DN9843_c0_g1_i1	638.724	0.922107	0.467967	1.97045	0.0487863	0.174295
TRINITY_DN9842_c0_g1_i2	10.5429	0.0127056	0.54741	0.0232103	0.981483	0.991658
TRINITY_DN9841_c0_g2_i5	108.533	0.0565036	0.169019	0.334303	0.738151	0.868547
TRINITY_DN9841_c0_g2_i1	167.309	0.14314	0.171009	0.837028	0.402577	0.63182
TRINITY_DN9841_c0_g1_i3	64.9798	0.0804663	0.227254	0.35408	0.723279	0.860096
TRINITY_DN9840_c0_g1_i9	27.7299	-0.419073	0.324497	-1.29145	0.196547	0.419814
TRINITY_DN984_c0_g2_i2	12.446	-2.13688	0.9895	-2.15955	0.0308072	0.128324
TRINITY_DN984_c0_g2_i1	13.4494	-2.17908	0.937649	-2.32398	0.0201267	0.0955269
TRINITY_DN984_c0_g1_i9	28.8525	-1.25092	0.55299	-2.26211	0.0236909	0.10702
TRINITY_DN984_c0_g1_i4	27.2406	-1.39357	0.561701	-2.48098	0.0131022	0.0707863
TRINITY_DN984_c0_g1_i11	29.1029	-1.2144	0.482783	-2.51542	0.0118889	0.065925
TRINITY_DN984_c0_g1_i10	15.7949	0.127979	0.462432	0.276752	0.781971	0.893599
TRINITY_DN984_c0_g1_i1	26.4117	-1.45408	0.51975	-2.79765	0.0051476	0.0358467
TRINITY_DN9837_c0_g2_i2	98.1173	0.311819	0.282696	1.10302	0.270019	0.505233
TRINITY_DN9837_c0_g1_i9	34.509	-0.140974	0.313214	-0.45009	0.652646	0.817961
TRINITY_DN9837_c0_g1_i6	38.8963	0.228087	0.320882	0.710812	0.477201	0.693358
TRINITY_DN9837_c0_g1_i5	59.4906	0.339099	0.306409	1.10669	0.268429	0.503372
TRINITY_DN9833_c0_g1_i1	8.52892	-0.026074	0.700709	-0.0372109	0.970317	0.987167
TRINITY_DN98320_c0_g1_i1	14.9288	-0.910995	0.684164	-1.33154	0.18301	0.401961
TRINITY_DN98314_c0_g1_i2	236.545	-0.367154	0.219759	-1.67071	0.0947794	0.267904
TRINITY_DN98314_c0_g1_i1	376.375	-0.225503	0.237143	-0.950916	0.341647	0.576409
TRINITY_DN9830_c0_g2_i4	54.2071	-0.138737	0.23167	-0.598853	0.549271	0.747453
TRINITY_DN9830_c0_g2_i1	75.2097	0.229148	0.209325	1.0947	0.273648	0.509179
TRINITY_DN9830_c0_g1_i8	78.2235	-0.0120921	0.207356	-0.0583157	0.953497	0.979411
TRINITY_DN983_c0_g2_i2	26.0852	-0.138314	0.401089	-0.344848	0.730209	0.864153
TRINITY_DN983_c0_g1_i44	117.804	0.0311894	0.288894	0.107962	0.914026	0.960934
TRINITY_DN983_c0_g1_i40	205.452	-0.0185544	0.258778	-0.0717002	0.942841	0.974929
TRINITY_DN983_c0_g1_i26	102.159	0.167413	0.267538	0.625753	0.531477	0.734321
TRINITY_DN983_c0_g1_i25	109.19	-0.0565289	0.330334	-0.171127	0.864124	0.936619
TRINITY_DN983_c0_g1_i24	195.314	-0.152146	0.269096	-0.565399	0.571803	0.762863
TRINITY_DN9829_c0_g2_i3	42.0351	7.75396	1.27916	6.06174	1.34656e-09	1.10115e-07
TRINITY_DN9829_c0_g2_i2	50.3216	6.26177	0.827386	7.56814	3.7861e-14	6.59937e-12
TRINITY_DN9829_c0_g1_i3	47.7752	6.3199	0.79979	7.90195	2.74575e-15	5.85095e-13
TRINITY_DN9829_c0_g1_i1	41.0004	8.00288	1.22457	6.53528	6.34908e-11	6.87197e-09
TRINITY_DN9828_c0_g1_i2	28.18	-0.789656	0.316566	-2.49444	0.0126155	0.0689204
TRINITY_DN9828_c0_g1_i1	17.9916	-0.796253	0.414473	-1.92112	0.0547167	0.187931
TRINITY_DN9827_c0_g2_i4	213.353	-0.122887	0.208244	-0.59011	0.555117	0.751473
TRINITY_DN9827_c0_g1_i6	254.59	-0.211318	0.174334	-1.21214	0.225457	0.455414
TRINITY_DN9823_c0_g1_i1	6.69598	-0.66097	0.711185	-0.929392	0.352686	0.586668
TRINITY_DN9822_c0_g2_i4	15.5036	0.711182	0.491279	1.44761	0.147725	0.352522
TRINITY_DN9822_c0_g1_i2	41.6942	0.231707	0.38754	0.597893	0.549912	0.747919
TRINITY_DN9821_c1_g1_i1	9.86317	0.26479	0.568938	0.465411	0.641637	0.810498
TRINITY_DN9820_c0_g1_i5	4.53839	-0.20474	1.50433	-0.136101	0.891742	0.950638
TRINITY_DN9820_c0_g1_i4	2.51516	-1.98196	1.46202	-1.35563	0.175218	0.391752
TRINITY_DN9820_c0_g1_i17	10.4198	-1.79685	1.0167	-1.76733	0.0771738	0.234628
TRINITY_DN9820_c0_g1_i11	3.78483	-2.27673	1.42429	-1.59851	0.10993	0.293995
TRINITY_DN982_c0_g2_i3	89.6228	0.248579	0.261954	0.948941	0.342651	0.577475
TRINITY_DN982_c0_g1_i1	412.66	0.107162	0.12313	0.870321	0.384125	0.615644
TRINITY_DN9817_c0_g2_i4	16.5745	-1.60937	0.432399	-3.72195	0.000197693	0.00293221
TRINITY_DN9817_c0_g2_i1	37.7811	0.693312	0.648181	1.06963	0.284787	0.521394
TRINITY_DN9817_c0_g1_i3	18.7334	-0.370614	0.40315	-0.919295	0.357941	0.591628
TRINITY_DN9817_c0_g1_i1	15.8833	-0.26251	0.421114	-0.62337	0.533041	0.735414
TRINITY_DN9816_c0_g2_i4	77.2982	0.109262	0.259888	0.42042	0.674178	0.830967
TRINITY_DN9815_c0_g1_i7	53.4864	0.191274	0.289028	0.661782	0.508111	0.716693
TRINITY_DN9815_c0_g1_i5	56.6606	0.44546	0.274195	1.62461	0.104245	0.284389
TRINITY_DN9815_c0_g1_i21	18.5663	0.452807	0.43108	1.0504	0.293534	0.530468
TRINITY_DN9814_c0_g1_i2	285.86	-0.359979	0.68896	-0.522496	0.601325	0.783368
TRINITY_DN9814_c0_g1_i1	407.822	-0.590017	0.729538	-0.808755	0.418656	0.645901
TRINITY_DN9812_c0_g2_i41	28.5075	1.00927	0.307674	3.28033	0.00103688	0.0107538
TRINITY_DN9812_c0_g2_i36	28.5397	0.845955	0.292859	2.8886	0.00386955	0.0291211
TRINITY_DN9812_c0_g2_i18	27.2291	1.34354	0.345555	3.88807	0.000101043	0.00170866
TRINITY_DN9812_c0_g2_i17	27.3657	1.0002	0.340952	2.93355	0.00335112	0.026205
TRINITY_DN9812_c0_g1_i3	35.3801	1.4033	0.304614	4.60682	4.08879e-06	0.000121909
TRINITY_DN9812_c0_g1_i22	39.2587	1.08726	0.288357	3.77055	0.00016289	0.00250706
TRINITY_DN9812_c0_g1_i1	37.8762	1.1839	0.296428	3.99388	6.49998e-05	0.00119809
TRINITY_DN9811_c1_g2_i4	89.7535	0.197011	0.18885	1.04321	0.296851	0.53386
TRINITY_DN9811_c1_g2_i1	118.433	0.175602	0.189384	0.927231	0.353806	0.587663
TRINITY_DN9811_c0_g2_i2	424.721	-0.436085	0.279823	-1.55844	0.11913	0.30893
TRINITY_DN9810_c1_g1_i6	78.1332	0.0867296	0.20908	0.414815	0.678277	0.833172
TRINITY_DN9810_c1_g1_i11	21.3855	0.0840604	0.347942	0.241593	0.809096	0.908704
TRINITY_DN9810_c0_g1_i4	14.5599	-0.52317	0.462012	-1.13237	0.257477	0.490974
TRINITY_DN9810_c0_g1_i2	115.168	-0.931162	0.245617	-3.79111	0.000149978	0.0023453
TRINITY_DN9810_c0_g1_i1	41.6697	-0.4515	0.315244	-1.43222	0.152081	0.359065
TRINITY_DN981_c0_g2_i7	14.3947	-0.32842	0.390347	-0.841355	0.400149	0.629538
TRINITY_DN981_c0_g2_i3	17.1468	-0.575338	0.416328	-1.38193	0.166992	0.380053
TRINITY_DN9809_c0_g2_i8	64.9499	0.21358	0.251009	0.850886	0.394833	0.624882
TRINITY_DN9809_c0_g2_i7	60.0888	0.319973	0.295972	1.08109	0.279656	0.515833
TRINITY_DN9809_c0_g2_i40	67.026	0.396173	0.235639	1.68127	0.0927104	0.26427
TRINITY_DN9809_c0_g2_i2	62.1625	0.328032	0.266339	1.23163	0.218087	0.446868
TRINITY_DN9809_c0_g2_i18	65.7178	0.458949	0.271101	1.69291	0.0904726	0.260321
TRINITY_DN9809_c0_g2_i17	62.4109	0.174857	0.263234	0.664263	0.506522	0.715404
TRINITY_DN9809_c0_g1_i27	54.5074	0.87274	0.267072	3.26781	0.00108385	0.011113
TRINITY_DN9809_c0_g1_i23	84.7005	0.614201	0.242034	2.53767	0.0111595	0.0628021
TRINITY_DN9809_c0_g1_i16	84.0577	0.513135	0.213991	2.39793	0.0164881	0.0830373
TRINITY_DN9809_c0_g1_i1	81.5305	0.532048	0.238721	2.22874	0.0258309	0.11379
TRINITY_DN9807_c0_g1_i5	15.842	2.12485	0.567985	3.74104	0.000183263	0.00275836
TRINITY_DN9807_c0_g1_i4	14.4144	1.52446	0.544294	2.80081	0.00509743	0.0356217
TRINITY_DN9807_c0_g1_i3	7.84206	-0.400083	0.697221	-0.573825	0.566086	0.758956
TRINITY_DN9807_c0_g1_i2	8.78381	1.00307	0.602829	1.66393	0.0961263	0.270334
TRINITY_DN9806_c0_g1_i6	59.6941	0.234744	0.210702	1.1141	0.265235	0.500057
TRINITY_DN9806_c0_g1_i31	62.848	0.307789	0.24568	1.25281	0.210276	0.437473
TRINITY_DN9806_c0_g1_i23	55.0221	0.207227	0.246042	0.842243	0.399652	0.629156
TRINITY_DN9806_c0_g1_i19	63.9673	0.191884	0.205899	0.931931	0.351372	0.585606
TRINITY_DN9806_c0_g1_i17	54.7545	0.153165	0.216504	0.707447	0.479289	0.694824
TRINITY_DN9805_c0_g1_i4	59.9255	0.0889058	0.244929	0.362985	0.716616	0.8561
TRINITY_DN9805_c0_g1_i12	19.7435	-1.85457	0.487229	-3.80636	0.000141029	0.00223423
TRINITY_DN9805_c0_g1_i10	58.8438	0.34371	0.244069	1.40825	0.159058	0.368757
TRINITY_DN9804_c0_g2_i7	8.08912	-0.863656	0.513492	-1.68193	0.092583	0.264112
TRINITY_DN9804_c0_g2_i5	5.85493	-1.44114	0.65957	-2.18497	0.0288914	0.122944
TRINITY_DN9804_c0_g2_i15	7.76041	-0.985747	0.621865	-1.58515	0.112933	0.298931
TRINITY_DN9804_c0_g2_i1	7.08272	-0.558157	0.563583	-0.990372	0.321992	0.5579
TRINITY_DN9804_c0_g1_i6	9.74256	-0.256101	0.509665	-0.502488	0.615324	0.792844
TRINITY_DN9804_c0_g1_i1	10.0429	-0.975039	0.536003	-1.81909	0.0688972	0.218368
TRINITY_DN9802_c0_g1_i39	20.9518	-0.141563	0.338291	-0.418464	0.675608	0.8316
TRINITY_DN9802_c0_g1_i1	29.5559	0.292026	0.351727	0.830264	0.40639	0.635203
TRINITY_DN9800_c0_g2_i9	21.4895	-0.151935	0.335627	-0.45269	0.650772	0.816721
TRINITY_DN9800_c0_g2_i5	52.3037	0.337521	0.273889	1.23233	0.217827	0.446543
TRINITY_DN9800_c0_g2_i12	50.4226	0.318061	0.247934	1.28285	0.199545	0.423681
TRINITY_DN9800_c0_g1_i19	16.6612	0.622269	0.416958	1.4924	0.135594	0.334275
TRINITY_DN9800_c0_g1_i17	30.378	0.336339	0.311061	1.08126	0.27958	0.515747
TRINITY_DN9800_c0_g1_i13	41.8704	0.132688	0.251868	0.526814	0.598323	0.781274
TRINITY_DN9800_c0_g1_i11	36.2579	-0.0651203	0.290037	-0.224524	0.822349	0.915307
TRINITY_DN980_c1_g1_i5	116.3	0.200228	0.263091	0.761061	0.446621	0.66845
TRINITY_DN980_c1_g1_i4	170.979	0.338419	0.190161	1.77965	0.0751337	0.230752
TRINITY_DN980_c0_g1_i5	47.4989	-0.239435	0.243384	-0.983775	0.325226	0.560942
TRINITY_DN980_c0_g1_i4	44.4136	0.63997	0.277283	2.30801	0.0209988	0.0983364
TRINITY_DN980_c0_g1_i13	62.5543	-0.0108356	0.220174	-0.0492137	0.960749	0.982627
TRINITY_DN980_c0_g1_i11	23.1901	-0.0446566	0.349409	-0.127806	0.898302	0.953677
TRINITY_DN98_c0_g2_i9	132.308	0.506873	0.17303	2.9294	0.00339616	0.0264512
TRINITY_DN98_c0_g2_i6	127.785	0.466099	0.186425	2.5002	0.0124125	0.0680651
TRINITY_DN98_c0_g1_i9	29.3316	0.54224	0.302119	1.79479	0.0726874	0.225786
TRINITY_DN98_c0_g1_i34	67.7092	0.565657	0.201727	2.80407	0.00504624	0.0353483
TRINITY_DN98_c0_g1_i33	94.9515	0.494441	0.20927	2.3627	0.0181424	0.0889269
TRINITY_DN98_c0_g1_i3	68.8107	0.625389	0.19735	3.16893	0.00153	0.0144601
TRINITY_DN98_c0_g1_i16	74.9586	0.522512	0.206829	2.5263	0.0115271	0.0643711
TRINITY_DN98_c0_g1_i1	45.964	0.488275	0.240832	2.02744	0.0426169	0.159586
TRINITY_DN9799_c0_g1_i14	617.754	-0.0831225	0.172866	-0.480848	0.630624	0.803422
TRINITY_DN9799_c0_g1_i10	374.415	-0.10705	0.178644	-0.599234	0.549017	0.747196
TRINITY_DN9798_c0_g2_i3	25.6372	0.172315	0.279012	0.617588	0.536847	0.738227
TRINITY_DN9798_c0_g2_i1	17.8928	0.938185	0.37616	2.49411	0.0126272	0.0689575
TRINITY_DN9798_c0_g1_i3	23.825	0.17649	0.330946	0.533288	0.593834	0.778245
TRINITY_DN9796_c0_g1_i4	863.223	0.48961	0.35051	1.39685	0.162458	0.373449
TRINITY_DN9796_c0_g1_i3	1884.8	0.3364	0.353772	0.950897	0.341657	0.576409
TRINITY_DN9795_c1_g1_i3	12.4992	-0.446134	0.691048	-0.645591	0.518544	0.724172
TRINITY_DN9795_c1_g1_i2	9.51672	-1.08293	0.624613	-1.73376	0.0829602	0.246153
TRINITY_DN9795_c0_g2_i6	43.1711	-0.474294	0.313395	-1.51341	0.130176	0.326023
TRINITY_DN9795_c0_g2_i4	51.9623	-0.423009	0.260465	-1.62405	0.104365	0.284625
TRINITY_DN9795_c0_g2_i3	46.1914	0.0379157	0.284919	0.133076	0.894134	0.95183
TRINITY_DN9795_c0_g1_i6	38.5852	-0.555071	0.332983	-1.66696	0.0955215	0.269228
TRINITY_DN9795_c0_g1_i14	37.3183	-0.272599	0.321903	-0.846835	0.397087	0.626787
TRINITY_DN9795_c0_g1_i1	43.7117	-0.307576	0.306191	-1.00452	0.315127	0.551524
TRINITY_DN9794_c0_g2_i4	33.4733	0.181928	0.25865	0.703378	0.48182	0.696838
TRINITY_DN9794_c0_g2_i2	13.8302	0.469933	0.406271	1.1567	0.247396	0.479945
TRINITY_DN9794_c0_g2_i14	12.9715	0.43996	0.526767	0.835208	0.403601	0.632833
TRINITY_DN9794_c0_g2_i12	18.3262	-0.3742	0.338442	-1.10566	0.268875	0.503849
TRINITY_DN9794_c0_g1_i2	21.8234	-0.0973039	0.313604	-0.310277	0.75635	0.87911
TRINITY_DN9792_c1_g1_i1	25.1476	-1.22492	0.439033	-2.79003	0.00527033	0.0364456
TRINITY_DN9792_c0_g1_i1	25.4794	-0.895877	0.506841	-1.76757	0.0771331	0.234583
TRINITY_DN9791_c0_g2_i8	12.1403	1.2183	0.472311	2.57944	0.00989618	0.0578526
TRINITY_DN9791_c0_g2_i7	7.44121	0.757247	0.594856	1.27299	0.203021	0.428238
TRINITY_DN9791_c0_g2_i5	17.2143	0.484673	0.406569	1.19211	0.23322	0.464209
TRINITY_DN9791_c0_g2_i4	9.16499	0.788171	0.569262	1.38455	0.166191	0.378881
TRINITY_DN9791_c0_g2_i3	15.794	0.657416	0.582795	1.12804	0.259303	0.493194
TRINITY_DN9791_c0_g1_i5	16.6213	1.20691	0.539934	2.2353	0.0253975	0.112402
TRINITY_DN9791_c0_g1_i4	18.7089	0.724034	0.428087	1.69132	0.0907748	0.26085
TRINITY_DN9791_c0_g1_i3	20.2373	0.956169	0.434576	2.20023	0.0277904	0.119779
TRINITY_DN9791_c0_g1_i1	22.9834	0.777547	0.361589	2.15036	0.0315265	0.130354
TRINITY_DN9790_c0_g1_i9	118.884	-0.436805	0.18678	-2.33861	0.0193555	0.0929852
TRINITY_DN9790_c0_g1_i8	63.3247	-0.716174	0.258387	-2.77171	0.00557621	0.0379839
TRINITY_DN9790_c0_g1_i10	93.59	-0.580566	0.235236	-2.46801	0.0135865	0.0726385
TRINITY_DN979_c0_g1_i3	26.7726	0.057701	0.357495	0.161404	0.871776	0.940287
TRINITY_DN979_c0_g1_i2	16.0948	0.0355099	0.521336	0.0681133	0.945695	0.975897
TRINITY_DN979_c0_g1_i13	13.8661	-0.165441	0.512946	-0.32253	0.747051	0.873518
TRINITY_DN979_c0_g1_i1	24.1017	-0.784043	0.430178	-1.8226	0.0683639	0.217325
TRINITY_DN9789_c1_g2_i10	109.166	-0.505905	0.19141	-2.64305	0.00821635	0.0505968
TRINITY_DN9789_c1_g1_i3	372.343	-0.387786	0.163555	-2.37098	0.0177409	0.0874482
TRINITY_DN9789_c1_g1_i1	106.501	-0.310981	0.225042	-1.38188	0.167009	0.380055
TRINITY_DN9789_c0_g1_i8	132.446	0.00546626	0.272914	0.0200293	0.98402	0.992825
TRINITY_DN9789_c0_g1_i3	115.811	0.0523725	0.30413	0.172205	0.863277	0.936278
TRINITY_DN9789_c0_g1_i20	82.8306	0.00979909	0.312799	0.0313271	0.975009	0.988889
TRINITY_DN9789_c0_g1_i18	74.835	0.0015534	0.279795	0.00555193	0.99557	0.99867
TRINITY_DN9789_c0_g1_i15	124.766	0.144383	0.269093	0.536555	0.591575	0.7767
TRINITY_DN9789_c0_g1_i13	118.552	-0.12138	0.280603	-0.432568	0.665329	0.826109
TRINITY_DN9787_c1_g2_i7	17.7075	0.543281	0.351009	1.54777	0.121677	0.312742
TRINITY_DN9787_c1_g2_i3	17.9401	-0.154855	0.375356	-0.412555	0.679933	0.834216
TRINITY_DN9787_c1_g2_i13	11.8927	0.35402	0.435099	0.813655	0.415843	0.643709
TRINITY_DN9787_c1_g2_i11	16.3914	0.261515	0.37278	0.701528	0.482973	0.697632
TRINITY_DN9787_c1_g1_i16	16.3748	0.101187	0.36844	0.274636	0.783596	0.894603
TRINITY_DN9787_c1_g1_i15	20.8053	0.324173	0.332903	0.973777	0.330167	0.565674
TRINITY_DN9787_c1_g1_i12	24.4983	-0.167053	0.319042	-0.523607	0.600552	0.782798
TRINITY_DN9787_c0_g1_i4	60.9507	0.456443	0.362197	1.26021	0.207595	0.433932
TRINITY_DN9787_c0_g1_i15	28.282	0.375437	0.412124	0.91098	0.362306	0.595688
TRINITY_DN9787_c0_g1_i10	52.7716	-0.322137	0.300659	-1.07144	0.283972	0.520634
TRINITY_DN9786_c0_g2_i1	39.2042	-1.83076	0.712061	-2.57107	0.0101386	0.0588242
TRINITY_DN9786_c0_g1_i2	14.1209	-2.1054	0.817477	-2.57548	0.01001	0.0583386
TRINITY_DN9785_c0_g1_i4	13.0681	-1.09033	0.441345	-2.47048	0.0134932	0.0722983
TRINITY_DN9785_c0_g1_i10	19.3317	-0.725092	0.352282	-2.05827	0.0395641	0.151913
TRINITY_DN9784_c0_g1_i8	125.501	-0.515272	0.195231	-2.6393	0.00830769	0.0509672
TRINITY_DN9784_c0_g1_i7	292.188	-0.998703	0.198373	-5.03447	4.79161e-07	1.96604e-05
TRINITY_DN9784_c0_g1_i3	107.095	-0.500815	0.233891	-2.14123	0.0322555	0.13234
TRINITY_DN9782_c0_g2_i2	9.07244	5.918	1.25175	4.72779	2.26979e-06	7.45751e-05
TRINITY_DN9782_c0_g2_i1	10.2401	3.67792	1.02405	3.59154	0.000328732	0.00439084
TRINITY_DN9782_c0_g1_i3	7.99616	3.24888	1.13416	2.86456	0.00417588	0.0308491
TRINITY_DN9782_c0_g1_i1	8.61027	3.88379	1.38217	2.80993	0.0049553	0.0348922
TRINITY_DN97806_c0_g1_i1	8.69206	-0.87345	0.709478	-1.23112	0.218279	0.447131
TRINITY_DN9780_c0_g1_i3	152.396	-0.771896	0.341162	-2.26255	0.0236635	0.106933
TRINITY_DN978_c0_g2_i4	311.205	0.350185	0.228751	1.53086	0.125805	0.319055
TRINITY_DN978_c0_g2_i1	11.015	-1.35657	0.710925	-1.90818	0.0563684	0.191804
TRINITY_DN978_c0_g1_i4	26.0637	0.567158	0.425749	1.33214	0.182814	0.401731
TRINITY_DN978_c0_g1_i3	10.7585	-1.2039	0.668788	-1.80013	0.0718406	0.224286
TRINITY_DN9779_c0_g2_i2	177.325	-1.87347	0.296856	-6.31105	2.7715e-10	2.67255e-08
TRINITY_DN9779_c0_g2_i1	120.903	-1.37341	0.332702	-4.12805	3.6585e-05	0.000754304
TRINITY_DN9778_c1_g1_i1	105.262	0.381938	0.251733	1.51723	0.129208	0.324599
TRINITY_DN9778_c0_g1_i1	96.7671	0.427392	0.246075	1.73684	0.0824159	0.24518
TRINITY_DN9777_c0_g1_i6	45.4857	-0.520659	0.288564	-1.80431	0.0711825	0.222977
TRINITY_DN9776_c0_g1_i1	1813.16	-0.0705836	0.24648	-0.286366	0.774598	0.889424
TRINITY_DN9775_c0_g4_i1	70.0327	0.0302017	0.281767	0.107187	0.914641	0.961257
TRINITY_DN9775_c0_g2_i4	187.443	0.38071	0.171648	2.21798	0.0265565	0.116171
TRINITY_DN9775_c0_g1_i3	99.3837	0.313257	0.234662	1.33493	0.181899	0.400482
TRINITY_DN9775_c0_g1_i2	54.1521	0.138644	0.319966	0.433309	0.66479	0.825742
TRINITY_DN9775_c0_g1_i1	15.7879	-0.914654	0.516305	-1.77154	0.0764714	0.233325
TRINITY_DN97740_c0_g1_i1	40.997	0.264398	0.339732	0.778256	0.436418	0.660438
TRINITY_DN9773_c0_g2_i5	24.5389	2.54347	0.502798	5.05864	4.22268e-07	1.75724e-05
TRINITY_DN9773_c0_g2_i3	17.1886	3.33864	0.539918	6.1836	6.26556e-10	5.54313e-08
TRINITY_DN9773_c0_g2_i2	27.0485	2.87174	0.488256	5.88163	4.06242e-09	3.00701e-07
TRINITY_DN9773_c0_g1_i7	19.7317	2.33081	0.52735	4.41985	9.87697e-06	0.000253956
TRINITY_DN9773_c0_g1_i5	15.8015	2.97187	0.579854	5.12521	2.97209e-07	1.29673e-05
TRINITY_DN9773_c0_g1_i3	18.774	2.95561	0.551628	5.35798	8.41571e-08	4.33403e-06
TRINITY_DN9773_c0_g1_i2	16.6615	3.4427	0.595547	5.78073	7.43757e-09	4.99476e-07
TRINITY_DN9770_c0_g1_i9	9.30829	-0.529082	0.500368	-1.05739	0.290336	0.527013
TRINITY_DN9770_c0_g1_i6	8.35187	-1.05129	0.512684	-2.05057	0.0403092	0.153812
TRINITY_DN9770_c0_g1_i4	35.8478	-0.768063	0.262077	-2.93067	0.00338232	0.0263726
TRINITY_DN977_c0_g3_i1	30.4409	0.000344516	0.337659	0.00102031	0.999186	1
TRINITY_DN977_c0_g1_i7	30.8188	-0.0269235	0.340598	-0.0790476	0.936995	0.971903
TRINITY_DN977_c0_g1_i4	63.9329	3.136	0.457586	6.85336	7.21357e-12	9.14652e-10
TRINITY_DN9769_c0_g2_i6	12.761	-1.29462	0.608365	-2.12803	0.0333345	0.135467
TRINITY_DN9769_c0_g2_i3	6.35809	-0.240272	0.999035	-0.240504	0.809939	0.909034
TRINITY_DN9769_c0_g2_i2	9.51587	0.061481	0.576591	0.106628	0.915084	0.961513
TRINITY_DN9769_c0_g1_i8	6.30495	-0.0891808	0.635425	-0.140348	0.888385	0.948946
TRINITY_DN9769_c0_g1_i7	6.8454	0.26895	0.624241	0.430843	0.666583	0.826989
TRINITY_DN9769_c0_g1_i5	8.06677	-0.461161	0.537529	-0.857928	0.390932	0.621684
TRINITY_DN9766_c0_g2_i8	4.04775	0.355769	1.21821	0.292042	0.770255	0.886542
TRINITY_DN9766_c0_g2_i7	5.28251	-2.94452	1.38053	-2.1329	0.032933	0.134343
TRINITY_DN9766_c0_g2_i6	2.2066	-1.03886	1.87415	-0.55431	0.579367	0.767899
TRINITY_DN9766_c0_g2_i5	4.66376	-2.50093	1.55563	-1.60767	0.107908	0.290376
TRINITY_DN9766_c0_g2_i3	4.32777	-0.426455	1.33193	-0.320179	0.748832	0.874551
TRINITY_DN9766_c0_g2_i2	5.09809	-0.115026	1.57802	-0.0728927	0.941892	0.974501
TRINITY_DN9766_c0_g1_i2	12.5553	-1.07581	0.912363	-1.17915	0.238338	0.469913
TRINITY_DN9766_c0_g1_i1	3.07392	-2.49372	1.62771	-1.53205	0.125511	0.318584
TRINITY_DN9764_c1_g1_i6	164.822	-0.378985	0.162212	-2.33636	0.0194725	0.0934319
TRINITY_DN9764_c1_g1_i5	219.158	-0.631667	0.134836	-4.68471	2.80351e-06	8.87434e-05
TRINITY_DN9763_c0_g1_i1	11.2416	0.0647695	0.646408	0.100199	0.920186	0.964074
TRINITY_DN9762_c0_g1_i6	6.77591	-2.26108	1.00045	-2.26005	0.023818	0.1074
TRINITY_DN9762_c0_g1_i5	6.16768	-1.16107	0.878543	-1.32158	0.186307	0.406276
TRINITY_DN9762_c0_g1_i16	5.85668	-0.958025	0.940301	-1.01885	0.308274	0.545212
TRINITY_DN9762_c0_g1_i15	6.81796	-0.00923033	0.729109	-0.0126597	0.989899	0.995868
TRINITY_DN9760_c0_g1_i1	85.3301	0.133225	0.280205	0.475456	0.634462	0.805767
TRINITY_DN976_c2_g1_i4	11.1754	-0.980472	0.515077	-1.90355	0.0569694	0.193184
TRINITY_DN976_c2_g1_i3	37.0757	0.652215	0.386045	1.68948	0.0911281	0.261566
TRINITY_DN976_c2_g1_i2	35.7318	0.298046	0.39364	0.757153	0.448958	0.670459
TRINITY_DN976_c2_g1_i1	13.1324	-1.01628	0.439215	-2.31385	0.020676	0.0973776
TRINITY_DN976_c1_g1_i5	15.9399	0.496567	0.430968	1.15221	0.249234	0.481921
TRINITY_DN976_c1_g1_i2	20.9481	2.06848	0.467168	4.42771	9.52397e-06	0.000246413
TRINITY_DN976_c1_g1_i15	17.9681	2.06103	0.481689	4.27875	1.87943e-05	0.000435856
TRINITY_DN976_c1_g1_i11	6.79663	1.64221	0.906016	1.81256	0.0698993	0.220489
TRINITY_DN976_c0_g2_i13	99.842	-0.123099	0.218072	-0.564488	0.572422	0.763255
TRINITY_DN976_c0_g2_i12	85.9385	-0.356816	0.223728	-1.59487	0.110742	0.295283
TRINITY_DN976_c0_g1_i4	87.7415	-0.152594	0.249631	-0.611277	0.541016	0.741347
TRINITY_DN9759_c0_g1_i7	186.42	0.112762	0.147135	0.766384	0.443448	0.665738
TRINITY_DN9759_c0_g1_i2	415.923	-0.0100366	0.132365	-0.0758253	0.939558	0.973194
TRINITY_DN9758_c0_g1_i1	29.2284	-0.957331	1.66768	-0.574048	0.565935	0.758866
TRINITY_DN9757_c0_g2_i3	22.7812	1.74718	0.576658	3.02984	0.00244681	0.0207085
TRINITY_DN9757_c0_g1_i5	10.4966	2.21195	0.56851	3.89078	9.99239e-05	0.0016934
TRINITY_DN9756_c0_g2_i1	143.796	-0.0611472	0.333775	-0.183199	0.854642	0.931848
TRINITY_DN9755_c2_g1_i11	54.7087	0.135994	0.310782	0.437585	0.661687	0.823592
TRINITY_DN9755_c0_g1_i5	131.329	-0.00838182	0.164833	-0.0508503	0.959445	0.982231
TRINITY_DN9755_c0_g1_i4	77.2036	0.0212636	0.22544	0.0943203	0.924855	0.966079
TRINITY_DN9754_c0_g1_i9	75.8356	0.174865	0.21585	0.810122	0.41787	0.645441
TRINITY_DN9754_c0_g1_i8	40.7671	-0.0791675	0.258741	-0.305971	0.759626	0.881019
TRINITY_DN9754_c0_g1_i7	25.2867	0.443382	0.305242	1.45256	0.146346	0.350821
TRINITY_DN97524_c0_g1_i1	4.5324	-2.50051	1.19706	-2.08887	0.0367192	0.144312
TRINITY_DN9752_c1_g1_i7	18.3234	-0.356971	0.382505	-0.933245	0.350693	0.584989
TRINITY_DN9752_c1_g1_i3	19.3314	-0.242937	0.417649	-0.581677	0.560784	0.75525
TRINITY_DN9751_c0_g3_i1	5.48798	-1.42084	0.89175	-1.59331	0.111091	0.295769
TRINITY_DN9751_c0_g2_i9	35.4535	0.199698	0.287125	0.695509	0.486736	0.700148
TRINITY_DN9751_c0_g2_i18	67.4566	0.0718622	0.261669	0.27463	0.783601	0.894603
TRINITY_DN9751_c0_g2_i14	71.1828	0.197672	0.233957	0.844907	0.398163	0.627736
TRINITY_DN9751_c0_g2_i12	59.7116	0.634547	0.259647	2.44389	0.01453	0.0761238
TRINITY_DN9751_c0_g2_i11	38.909	-0.00585417	0.276071	-0.0212053	0.983082	0.992278
TRINITY_DN9751_c0_g1_i5	76.6645	0.463027	0.195153	2.37264	0.0176617	0.0871301
TRINITY_DN9751_c0_g1_i4	86.3299	0.244929	0.210142	1.16554	0.243801	0.475975
TRINITY_DN9751_c0_g1_i10	6.6811	-1.72565	0.605873	-2.84821	0.0043966	0.0320018
TRINITY_DN9750_c0_g1_i6	10.5214	-1.26114	0.458535	-2.75037	0.00595276	0.0399342
TRINITY_DN9750_c0_g1_i4	14.3438	-1.18176	0.428873	-2.75549	0.00586042	0.0394429
TRINITY_DN9750_c0_g1_i36	21.3743	-1.31671	0.317222	-4.15074	3.31402e-05	0.000695158
TRINITY_DN9750_c0_g1_i33	13.7644	-0.873042	0.413954	-2.10903	0.0349418	0.139729
TRINITY_DN9750_c0_g1_i3	20.669	-1.26518	0.387298	-3.26669	0.00108811	0.0111514
TRINITY_DN9750_c0_g1_i28	17.5743	-1.49709	0.366853	-4.08089	4.48633e-05	0.000885729
TRINITY_DN9750_c0_g1_i17	14.9122	-1.24069	0.414683	-2.99189	0.00277259	0.0227524
TRINITY_DN9750_c0_g1_i16	10.2404	-1.00348	0.466999	-2.14878	0.0316522	0.130649
TRINITY_DN975_c0_g1_i9	689.118	-0.375842	0.321345	-1.16959	0.242166	0.474146
TRINITY_DN975_c0_g1_i5	870.916	-0.547539	0.313839	-1.74465	0.0810464	0.242477
TRINITY_DN975_c0_g1_i4	817.527	-0.582203	0.214619	-2.71273	0.00667313	0.0432911
TRINITY_DN975_c0_g1_i3	392.227	-0.567221	0.250165	-2.26739	0.0233664	0.10595
TRINITY_DN975_c0_g1_i14	856.811	-0.549886	0.284716	-1.93135	0.0534399	0.185313
TRINITY_DN975_c0_g1_i12	417.138	-0.680699	0.168547	-4.03864	5.37623e-05	0.00102345
TRINITY_DN975_c0_g1_i1	1154.12	-0.531181	0.278615	-1.90651	0.0565843	0.192311
TRINITY_DN9749_c0_g2_i2	148.88	-0.069415	0.198871	-0.349045	0.727056	0.862525
TRINITY_DN9749_c0_g2_i1	57.4016	-0.0948695	0.25841	-0.367128	0.713524	0.854266
TRINITY_DN9747_c0_g1_i2	66.6983	0.0507588	0.293589	0.172891	0.862737	0.936014
TRINITY_DN9746_c1_g1_i2	304.658	-0.0247946	0.320384	-0.0773904	0.938313	0.972452
TRINITY_DN9746_c0_g4_i2	9.14883	-0.552914	0.493343	-1.12075	0.262395	0.496684
TRINITY_DN9746_c0_g4_i1	8.81317	-0.896373	0.533286	-1.68085	0.0927921	0.264386
TRINITY_DN9746_c0_g3_i2	10.5445	-1.46765	0.430016	-3.41301	0.000642484	0.00743514
TRINITY_DN9746_c0_g3_i1	11.2542	-0.604294	0.427035	-1.41509	0.157041	0.365786
TRINITY_DN9746_c0_g2_i7	41.6109	0.185329	0.264489	0.700704	0.483488	0.698029
TRINITY_DN9746_c0_g2_i5	49.0882	0.135911	0.228399	0.595056	0.551806	0.749151
TRINITY_DN9746_c0_g2_i14	90.1204	0.170039	0.274267	0.619974	0.535275	0.736926
TRINITY_DN9746_c0_g1_i5	20.9198	0.648928	0.489527	1.32562	0.184965	0.404493
TRINITY_DN9745_c0_g1_i3	16.3273	7.04924	1.23824	5.69295	1.2486e-08	7.94458e-07
TRINITY_DN9745_c0_g1_i2	26.4942	5.10835	0.916906	5.57129	2.5286e-08	1.49765e-06
TRINITY_DN9743_c0_g2_i3	70.6538	-0.58707	0.345417	-1.6996	0.0892065	0.258002
TRINITY_DN9743_c0_g1_i10	88.6065	-0.445813	0.293434	-1.51929	0.128688	0.323702
TRINITY_DN9742_c0_g2_i5	82.1541	0.477187	0.225225	2.11871	0.0341149	0.137542
TRINITY_DN9742_c0_g2_i3	162.107	0.248158	0.233559	1.06251	0.288006	0.524626
TRINITY_DN9742_c0_g2_i10	158.485	0.194592	0.225679	0.862252	0.388549	0.619493
TRINITY_DN9742_c0_g2_i1	164.064	0.378991	0.244808	1.54811	0.121595	0.31261
TRINITY_DN9742_c0_g1_i70	141.608	0.333089	0.252301	1.3202	0.186768	0.406869
TRINITY_DN9742_c0_g1_i6	140.076	0.16055	0.259451	0.618805	0.536045	0.737556
TRINITY_DN9742_c0_g1_i29	133.76	0.322411	0.252541	1.27667	0.201718	0.426516
TRINITY_DN9742_c0_g1_i22	93.903	0.110576	0.279083	0.396212	0.691949	0.841851
TRINITY_DN9741_c0_g1_i4	527.215	0.425406	0.10647	3.99554	6.45475e-05	0.00119037
TRINITY_DN9741_c0_g1_i1	133.514	0.34328	0.184308	1.86253	0.062528	0.205333
TRINITY_DN9740_c0_g2_i3	416.743	-0.709312	0.159779	-4.43934	9.0235e-06	0.000235205
TRINITY_DN974_c1_g2_i1	16.8298	-1.31169	0.949766	-1.38107	0.167259	0.380439
TRINITY_DN974_c0_g2_i4	118.868	0.300403	0.232226	1.29358	0.19581	0.418762
TRINITY_DN974_c0_g2_i2	97.2767	0.33263	0.233755	1.42299	0.15474	0.362738
TRINITY_DN974_c0_g1_i9	15.0161	-0.0587918	0.546479	-0.107583	0.914327	0.96106
TRINITY_DN974_c0_g1_i6	23.4078	-0.374817	0.44692	-0.838667	0.401656	0.63084
TRINITY_DN974_c0_g1_i25	44.1575	-0.417603	0.39519	-1.05671	0.290642	0.527236
TRINITY_DN974_c0_g1_i23	19.6334	-0.127116	0.439464	-0.289252	0.772389	0.888066
TRINITY_DN974_c0_g1_i22	26.3689	0.074561	0.428435	0.174031	0.861841	0.935501
TRINITY_DN974_c0_g1_i20	13.4116	-0.347271	0.445243	-0.779959	0.435415	0.659659
TRINITY_DN974_c0_g1_i16	33.6482	-0.181323	0.386088	-0.469642	0.638611	0.808434
TRINITY_DN974_c0_g1_i11	21.3251	0.358555	0.432779	0.828495	0.40739	0.636148
TRINITY_DN974_c0_g1_i10	11.7414	-0.191971	0.497955	-0.385518	0.699854	0.846396
TRINITY_DN9739_c0_g1_i40	40.6823	0.689208	0.245467	2.80775	0.00498894	0.0350627
TRINITY_DN9739_c0_g1_i23	44.7601	0.900371	0.298414	3.01719	0.00255131	0.021376
TRINITY_DN9739_c0_g1_i19	83.7526	0.661063	0.211843	3.12053	0.00180527	0.0164199
TRINITY_DN9739_c0_g1_i16	78.1412	0.557327	0.217926	2.55741	0.0105455	0.0603871
TRINITY_DN9739_c0_g1_i11	43.5256	0.494823	0.266186	1.85893	0.0630365	0.206366
TRINITY_DN9738_c0_g1_i7	11.1062	-0.466575	0.488309	-0.955491	0.33933	0.57433
TRINITY_DN9738_c0_g1_i3	37.8557	0.311181	0.316664	0.982685	0.325762	0.561328
TRINITY_DN9738_c0_g1_i13	17.0628	-0.0163771	0.414307	-0.039529	0.968469	0.986429
TRINITY_DN9738_c0_g1_i10	44.5167	-0.0647684	0.254799	-0.254194	0.799345	0.903547
TRINITY_DN9737_c0_g1_i9	22.8686	0.129182	0.3421	0.377615	0.705717	0.849645
TRINITY_DN9737_c0_g1_i8	82.2763	0.454126	0.282688	1.60645	0.108174	0.290868
TRINITY_DN9737_c0_g1_i6	50.8285	0.53493	0.297427	1.79852	0.072094	0.224797
TRINITY_DN9737_c0_g1_i5	130.768	0.36894	0.22737	1.62264	0.104667	0.285125
TRINITY_DN9737_c0_g1_i4	93.5773	0.163378	0.249651	0.654425	0.512838	0.719992
TRINITY_DN9737_c0_g1_i2	5.71337	0.672815	0.653072	1.03023	0.302901	0.539636
TRINITY_DN9736_c0_g2_i3	618.111	0.37162	0.278031	1.33661	0.181349	0.399776
TRINITY_DN9736_c0_g2_i1	542.615	0.483202	0.266844	1.8108	0.0701715	0.22112
TRINITY_DN9736_c0_g1_i9	257.913	0.401022	0.332798	1.205	0.228202	0.458629
TRINITY_DN9736_c0_g1_i8	429.295	0.351286	0.298445	1.17705	0.239175	0.47077
TRINITY_DN9736_c0_g1_i3	440.527	0.427276	0.273421	1.5627	0.118123	0.307384
TRINITY_DN9736_c0_g1_i2	469.315	0.489249	0.297228	1.64604	0.0997557	0.276696
TRINITY_DN9736_c0_g1_i1	244.5	0.49547	0.293349	1.68901	0.091217	0.261746
TRINITY_DN9734_c0_g2_i8	26.2099	-0.509123	0.275912	-1.84524	0.0650032	0.210267
TRINITY_DN9734_c0_g2_i7	31.5447	0.0374382	0.269533	0.1389	0.889529	0.949621
TRINITY_DN9734_c0_g2_i6	28.7362	-0.251464	0.263285	-0.955101	0.339527	0.574475
TRINITY_DN9734_c0_g2_i5	26.4491	-0.475867	0.312991	-1.52038	0.128415	0.323237
TRINITY_DN9734_c0_g2_i2	25.6421	-0.389828	0.280033	-1.39208	0.163898	0.375714
TRINITY_DN9734_c0_g2_i1	27.2143	-0.480047	0.324956	-1.47727	0.139604	0.340417
TRINITY_DN9734_c0_g1_i5	25.1539	-0.450769	0.276504	-1.63024	0.103051	0.282224
TRINITY_DN9734_c0_g1_i29	31.2494	-0.558782	0.259414	-2.15402	0.0312387	0.129612
TRINITY_DN9734_c0_g1_i28	27.1652	-0.355068	0.262477	-1.35276	0.176132	0.392849
TRINITY_DN9734_c0_g1_i21	34.2508	-0.799454	0.237424	-3.3672	0.000759356	0.00845474
TRINITY_DN9734_c0_g1_i2	23.2702	-0.511227	0.300977	-1.69856	0.0894025	0.258322
TRINITY_DN9734_c0_g1_i15	30.5543	-0.309805	0.280194	-1.10568	0.268865	0.503849
TRINITY_DN9734_c0_g1_i10	28.5132	-0.406674	0.296198	-1.37298	0.169758	0.384195
TRINITY_DN9733_c0_g2_i4	85.5211	0.4363	0.261401	1.66909	0.0951004	0.268448
TRINITY_DN9733_c0_g2_i3	92.9127	0.425724	0.259091	1.64315	0.100353	0.277618
TRINITY_DN9733_c0_g2_i12	74.7528	0.277893	0.280268	0.991525	0.321429	0.557308
TRINITY_DN9733_c0_g2_i1	72.6935	0.720123	0.285204	2.52495	0.0115716	0.0645528
TRINITY_DN9733_c0_g1_i4	16.2628	0.156113	0.398107	0.392137	0.694957	0.843617
TRINITY_DN9732_c0_g2_i9	49.1127	0.0387872	0.233413	0.166174	0.86802	0.938449
TRINITY_DN9732_c0_g2_i8	50.0608	0.0039732	0.287839	0.0138035	0.988987	0.995392
TRINITY_DN9732_c0_g2_i1	23.6621	0.284959	0.369069	0.772102	0.440054	0.663221
TRINITY_DN9732_c0_g1_i5	46.5447	0.387223	0.270508	1.43146	0.152298	0.359324
TRINITY_DN9732_c0_g1_i2	43.3054	0.424957	0.293973	1.44556	0.148299	0.353473
TRINITY_DN9732_c0_g1_i1	45.7295	0.682151	0.292018	2.33599	0.0194916	0.0934855
TRINITY_DN9731_c0_g2_i9	51.6093	0.486031	0.30296	1.60427	0.108653	0.291668
TRINITY_DN9731_c0_g2_i5	47.4079	0.366376	0.303918	1.20551	0.228007	0.458335
TRINITY_DN9731_c0_g2_i13	54.9268	0.018965	0.250077	0.0758366	0.939549	0.973194
TRINITY_DN9731_c0_g1_i9	26.7929	0.342459	0.317138	1.07984	0.280213	0.516546
TRINITY_DN9731_c0_g1_i4	28.5655	0.738567	0.326106	2.26481	0.0235246	0.10653
TRINITY_DN9731_c0_g1_i2	28.8742	0.229676	0.328894	0.698328	0.484972	0.69897
TRINITY_DN9731_c0_g1_i12	38.5309	0.524665	0.302032	1.73712	0.0823662	0.245163
TRINITY_DN973_c0_g1_i5	11.209	1.07335	0.5776	1.85829	0.0631278	0.206598
TRINITY_DN973_c0_g1_i4	25.6236	-0.183121	0.512626	-0.357221	0.720926	0.858708
TRINITY_DN973_c0_g1_i2	16.5667	-0.108651	0.486997	-0.223104	0.823454	0.916087
TRINITY_DN973_c0_g1_i1	21.8195	-0.350419	0.502883	-0.696819	0.485916	0.699682
TRINITY_DN9728_c0_g2_i9	117.866	0.434502	0.183451	2.3685	0.0178605	0.0879135
TRINITY_DN9728_c0_g2_i4	127.911	0.234413	0.201551	1.16304	0.244811	0.477078
TRINITY_DN9728_c0_g2_i13	130.168	0.192227	0.182962	1.05064	0.293423	0.530335
TRINITY_DN9728_c0_g2_i12	129.945	0.229764	0.205922	1.11578	0.264516	0.4993
TRINITY_DN9728_c0_g2_i1	122.803	0.175016	0.186217	0.93985	0.347295	0.581917
TRINITY_DN9728_c0_g1_i4	206.231	0.344837	0.194852	1.76973	0.0767714	0.233971
TRINITY_DN9728_c0_g1_i33	164.425	0.31322	0.184568	1.69704	0.0896889	0.258831
TRINITY_DN9728_c0_g1_i11	177.39	0.245742	0.195307	1.25823	0.208309	0.434849
TRINITY_DN9727_c0_g2_i7	31.167	-0.561507	0.288472	-1.94649	0.0515962	0.180911
TRINITY_DN9727_c0_g2_i30	30.9575	-0.23231	0.27068	-0.858244	0.390758	0.621561
TRINITY_DN9727_c0_g2_i3	31.7335	-0.225528	0.270927	-0.832431	0.405166	0.634183
TRINITY_DN9727_c0_g2_i24	31.7339	-0.132272	0.33221	-0.398159	0.690513	0.840964
TRINITY_DN9727_c0_g2_i18	33.244	-0.366484	0.257617	-1.42259	0.154854	0.36286
TRINITY_DN9727_c0_g2_i15	34.0798	-0.711573	0.2757	-2.58096	0.00985248	0.0577028
TRINITY_DN9727_c0_g1_i9	35.4837	-0.00553866	0.279273	-0.0198324	0.984177	0.992945
TRINITY_DN9727_c0_g1_i8	23.5498	-0.353897	0.324411	-1.09089	0.275321	0.511045
TRINITY_DN9727_c0_g1_i4	36.9235	-0.598689	0.276222	-2.16742	0.0302027	0.126691
TRINITY_DN9727_c0_g1_i3	31.8536	-0.810203	0.307183	-2.63752	0.00835143	0.0511863
TRINITY_DN9727_c0_g1_i2	34.7571	-0.174468	0.320186	-0.544895	0.585826	0.772548
TRINITY_DN9727_c0_g1_i17	25.0358	-0.618755	0.318333	-1.94374	0.0519271	0.181591
TRINITY_DN9726_c0_g3_i4	16.2242	-0.750594	0.577031	-1.30079	0.193331	0.415587
TRINITY_DN9724_c0_g1_i9	256.781	0.356571	0.220217	1.61918	0.105408	0.286447
TRINITY_DN9724_c0_g1_i6	92.3543	0.0728104	0.242958	0.299682	0.764419	0.883382
TRINITY_DN9724_c0_g1_i2	67.8223	0.585022	0.252939	2.3129	0.0207284	0.097526
TRINITY_DN9724_c0_g1_i16	45.0779	-1.70028	0.316833	-5.36647	8.02935e-08	4.15027e-06
TRINITY_DN9724_c0_g1_i14	61.4706	0.34266	0.289423	1.18394	0.236436	0.467768
TRINITY_DN9724_c0_g1_i13	34.4892	-1.45779	0.40002	-3.6443	0.000268122	0.00373103
TRINITY_DN9724_c0_g1_i1	61.3683	-1.51182	0.344071	-4.39391	1.11328e-05	0.000280597
TRINITY_DN9723_c0_g2_i1	19.1961	-3.97527	2.30909	-1.72157	0.0851466	0.250434
TRINITY_DN9723_c0_g1_i2	8.28735	-2.53094	2.06652	-1.22473	0.220676	0.449798
TRINITY_DN9722_c0_g2_i9	6.17476	-0.665973	0.788843	-0.84424	0.398535	0.628136
TRINITY_DN9722_c0_g2_i8	4.58213	-1.50412	0.951968	-1.58001	0.114105	0.300927
TRINITY_DN9722_c0_g2_i2	3.83921	0.574826	1.11059	0.517588	0.604746	0.785568
TRINITY_DN9722_c0_g2_i12	5.15743	-1.7747	1.05328	-1.68493	0.0920026	0.263138
TRINITY_DN9722_c0_g1_i4	7.27895	-0.55016	0.776791	-0.708247	0.478792	0.694528
TRINITY_DN9722_c0_g1_i3	10.3444	-0.298899	0.574097	-0.520641	0.602617	0.784152
TRINITY_DN9722_c0_g1_i12	7.27272	-1.02054	0.74651	-1.36708	0.171599	0.386779
TRINITY_DN9722_c0_g1_i10	11.5511	-1.13127	0.600113	-1.8851	0.0594166	0.198607
TRINITY_DN9722_c0_g1_i1	7.25512	1.03924	0.916934	1.13339	0.257052	0.490461
TRINITY_DN9721_c0_g1_i9	22.9146	0.318933	0.337934	0.943774	0.345285	0.580018
TRINITY_DN9721_c0_g1_i3	23.1549	0.813169	0.362639	2.24237	0.0249378	0.11099
TRINITY_DN9721_c0_g1_i2	13.7231	1.39304	0.466911	2.98353	0.00284943	0.0232175
TRINITY_DN9721_c0_g1_i13	30.9176	0.17869	0.285012	0.626955	0.530688	0.733664
TRINITY_DN9721_c0_g1_i10	17.1188	0.451665	0.364519	1.23907	0.21532	0.443656
TRINITY_DN972_c1_g1_i7	25.3548	-0.175707	0.570909	-0.307768	0.758259	0.880288
TRINITY_DN972_c1_g1_i3	36.8596	0.308465	0.520656	0.592455	0.553546	0.750392
TRINITY_DN972_c1_g1_i2	42.3514	0.20859	0.558934	0.373193	0.709005	0.851817
TRINITY_DN972_c1_g1_i1	64.1263	0.302743	0.687055	0.440638	0.659475	0.822115
TRINITY_DN972_c0_g1_i24	79.026	1.11848	0.472194	2.36869	0.0178514	0.0878888
TRINITY_DN972_c0_g1_i13	57.0699	1.24945	0.50357	2.48118	0.0130947	0.0707512
TRINITY_DN972_c0_g1_i10	24.1237	0.313545	0.576181	0.544178	0.586319	0.772878
TRINITY_DN9719_c0_g2_i8	328.922	0.800919	0.227245	3.52447	0.000424323	0.00537193
TRINITY_DN9719_c0_g2_i5	487.291	0.783153	0.243452	3.21687	0.00129599	0.0127627
TRINITY_DN9719_c0_g2_i4	424.749	0.770735	0.239453	3.21873	0.00128759	0.012705
[truncated: 69,218 more rows]
